# Supplementary material for: Genome-Wide Profiling of Histone Modifications (H3K9me2 and H4K12ac) and Gene Expression in Rust (Uromyces appendiculatus) Inoculated Common Bean (Phaseolus vulgaris L.)
Source: PLoS One. 2015 Jul 13;10(7):e0132176. doi: 10.1371/journal.pone.0132176 (PMC4500563; doi:10.1371/journal.pone.0132176)
Supplement: S1 Table — (XLSX) [file pone.0132176.s001.xlsx]

## Sheet: H3-12IVs0I-ChIP-Seq Analysis
S1 Table. ChIP-Seq analysis of differentially marked histone acetylation and methylation regions in bean-rust interaction at 0, 12 and 84 hai
Chromosome	Start	End	Number of overlaps between replicates	Replicates list which have overlapping peaks	Feature	Geneid	Gene annotation
Chr01	227400	232199	2	Rep1;Rep2
Chr01	1963200	1963999	2	Rep3;Rep2
Chr01	2016000	2023199	2	Rep1;Rep2
Chr01	4447000	4450199	2	Rep3;Rep1	gene	Phvul.001G042900	disease resistance family protein / LRR family protein
Chr01	5869800	5873799	2	Rep2;Rep1	gene	Phvul.001G051800	Tetratricopeptide repeat (TPR)-like superfamily protein
Chr01	8814600	8817599	2	Rep1;Rep2
Chr01	8827800	8830799	2	Rep1;Rep3
Chr01	9590800	9595199	2	Rep1;Rep2
Chr01	9793600	9799799	2	Rep1;Rep2
Chr01	10471400	10474799	2	Rep1;Rep2
Chr01	10623800	10631799	2	Rep1;Rep2
Chr01	11037000	11046999	2	Rep1;Rep2	gene	Phvul.001G076500	amino acid permease 8
Chr01	11037000	11046999	2	Rep1;Rep2	three_prime_UTR	Phvul.001G076500	amino acid permease 8
Chr01	11562400	11568399	2	Rep1;Rep2	five_prime_UTR	Phvul.001G077800	Major facilitator superfamily protein
Chr01	11562400	11568399	2	Rep1;Rep2	gene	Phvul.001G077800	Major facilitator superfamily protein
Chr01	12250600	12263599	3	Rep1;Rep2;Rep1
Chr01	12325800	12339799	2	Rep1;Rep2
Chr01	12339800	12356399	3	Rep1;Rep2;Rep2	gene	Phvul.001G079600
Chr01	12357000	12371999	2	Rep1;Rep2
Chr01	12439800	12441399	2	Rep2;Rep1
Chr01	12442200	12453199	2	Rep1;Rep2
Chr01	12545600	12550799	2	Rep2;Rep1
Chr01	12589200	12596199	2	Rep1;Rep2
Chr01	12613200	12615399	2	Rep2;Rep1
Chr01	12725400	12737999	2	Rep1;Rep2
Chr01	12810000	12811399	2	Rep1;Rep2
Chr01	12836400	12846199	2	Rep1;Rep2
Chr01	12851400	12854199	2	Rep2;Rep3	five_prime_UTR	Phvul.001G079800
Chr01	12851400	12854199	2	Rep2;Rep3	gene	Phvul.001G079800
Chr01	12920800	12928599	2	Rep1;Rep2
Chr01	13026400	13031799	2	Rep2;Rep1
Chr01	13114800	13119999	2	Rep2;Rep1
Chr01	13161000	13167199	2	Rep2;Rep1
Chr01	13497800	13505799	2	Rep1;Rep2
Chr01	13507200	13514399	2	Rep1;Rep2
Chr01	13528200	13539799	2	Rep2;Rep1
Chr01	13652400	13655999	2	Rep1;Rep3
Chr01	13788800	13791799	2	Rep1;Rep2
Chr01	13920800	13944599	3	Rep2;Rep1;Rep2
Chr01	13984400	13994199	2	Rep1;Rep2
Chr01	14007600	14008599	2	Rep1;Rep2
Chr01	14186200	14190999	2	Rep1;Rep2
Chr01	14202600	14209199	2	Rep1;Rep3
Chr01	14241800	14243999	2	Rep2;Rep1
Chr01	14333200	14337999	2	Rep1;Rep2
Chr01	14403200	14413799	2	Rep2;Rep1
Chr01	15013600	15018799	2	Rep1;Rep2
Chr01	15120200	15121799	2	Rep3;Rep1
Chr01	15224200	15227199	2	Rep3;Rep1
Chr01	15296000	15299799	2	Rep2;Rep1
Chr01	15474800	15480599	2	Rep2;Rep1
Chr01	15617800	15622799	2	Rep2;Rep1
Chr01	15701800	15706399	2	Rep1;Rep3
Chr01	16122800	16126199	2	Rep2;Rep1
Chr01	16447200	16448599	2	Rep1;Rep2
Chr01	16590400	16591999	2	Rep2;Rep1
Chr01	16899200	16906599	2	Rep2;Rep1	gene	Phvul.001G090500	RING/U-box superfamily protein
Chr01	17118600	17128799	2	Rep1;Rep2
Chr01	17275200	17297799	2	Rep1;Rep2
Chr01	17426400	17430799	2	Rep1;Rep2
Chr01	17511600	17518199	2	Rep2;Rep1
Chr01	17640400	17642999	2	Rep3;Rep2
Chr01	17698600	17708799	2	Rep1;Rep2
Chr01	17790800	17797399	2	Rep3;Rep1
Chr01	17849600	17852599	2	Rep2;Rep1
Chr01	17884400	17896399	2	Rep2;Rep1
Chr01	17897400	17903999	2	Rep1;Rep2
Chr01	17924200	17933799	3	Rep1;Rep2;Rep1
Chr01	17945200	17947199	2	Rep2;Rep1
Chr01	17949600	17952799	2	Rep2;Rep1
Chr01	17974800	17982399	2	Rep1;Rep2
Chr01	17995400	18003199	2	Rep1;Rep2
Chr01	18031600	18040399	2	Rep2;Rep1
Chr01	18046600	18060399	2	Rep1;Rep2
Chr01	18069000	18071999	2	Rep2;Rep1
Chr01	18080200	18082599	2	Rep1;Rep2
Chr01	18151600	18156799	2	Rep2;Rep1
Chr01	18171000	18191199	3	Rep1;Rep2;Rep2
Chr01	18304400	18319399	3	Rep3;Rep1;Rep2	gene	Phvul.001G091600	2-isopropylmalate synthase 1
Chr01	18304400	18319399	3	Rep3;Rep1;Rep2	three_prime_UTR	Phvul.001G091600	2-isopropylmalate synthase 1
Chr01	18320600	18326199	2	Rep1;Rep2
Chr01	18361800	18363399	2	Rep2;Rep1
Chr01	18399800	18402999	2	Rep1;Rep2
Chr01	18423400	18438599	2	Rep1;Rep2	gene	Phvul.001G091800
Chr01	18446200	18468399	3	Rep2;Rep1;Rep2
Chr01	18514600	18517799	2	Rep1;Rep2
Chr01	18524600	18530199	2	Rep1;Rep2
Chr01	18661000	18668399	2	Rep1;Rep2
Chr01	18671200	18681999	3	Rep1;Rep2;Rep2
Chr01	18690800	18707799	3	Rep1;Rep2;Rep1
Chr01	18710600	18712799	2	Rep1;Rep2
Chr01	18719200	18727199	2	Rep2;Rep1
Chr01	18732600	18739399	2	Rep1;Rep2
Chr01	18749600	18761199	2	Rep1;Rep2
Chr01	18771000	18791399	2	Rep1;Rep2
Chr01	18810600	18814399	2	Rep2;Rep1
Chr01	18828600	18835599	3	Rep1;Rep2;Rep2
Chr01	19633600	19641999	2	Rep1;Rep2
Chr01	19667800	19674999	2	Rep1;Rep2
Chr01	19684400	19690599	2	Rep1;Rep2
Chr01	19744600	19748599	2	Rep2;Rep1
Chr01	19795800	19802399	3	Rep2;Rep1;Rep2
Chr01	19808800	19813199	2	Rep2;Rep1
Chr01	19814000	19815799	2	Rep2;Rep1
Chr01	19836600	19851999	2	Rep2;Rep3
Chr01	19882400	19891599	2	Rep1;Rep2
Chr01	19923000	19934199	2	Rep2;Rep1
Chr01	20013200	20018599	2	Rep2;Rep1
Chr01	20065200	20067999	2	Rep1;Rep2
Chr01	20070000	20077399	2	Rep1;Rep2
Chr01	20081800	20088599	2	Rep1;Rep2
Chr01	20102000	20110999	2	Rep1;Rep2
Chr01	20191400	20195199	2	Rep1;Rep2
Chr01	20250800	20255599	2	Rep1;Rep2
Chr01	20400600	20407199	2	Rep1;Rep3
Chr01	20700400	20702799	2	Rep2;Rep1
Chr01	20898600	20900799	2	Rep1;Rep2
Chr01	20915400	20919599	2	Rep3;Rep2
Chr01	20982600	20987399	2	Rep1;Rep3
Chr01	22056400	22073599	2	Rep1;Rep2
Chr01	22404000	22407599	2	Rep1;Rep2
Chr01	22433400	22437799	2	Rep1;Rep2
Chr01	22533000	22536599	2	Rep2;Rep1
Chr01	22701400	22712399	2	Rep1;Rep2
Chr01	22713600	22719199	2	Rep1;Rep2
Chr01	22729600	22737199	2	Rep1;Rep2
Chr01	22835800	22836799	2	Rep1;Rep2
Chr01	22847000	22855199	2	Rep1;Rep2
Chr01	22857400	22858999	2	Rep1;Rep2
Chr01	22873600	22880399	2	Rep2;Rep1
Chr01	22930400	22933399	2	Rep2;Rep1
Chr01	22935200	22937799	2	Rep1;Rep2
Chr01	22943200	22949399	2	Rep1;Rep2
Chr01	23721000	23729799	2	Rep3;Rep1	gene	Phvul.001G102900	ENTH/VHS family protein
Chr01	23721000	23729799	2	Rep3;Rep1	five_prime_UTR	Phvul.001G102900	ENTH/VHS family protein
Chr01	23751200	23763199	3	Rep1;Rep2;Rep2
Chr01	23770800	23778199	2	Rep1;Rep2
Chr01	23858000	23865399	2	Rep1;Rep2
Chr01	23886000	23894599	2	Rep3;Rep1	five_prime_UTR	Phvul.001G103100	ELMO/CED-12 family protein
Chr01	23886000	23894599	2	Rep3;Rep1	five_prime_UTR	Phvul.001G103100	ELMO/CED-12 family protein
Chr01	23886000	23894599	2	Rep3;Rep1	five_prime_UTR	Phvul.001G103100	ELMO/CED-12 family protein
Chr01	23886000	23894599	2	Rep3;Rep1	gene	Phvul.001G103100	ELMO/CED-12 family protein
Chr01	23918800	23929399	2	Rep1;Rep2
Chr01	23970600	23974799	2	Rep1;Rep2
Chr01	23993000	24001199	2	Rep3;Rep1	gene	Phvul.001G103200	MATE efflux family protein
Chr01	23993000	24001199	2	Rep3;Rep1	three_prime_UTR	Phvul.001G103200	MATE efflux family protein
Chr01	24057000	24065999	2	Rep1;Rep2
Chr01	24069800	24076399	2	Rep1;Rep2
Chr01	24099000	24108399	2	Rep2;Rep1
Chr01	24109600	24111999	2	Rep2;Rep1
Chr01	24147800	24155999	2	Rep1;Rep2
Chr01	24167600	24169799	2	Rep2;Rep1
Chr01	24208400	24220599	3	Rep1;Rep2;Rep2
Chr01	24223000	24229199	2	Rep1;Rep2
Chr01	24250200	24252599	2	Rep1;Rep2
Chr01	24283600	24294399	3	Rep3;Rep1;Rep1
Chr01	24307000	24328999	4	Rep3;Rep1;Rep1;Rep1	three_prime_UTR	Phvul.001G103300	MATE efflux family protein
Chr01	24307000	24328999	4	Rep3;Rep1;Rep1;Rep1	five_prime_UTR	Phvul.001G103300	MATE efflux family protein
Chr01	24307000	24328999	4	Rep3;Rep1;Rep1;Rep1	three_prime_UTR	Phvul.001G103300	MATE efflux family protein
Chr01	24307000	24328999	4	Rep3;Rep1;Rep1;Rep1	three_prime_UTR	Phvul.001G103300	MATE efflux family protein
Chr01	24307000	24328999	4	Rep3;Rep1;Rep1;Rep1	three_prime_UTR	Phvul.001G103300	MATE efflux family protein
Chr01	24307000	24328999	4	Rep3;Rep1;Rep1;Rep1	gene	Phvul.001G103300	MATE efflux family protein
Chr01	24332800	24336799	2	Rep3;Rep1
Chr01	24368000	24373799	2	Rep3;Rep1
Chr01	24375200	24389999	2	Rep1;Rep3
Chr01	24442400	24445999	2	Rep2;Rep1
Chr01	24447200	24453399	2	Rep2;Rep1
Chr01	24471400	24479599	2	Rep1;Rep2
Chr01	24491000	24492399	2	Rep2;Rep1
Chr01	24607800	24614999	2	Rep2;Rep1
Chr01	24645000	24649799	2	Rep2;Rep1
Chr01	24771800	24776199	2	Rep1;Rep2
Chr01	24799200	24801199	2	Rep1;Rep2
Chr01	24802000	24804799	2	Rep1;Rep2
Chr01	24869600	24872799	2	Rep1;Rep2
Chr01	24894400	24908199	2	Rep1;Rep2
Chr01	24938000	24941399	2	Rep1;Rep2
Chr01	24988400	24998599	2	Rep1;Rep2
Chr01	25068600	25078199	2	Rep1;Rep2
Chr01	25100000	25104199	2	Rep1;Rep2
Chr01	25214000	25220599	2	Rep1;Rep2
Chr01	25299200	25306999	2	Rep2;Rep1
Chr01	25367200	25372999	2	Rep1;Rep2
Chr01	25460600	25469599	2	Rep1;Rep2
Chr01	25501400	25504399	2	Rep1;Rep2
Chr01	25564200	25566399	2	Rep2;Rep1
Chr01	25762800	25775399	2	Rep1;Rep2
Chr01	25782000	25785199	2	Rep1;Rep2
Chr01	25820400	25824399	2	Rep2;Rep1
Chr01	25883000	25900199	2	Rep1;Rep2
Chr01	25908800	25913799	2	Rep1;Rep3
Chr01	25981400	25988199	2	Rep1;Rep2
Chr01	26008400	26027199	3	Rep1;Rep2;Rep2
Chr01	26105800	26115399	2	Rep1;Rep2
Chr01	26129400	26131399	2	Rep1;Rep2
Chr01	26206800	26211999	2	Rep1;Rep2
Chr01	26214000	26215999	2	Rep1;Rep2
Chr01	26238200	26252999	2	Rep1;Rep2
Chr01	26254600	26257799	2	Rep1;Rep2
Chr01	26267600	26277599	2	Rep2;Rep1
Chr01	26287800	26296799	2	Rep1;Rep2
Chr01	26309800	26312999	2	Rep2;Rep1
Chr01	26367800	26369599	2	Rep1;Rep2
Chr01	26504400	26508399	2	Rep1;Rep2	gene	Phvul.001G105000	Nucleic acid-binding, OB-fold-like protein
Chr01	26996600	27002599	2	Rep2;Rep1
Chr01	27003400	27004599	2	Rep1;Rep2
Chr01	27163200	27167799	2	Rep1;Rep2
Chr01	27320200	27324199	2	Rep1;Rep2
Chr01	27452000	27456599	2	Rep2;Rep3
Chr01	27635200	27641399	2	Rep1;Rep2
Chr01	27821000	27830399	2	Rep1;Rep3
Chr01	27857800	27867399	2	Rep1;Rep2
Chr01	27896800	27898599	2	Rep2;Rep1
Chr01	27914800	27917399	2	Rep1;Rep3
Chr01	27922600	27930399	2	Rep2;Rep1
Chr01	28086800	28091599	2	Rep1;Rep2
Chr01	28151400	28158799	3	Rep1;Rep2;Rep1	three_prime_UTR	Phvul.001G108200	MATE efflux family protein
Chr01	28151400	28158799	3	Rep1;Rep2;Rep1	gene	Phvul.001G108200	MATE efflux family protein
Chr01	28169800	28175599	2	Rep1;Rep2
Chr01	28183000	28187999	2	Rep1;Rep2
Chr01	28254000	28256599	2	Rep1;Rep2
Chr01	28261600	28268799	3	Rep2;Rep1;Rep2
Chr01	28283200	28307399	2	Rep2;Rep1
Chr01	28369400	28376799	3	Rep2;Rep1;Rep2
Chr01	28393400	28401399	2	Rep2;Rep1
Chr01	28419600	28425999	2	Rep1;Rep2
Chr01	28459200	28459999	2	Rep2;Rep1
Chr01	28479000	28480999	2	Rep1;Rep2
Chr01	28557400	28575999	3	Rep1;Rep2;Rep2
Chr01	28591200	28598399	2	Rep1;Rep2
Chr01	28601000	28604599	2	Rep1;Rep2
Chr01	28605400	28622999	3	Rep2;Rep1;Rep2
Chr01	28632000	28641999	2	Rep2;Rep1
Chr01	28681600	28687999	2	Rep1;Rep2
Chr01	28744800	28754599	2	Rep1;Rep3
Chr01	28791400	28817999	2	Rep1;Rep2
Chr01	28928400	28945999	3	Rep1;Rep2;Rep2
Chr01	29066200	29074799	2	Rep2;Rep1
Chr01	29173400	29179799	2	Rep1;Rep3
Chr01	29257400	29260199	2	Rep1;Rep2
Chr01	29367400	29372799	2	Rep1;Rep2
Chr01	29380400	29382599	2	Rep1;Rep2
Chr01	29437600	29440599	2	Rep1;Rep3	gene	Phvul.001G109000
Chr01	29437600	29440599	2	Rep1;Rep3	three_prime_UTR	Phvul.001G109000
Chr01	29526600	29531599	2	Rep2;Rep1
Chr01	29544800	29553799	2	Rep3;Rep1
Chr01	29605400	29614399	2	Rep3;Rep1
Chr01	30004600	30008999	3	Rep1;Rep3;Rep2
Chr01	30128000	30133399	2	Rep1;Rep2	five_prime_UTR	Phvul.001G110800	Chaperone DnaJ-domain superfamily protein
Chr01	30128000	30133399	2	Rep1;Rep2	gene	Phvul.001G110800	Chaperone DnaJ-domain superfamily protein
Chr01	30128000	30133399	2	Rep1;Rep2	gene	Phvul.001G110900
Chr01	30259600	30272799	2	Rep1;Rep2
Chr01	30515800	30517199	2	Rep2;Rep1
Chr01	31108800	31114199	2	Rep2;Rep1
Chr01	31149400	31156799	2	Rep1;Rep2
Chr01	31400400	31412599	2	Rep1;Rep2
Chr01	31443400	31450799	2	Rep2;Rep1
Chr01	31451600	31453599	2	Rep1;Rep2
Chr01	32004600	32012999	2	Rep2;Rep1
Chr01	32025400	32028399	2	Rep1;Rep2
Chr01	32029800	32039599	2	Rep2;Rep1
Chr01	32215200	32232199	3	Rep1;Rep2;Rep1
Chr01	32448800	32456599	2	Rep3;Rep1
Chr01	32510000	32517199	2	Rep2;Rep1
Chr01	32547600	32549599	2	Rep1;Rep3
Chr01	33217000	33227199	2	Rep1;Rep2
Chr01	35020200	35032199	2	Rep2;Rep1
Chr01	35108400	35109999	2	Rep2;Rep1
Chr01	35599000	35607599	2	Rep1;Rep2
Chr01	35751800	35763399	2	Rep2;Rep1
Chr01	36514400	36530999	3	Rep1;Rep2;Rep2
Chr01	36762800	36774999	2	Rep1;Rep2
Chr01	37714000	37721399	2	Rep1;Rep3
Chr01	38335000	38338199	2	Rep1;Rep3
Chr01	38475400	38478599	2	Rep3;Rep2
Chr01	39046400	39052399	2	Rep1;Rep2
Chr01	39723200	39725199	2	Rep2;Rep1
Chr01	40305200	40308599	2	Rep1;Rep3
Chr01	40435200	40437599	2	Rep1;Rep2
Chr01	40825200	40832799	2	Rep1;Rep3	gene	Phvul.001G152300
Chr01	41375600	41378199	2	Rep3;Rep1
Chr01	42526800	42533399	2	Rep1;Rep2	gene	Phvul.001G164500	Tetratricopeptide repeat (TPR)-like superfamily protein
Chr01	42789000	42796999	2	Rep2;Rep1
Chr01	44560800	44562199	2	Rep2;Rep1
Chr01	44564200	44565599	2	Rep1;Rep2
Chr01	44703400	44704799	2	Rep2;Rep1
Chr01	46671200	46675199	2	Rep3;Rep1	gene	Phvul.001G201200	sister-chromatid cohesion protein 3
Chr01	48791000	48791999	2	Rep1;Rep3	gene	Phvul.001G226300	Chaperone DnaJ-domain superfamily protein
Chr01	48791000	48791999	2	Rep1;Rep3	five_prime_UTR	Phvul.001G226300	Chaperone DnaJ-domain superfamily protein
Chr02	1551800	1556599	2	Rep2;Rep1
Chr02	3323200	3325999	2	Rep2;Rep1	five_prime_UTR	Phvul.002G033000	NmrA-like negative transcriptional regulator family protein
Chr02	3323200	3325999	2	Rep2;Rep1	three_prime_UTR	Phvul.002G033000	NmrA-like negative transcriptional regulator family protein
Chr02	3323200	3325999	2	Rep2;Rep1	gene	Phvul.002G033000	NmrA-like negative transcriptional regulator family protein
Chr02	5064800	5067799	2	Rep1;Rep2
Chr02	5069800	5080399	2	Rep1;Rep2
Chr02	5100400	5110199	2	Rep2;Rep1
Chr02	5163000	5164399	2	Rep1;Rep2
Chr02	5229200	5234399	2	Rep1;Rep2
Chr02	5249400	5254199	2	Rep2;Rep1
Chr02	5258600	5259799	2	Rep1;Rep2
Chr02	5273600	5284999	2	Rep1;Rep2	gene	Phvul.002G055300
Chr02	5303600	5305799	2	Rep3;Rep2
Chr02	5352600	5360199	2	Rep1;Rep2
Chr02	5412600	5429599	2	Rep3;Rep2
Chr02	5452400	5460199	2	Rep1;Rep2
Chr02	5874000	5879799	2	Rep1;Rep3
Chr02	5958800	5967399	3	Rep2;Rep1;Rep2
Chr02	6245000	6250799	2	Rep2;Rep1
Chr02	6350000	6354199	2	Rep1;Rep2	gene	Phvul.002G059100	Protein kinase superfamily protein
Chr02	6688000	6692999	2	Rep1;Rep2
Chr02	7484400	7495799	2	Rep1;Rep2
Chr02	8520400	8524799	2	Rep1;Rep2
Chr02	8987400	8992799	2	Rep1;Rep2
Chr02	9221600	9224199	2	Rep1;Rep2
Chr02	9227800	9270399	3	Rep1;Rep2;Rep2
Chr02	9309200	9320599	3	Rep1;Rep2;Rep1
Chr02	9311200	9320599	3	Rep2;Rep1;Rep2
Chr02	9321400	9325999	3	Rep2;Rep1;Rep2
Chr02	9345800	9350799	2	Rep2;Rep1
Chr02	9414600	9418199	2	Rep1;Rep2
Chr02	10461400	10466399	2	Rep1;Rep2
Chr02	10467200	10473399	2	Rep1;Rep2
Chr02	11606400	11608399	2	Rep1;Rep3
Chr02	11800600	11806999	2	Rep1;Rep2
Chr02	11981800	11986399	2	Rep1;Rep2
Chr02	11986800	11992599	2	Rep1;Rep2
Chr02	12104400	12109199	2	Rep1;Rep3
Chr02	12694400	12699399	2	Rep2;Rep1
Chr02	12785200	12788799	2	Rep2;Rep1
Chr02	13677400	13681599	2	Rep2;Rep1
Chr02	14595200	14598999	2	Rep1;Rep2
Chr02	14758400	14764199	2	Rep1;Rep2
Chr02	15024200	15025799	2	Rep2;Rep1
Chr02	15042800	15046399	2	Rep2;Rep1
Chr02	15135200	15142399	2	Rep1;Rep2
Chr02	15159200	15167999	2	Rep1;Rep2
Chr02	15267800	15277399	2	Rep1;Rep2
Chr02	15278400	15281199	2	Rep1;Rep2
Chr02	15344000	15349999	2	Rep2;Rep1
Chr02	15415800	15418599	2	Rep1;Rep2
Chr02	15624400	15630599	2	Rep1;Rep2
Chr02	15692400	15700999	2	Rep1;Rep2
Chr02	15760800	15766399	2	Rep1;Rep2	gene	Phvul.002G091800	GLU-ADT subunit B
Chr02	15760800	15766399	2	Rep1;Rep2	three_prime_UTR	Phvul.002G091800	GLU-ADT subunit B
Chr02	15783600	15802199	2	Rep2;Rep1	gene	Phvul.002G092000	Ribosomal protein S4 (RPS4A) family protein
Chr02	15811800	15815399	2	Rep1;Rep2
Chr02	15834200	15838599	2	Rep2;Rep1
Chr02	15859200	15864999	2	Rep1;Rep2
Chr02	15887400	15905199	2	Rep1;Rep2
Chr02	15909600	15918799	2	Rep1;Rep2
Chr02	15957800	15970199	2	Rep1;Rep2
Chr02	16004600	16008199	2	Rep2;Rep1
Chr02	16011200	16020199	3	Rep2;Rep1;Rep2
Chr02	16060200	16069599	2	Rep1;Rep2
Chr02	16070400	16083799	2	Rep2;Rep1
Chr02	16087600	16100599	2	Rep1;Rep2
Chr02	16121000	16123199	2	Rep1;Rep2
Chr02	16195000	16208599	3	Rep2;Rep1;Rep2
Chr02	16231000	16243799	2	Rep1;Rep2
Chr02	16246600	16264399	3	Rep2;Rep1;Rep2
Chr02	16343600	16372399	3	Rep1;Rep2;Rep2
Chr02	16455000	16463799	2	Rep1;Rep2
Chr02	16464600	16473999	2	Rep1;Rep2
Chr02	16500200	16506799	2	Rep2;Rep1
Chr02	16508400	16514999	2	Rep2;Rep1
Chr02	16522600	16531399	2	Rep1;Rep2
Chr02	17450400	17452199	2	Rep2;Rep1
Chr02	17465600	17466999	2	Rep1;Rep3
Chr02	17555400	17562599	2	Rep1;Rep2
Chr02	17673200	17677599	2	Rep1;Rep2
Chr02	17687600	17689399	2	Rep2;Rep1
Chr02	17708200	17721999	2	Rep1;Rep2	gene	Phvul.002G096200
Chr02	17742000	17745399	2	Rep2;Rep1
Chr02	17755800	17758399	2	Rep1;Rep2
Chr02	17799400	17808599	2	Rep1;Rep2
Chr02	17839000	17841799	2	Rep2;Rep1
Chr02	17924600	17933399	2	Rep1;Rep2
Chr02	18037400	18040799	2	Rep1;Rep2
Chr02	18063200	18068999	2	Rep2;Rep1
Chr02	18153600	18157799	2	Rep1;Rep2
Chr02	18174400	18180199	2	Rep1;Rep3
Chr02	18217200	18220799	3	Rep1;Rep2;Rep2
Chr02	18255600	18272599	2	Rep1;Rep2
Chr02	18292200	18301799	2	Rep1;Rep2
Chr02	18319800	18329599	2	Rep1;Rep2
Chr02	18359000	18368799	3	Rep1;Rep2;Rep1
Chr02	18386200	18397599	2	Rep2;Rep1
Chr02	19193400	19202599	2	Rep1;Rep2
Chr02	19203600	19206199	2	Rep1;Rep3
Chr02	19691800	19693599	2	Rep1;Rep2
Chr02	19754400	19756799	2	Rep1;Rep2
Chr02	19953200	19962799	2	Rep2;Rep1
Chr02	20219200	20221199	2	Rep2;Rep1
Chr02	20495600	20504399	2	Rep1;Rep2
Chr02	20545800	20547799	2	Rep1;Rep2
Chr02	20800200	20805199	2	Rep2;Rep1
Chr02	21107200	21110999	2	Rep1;Rep2
Chr02	22688200	22693799	2	Rep2;Rep1
Chr02	22804000	22808199	2	Rep3;Rep1
Chr02	24005800	24008999	2	Rep3;Rep1
Chr02	24525000	24532399	2	Rep1;Rep2
Chr02	24839400	24844999	2	Rep1;Rep2
Chr02	25213800	25217599	2	Rep2;Rep1
Chr02	31668000	31669199	2	Rep1;Rep2
Chr02	31674600	31677199	2	Rep2;Rep1
Chr02	31799400	31802399	2	Rep1;Rep2
Chr02	31805800	31808599	2	Rep1;Rep2
Chr02	31818800	31820199	2	Rep2;Rep1
Chr02	32254600	32257199	2	Rep1;Rep2
Chr02	32579800	32589799	2	Rep1;Rep2
Chr02	33064800	33078599	2	Rep3;Rep1	gene	Phvul.002G178700	Polynucleotidyl transferase, ribonuclease H-like superfamily protein
Chr02	33064800	33078599	2	Rep3;Rep1	gene	Phvul.002G178600	Polynucleotidyl transferase, ribonuclease H-like superfamily protein
Chr02	33064800	33078599	2	Rep3;Rep1	gene	Phvul.002G178500	Polynucleotidyl transferase, ribonuclease H-like superfamily protein
Chr02	33933200	33933999	2	Rep1;Rep2
Chr02	34689200	34698399	2	Rep3;Rep2	gene	Phvul.002G190900	FtsH extracellular protease family
Chr02	34689200	34698399	2	Rep3;Rep2	three_prime_UTR	Phvul.002G190900	FtsH extracellular protease family
Chr02	34689200	34698399	2	Rep3;Rep2	gene	Phvul.002G191000	Tetratricopeptide repeat (TPR)-like superfamily protein
Chr02	34689200	34698399	2	Rep3;Rep2	five_prime_UTR	Phvul.002G191000	Tetratricopeptide repeat (TPR)-like superfamily protein
Chr02	34689200	34698399	2	Rep3;Rep2	three_prime_UTR	Phvul.002G191000	Tetratricopeptide repeat (TPR)-like superfamily protein
Chr02	34689200	34698399	2	Rep3;Rep2	five_prime_UTR	Phvul.002G190900	FtsH extracellular protease family
Chr02	38982800	38986599	2	Rep1;Rep2
Chr02	39363400	39366799	2	Rep1;Rep2
Chr02	41369400	41374999	3	Rep3;Rep1;Rep3
Chr02	41720000	41722199	2	Rep1;Rep2
Chr02	41949000	41950599	2	Rep3;Rep1
Chr02	42590400	42593999	2	Rep2;Rep3
Chr02	46195800	46206399	2	Rep1;Rep2
Chr02	48646800	48660799	3	Rep2;Rep3;Rep1	gene	Phvul.002G328600	Protein of unknown function (DUF1162)
Chr02	48646800	48660799	3	Rep2;Rep3;Rep1	five_prime_UTR	Phvul.002G328600	Protein of unknown function (DUF1162)
Chr02	48661800	48701199	2	Rep1;Rep3	five_prime_UTR	Phvul.002G328600	Protein of unknown function (DUF1162)
Chr02	48661800	48701199	2	Rep1;Rep3	three_prime_UTR	Phvul.002G328600	Protein of unknown function (DUF1162)
Chr02	48661800	48701199	2	Rep1;Rep3	gene	Phvul.002G328600	Protein of unknown function (DUF1162)
Chr02	48661800	48701199	2	Rep1;Rep3	five_prime_UTR	Phvul.002G328600	Protein of unknown function (DUF1162)
Chr02	48661800	48701199	2	Rep1;Rep3	five_prime_UTR	Phvul.002G328600	Protein of unknown function (DUF1162)
Chr03	152000	159999	2	Rep1;Rep2
Chr03	958800	966599	2	Rep1;Rep3	gene	Phvul.003G009900
Chr03	958800	966599	2	Rep1;Rep3	three_prime_UTR	Phvul.003G009800
Chr03	958800	966599	2	Rep1;Rep3	three_prime_UTR	Phvul.003G009900
Chr03	958800	966599	2	Rep1;Rep3	gene	Phvul.003G009800
Chr03	958800	966599	2	Rep1;Rep3	three_prime_UTR	Phvul.003G009800
Chr03	967200	970999	2	Rep1;Rep2	gene	Phvul.003G010000
Chr03	967200	970999	2	Rep1;Rep2	gene	Phvul.003G010100	PPPDE putative thiol peptidase family protein
Chr03	972200	977399	2	Rep3;Rep1	gene	Phvul.003G010200
Chr03	972200	977399	2	Rep3;Rep1	gene	Phvul.003G010100	PPPDE putative thiol peptidase family protein
Chr03	4457800	4460799	2	Rep2;Rep1
Chr03	7411200	7413599	2	Rep1;Rep3
Chr03	7792000	7793599	2	Rep1;Rep2
Chr03	8601400	8604199	2	Rep2;Rep1
Chr03	10330600	10332199	2	Rep1;Rep2
Chr03	11918800	11922399	2	Rep1;Rep2
Chr03	12507400	12511799	2	Rep2;Rep1
Chr03	12706200	12715399	2	Rep1;Rep2
Chr03	12760400	12762799	2	Rep1;Rep2
Chr03	12910200	12915799	2	Rep3;Rep2	gene	Phvul.003G080500
Chr03	13005600	13011799	2	Rep2;Rep1
Chr03	13431200	13433399	2	Rep1;Rep2
Chr03	13524200	13529999	2	Rep1;Rep2
Chr03	13545000	13546999	2	Rep3;Rep1
Chr03	13796000	13797799	2	Rep1;Rep3
Chr03	13886400	13893799	3	Rep1;Rep2;Rep1
Chr03	13991200	14004599	2	Rep1;Rep2
Chr03	14031800	14034199	2	Rep1;Rep2
Chr03	14046800	14058599	2	Rep1;Rep2
Chr03	14102800	14111799	2	Rep2;Rep1
Chr03	14188400	14190199	2	Rep2;Rep1
Chr03	14294000	14298999	2	Rep1;Rep2
Chr03	14598800	14600799	2	Rep3;Rep2
Chr03	14731800	14734999	2	Rep2;Rep1
Chr03	14885000	14890999	3	Rep1;Rep2;Rep2
Chr03	15119800	15131399	2	Rep1;Rep2
Chr03	15184800	15187999	2	Rep1;Rep2
Chr03	15193600	15214799	3	Rep2;Rep1;Rep2
Chr03	15240800	15249799	2	Rep1;Rep2
Chr03	15284200	15288399	2	Rep1;Rep2
Chr03	15373600	15380199	2	Rep1;Rep2
Chr03	15448200	15456599	2	Rep1;Rep2
Chr03	15585000	15593399	2	Rep1;Rep2
Chr03	15740800	15746799	2	Rep2;Rep1
Chr03	15773600	15776799	2	Rep2;Rep1
Chr03	15876600	15881399	2	Rep1;Rep2	gene	Phvul.003G089100	Subtilase family protein
Chr03	15927800	15931399	2	Rep2;Rep1
Chr03	15933200	15951199	2	Rep1;Rep2
Chr03	15964400	15966399	2	Rep2;Rep1
Chr03	15993200	15998999	2	Rep1;Rep2
Chr03	16042800	16046599	2	Rep2;Rep1
Chr03	16049000	16055599	2	Rep1;Rep2
Chr03	16067000	16068399	2	Rep2;Rep1
Chr03	16158800	16159599	2	Rep2;Rep1
Chr03	16195800	16197599	2	Rep1;Rep2
Chr03	16304800	16306999	2	Rep1;Rep2
Chr03	16350400	16354799	2	Rep2;Rep1
Chr03	16431400	16438199	2	Rep1;Rep2
Chr03	16456000	16462199	2	Rep1;Rep2
Chr03	16542200	16546999	2	Rep1;Rep3
Chr03	16784600	16789599	2	Rep1;Rep2
Chr03	16870000	16871599	2	Rep1;Rep2
Chr03	16952400	16964599	3	Rep1;Rep2;Rep2
Chr03	16976600	17000399	3	Rep1;Rep2;Rep2
Chr03	16976600	17000599	3	Rep1;Rep2;Rep1
Chr03	17110600	17130999	2	Rep1;Rep2
Chr03	17166400	17183399	3	Rep1;Rep2;Rep2
Chr03	17184200	17194599	3	Rep1;Rep2;Rep1
Chr03	17250800	17252999	2	Rep2;Rep1
Chr03	17253600	17259399	2	Rep1;Rep2
Chr03	17344600	17360199	3	Rep1;Rep2;Rep1
Chr03	17381600	17389199	3	Rep1;Rep2;Rep1
Chr03	17390000	17394999	2	Rep1;Rep2
Chr03	17406200	17409199	2	Rep2;Rep1
Chr03	17438200	17445599	2	Rep2;Rep1
Chr03	17446400	17450999	2	Rep1;Rep2
Chr03	17509200	17515199	2	Rep2;Rep1
Chr03	17545800	17566599	3	Rep1;Rep2;Rep3
Chr03	17593200	17598799	2	Rep1;Rep2
Chr03	17651000	17654799	2	Rep2;Rep1
Chr03	17663600	17668599	2	Rep1;Rep2
Chr03	17745000	17756199	2	Rep1;Rep2
Chr03	17783600	17788199	3	Rep2;Rep1;Rep1
Chr03	17806400	17812999	3	Rep3;Rep2;Rep1
Chr03	17837400	17844199	2	Rep1;Rep2
Chr03	17945400	17954999	2	Rep1;Rep2
Chr03	17985200	17987999	2	Rep1;Rep2
Chr03	18000200	18003999	2	Rep2;Rep1
Chr03	18019200	18025599	2	Rep1;Rep3
Chr03	18027400	18042599	2	Rep1;Rep2
Chr03	18051800	18058199	2	Rep2;Rep1
Chr03	18064400	18070199	2	Rep2;Rep1
Chr03	18089000	18098999	2	Rep1;Rep2
Chr03	18111800	18137799	3	Rep1;Rep2;Rep2
Chr03	18567400	18574799	2	Rep3;Rep2
Chr03	18579600	18581399	2	Rep1;Rep2
Chr03	18583000	18594199	3	Rep1;Rep2;Rep3
Chr03	18583000	18596999	3	Rep1;Rep3;Rep1
Chr03	18633600	18634999	2	Rep2;Rep1
Chr03	18713400	18717599	2	Rep1;Rep2
Chr03	18772400	18779999	2	Rep1;Rep2
Chr03	18838200	18840799	2	Rep1;Rep2
Chr03	18926200	18937199	2	Rep1;Rep2
Chr03	19110000	19118199	3	Rep1;Rep2;Rep1
Chr03	19164200	19167199	2	Rep1;Rep2
Chr03	19172400	19177599	2	Rep2;Rep1
Chr03	19193400	19200399	2	Rep2;Rep1
Chr03	19402400	19412399	2	Rep1;Rep2
Chr03	19525800	19529199	2	Rep1;Rep2
Chr03	19559200	19566799	2	Rep2;Rep1
Chr03	19596800	19600999	2	Rep1;Rep2
Chr03	19616800	19636999	2	Rep1;Rep2
Chr03	19657200	19668399	2	Rep1;Rep2
Chr03	19677200	19697999	2	Rep1;Rep2
Chr03	19728800	19735399	2	Rep1;Rep2
Chr03	19746600	19749799	2	Rep1;Rep2
Chr03	19764400	19772799	2	Rep1;Rep2
Chr03	19810600	19814199	2	Rep2;Rep1
Chr03	19823400	19826399	2	Rep2;Rep1
Chr03	19827600	19831599	2	Rep1;Rep2
Chr03	19853600	19864199	2	Rep2;Rep1
Chr03	19912400	19918999	3	Rep1;Rep2;Rep2
Chr03	19930000	19935199	2	Rep1;Rep2
Chr03	19945600	19950999	2	Rep2;Rep1
Chr03	20076400	20088599	2	Rep1;Rep2
Chr03	20158000	20159999	2	Rep2;Rep1
Chr03	20175000	20180599	2	Rep2;Rep1
Chr03	20182800	20193799	2	Rep1;Rep2
Chr03	20286200	20290399	2	Rep1;Rep2
Chr03	20319800	20330599	2	Rep1;Rep2
Chr03	20344200	20353599	2	Rep1;Rep2
Chr03	20377000	20385399	2	Rep1;Rep2
Chr03	20386800	20394799	2	Rep2;Rep1
Chr03	20396000	20399999	2	Rep1;Rep2
Chr03	20407200	20415999	2	Rep1;Rep2
Chr03	20465400	20479799	2	Rep1;Rep2
Chr03	20480800	20491999	2	Rep1;Rep2
Chr03	20503400	20508399	2	Rep1;Rep2
Chr03	20509200	20516399	2	Rep1;Rep2
Chr03	20552200	20562799	2	Rep1;Rep2
Chr03	20588800	20595399	2	Rep2;Rep1
Chr03	20631400	20633399	2	Rep2;Rep1
Chr03	20670000	20672199	2	Rep1;Rep2
Chr03	20760800	20766599	2	Rep1;Rep2
Chr03	20827800	20845599	2	Rep1;Rep2
Chr03	20857200	20867799	2	Rep1;Rep2
Chr03	20932600	20945999	3	Rep1;Rep2;Rep1
Chr03	21025600	21036599	2	Rep1;Rep2
Chr03	21051600	21062199	3	Rep1;Rep2;Rep1
Chr03	21103400	21109599	2	Rep1;Rep2
Chr03	21146000	21154399	3	Rep1;Rep2;Rep1
Chr03	21163600	21171399	2	Rep1;Rep2
Chr03	21172400	21182399	3	Rep2;Rep1;Rep2
Chr03	21388800	21394199	2	Rep1;Rep2
Chr03	21453400	21455999	2	Rep1;Rep2
Chr03	21468000	21475799	2	Rep1;Rep2
Chr03	21532600	21533599	2	Rep2;Rep1
Chr03	21536400	21549199	3	Rep2;Rep1;Rep2
Chr03	21601600	21613399	2	Rep3;Rep1
Chr03	21735600	21738599	2	Rep1;Rep2
Chr03	21787800	21793599	2	Rep1;Rep3	five_prime_UTR	Phvul.003G096200	alpha/beta-Hydrolases superfamily protein
Chr03	21787800	21793599	2	Rep1;Rep3	gene	Phvul.003G096200	alpha/beta-Hydrolases superfamily protein
Chr03	21805200	21807599	2	Rep1;Rep2
Chr03	21863600	21865999	2	Rep2;Rep1
Chr03	21970800	21973799	2	Rep1;Rep2
Chr03	22091000	22096999	3	Rep2;Rep1;Rep3
Chr03	22116200	22130199	2	Rep1;Rep2
Chr03	22180800	22197999	2	Rep3;Rep1	gene	Phvul.003G096500	multifunctional protein 2
Chr03	22255200	22260399	2	Rep1;Rep2
Chr03	22429200	22436399	2	Rep1;Rep3
Chr03	22510200	22523399	2	Rep1;Rep2
Chr03	22544400	22545599	2	Rep1;Rep2
Chr03	22672200	22681999	3	Rep2;Rep1;Rep3
Chr03	22716200	22725799	2	Rep1;Rep2
Chr03	22739000	22740999	2	Rep1;Rep2
Chr03	22783000	22786599	2	Rep1;Rep3
Chr03	22852800	22863199	2	Rep1;Rep2
Chr03	22874800	22877999	2	Rep2;Rep1
Chr03	22906200	22922399	5	Rep3;Rep1;Rep1;Rep2;Rep1
Chr03	22934600	22951999	3	Rep1;Rep2;Rep2
Chr03	22934600	22963799	3	Rep1;Rep2;Rep1
Chr03	23074400	23084999	3	Rep1;Rep2;Rep1
Chr03	23086800	23096999	3	Rep2;Rep1;Rep2
Chr03	23087400	23097399	3	Rep1;Rep2;Rep1
Chr03	23172600	23177599	2	Rep1;Rep2
Chr03	23253000	23256399	2	Rep2;Rep1
Chr03	23603600	23606799	2	Rep1;Rep2
Chr03	23733600	23740799	2	Rep2;Rep1
Chr03	24175000	24183599	2	Rep2;Rep1
Chr03	24316600	24320799	2	Rep1;Rep2
Chr03	24383200	24393999	2	Rep1;Rep2
Chr03	24847200	24849599	2	Rep2;Rep1
Chr03	25118600	25123599	2	Rep2;Rep1
Chr03	25344600	25351999	2	Rep2;Rep1
Chr03	25645200	25649799	2	Rep2;Rep1
Chr03	25884600	25890599	2	Rep3;Rep1
Chr03	26220000	26227399	2	Rep1;Rep2
Chr03	27025600	27028999	2	Rep2;Rep1
Chr03	27108800	27112999	2	Rep1;Rep2
Chr03	27116200	27118399	2	Rep2;Rep1
Chr03	27265600	27270599	2	Rep1;Rep2
Chr03	27307000	27311599	2	Rep2;Rep1
Chr03	27361600	27371799	2	Rep1;Rep2
Chr03	27456600	27464999	2	Rep1;Rep2
Chr03	27478400	27488799	2	Rep1;Rep2
Chr03	27495200	27518999	3	Rep2;Rep1;Rep2
Chr03	28024800	28027799	2	Rep3;Rep1
Chr03	28039200	28044799	2	Rep1;Rep2
Chr03	28457800	28462399	2	Rep1;Rep3
Chr03	28544800	28549599	2	Rep1;Rep3
Chr03	29409600	29412799	2	Rep2;Rep1
Chr03	30138400	30145999	2	Rep2;Rep1
Chr03	30438200	30439599	2	Rep2;Rep1
Chr03	30697600	30700199	2	Rep1;Rep2
Chr03	31269400	31270999	2	Rep2;Rep1
Chr03	31338600	31339599	2	Rep2;Rep1
Chr03	31341600	31346399	2	Rep1;Rep2
Chr03	31781000	31781999	2	Rep1;Rep3
Chr03	32479800	32485199	2	Rep1;Rep3
Chr03	34020200	34024199	2	Rep1;Rep3
Chr03	34700000	34702799	2	Rep2;Rep1
Chr03	34706600	34711799	2	Rep1;Rep2
Chr03	34728400	34731199	2	Rep1;Rep2
Chr03	35393000	35395199	2	Rep1;Rep3
Chr03	36526200	36536399	2	Rep1;Rep2
Chr03	37770400	37776599	2	Rep1;Rep2
Chr03	41102000	41109399	2	Rep1;Rep2
Chr03	41914600	41916999	2	Rep2;Rep1
Chr03	46025000	46038599	2	Rep3;Rep1	gene	Phvul.003G237700
Chr03	46675600	46681599	3	Rep1;Rep2;Rep3
Chr03	46785800	46796399	2	Rep2;Rep1
Chr03	50799600	50804199	2	Rep2;Rep1	gene	Phvul.003G282300	pentatricopeptide (PPR) domain protein 40
Chr04	122200	124799	2	Rep2;Rep1
Chr04	1414800	1415799	2	Rep1;Rep3
Chr04	2241800	2245399	2	Rep1;Rep2	gene	Phvul.004G021900	cytochrome P450, family 82, subfamily C, polypeptide 4
Chr04	3337400	3340599	2	Rep2;Rep1
Chr04	3694800	3701199	2	Rep1;Rep3
Chr04	3986200	3988999	3	Rep2;Rep1;Rep2
Chr04	4403400	4404599	2	Rep1;Rep2
Chr04	5885600	5887199	2	Rep1;Rep2
Chr04	6147800	6152599	2	Rep2;Rep1
Chr04	6267200	6270799	2	Rep1;Rep2
Chr04	6279400	6291199	3	Rep2;Rep1;Rep2
Chr04	6429200	6447599	3	Rep1;Rep2;Rep1
Chr04	6457600	6475199	3	Rep1;Rep2;Rep1
Chr04	6460600	6476199	3	Rep2;Rep1;Rep2
Chr04	6545200	6555599	2	Rep1;Rep2
Chr04	7048800	7054599	2	Rep1;Rep2
Chr04	7089600	7094399	2	Rep1;Rep2
Chr04	8911400	8913799	2	Rep1;Rep3
Chr04	9166800	9170999	2	Rep3;Rep2
Chr04	9743800	9758199	2	Rep2;Rep1
Chr04	9814200	9816999	2	Rep2;Rep1
Chr04	9824200	9836999	2	Rep1;Rep3
Chr04	10022000	10032999	2	Rep1;Rep2
Chr04	11453800	11457599	2	Rep1;Rep2
Chr04	11911600	11916799	2	Rep2;Rep1
Chr04	11943200	11950599	2	Rep1;Rep2
Chr04	12013400	12022799	2	Rep1;Rep2
Chr04	12669200	12675799	2	Rep1;Rep2
Chr04	12708200	12716799	2	Rep2;Rep1
Chr04	13132400	13136799	2	Rep3;Rep2
Chr04	13919000	13932199	5	Rep3;Rep1;Rep2;Rep1;Rep2
Chr04	13936200	13940399	2	Rep1;Rep3
Chr04	14095000	14100199	2	Rep2;Rep3
Chr04	14626200	14627999	2	Rep1;Rep2
Chr04	14680200	14683999	2	Rep3;Rep1
Chr04	15099800	15105799	2	Rep1;Rep2
Chr04	15177200	15181599	2	Rep1;Rep2
Chr04	15182000	15188199	2	Rep1;Rep2
Chr04	15197400	15203599	2	Rep1;Rep2
Chr04	15215800	15225399	2	Rep1;Rep2
Chr04	15296200	15298799	2	Rep1;Rep2
Chr04	15318800	15323999	2	Rep1;Rep2
Chr04	15415200	15421799	2	Rep1;Rep3
Chr04	15453400	15467599	2	Rep1;Rep3
Chr04	15565200	15572199	2	Rep1;Rep2
Chr04	15575200	15578599	2	Rep1;Rep2
Chr04	15604200	15613999	2	Rep1;Rep2
Chr04	15649800	15664799	3	Rep2;Rep1;Rep3
Chr04	15649800	15665999	3	Rep1;Rep3;Rep1
Chr04	15678200	15685399	3	Rep3;Rep1;Rep1
Chr04	15693600	15699199	2	Rep2;Rep1
Chr04	15741600	15746399	2	Rep2;Rep1
Chr04	15871400	15876999	2	Rep2;Rep1
Chr04	15877800	15889599	2	Rep1;Rep2
Chr04	15906600	15918399	2	Rep2;Rep1
Chr04	15979400	15981999	2	Rep1;Rep2
Chr04	16005400	16009399	2	Rep3;Rep1	gene	Phvul.004G084900	Tetratricopeptide repeat (TPR)-like superfamily protein
Chr04	16025200	16029399	2	Rep3;Rep1
Chr04	16048800	16058599	2	Rep1;Rep2
Chr04	16133400	16147399	2	Rep1;Rep3	three_prime_UTR	Phvul.004G085000	cytochrome P450, family 82, subfamily C, polypeptide 4
Chr04	16133400	16147399	2	Rep1;Rep3	gene	Phvul.004G085000	cytochrome P450, family 82, subfamily C, polypeptide 4
Chr04	16133400	16147399	2	Rep1;Rep3	five_prime_UTR	Phvul.004G085000	cytochrome P450, family 82, subfamily C, polypeptide 4
Chr04	16240600	16248399	2	Rep1;Rep2
Chr04	16301400	16307199	2	Rep3;Rep1
Chr04	16336800	16342999	2	Rep1;Rep3
Chr04	16349600	16354599	2	Rep2;Rep1
Chr04	16391600	16397799	2	Rep1;Rep2
Chr04	16406000	16413599	2	Rep1;Rep2
Chr04	16418600	16444599	4	Rep1;Rep2;Rep3;Rep1
Chr04	16477200	16486799	2	Rep1;Rep3
Chr04	16515000	16536399	3	Rep1;Rep3;Rep2
Chr04	16539600	16545999	2	Rep1;Rep2
Chr04	16552200	16558599	2	Rep1;Rep2
Chr04	16560200	16563599	2	Rep1;Rep2
Chr04	16564800	16567599	2	Rep1;Rep2
Chr04	16631200	16652199	2	Rep1;Rep2
Chr04	16661200	16678799	2	Rep2;Rep1
Chr04	16731400	16738399	2	Rep2;Rep1
Chr04	16739200	16742999	2	Rep1;Rep3	gene	Phvul.004G085400	sucrose-proton symporter 1
Chr04	16739200	16742999	2	Rep1;Rep3	three_prime_UTR	Phvul.004G085400	sucrose-proton symporter 1
Chr04	16739200	16742999	2	Rep1;Rep3	five_prime_UTR	Phvul.004G085400	sucrose-proton symporter 1
Chr04	16804800	16810199	2	Rep2;Rep1
Chr04	16810800	16817199	2	Rep2;Rep1
Chr04	16872000	16874599	2	Rep2;Rep1
Chr04	16875200	16910599	3	Rep1;Rep2;Rep2
Chr04	16911400	16920799	2	Rep1;Rep2
Chr04	16991200	16999399	2	Rep2;Rep1
Chr04	17081200	17088599	3	Rep1;Rep2;Rep1
Chr04	17157400	17161999	2	Rep2;Rep1
Chr04	17163600	17170199	2	Rep2;Rep1
Chr04	17293600	17313999	2	Rep1;Rep2
Chr04	17443200	17446999	2	Rep1;Rep2
Chr04	17607800	17609999	2	Rep2;Rep1
Chr04	17719000	17721799	3	Rep1;Rep3;Rep2
Chr04	17958000	17964799	2	Rep1;Rep2
Chr04	18055800	18062799	2	Rep1;Rep2
Chr04	18406000	18420399	2	Rep1;Rep2
Chr04	18464600	18470399	2	Rep1;Rep3	gene	Phvul.004G087700	Protein kinase superfamily protein
Chr04	18501800	18508199	2	Rep1;Rep3
Chr04	18574200	18580999	2	Rep3;Rep1
Chr04	18612200	18617599	2	Rep2;Rep1
Chr04	18627200	18628799	2	Rep1;Rep2
Chr04	18935600	18938599	2	Rep3;Rep1
Chr04	18944200	18952399	2	Rep1;Rep3
Chr04	19065000	19067999	2	Rep1;Rep2
Chr04	19088000	19090999	2	Rep1;Rep2
Chr04	19174200	19190199	2	Rep2;Rep1
Chr04	19199800	19202999	2	Rep1;Rep2
Chr04	19224000	19229399	2	Rep3;Rep1
Chr04	19358400	19362999	3	Rep1;Rep2;Rep3
Chr04	19480400	19500199	3	Rep2;Rep1;Rep2
Chr04	19526600	19529799	2	Rep2;Rep1
Chr04	19571000	19572199	2	Rep1;Rep2
Chr04	19633000	19637999	2	Rep3;Rep1
Chr04	19663800	19666999	2	Rep1;Rep2
Chr04	19734600	19739599	2	Rep1;Rep2
Chr04	20016200	20020199	2	Rep1;Rep2
Chr04	20257400	20266399	2	Rep1;Rep2
Chr04	20437800	20444599	2	Rep2;Rep1
Chr04	20605200	20615599	3	Rep1;Rep3;Rep1
Chr04	20736600	20741799	2	Rep1;Rep2
Chr04	20780000	20783199	2	Rep2;Rep1
Chr04	20805600	20815399	2	Rep1;Rep2
Chr04	20822200	20827799	2	Rep2;Rep1
Chr04	20840600	20846199	2	Rep3;Rep1
Chr04	20890000	20898399	2	Rep1;Rep3	five_prime_UTR	Phvul.004G089200	NAD(P)-binding Rossmann-fold superfamily protein
Chr04	20890000	20898399	2	Rep1;Rep3	gene	Phvul.004G089200	NAD(P)-binding Rossmann-fold superfamily protein
Chr04	21020000	21023199	2	Rep2;Rep1
Chr04	21145600	21150999	2	Rep1;Rep2
Chr04	21156800	21160599	2	Rep1;Rep3
Chr04	21196200	21202199	2	Rep3;Rep1	gene	Phvul.004G089600	Nucleic acid-binding proteins superfamily
Chr04	21196200	21202199	2	Rep3;Rep1	five_prime_UTR	Phvul.004G089600	Nucleic acid-binding proteins superfamily
Chr04	21220600	21221999	2	Rep1;Rep2
Chr04	21322600	21326799	2	Rep2;Rep1
Chr04	21573000	21576199	2	Rep2;Rep1
Chr04	21814200	21819199	2	Rep1;Rep2
Chr04	21820400	21821399	2	Rep1;Rep2
Chr04	22006000	22009399	2	Rep1;Rep2
Chr04	22010600	22012599	2	Rep2;Rep1
Chr04	22270000	22276999	2	Rep1;Rep2
Chr04	22314800	22326799	2	Rep1;Rep2
Chr04	22329000	22336399	2	Rep3;Rep1
Chr04	22392200	22404799	2	Rep3;Rep1
Chr04	22478600	22488199	2	Rep2;Rep1
Chr04	22509000	22517199	3	Rep1;Rep2;Rep2
Chr04	22524600	22528999	2	Rep2;Rep1
Chr04	22648600	22651999	2	Rep1;Rep2
Chr04	22842800	22850399	2	Rep2;Rep1
Chr04	22862800	22866599	2	Rep2;Rep1
Chr04	23148400	23149799	2	Rep1;Rep2
Chr04	23156000	23169999	2	Rep1;Rep2	five_prime_UTR	Phvul.004G091100	Uncharacterised conserved protein UCP009193
Chr04	23156000	23169999	2	Rep1;Rep2	gene	Phvul.004G091100	Uncharacterised conserved protein UCP009193
Chr04	23156000	23169999	2	Rep1;Rep2	five_prime_UTR	Phvul.004G091100	Uncharacterised conserved protein UCP009193
Chr04	23156000	23169999	2	Rep1;Rep2	three_prime_UTR	Phvul.004G091100	Uncharacterised conserved protein UCP009193
Chr04	23280600	23282399	2	Rep2;Rep1
Chr04	23307400	23314399	2	Rep1;Rep2
Chr04	23349000	23361999	2	Rep1;Rep2
Chr04	23410800	23417999	2	Rep2;Rep1
Chr04	23470400	23473399	2	Rep3;Rep1
Chr04	23617200	23618999	2	Rep2;Rep1
Chr04	23627000	23629399	2	Rep2;Rep1
Chr04	23795000	23800599	2	Rep1;Rep2
Chr04	23875000	23880799	2	Rep1;Rep2
Chr04	23930600	23936799	2	Rep3;Rep1
Chr04	24231800	24232599	2	Rep2;Rep1
Chr04	24554000	24560799	2	Rep2;Rep1
Chr04	24655000	24663599	2	Rep1;Rep3
Chr04	25113200	25120999	2	Rep3;Rep1
Chr04	25194000	25196399	2	Rep1;Rep2
Chr04	25296000	25299999	2	Rep1;Rep2
Chr04	25706800	25710999	2	Rep2;Rep1
Chr04	25813200	25818799	2	Rep1;Rep2
Chr04	25975600	25979599	2	Rep2;Rep1
Chr04	26152200	26154999	2	Rep2;Rep1
Chr04	26214200	26218999	2	Rep1;Rep2
Chr04	26384200	26389799	2	Rep1;Rep2
Chr04	26652400	26660799	2	Rep2;Rep1
Chr04	26755800	26760199	2	Rep1;Rep3
Chr04	26775200	26777799	2	Rep2;Rep1
Chr04	26909800	26913199	2	Rep2;Rep1
Chr04	27006800	27015799	2	Rep1;Rep2
Chr04	27210600	27213199	2	Rep2;Rep1
Chr04	27349200	27352399	2	Rep2;Rep1
Chr04	27647600	27651599	2	Rep2;Rep1
Chr04	27667600	27672199	2	Rep2;Rep1
Chr04	27875000	27880399	2	Rep2;Rep1
Chr04	28045800	28049999	2	Rep1;Rep2
Chr04	28056400	28058999	2	Rep1;Rep2
Chr04	28060200	28062999	2	Rep2;Rep1
Chr04	28090800	28101999	2	Rep1;Rep2
Chr04	28107200	28120199	2	Rep2;Rep1
Chr04	28126600	28132399	2	Rep1;Rep2
Chr04	28140000	28146399	2	Rep1;Rep2
Chr04	28183400	28191199	3	Rep1;Rep2;Rep1
Chr04	28554600	28556599	2	Rep2;Rep1
Chr04	28826000	28836599	2	Rep1;Rep2
Chr04	28913200	28923199	2	Rep1;Rep2
Chr04	29235600	29241799	2	Rep2;Rep1
Chr04	29374400	29375399	2	Rep1;Rep2
Chr04	29784000	29788599	3	Rep2;Rep1;Rep3
Chr04	29811400	29812999	2	Rep1;Rep2
Chr04	29943200	29948399	2	Rep1;Rep2
Chr04	29964000	29970199	2	Rep1;Rep2
Chr04	29974200	29982799	3	Rep1;Rep2;Rep1
Chr04	29994400	30010599	2	Rep1;Rep2
Chr04	30100000	30110999	2	Rep1;Rep2
Chr04	30201800	30210999	2	Rep1;Rep2
Chr04	30268800	30274599	2	Rep1;Rep3
Chr04	30386200	30395399	3	Rep1;Rep3;Rep1
Chr04	30421200	30430199	3	Rep3;Rep1;Rep2
Chr04	30491800	30497999	2	Rep1;Rep2
Chr04	30532600	30538799	2	Rep1;Rep2
Chr04	30601000	30607399	2	Rep1;Rep2
Chr04	30732200	30734399	2	Rep3;Rep2
Chr04	30766600	30777399	2	Rep1;Rep3
Chr04	30777800	30788599	2	Rep1;Rep3
Chr04	30790800	30795399	2	Rep1;Rep3
Chr04	30810000	30820199	2	Rep1;Rep2
Chr04	30875800	30885199	3	Rep3;Rep2;Rep1
Chr04	30905000	30912799	2	Rep1;Rep3
Chr04	30965400	30970399	2	Rep1;Rep2
Chr04	31004400	31014199	2	Rep3;Rep2
Chr04	31016400	31021399	2	Rep2;Rep1
Chr04	31140800	31142999	2	Rep1;Rep2
Chr04	31197600	31206599	3	Rep1;Rep3;Rep1
Chr04	31286600	31298599	2	Rep3;Rep1
Chr04	31311800	31314399	2	Rep3;Rep1
Chr04	31330400	31332999	2	Rep1;Rep2
Chr04	31339000	31341799	2	Rep1;Rep2
Chr04	31361600	31364399	2	Rep1;Rep2
Chr04	31385200	31388999	2	Rep1;Rep2
Chr04	31477000	31483199	2	Rep1;Rep3
Chr04	31518000	31520799	2	Rep1;Rep2
Chr04	31544800	31558599	3	Rep3;Rep1;Rep2
Chr04	31583400	31609799	3	Rep3;Rep1;Rep1
Chr04	31672200	31690599	3	Rep1;Rep3;Rep1	gene	Phvul.004G102500
Chr04	31752000	31762999	2	Rep1;Rep3
Chr04	31766800	31774999	2	Rep1;Rep3
Chr04	32250400	32255799	2	Rep2;Rep1
Chr04	32523400	32527199	2	Rep2;Rep1	gene	Phvul.004G103500	P-loop containing nucleoside triphosphate hydrolases superfamily protein
Chr04	32625200	32628799	2	Rep1;Rep2
Chr04	32693000	32699599	2	Rep2;Rep1
Chr04	32806600	32812799	2	Rep1;Rep2
Chr04	32982800	32984799	2	Rep1;Rep2
Chr04	33221200	33229599	3	Rep2;Rep1;Rep2
Chr04	33289800	33291999	2	Rep2;Rep1
Chr04	33659800	33663799	2	Rep2;Rep1
Chr04	33729400	33732599	2	Rep1;Rep2
Chr04	33743600	33744599	2	Rep1;Rep2
Chr04	33811000	33813799	2	Rep2;Rep1
Chr04	33853200	33861799	3	Rep3;Rep1;Rep2
Chr04	33872200	33876799	2	Rep2;Rep1
Chr04	33881000	33885199	2	Rep2;Rep1
Chr04	34065000	34078199	2	Rep1;Rep2
Chr04	34144200	34150399	2	Rep1;Rep2
Chr04	34292000	34302399	2	Rep1;Rep2
Chr04	34507400	34513599	2	Rep1;Rep2
Chr04	34518000	34519799	2	Rep1;Rep2
Chr04	34604600	34609999	2	Rep1;Rep2
Chr04	34627600	34633599	2	Rep3;Rep2
Chr04	35058600	35059999	2	Rep1;Rep2
Chr04	35061000	35068399	2	Rep1;Rep2
Chr04	35070600	35076199	2	Rep2;Rep1
Chr04	35126600	35140599	2	Rep1;Rep2
Chr04	35225600	35229399	2	Rep2;Rep1
Chr04	35277600	35282999	2	Rep1;Rep2
Chr04	35389200	35397799	2	Rep1;Rep2
Chr04	36258000	36265399	2	Rep2;Rep3
Chr04	37205600	37214599	2	Rep2;Rep1
Chr04	37297800	37299799	2	Rep2;Rep1
Chr04	37362400	37365999	2	Rep1;Rep2
Chr04	37843200	37851199	2	Rep1;Rep2
Chr04	38225400	38228399	2	Rep2;Rep1
Chr04	38237600	38245999	2	Rep1;Rep2
Chr04	38429800	38437799	2	Rep2;Rep3	gene	Phvul.004G117900	methyl-CPG-binding domain protein 13
Chr04	38429800	38437799	2	Rep2;Rep3	five_prime_UTR	Phvul.004G117900	methyl-CPG-binding domain protein 13
Chr04	38429800	38437799	2	Rep2;Rep3	three_prime_UTR	Phvul.004G117900	methyl-CPG-binding domain protein 13
Chr04	38732800	38735999	2	Rep2;Rep3	gene	Phvul.004G119500	MuDR family transposase
Chr04	40721600	40724799	2	Rep3;Rep1
Chr04	41665600	41669599	2	Rep2;Rep1
Chr04	44619800	44621999	2	Rep2;Rep1
Chr04	45557600	45561399	2	Rep1;Rep2
Chr04	45571200	45572199	2	Rep3;Rep2
Chr05	159800	161399	2	Rep1;Rep2
Chr05	2011600	2015199	2	Rep1;Rep3
Chr05	4272400	4274999	2	Rep1;Rep2
Chr05	4586000	4588799	2	Rep1;Rep2
Chr05	4861800	4864999	2	Rep1;Rep2
Chr05	5463400	5479599	2	Rep2;Rep3
Chr05	5905200	5910199	2	Rep1;Rep2
Chr05	6685400	6690399	2	Rep1;Rep2
Chr05	7640600	7643999	2	Rep2;Rep3
Chr05	7824000	7829399	2	Rep1;Rep3
Chr05	8626200	8630799	2	Rep1;Rep2
Chr05	9432000	9434799	2	Rep1;Rep2
Chr05	9465000	9470399	2	Rep1;Rep3
Chr05	9479600	9491199	2	Rep1;Rep2
Chr05	9672200	9685599	3	Rep1;Rep2;Rep2
Chr05	10430200	10433199	2	Rep2;Rep1
Chr05	11235800	11241599	2	Rep2;Rep1
Chr05	11259400	11269599	2	Rep1;Rep3
Chr05	11441200	11446199	2	Rep1;Rep2
Chr05	11467600	11480199	2	Rep1;Rep2
Chr05	11549200	11554999	2	Rep1;Rep2
Chr05	11593200	11595199	2	Rep1;Rep2
Chr05	11596000	11599399	2	Rep1;Rep3
Chr05	11675600	11681199	2	Rep1;Rep2
Chr05	11938600	11942999	2	Rep3;Rep1	three_prime_UTR	Phvul.005G071400	low-molecular-weight cysteine-rich 68
Chr05	11938600	11942999	2	Rep3;Rep1	gene	Phvul.005G071400	low-molecular-weight cysteine-rich 68
Chr05	11938600	11942999	2	Rep3;Rep1	five_prime_UTR	Phvul.005G071400	low-molecular-weight cysteine-rich 68
Chr05	11960400	11964999	2	Rep1;Rep2
Chr05	11988200	11995999	2	Rep1;Rep2
Chr05	12089200	12095999	2	Rep1;Rep2
Chr05	12219000	12224199	2	Rep2;Rep1
Chr05	12240800	12255799	2	Rep1;Rep2
Chr05	12312000	12315799	2	Rep3;Rep1
Chr05	12398400	12410799	3	Rep1;Rep2;Rep1
Chr05	12536800	12543599	2	Rep1;Rep2
Chr05	12738800	12741799	2	Rep1;Rep3
Chr05	12964200	12970399	2	Rep1;Rep2
Chr05	13191400	13198199	2	Rep1;Rep2
Chr05	13410800	13426399	2	Rep1;Rep2
Chr05	13434400	13440799	2	Rep1;Rep2
Chr05	13455800	13459999	2	Rep1;Rep2
Chr05	13500800	13509799	2	Rep1;Rep3
Chr05	13581400	13584999	2	Rep2;Rep1
Chr05	13664400	13670999	3	Rep1;Rep2;Rep2
Chr05	13697400	13705999	2	Rep1;Rep2
Chr05	13753000	13753799	2	Rep1;Rep2
Chr05	13759400	13760799	2	Rep1;Rep2
Chr05	13791000	13797999	2	Rep2;Rep1
Chr05	13827400	13836199	2	Rep2;Rep1
Chr05	13866400	13876999	2	Rep2;Rep1
Chr05	14067200	14086799	2	Rep1;Rep2
Chr05	14104800	14110799	3	Rep1;Rep2;Rep3
Chr05	14112400	14118599	2	Rep1;Rep2
Chr05	14137600	14138799	2	Rep2;Rep1
Chr05	14176800	14183999	4	Rep3;Rep2;Rep1;Rep1
Chr05	14199400	14211599	3	Rep1;Rep2;Rep2
Chr05	14393800	14406399	2	Rep1;Rep2
Chr05	14408800	14425999	3	Rep1;Rep2;Rep2
Chr05	14408800	14426199	3	Rep1;Rep2;Rep1
Chr05	14586400	14591999	3	Rep2;Rep1;Rep3
Chr05	14697800	14711199	2	Rep2;Rep1
Chr05	14713400	14725399	2	Rep1;Rep2
Chr05	14749200	14753999	2	Rep2;Rep1
Chr05	14755000	14762999	3	Rep2;Rep1;Rep2
Chr05	15103600	15107999	2	Rep2;Rep1
Chr05	15396000	15403399	2	Rep1;Rep3
Chr05	15778600	15782199	2	Rep1;Rep3
Chr05	15871800	15874399	2	Rep2;Rep1
Chr05	16022200	16024999	2	Rep3;Rep1
Chr05	16110600	16118599	3	Rep1;Rep3;Rep2
Chr05	16138200	16142199	2	Rep3;Rep1
Chr05	16163800	16173799	2	Rep2;Rep1
Chr05	16286000	16291199	2	Rep1;Rep2
Chr05	16297600	16304799	2	Rep1;Rep2
Chr05	16509600	16515999	2	Rep1;Rep2
Chr05	16595800	16598999	2	Rep1;Rep3	gene	Phvul.005G078600	Leucine-rich repeat transmembrane protein kinase
Chr05	16633200	16644599	2	Rep2;Rep1
Chr05	16670800	16690199	3	Rep1;Rep2;Rep1
Chr05	16670800	16690199	3	Rep1;Rep2;Rep2
Chr05	16788800	16793399	2	Rep2;Rep1
Chr05	16805000	16805999	2	Rep1;Rep2
Chr05	16946200	16947599	2	Rep2;Rep1	gene	Phvul.005G078900	Leucine-rich repeat transmembrane protein kinase
Chr05	17090400	17093999	2	Rep2;Rep1
Chr05	17162200	17164999	2	Rep1;Rep2
Chr05	17169200	17174399	2	Rep1;Rep2
Chr05	17190200	17196999	2	Rep1;Rep3	gene	Phvul.005G079200
Chr05	17190200	17196999	2	Rep1;Rep3	three_prime_UTR	Phvul.005G079200
Chr05	17190200	17196999	2	Rep1;Rep3	three_prime_UTR	Phvul.005G079200
Chr05	17296000	17304599	2	Rep1;Rep2
Chr05	17313200	17316399	2	Rep1;Rep2
Chr05	17319800	17325999	2	Rep1;Rep3
Chr05	17332200	17336199	2	Rep1;Rep2
Chr05	17470400	17485399	4	Rep1;Rep2;Rep1;Rep3
Chr05	17485600	17498399	2	Rep1;Rep2
Chr05	17500400	17503199	2	Rep1;Rep2
Chr05	17537400	17551999	2	Rep1;Rep2
Chr05	17631400	17632399	2	Rep2;Rep1
Chr05	17652200	17655399	2	Rep2;Rep1
Chr05	17680600	17686199	2	Rep1;Rep2
Chr05	17735400	17742399	2	Rep1;Rep2
Chr05	17863800	17889799	2	Rep1;Rep2
Chr05	17908600	17910399	2	Rep2;Rep1
Chr05	17952200	17965799	3	Rep1;Rep2;Rep2
Chr05	18021800	18023199	2	Rep1;Rep3
Chr05	18099000	18101799	2	Rep1;Rep3	gene	Phvul.005G079900
Chr05	18210600	18218999	3	Rep1;Rep2;Rep2
Chr05	18231400	18233199	2	Rep1;Rep2
Chr05	18272000	18273399	2	Rep2;Rep1
Chr05	18278600	18285999	2	Rep1;Rep2
Chr05	18286800	18295999	2	Rep2;Rep1
Chr05	18497600	18509199	2	Rep1;Rep2
Chr05	18685000	18687999	2	Rep2;Rep1
Chr05	18809800	18814599	2	Rep2;Rep1
Chr05	18846600	18855999	2	Rep2;Rep1
Chr05	19132800	19134399	2	Rep2;Rep1
Chr05	19162200	19171199	2	Rep2;Rep1
Chr05	19219200	19219999	2	Rep1;Rep2
Chr05	19221400	19228999	3	Rep1;Rep2;Rep1
Chr05	19307800	19311999	2	Rep1;Rep3
Chr05	19562000	19568199	2	Rep1;Rep3	gene	Phvul.005G082100
Chr05	19577600	19585199	2	Rep2;Rep1
Chr05	19611000	19621999	2	Rep1;Rep2
Chr05	19693200	19699399	2	Rep1;Rep2
Chr05	19864000	19872799	2	Rep1;Rep2
Chr05	19898600	19902999	2	Rep1;Rep3
Chr05	20105600	20108999	2	Rep2;Rep1
Chr05	20174600	20176799	2	Rep2;Rep1
Chr05	20511800	20523799	2	Rep2;Rep3	three_prime_UTR	Phvul.005G084600	NAC domain containing protein 2
Chr05	20511800	20523799	2	Rep2;Rep3	five_prime_UTR	Phvul.005G084600	NAC domain containing protein 2
Chr05	20511800	20523799	2	Rep2;Rep3	gene	Phvul.005G084600	NAC domain containing protein 2
Chr05	20530400	20558599	3	Rep1;Rep3;Rep2	three_prime_UTR	Phvul.005G084800
Chr05	20530400	20558599	3	Rep1;Rep3;Rep2	five_prime_UTR	Phvul.005G084800
Chr05	20530400	20558599	3	Rep1;Rep3;Rep2	gene	Phvul.005G084700	Chloroplast J-like domain 1
Chr05	20530400	20558599	3	Rep1;Rep3;Rep2	gene	Phvul.005G084900	purple acid phosphatase 10
Chr05	20530400	20558599	3	Rep1;Rep3;Rep2	three_prime_UTR	Phvul.005G084900	purple acid phosphatase 10
Chr05	20530400	20558599	3	Rep1;Rep3;Rep2	gene	Phvul.005G084800
Chr05	20728600	20730999	2	Rep2;Rep1
Chr05	20929200	20935599	2	Rep1;Rep2
Chr05	21191400	21199799	2	Rep1;Rep2
Chr05	21200200	21209599	3	Rep1;Rep2;Rep2
Chr05	21271800	21274999	2	Rep1;Rep2
Chr05	21286000	21293399	2	Rep1;Rep2
Chr05	21295200	21302599	2	Rep1;Rep2
Chr05	21335800	21341199	2	Rep2;Rep1
Chr05	21453200	21455199	2	Rep1;Rep2
Chr05	21464600	21465399	2	Rep2;Rep1
Chr05	21881800	21883799	2	Rep2;Rep1
Chr05	21888800	21890399	2	Rep2;Rep3
Chr05	22667000	22670399	2	Rep1;Rep2
Chr05	22838400	22839799	2	Rep1;Rep2
Chr05	22855600	22860799	2	Rep2;Rep1
Chr05	22883400	22886599	2	Rep1;Rep2
Chr05	22929600	22932799	2	Rep1;Rep2
Chr05	22982400	22986599	2	Rep2;Rep1
Chr05	23019000	23023199	2	Rep2;Rep1
Chr05	23038000	23043199	2	Rep1;Rep3
Chr05	23050600	23052799	2	Rep2;Rep1
Chr05	23304800	23311799	2	Rep1;Rep2
Chr05	23349800	23354999	2	Rep1;Rep2
Chr05	23838000	23842399	2	Rep1;Rep2
Chr05	24221000	24225599	2	Rep2;Rep1
Chr05	24323800	24328399	2	Rep2;Rep3	gene	Phvul.005G088400	NADH dehydrogenase 5B
Chr05	24323800	24328399	2	Rep2;Rep3	gene	Phvul.005G088500
Chr05	24323800	24328399	2	Rep2;Rep3	gene	Phvul.005G088300
Chr05	24516400	24522399	2	Rep1;Rep2
Chr05	24613200	24618999	3	Rep1;Rep3;Rep1
Chr05	24658800	24663199	2	Rep1;Rep2
Chr05	24713000	24715599	2	Rep1;Rep2
Chr05	24947400	24958599	3	Rep1;Rep2;Rep2
Chr05	25066600	25075999	2	Rep3;Rep1	three_prime_UTR	Phvul.005G089500
Chr05	25066600	25075999	2	Rep3;Rep1	gene	Phvul.005G089500
Chr05	25087600	25092999	2	Rep1;Rep3
Chr05	25145200	25146999	2	Rep1;Rep3
Chr05	25214000	25228999	2	Rep1;Rep2	gene	Phvul.005G089700
Chr05	25325200	25328999	2	Rep2;Rep1
Chr05	25394400	25398199	2	Rep1;Rep2
Chr05	25591400	25593999	2	Rep1;Rep2
Chr05	25630000	25637399	2	Rep1;Rep2
Chr05	25686000	25687999	2	Rep2;Rep1
Chr05	25724400	25727799	2	Rep1;Rep2
Chr05	25778600	25780599	2	Rep1;Rep3
Chr05	26078400	26081999	2	Rep3;Rep1
Chr05	26210200	26213399	2	Rep1;Rep2
Chr05	26244400	26258199	2	Rep1;Rep2
Chr05	26265400	26273599	2	Rep1;Rep2
Chr05	26370200	26373199	3	Rep3;Rep1;Rep2
Chr05	26479400	26481999	2	Rep1;Rep2
Chr05	26483600	26485599	2	Rep1;Rep2
Chr05	26669200	26673599	2	Rep1;Rep2
Chr05	26681000	26685599	2	Rep2;Rep1
Chr05	26723400	26727599	2	Rep2;Rep1
Chr05	26769400	26773399	2	Rep1;Rep2
Chr05	26787200	26795799	2	Rep1;Rep2
Chr05	26858200	26865399	2	Rep1;Rep2
Chr05	27023200	27026799	2	Rep2;Rep1
Chr05	27146400	27148199	2	Rep2;Rep1
Chr05	27223000	27225999	2	Rep1;Rep2
Chr05	27243400	27248799	2	Rep1;Rep2
Chr05	27258000	27261999	2	Rep2;Rep1
Chr05	27737400	27741799	2	Rep2;Rep1
Chr05	27906200	27910799	2	Rep1;Rep2
Chr05	28738600	28740799	2	Rep3;Rep1	gene	Phvul.005G096800	Nucleic acid-binding, OB-fold-like protein
Chr05	28928800	28935999	2	Rep2;Rep1
Chr05	29068400	29075999	2	Rep1;Rep2
Chr05	29143000	29160599	2	Rep1;Rep2
Chr05	29168000	29177599	3	Rep1;Rep2;Rep2
Chr05	29179800	29184399	2	Rep1;Rep3
Chr05	29215200	29222999	2	Rep1;Rep2
Chr05	29311000	29319599	2	Rep1;Rep2
Chr05	29389200	29393199	2	Rep2;Rep1
Chr05	29522600	29526599	2	Rep1;Rep2
Chr05	29609000	29611999	2	Rep1;Rep3
Chr05	29755600	29757599	2	Rep2;Rep1
Chr05	29845200	29849199	2	Rep1;Rep2
Chr05	30092800	30094799	2	Rep1;Rep2
Chr05	30225800	30232599	2	Rep1;Rep3
Chr05	30544400	30551599	2	Rep1;Rep3	five_prime_UTR	Phvul.005G102000	ADP/ATP carrier 3
Chr05	30544400	30551599	2	Rep1;Rep3	three_prime_UTR	Phvul.005G102100	RING/U-box superfamily protein
Chr05	30544400	30551599	2	Rep1;Rep3	gene	Phvul.005G102100	RING/U-box superfamily protein
Chr05	30544400	30551599	2	Rep1;Rep3	three_prime_UTR	Phvul.005G102000	ADP/ATP carrier 3
Chr05	30544400	30551599	2	Rep1;Rep3	gene	Phvul.005G102000	ADP/ATP carrier 3
Chr05	30544400	30551599	2	Rep1;Rep3	five_prime_UTR	Phvul.005G102000	ADP/ATP carrier 3
Chr05	30576400	30579199	2	Rep2;Rep1
Chr05	30969400	30969999	2	Rep1;Rep2
Chr05	32498000	32500999	2	Rep2;Rep3
Chr05	33755800	33758599	2	Rep2;Rep1
Chr05	34855600	34856799	2	Rep3;Rep2
Chr05	34860000	34860999	2	Rep2;Rep3
Chr05	36119800	36121399	2	Rep3;Rep2
Chr05	38860600	38863799	2	Rep1;Rep3
Chr05	38983000	38992599	2	Rep3;Rep1	gene	Phvul.005G164500	Leucine-rich repeat protein kinase family protein
Chr05	39708000	39714399	2	Rep1;Rep3	three_prime_UTR	Phvul.005G173700	pleiotropic drug resistance 12
Chr05	39708000	39714399	2	Rep1;Rep3	gene	Phvul.005G173700	pleiotropic drug resistance 12
Chr05	39927800	39933399	2	Rep2;Rep1
Chr05	40587400	40594399	2	Rep1;Rep3	five_prime_UTR	Phvul.005G185900	Nucleic acid-binding, OB-fold-like protein
Chr05	40587400	40594399	2	Rep1;Rep3	gene	Phvul.005G185900	Nucleic acid-binding, OB-fold-like protein
Chr05	40587400	40594399	2	Rep1;Rep3	five_prime_UTR	Phvul.005G185900	Nucleic acid-binding, OB-fold-like protein
Chr05	40587400	40594399	2	Rep1;Rep3	five_prime_UTR	Phvul.005G185900	Nucleic acid-binding, OB-fold-like protein
Chr05	40587400	40594399	2	Rep1;Rep3	gene	Phvul.005G186000
Chr05	40587400	40594399	2	Rep1;Rep3	five_prime_UTR	Phvul.005G185900	Nucleic acid-binding, OB-fold-like protein
Chr05	40595200	40597199	2	Rep1;Rep3	gene	Phvul.005G185900	Nucleic acid-binding, OB-fold-like protein
Chr05	40595200	40597199	2	Rep1;Rep3	three_prime_UTR	Phvul.005G185900	Nucleic acid-binding, OB-fold-like protein
Chr05	40621600	40698399	2	Rep1;Rep2	gene	Phvul.005G186100	ZPR1 zinc-finger domain protein
Chr05	40699800	40702799	2	Rep1;Rep3
Chr05	40764000	40764999	2	Rep1;Rep2	gene	Phvul.005G186200	ZPR1 zinc-finger domain protein
Chr05	40768600	40772799	2	Rep1;Rep2	three_prime_UTR	Phvul.005G186200	ZPR1 zinc-finger domain protein
Chr05	40768600	40772799	2	Rep1;Rep2	gene	Phvul.005G186200	ZPR1 zinc-finger domain protein
Chr06	150600	153399	2	Rep3;Rep2
Chr06	667600	674199	2	Rep1;Rep3	gene	Phvul.006G002600	hAT dimerisation domain-containing protein
Chr06	757000	765199	2	Rep1;Rep2
Chr06	766800	769199	2	Rep1;Rep2
Chr06	838200	845799	2	Rep2;Rep1
Chr06	851400	852999	2	Rep1;Rep2
Chr06	1151600	1154799	2	Rep3;Rep2
Chr06	1252400	1256199	2	Rep2;Rep1
Chr06	1680400	1685799	2	Rep2;Rep3
Chr06	1763800	1766799	2	Rep2;Rep1
Chr06	1989600	1995799	2	Rep1;Rep2
Chr06	2056200	2066199	2	Rep1;Rep2
Chr06	2067000	2085799	3	Rep1;Rep2;Rep2
Chr06	2088800	2098399	2	Rep2;Rep1
Chr06	2160400	2163799	2	Rep1;Rep3
Chr06	2244400	2247599	2	Rep2;Rep1
Chr06	2308200	2309999	2	Rep2;Rep1
Chr06	2316200	2328599	2	Rep1;Rep2
Chr06	2457200	2460199	2	Rep1;Rep2
Chr06	2463200	2469999	2	Rep1;Rep2
Chr06	2526800	2538799	2	Rep1;Rep2
Chr06	2539800	2543199	2	Rep1;Rep2
Chr06	2584800	2586199	2	Rep1;Rep2
Chr06	2673400	2680799	2	Rep2;Rep3
Chr06	2718600	2721199	2	Rep1;Rep2
Chr06	2751200	2752399	2	Rep1;Rep2
Chr06	2761600	2776199	3	Rep1;Rep2;Rep1
Chr06	2761800	2776199	3	Rep2;Rep1;Rep2
Chr06	2924800	2936199	2	Rep1;Rep2
Chr06	3013000	3015999	2	Rep2;Rep1
Chr06	3046800	3051399	2	Rep2;Rep1
Chr06	3063000	3070199	2	Rep3;Rep1
Chr06	3334800	3339399	2	Rep1;Rep2
Chr06	3453000	3461199	2	Rep2;Rep1
Chr06	3545200	3546999	2	Rep2;Rep1
Chr06	3683000	3690999	2	Rep1;Rep2
Chr06	3739000	3744999	2	Rep2;Rep1
Chr06	3747400	3753199	2	Rep1;Rep2
Chr06	3763800	3773599	2	Rep2;Rep1
Chr06	3863800	3868399	2	Rep2;Rep1
Chr06	3876600	3883799	2	Rep1;Rep2
Chr06	3888600	3892399	2	Rep1;Rep2
Chr06	3901600	3915999	2	Rep2;Rep1
Chr06	3977000	3980199	2	Rep2;Rep1
Chr06	4104800	4111599	2	Rep2;Rep1
Chr06	4148000	4150199	2	Rep1;Rep2
Chr06	4152200	4153599	2	Rep1;Rep2	gene	Phvul.006G007700
Chr06	4152200	4153599	2	Rep1;Rep2	five_prime_UTR	Phvul.006G007700
Chr06	4152200	4153599	2	Rep1;Rep2	three_prime_UTR	Phvul.006G007700
Chr06	4169400	4172399	2	Rep2;Rep1
Chr06	4175600	4178399	2	Rep2;Rep1
Chr06	4331000	4344199	2	Rep1;Rep2
Chr06	4394600	4397199	2	Rep3;Rep1
Chr06	4653800	4658199	2	Rep2;Rep1
Chr06	4708400	4711999	2	Rep2;Rep1
Chr06	5066800	5069799	2	Rep2;Rep1
Chr06	5071200	5073799	2	Rep1;Rep2
Chr06	5077600	5088799	2	Rep2;Rep1
Chr06	5165400	5172199	2	Rep1;Rep2
Chr06	5237600	5238799	2	Rep1;Rep2
Chr06	5290400	5294399	2	Rep1;Rep2
Chr06	5296200	5300399	2	Rep1;Rep2
Chr06	5527000	5529399	2	Rep1;Rep2
Chr06	5729200	5733799	3	Rep3;Rep2;Rep1	gene	Phvul.006G011400
Chr06	5769400	5773399	2	Rep2;Rep1
Chr06	6128600	6135599	2	Rep1;Rep2
Chr06	6884400	6885799	2	Rep2;Rep1
Chr06	7164200	7176799	2	Rep1;Rep2
Chr06	7296800	7302599	2	Rep1;Rep2
Chr06	7757800	7760799	2	Rep2;Rep1
Chr06	7803600	7812599	2	Rep1;Rep2
Chr06	8023400	8024999	2	Rep1;Rep3
Chr06	8208800	8212399	2	Rep2;Rep1
Chr06	8213400	8217799	2	Rep2;Rep1
Chr06	8218000	8222599	2	Rep2;Rep1
Chr06	8508600	8515799	2	Rep2;Rep1
Chr06	8517800	8523799	2	Rep1;Rep2
Chr06	8613400	8618799	3	Rep2;Rep1;Rep2
Chr06	8861600	8870599	2	Rep1;Rep2
Chr06	9015400	9021399	2	Rep2;Rep1
Chr06	9614400	9618199	2	Rep2;Rep3
Chr06	9889800	9891599	2	Rep1;Rep2
Chr06	10064200	10066999	2	Rep1;Rep2
Chr06	10726400	10729799	3	Rep1;Rep3;Rep2
Chr06	11117600	11125999	2	Rep1;Rep2
Chr06	11149000	11151199	2	Rep2;Rep1
Chr06	11181800	11188599	2	Rep1;Rep2
Chr06	11201600	11210399	2	Rep2;Rep1
Chr06	11211400	11212399	2	Rep1;Rep2
Chr06	11244400	11246599	2	Rep2;Rep1
Chr06	11475000	11486599	2	Rep3;Rep1	gene	Phvul.006G025700	Bifunctional inhibitor/lipid-transfer protein/seed storage 2S albumin superfamily protein
Chr06	11509400	11514999	2	Rep2;Rep1
Chr06	11874400	11879599	2	Rep1;Rep2
Chr06	13179000	13187999	2	Rep1;Rep2
Chr06	13826000	13829199	2	Rep2;Rep1
Chr06	14286400	14290399	2	Rep2;Rep1
Chr06	14523200	14532399	2	Rep1;Rep2
Chr06	14593800	14597399	2	Rep2;Rep1
Chr06	14906200	14911599	2	Rep2;Rep1
Chr06	15300400	15305999	2	Rep1;Rep3	gene	Phvul.006G041700	Ankyrin repeat family protein
Chr06	15329200	15344599	3	Rep1;Rep2;Rep1
Chr06	15329200	15344599	3	Rep2;Rep1;Rep2
Chr06	15832800	15838599	2	Rep3;Rep2
Chr06	15969200	15973199	2	Rep1;Rep3
Chr06	16217000	16221799	2	Rep1;Rep2
Chr06	16222600	16227999	2	Rep2;Rep1
Chr06	16550200	16553799	2	Rep3;Rep1
Chr06	16631600	16634199	3	Rep3;Rep2;Rep1
Chr06	17081800	17086999	2	Rep1;Rep3
Chr06	17265400	17267999	2	Rep1;Rep3
Chr06	18975400	18987999	3	Rep1;Rep2;Rep1	five_prime_UTR	Phvul.006G070600	Acyl-CoA N-acyltransferases (NAT) superfamily protein
Chr06	18975400	18987999	3	Rep1;Rep2;Rep1	gene	Phvul.006G070600	Acyl-CoA N-acyltransferases (NAT) superfamily protein
Chr06	18975400	18987999	3	Rep1;Rep2;Rep1	three_prime_UTR	Phvul.006G070600	Acyl-CoA N-acyltransferases (NAT) superfamily protein
Chr06	20204400	20209799	2	Rep1;Rep3
Chr06	20495200	20497599	2	Rep1;Rep2
Chr06	21492600	21494199	2	Rep3;Rep2	gene	Phvul.006G097400	ARM repeat superfamily protein
Chr06	22244600	22250199	2	Rep2;Rep3
Chr06	22685000	22688199	2	Rep2;Rep1
Chr06	23632600	23635199	2	Rep1;Rep3
Chr06	30493000	30504399	4	Rep1;Rep2;Rep3;Rep2	five_prime_UTR	Phvul.006G200300	AGAMOUS-like 17
Chr06	30493000	30504399	4	Rep1;Rep2;Rep3;Rep2	gene	Phvul.006G200300	AGAMOUS-like 17
Chr06	30493000	30504399	4	Rep1;Rep2;Rep3;Rep2	three_prime_UTR	Phvul.006G200300	AGAMOUS-like 17
Chr06	30493000	30504399	4	Rep1;Rep2;Rep3;Rep2	three_prime_UTR	Phvul.006G200300	AGAMOUS-like 17
Chr06	30493000	30504399	4	Rep1;Rep2;Rep3;Rep2	five_prime_UTR	Phvul.006G200300	AGAMOUS-like 17
Chr06	30493000	30504399	4	Rep1;Rep2;Rep3;Rep2	three_prime_UTR	Phvul.006G200300	AGAMOUS-like 17
Chr06	30583800	30590599	2	Rep3;Rep1	gene	Phvul.006G201400	dynamin-related protein 3A
Chr06	30583800	30590599	2	Rep3;Rep1	five_prime_UTR	Phvul.006G201400	dynamin-related protein 3A
Chr07	1138800	1144799	2	Rep1;Rep3	three_prime_UTR	Phvul.007G017000	Ataxia telangiectasia-mutated and RAD3-related
Chr07	1138800	1144799	2	Rep1;Rep3	five_prime_UTR	Phvul.007G017100	FAD/NAD(P)-binding oxidoreductase family protein
Chr07	1138800	1144799	2	Rep1;Rep3	gene	Phvul.007G017000	Ataxia telangiectasia-mutated and RAD3-related
Chr07	1138800	1144799	2	Rep1;Rep3	gene	Phvul.007G017100	FAD/NAD(P)-binding oxidoreductase family protein
Chr07	1138800	1144799	2	Rep1;Rep3	three_prime_UTR	Phvul.007G017100	FAD/NAD(P)-binding oxidoreductase family protein
Chr07	5132200	5134599	2	Rep1;Rep3
Chr07	6176000	6181199	2	Rep1;Rep2	gene	Phvul.007G068500
Chr07	7966200	7972199	2	Rep1;Rep3	gene	Phvul.007G081600
Chr07	10086400	10090799	2	Rep2;Rep1
Chr07	11182200	11186799	2	Rep1;Rep2
Chr07	12442000	12446799	3	Rep1;Rep2;Rep2
Chr07	12651600	12655999	2	Rep1;Rep2
Chr07	12777200	12787599	3	Rep2;Rep1;Rep2
Chr07	12879800	12882399	2	Rep1;Rep3
Chr07	13494000	13502599	2	Rep1;Rep2	gene	Phvul.007G108700	nucleic acid binding;zinc ion binding
Chr07	13494000	13502599	2	Rep1;Rep2	gene	Phvul.007G108600	Ribonuclease H-like superfamily protein
Chr07	14226200	14231199	2	Rep1;Rep2
Chr07	14756000	14763799	2	Rep1;Rep2
Chr07	14783200	14784599	2	Rep2;Rep1
Chr07	14883400	14886799	2	Rep1;Rep2
Chr07	14888200	14895199	2	Rep1;Rep3
Chr07	14900400	14903599	2	Rep2;Rep1
Chr07	15365200	15367799	2	Rep2;Rep1
Chr07	15606400	15615199	2	Rep1;Rep2
Chr07	15733600	15746599	2	Rep1;Rep2
Chr07	15753000	15757199	2	Rep1;Rep2
Chr07	15771600	15785599	2	Rep1;Rep3
Chr07	15863800	15865799	2	Rep2;Rep1
Chr07	15963400	15967599	2	Rep1;Rep2
Chr07	16004000	16009399	2	Rep3;Rep1
Chr07	16077000	16078399	2	Rep2;Rep1
Chr07	16080200	16082799	2	Rep2;Rep1
Chr07	16115000	16119999	2	Rep1;Rep2
Chr07	16144200	16148199	2	Rep1;Rep2
Chr07	16158400	16176199	3	Rep1;Rep2;Rep2
Chr07	16188400	16192599	2	Rep2;Rep1
Chr07	16195200	16204799	2	Rep1;Rep2
Chr07	16231000	16233599	2	Rep2;Rep1
Chr07	16287200	16288799	2	Rep2;Rep1
Chr07	16290400	16298999	2	Rep2;Rep1
Chr07	16299000	16302399	2	Rep1;Rep3
Chr07	16309200	16312199	2	Rep1;Rep2
Chr07	16412200	16415199	2	Rep1;Rep2
Chr07	16529000	16533399	2	Rep2;Rep1
Chr07	16570800	16577799	2	Rep1;Rep2
Chr07	16627400	16629199	2	Rep3;Rep1
Chr07	16693800	16699999	2	Rep2;Rep3
Chr07	16743800	16756799	3	Rep1;Rep2;Rep2
Chr07	16771400	16773799	2	Rep1;Rep2
Chr07	16798400	16805199	2	Rep1;Rep2
Chr07	16811200	16814999	2	Rep2;Rep1
Chr07	16904000	16908799	2	Rep1;Rep2
Chr07	16958800	16963799	2	Rep1;Rep2
Chr07	16977200	16988199	2	Rep1;Rep2
Chr07	17012400	17023599	2	Rep1;Rep2
Chr07	17036200	17051999	2	Rep2;Rep1
Chr07	17078000	17088799	3	Rep1;Rep2;Rep2
Chr07	17159000	17169799	2	Rep1;Rep2
Chr07	17199800	17212799	4	Rep3;Rep2;Rep1;Rep3
Chr07	17232800	17235599	2	Rep2;Rep1
Chr07	17297600	17304599	2	Rep2;Rep1
Chr07	17364600	17372799	2	Rep2;Rep1
Chr07	17418000	17425999	3	Rep2;Rep1;Rep2
Chr07	17428000	17429799	2	Rep3;Rep1
Chr07	17445000	17450799	2	Rep2;Rep1
Chr07	17475400	17494799	2	Rep1;Rep2
Chr07	17525600	17533199	2	Rep1;Rep2
Chr07	17755000	17764799	2	Rep1;Rep2
Chr07	17859800	17872599	2	Rep1;Rep2
Chr07	18075200	18095999	2	Rep1;Rep2
Chr07	18104800	18112599	2	Rep1;Rep3
Chr07	18117200	18123799	2	Rep3;Rep1	gene	Phvul.007G116400	FtsH extracellular protease family
Chr07	18128400	18134399	2	Rep3;Rep1	gene	Phvul.007G116400	FtsH extracellular protease family
Chr07	18163000	18173199	2	Rep2;Rep1
Chr07	18183400	18190599	2	Rep1;Rep2
Chr07	18226800	18241599	4	Rep1;Rep2;Rep2;Rep2
Chr07	18288000	18293599	2	Rep1;Rep3	gene	Phvul.007G116600	P-loop containing nucleoside triphosphate hydrolases superfamily protein
Chr07	18430200	18436799	3	Rep1;Rep2;Rep1
Chr07	18462600	18481199	4	Rep3;Rep1;Rep2;Rep2
Chr07	18550600	18563399	3	Rep3;Rep2;Rep1	three_prime_UTR	Phvul.007G117100
Chr07	18550600	18563399	3	Rep3;Rep2;Rep1	three_prime_UTR	Phvul.007G117100
Chr07	18550600	18563399	3	Rep3;Rep2;Rep1	gene	Phvul.007G117100
Chr07	18550600	18563399	3	Rep3;Rep2;Rep1	three_prime_UTR	Phvul.007G117100
Chr07	18652600	18654999	2	Rep2;Rep1
Chr07	18671600	18676799	2	Rep1;Rep2
Chr07	18735000	18739999	2	Rep3;Rep1	three_prime_UTR	Phvul.007G117600	Heavy metal transport/detoxification superfamily protein
Chr07	18735000	18739999	2	Rep3;Rep1	gene	Phvul.007G117600	Heavy metal transport/detoxification superfamily protein
Chr07	18861400	18865999	2	Rep3;Rep1
Chr07	18901600	18902799	2	Rep2;Rep1
Chr07	19071000	19075599	2	Rep2;Rep1
Chr07	19223200	19229399	2	Rep2;Rep1
Chr07	19444000	19462599	4	Rep2;Rep1;Rep2;Rep2
Chr07	19444200	19460199	2	Rep1;Rep2
Chr07	19488800	19491799	2	Rep1;Rep2
Chr07	19515600	19531799	2	Rep1;Rep2
Chr07	19549000	19552399	2	Rep1;Rep2
Chr07	19636200	19642599	2	Rep2;Rep1
Chr07	19645600	19661799	3	Rep2;Rep1;Rep2
Chr07	19663000	19674599	3	Rep1;Rep2;Rep1
Chr07	19676400	19678799	2	Rep1;Rep2
Chr07	19689200	19702599	2	Rep1;Rep2
Chr07	19713600	19725199	2	Rep1;Rep2
Chr07	19729800	19768199	4	Rep1;Rep2;Rep2;Rep2
Chr07	19806000	19811399	2	Rep1;Rep2
Chr07	19818000	19820599	2	Rep1;Rep2
Chr07	19918200	19923799	2	Rep1;Rep2
Chr07	19935800	19948199	2	Rep1;Rep2
Chr07	19969800	19979999	2	Rep1;Rep2	three_prime_UTR	Phvul.007G119700	RmlC-like cupins superfamily protein
Chr07	19969800	19979999	2	Rep1;Rep2	gene	Phvul.007G119700	RmlC-like cupins superfamily protein
Chr07	20119400	20131799	3	Rep1;Rep2;Rep1
Chr07	20179600	20189399	3	Rep1;Rep2;Rep1
Chr07	20228000	20234799	2	Rep3;Rep1	gene	Phvul.007G120000	GDSL-like Lipase/Acylhydrolase superfamily protein
Chr07	20228000	20234799	2	Rep3;Rep1	three_prime_UTR	Phvul.007G120000	GDSL-like Lipase/Acylhydrolase superfamily protein
Chr07	20261400	20269399	3	Rep1;Rep3;Rep3
Chr07	20426400	20428199	2	Rep3;Rep1
Chr07	20429000	20432399	2	Rep1;Rep2
Chr07	20503200	20511999	2	Rep1;Rep2
Chr07	20615600	20621799	2	Rep1;Rep2
Chr07	20653400	20663999	2	Rep1;Rep3
Chr07	20672800	20675599	2	Rep2;Rep1
Chr07	20678400	20682599	2	Rep2;Rep3
Chr07	21002200	21004399	2	Rep1;Rep2
Chr07	21077000	21088399	2	Rep1;Rep2
Chr07	21097400	21110199	2	Rep1;Rep2
Chr07	21114800	21119999	2	Rep3;Rep1
Chr07	21123400	21124799	2	Rep1;Rep2
Chr07	21137400	21144199	2	Rep2;Rep1
Chr07	21184800	21188599	2	Rep2;Rep1
Chr07	21248600	21258999	2	Rep1;Rep2
Chr07	21281000	21291799	3	Rep1;Rep2;Rep2
Chr07	21430800	21450199	3	Rep3;Rep2;Rep1
Chr07	21455800	21463799	2	Rep1;Rep2
Chr07	21480400	21482599	2	Rep1;Rep2
Chr07	21483400	21484799	2	Rep1;Rep2
Chr07	21504000	21510999	2	Rep2;Rep1
Chr07	21523200	21526799	2	Rep1;Rep3
Chr07	21562800	21572599	2	Rep3;Rep1	gene	Phvul.007G121300	RNA-binding ASCH domain protein
Chr07	21562800	21572599	2	Rep3;Rep1	three_prime_UTR	Phvul.007G121300	RNA-binding ASCH domain protein
Chr07	21599000	21611199	3	Rep1;Rep2;Rep3
Chr07	21666000	21678399	2	Rep1;Rep3
Chr07	21725000	21734999	4	Rep3;Rep1;Rep1;Rep1
Chr07	21760600	21767599	2	Rep3;Rep1
Chr07	21796200	21802399	3	Rep1;Rep2;Rep2
Chr07	21803600	21814199	2	Rep1;Rep3
Chr07	21834200	21846199	2	Rep3;Rep1
Chr07	21853000	21861199	2	Rep1;Rep2
Chr07	21910800	21923599	2	Rep1;Rep3
Chr07	21937600	21946799	2	Rep1;Rep2
Chr07	22008800	22018199	2	Rep1;Rep2
Chr07	22042000	22053199	3	Rep1;Rep2;Rep1
Chr07	22118400	22129999	2	Rep1;Rep2
Chr07	22133600	22144199	3	Rep1;Rep2;Rep1
Chr07	22172600	22174199	2	Rep1;Rep2
Chr07	22198800	22203399	2	Rep1;Rep3
Chr07	22252000	22252799	2	Rep2;Rep1
Chr07	22254200	22266599	2	Rep1;Rep2
Chr07	22274600	22279799	2	Rep2;Rep1
Chr07	22627600	22636999	2	Rep2;Rep1
Chr07	22661000	22666999	2	Rep1;Rep2
Chr07	22719000	22736799	3	Rep1;Rep2;Rep2
Chr07	22812000	22827199	3	Rep1;Rep2;Rep1
Chr07	22928600	22932399	2	Rep1;Rep2
Chr07	22940800	22944199	2	Rep1;Rep2
Chr07	23004000	23008399	2	Rep1;Rep2
Chr07	23040800	23049799	2	Rep2;Rep1
Chr07	23135000	23141999	2	Rep1;Rep2
Chr07	23196400	23204199	2	Rep1;Rep3	gene	Phvul.007G122700	Haem oxygenase-like, multi-helical
Chr07	23196400	23204199	2	Rep1;Rep3	five_prime_UTR	Phvul.007G122700	Haem oxygenase-like, multi-helical
Chr07	23271400	23282599	3	Rep3;Rep1;Rep1	five_prime_UTR	Phvul.007G122900	Calcium-binding EF-hand family protein
Chr07	23271400	23282599	3	Rep3;Rep1;Rep1	gene	Phvul.007G122800	hAT dimerisation domain-containing protein
Chr07	23271400	23282599	3	Rep3;Rep1;Rep1	gene	Phvul.007G122900	Calcium-binding EF-hand family protein
Chr07	23312400	23329599	4	Rep3;Rep1;Rep1;Rep1
Chr07	23350600	23353799	2	Rep3;Rep1	three_prime_UTR	Phvul.007G123200
Chr07	23350600	23353799	2	Rep3;Rep1	gene	Phvul.007G123200
Chr07	23350600	23353799	2	Rep3;Rep1	gene	Phvul.007G123300	ENTH/VHS family protein
Chr07	23411800	23414599	2	Rep1;Rep2
Chr07	23414800	23426199	2	Rep1;Rep2
Chr07	23426600	23432199	2	Rep1;Rep3
Chr07	23624200	23640199	3	Rep3;Rep1;Rep1
Chr07	23725600	23734999	3	Rep1;Rep3;Rep1
Chr07	23749000	23754599	2	Rep1;Rep2
Chr07	23871400	23876399	2	Rep1;Rep2
Chr07	23893000	23904199	3	Rep1;Rep2;Rep1
Chr07	23971600	23975199	2	Rep1;Rep2
Chr07	24015800	24022799	2	Rep2;Rep1
Chr07	24029600	24038799	4	Rep3;Rep1;Rep2;Rep2
Chr07	24062000	24066799	2	Rep2;Rep1
Chr07	24072400	24074399	2	Rep1;Rep2
Chr07	24103800	24111399	2	Rep1;Rep2
Chr07	24177000	24189199	2	Rep1;Rep2
Chr07	24191400	24203999	2	Rep1;Rep2
Chr07	24224200	24227999	2	Rep2;Rep1
Chr07	24238400	24256399	3	Rep1;Rep2;Rep1
Chr07	24258600	24269599	2	Rep1;Rep2
Chr07	24365600	24370599	2	Rep1;Rep3
Chr07	24393600	24400599	2	Rep1;Rep2
Chr07	24446600	24466799	3	Rep2;Rep1;Rep3
Chr07	24492000	24495799	2	Rep3;Rep1
Chr07	24514400	24520799	2	Rep1;Rep2
Chr07	24549000	24559399	2	Rep1;Rep2
Chr07	24592800	24606199	2	Rep1;Rep2
Chr07	24647000	24650399	2	Rep2;Rep1
Chr07	24719400	24734199	3	Rep3;Rep1;Rep1
Chr07	24740400	24741599	2	Rep1;Rep2
Chr07	24748000	24784799	3	Rep1;Rep3;Rep1
Chr07	24768800	24784799	3	Rep3;Rep1;Rep2
Chr07	24860800	24865999	2	Rep1;Rep2
Chr07	24892200	24897999	2	Rep1;Rep2
Chr07	24902200	24903999	2	Rep2;Rep1
Chr07	24926400	24944999	3	Rep2;Rep1;Rep2
Chr07	24999000	25010999	3	Rep2;Rep1;Rep3
Chr07	25040400	25047999	2	Rep2;Rep1
Chr07	25053400	25073199	4	Rep1;Rep3;Rep2;Rep1	gene	Phvul.007G125300	Nucleic acid-binding, OB-fold-like protein
Chr07	25118800	25128599	3	Rep1;Rep2;Rep3
Chr07	25135800	25142999	2	Rep1;Rep2
Chr07	25153200	25167599	2	Rep3;Rep1	five_prime_UTR	Phvul.007G125400	telomerase activator1
Chr07	25153200	25167599	2	Rep3;Rep1	gene	Phvul.007G125400	telomerase activator1
Chr07	25153200	25167599	2	Rep3;Rep1	three_prime_UTR	Phvul.007G125400	telomerase activator1
Chr07	25153200	25167599	2	Rep3;Rep1	three_prime_UTR	Phvul.007G125400	telomerase activator1
Chr07	25170000	25177599	3	Rep1;Rep2;Rep2
Chr07	25178600	25205199	2	Rep1;Rep2
Chr07	25274600	25281799	2	Rep3;Rep1
Chr07	25286000	25300599	2	Rep1;Rep2
Chr07	25322800	25324399	2	Rep1;Rep2
Chr07	25361400	25390399	3	Rep3;Rep1;Rep1
Chr07	25441800	25446999	2	Rep3;Rep2	gene	Phvul.007G125600	homolog of human DNA ligase iv-binding protein XRCC4
Chr07	25441800	25446999	2	Rep3;Rep2	three_prime_UTR	Phvul.007G125600	homolog of human DNA ligase iv-binding protein XRCC4
Chr07	25461200	25472999	3	Rep3;Rep1;Rep1	five_prime_UTR	Phvul.007G125700	ureidoglycolate amidohydrolase
Chr07	25461200	25472999	3	Rep3;Rep1;Rep1	gene	Phvul.007G125700	ureidoglycolate amidohydrolase
Chr07	25604600	25617399	3	Rep1;Rep2;Rep3	five_prime_UTR	Phvul.007G126000	P-loop containing nucleoside triphosphate hydrolases superfamily protein
Chr07	25604600	25617399	3	Rep1;Rep2;Rep3	gene	Phvul.007G126000	P-loop containing nucleoside triphosphate hydrolases superfamily protein
Chr07	25623400	25626199	2	Rep3;Rep1
Chr07	25670600	25675199	3	Rep1;Rep2;Rep3
Chr07	25887800	25897599	2	Rep2;Rep1	gene	Phvul.007G126600	Ribosomal protein L11 family protein
Chr07	25998200	26001799	2	Rep2;Rep1
Chr07	26074000	26076999	2	Rep1;Rep2	gene	Phvul.007G127100	Senescence/dehydration-associated protein-related
Chr07	26082200	26089399	2	Rep2;Rep1
Chr07	26122600	26129199	2	Rep1;Rep3
Chr07	26184800	26186199	2	Rep1;Rep2
Chr07	26190200	26195999	2	Rep1;Rep2
Chr07	26212000	26215999	2	Rep1;Rep2
Chr07	26221000	26226199	2	Rep3;Rep1
Chr07	26266600	26273799	2	Rep2;Rep1
Chr07	26342800	26349599	3	Rep1;Rep2;Rep2
Chr07	26416600	26423199	2	Rep1;Rep3
Chr07	26506400	26524599	3	Rep3;Rep1;Rep1
Chr07	26506400	26524599	3	Rep3;Rep1;Rep2
Chr07	26604200	26608599	2	Rep1;Rep3	gene	Phvul.007G127400	phosphate transporter 1;7
Chr07	26604200	26608599	2	Rep1;Rep3	three_prime_UTR	Phvul.007G127400	phosphate transporter 1;7
Chr07	26618000	26639399	3	Rep3;Rep1;Rep2	gene	Phvul.007G127500
Chr07	26618000	26639399	3	Rep3;Rep1;Rep2	three_prime_UTR	Phvul.007G127500
Chr07	26618000	26639399	3	Rep3;Rep1;Rep2	five_prime_UTR	Phvul.007G127500
Chr07	26640000	26669999	4	Rep1;Rep3;Rep1;Rep1
Chr07	26706000	26709599	2	Rep3;Rep1
Chr07	26795800	26812799	2	Rep1;Rep3
Chr07	26872200	26874999	2	Rep1;Rep2
Chr07	26877600	26879599	2	Rep1;Rep2
Chr07	26966000	26972799	2	Rep1;Rep2
Chr07	26996000	27021199	2	Rep1;Rep2
Chr07	27046200	27049799	2	Rep1;Rep2
Chr07	27060400	27088999	2	Rep1;Rep2
Chr07	27089200	27095799	2	Rep2;Rep1
Chr07	27107600	27127599	3	Rep1;Rep2;Rep2
Chr07	27180800	27190199	3	Rep2;Rep1;Rep2
Chr07	27200400	27211399	2	Rep1;Rep2
Chr07	27231800	27238399	2	Rep2;Rep1
Chr07	27239200	27246999	2	Rep1;Rep2
Chr07	27249000	27253799	2	Rep1;Rep2
Chr07	27266000	27270999	2	Rep1;Rep2
Chr07	27285400	27291199	2	Rep1;Rep3
Chr07	27303000	27317199	4	Rep1;Rep2;Rep3;Rep1
Chr07	27531600	27537199	2	Rep1;Rep2
Chr07	27549200	27554999	2	Rep3;Rep2
Chr07	27635000	27639599	2	Rep1;Rep2
Chr07	27651200	27656799	2	Rep1;Rep2
Chr07	27689000	27692799	2	Rep1;Rep2
Chr07	27706800	27718799	3	Rep3;Rep1;Rep3
Chr07	27756600	27758399	2	Rep2;Rep1
Chr07	27794200	27800399	2	Rep2;Rep1
Chr07	28093800	28102199	2	Rep1;Rep2
Chr07	28235600	28248799	2	Rep3;Rep1	gene	Phvul.007G129200	Protein of unknown function (DUF668)
Chr07	28235600	28248799	2	Rep3;Rep1	five_prime_UTR	Phvul.007G129200	Protein of unknown function (DUF668)
Chr07	28235600	28248799	2	Rep3;Rep1	five_prime_UTR	Phvul.007G129200	Protein of unknown function (DUF668)
Chr07	28253000	28266599	2	Rep1;Rep3	gene	Phvul.007G129300	Nucleic acid-binding, OB-fold-like protein
Chr07	28297800	28302199	2	Rep2;Rep3
Chr07	28335200	28349199	3	Rep2;Rep1;Rep2
Chr07	28383600	28385199	2	Rep2;Rep1
Chr07	28428600	28451199	2	Rep1;Rep2
Chr07	28465200	28493599	3	Rep1;Rep2;Rep1
Chr07	28476600	28493599	3	Rep2;Rep1;Rep3
Chr07	28538200	28545799	2	Rep2;Rep1
Chr07	28558200	28577199	2	Rep3;Rep1
Chr07	28582800	28584799	2	Rep1;Rep2
Chr07	28609000	28632599	2	Rep1;Rep2
Chr07	28703600	28709999	2	Rep1;Rep2
Chr07	28716000	28728599	2	Rep2;Rep1
Chr07	28740200	28751199	2	Rep3;Rep1
Chr07	28760600	28773399	2	Rep1;Rep2
Chr07	28792200	28794399	2	Rep2;Rep1
Chr07	28806800	28809599	2	Rep1;Rep2
Chr07	28811800	28817599	2	Rep1;Rep3
Chr07	28840000	28849599	2	Rep1;Rep2
Chr07	28902800	28919199	3	Rep1;Rep2;Rep1
Chr07	28923800	28932799	2	Rep3;Rep1
Chr07	28935600	28939799	3	Rep1;Rep2;Rep1
Chr07	28940800	28962599	3	Rep1;Rep3;Rep1
Chr07	29017600	29043599	3	Rep1;Rep3;Rep1
Chr07	29018600	29044199	4	Rep3;Rep1;Rep2;Rep3
Chr07	29055000	29062799	2	Rep1;Rep2
Chr07	29067800	29080799	3	Rep3;Rep1;Rep2
Chr07	29081600	29098399	3	Rep3;Rep1;Rep1
Chr07	29117200	29134999	2	Rep3;Rep1
Chr07	29177600	29182399	2	Rep1;Rep2
Chr07	29255800	29266799	2	Rep1;Rep3
Chr07	29292800	29302599	3	Rep1;Rep3;Rep1
Chr07	29428800	29432999	2	Rep2;Rep1
Chr07	29434000	29445599	2	Rep1;Rep2
Chr07	29452800	29457799	2	Rep1;Rep2
Chr07	29461400	29473199	2	Rep1;Rep2
Chr07	29499000	29507599	2	Rep1;Rep3
Chr07	29549200	29554799	2	Rep2;Rep1
Chr07	29572200	29582199	2	Rep1;Rep2
Chr07	29662800	29668199	2	Rep1;Rep2
Chr07	29674400	29689599	2	Rep2;Rep1
Chr07	29781400	29793399	4	Rep2;Rep1;Rep3;Rep2
Chr07	29796400	29813399	3	Rep3;Rep1;Rep2	five_prime_UTR	Phvul.007G130100
Chr07	29796400	29813399	3	Rep3;Rep1;Rep2	gene	Phvul.007G130100
Chr07	29796400	29813399	3	Rep3;Rep1;Rep2	three_prime_UTR	Phvul.007G130100
Chr07	29849600	29851199	2	Rep1;Rep2
Chr07	29923200	29941799	3	Rep1;Rep3;Rep1
Chr07	29948200	29951199	2	Rep3;Rep1
Chr07	29981800	29994199	3	Rep1;Rep2;Rep1
Chr07	30016800	30025399	2	Rep1;Rep2
Chr07	30036000	30037399	2	Rep2;Rep1
Chr07	30067200	30068599	2	Rep2;Rep1
Chr07	30086600	30095399	2	Rep1;Rep2	three_prime_UTR	Phvul.007G130200	Auxin efflux carrier family protein
Chr07	30086600	30095399	2	Rep1;Rep2	gene	Phvul.007G130200	Auxin efflux carrier family protein
Chr07	30086600	30095399	2	Rep1;Rep2	five_prime_UTR	Phvul.007G130200	Auxin efflux carrier family protein
Chr07	30147600	30159599	2	Rep1;Rep2
Chr07	30164800	30180399	2	Rep1;Rep2
Chr07	30189600	30192599	2	Rep2;Rep1
Chr07	30199200	30205999	2	Rep2;Rep1
Chr07	30279200	30282199	2	Rep2;Rep1
Chr07	30283000	30288399	2	Rep1;Rep2
Chr07	30330400	30335599	2	Rep1;Rep2
Chr07	30350000	30351199	2	Rep1;Rep2
Chr07	30359400	30363599	2	Rep1;Rep2
Chr07	30368000	30384799	2	Rep1;Rep2
Chr07	30471800	30477599	2	Rep2;Rep1
Chr07	30481400	30484399	2	Rep1;Rep2
Chr07	30571000	30575599	2	Rep1;Rep2
Chr07	30576400	30578799	2	Rep1;Rep2
Chr07	30582400	30583399	2	Rep2;Rep1
Chr07	30585200	30588199	2	Rep2;Rep1
Chr07	30606400	30607799	2	Rep2;Rep1
Chr07	30611800	30615199	2	Rep1;Rep3
Chr07	30648200	30650799	2	Rep1;Rep2
Chr07	30666200	30684399	3	Rep1;Rep3;Rep2
Chr07	30723200	30741399	3	Rep2;Rep1;Rep2
Chr07	30742400	30756199	2	Rep1;Rep2
Chr07	30759800	30768999	3	Rep2;Rep1;Rep2
Chr07	30798000	30802999	2	Rep1;Rep2
Chr07	30811800	30821199	3	Rep1;Rep2;Rep1
Chr07	30831600	30848599	2	Rep2;Rep1
Chr07	30855400	30874799	2	Rep1;Rep2
Chr07	30885800	30888799	2	Rep1;Rep2
Chr07	30890800	30896799	2	Rep1;Rep2
Chr07	30899000	30911399	2	Rep1;Rep2
Chr07	30914600	30925799	3	Rep1;Rep2;Rep2
Chr07	30933600	30945799	2	Rep1;Rep2
Chr07	30955800	30963399	2	Rep1;Rep2
Chr07	30975600	30982599	2	Rep1;Rep2
Chr07	30985200	31002799	3	Rep1;Rep2;Rep2
Chr07	31010600	31014399	2	Rep2;Rep1
Chr07	31029400	31037999	2	Rep1;Rep2
Chr07	31058400	31073199	2	Rep2;Rep1
Chr07	31084200	31088799	2	Rep2;Rep1
Chr07	31117200	31121399	2	Rep1;Rep2
Chr07	31160800	31168599	2	Rep3;Rep1
Chr07	31193200	31211199	2	Rep1;Rep3
Chr07	31212200	31242599	3	Rep1;Rep2;Rep3
Chr07	31261600	31276999	3	Rep2;Rep1;Rep2
Chr07	31278000	31279199	2	Rep1;Rep2
Chr07	31292200	31303399	2	Rep2;Rep1
Chr07	31379200	31383599	2	Rep1;Rep2
Chr07	31386800	31399799	2	Rep2;Rep1
Chr07	31400600	31403599	2	Rep1;Rep2
Chr07	31411800	31419799	2	Rep1;Rep2
Chr07	31481200	31491799	3	Rep1;Rep2;Rep1
Chr07	31496400	31501199	2	Rep1;Rep2
Chr07	31502200	31525599	2	Rep1;Rep3
Chr07	31528200	31533599	2	Rep1;Rep2
Chr07	31533600	31559999	4	Rep3;Rep1;Rep2;Rep2
Chr07	31570000	31576399	3	Rep2;Rep1;Rep2
Chr07	31634800	31647199	2	Rep1;Rep2
Chr07	31663800	31673999	2	Rep1;Rep2
Chr07	31674800	31688199	2	Rep1;Rep3	five_prime_UTR	Phvul.007G130800
Chr07	31674800	31688199	2	Rep1;Rep3	three_prime_UTR	Phvul.007G130800
Chr07	31674800	31688199	2	Rep1;Rep3	three_prime_UTR	Phvul.007G130700
Chr07	31674800	31688199	2	Rep1;Rep3	gene	Phvul.007G130700
Chr07	31674800	31688199	2	Rep1;Rep3	five_prime_UTR	Phvul.007G130700
Chr07	31674800	31688199	2	Rep1;Rep3	gene	Phvul.007G130800
Chr07	31674800	31688199	2	Rep1;Rep3	five_prime_UTR	Phvul.007G130800
Chr07	31689200	31713199	3	Rep3;Rep1;Rep2
Chr07	31724400	31725999	2	Rep1;Rep2
Chr07	31732400	31734999	2	Rep1;Rep2
Chr07	31748400	31759999	2	Rep1;Rep2
Chr07	31795200	31800999	2	Rep1;Rep3
Chr07	31810200	31811599	2	Rep1;Rep2
Chr07	31826800	31835799	2	Rep1;Rep2
Chr07	31858400	31866999	2	Rep2;Rep1
Chr07	31880400	31895199	3	Rep1;Rep3;Rep3
Chr07	31880400	31897199	3	Rep1;Rep3;Rep1
Chr07	31899000	31903999	2	Rep1;Rep3
Chr07	32021600	32031999	2	Rep3;Rep1	gene	Phvul.007G131500	plasmodesmata-located protein 2
Chr07	32021600	32031999	2	Rep3;Rep1	three_prime_UTR	Phvul.007G131500	plasmodesmata-located protein 2
Chr07	32065400	32077399	4	Rep1;Rep2;Rep3;Rep1	three_prime_UTR	Phvul.007G131600	Pentatricopeptide repeat (PPR) superfamily protein
Chr07	32065400	32077399	4	Rep1;Rep2;Rep3;Rep1	three_prime_UTR	Phvul.007G131600	Pentatricopeptide repeat (PPR) superfamily protein
Chr07	32065400	32077399	4	Rep1;Rep2;Rep3;Rep1	gene	Phvul.007G131600	Pentatricopeptide repeat (PPR) superfamily protein
Chr07	32079200	32086199	2	Rep3;Rep1
Chr07	32095600	32107199	2	Rep1;Rep3
Chr07	32150600	32154199	2	Rep1;Rep2
Chr07	32179600	32184199	3	Rep1;Rep2;Rep2
Chr07	32201200	32203199	2	Rep1;Rep2
Chr07	32230600	32236399	2	Rep1;Rep2
Chr07	32237400	32240799	2	Rep2;Rep1
Chr07	32241600	32247199	2	Rep1;Rep2
Chr07	32279800	32285599	3	Rep2;Rep1;Rep2
Chr07	32391000	32404199	3	Rep2;Rep1;Rep2
Chr07	32419800	32439199	3	Rep1;Rep2;Rep2
Chr07	32467000	32476599	2	Rep2;Rep1
Chr07	32477800	32489199	4	Rep2;Rep1;Rep2;Rep2
Chr07	32538600	32540399	2	Rep2;Rep1
Chr07	32683600	32691599	2	Rep1;Rep2
Chr07	32768600	32771599	2	Rep1;Rep2
Chr07	32833400	32837599	2	Rep3;Rep1
Chr07	32854800	32862599	2	Rep1;Rep3
Chr07	32980800	32986599	2	Rep1;Rep2
Chr07	33497600	33521399	2	Rep1;Rep2
Chr07	33524200	33538599	2	Rep2;Rep1
Chr07	33539400	33560799	3	Rep3;Rep2;Rep2	gene	Phvul.007G135800	UDP-Glycosyltransferase superfamily protein
Chr07	33539400	33560799	3	Rep3;Rep2;Rep2	three_prime_UTR	Phvul.007G135800	UDP-Glycosyltransferase superfamily protein
Chr07	33539400	33560799	3	Rep3;Rep2;Rep2	five_prime_UTR	Phvul.007G135800	UDP-Glycosyltransferase superfamily protein
Chr07	33560800	33605599	5	Rep3;Rep1;Rep2;Rep2;Rep3	gene	Phvul.007G136100	Transducin/WD40 repeat-like superfamily protein
Chr07	33560800	33605599	5	Rep3;Rep1;Rep2;Rep2;Rep3	three_prime_UTR	Phvul.007G136000	phosphofructokinase 4
Chr07	33560800	33605599	5	Rep3;Rep1;Rep2;Rep2;Rep3	five_prime_UTR	Phvul.007G135900	Integrase-type DNA-binding superfamily protein
Chr07	33560800	33605599	5	Rep3;Rep1;Rep2;Rep2;Rep3	five_prime_UTR	Phvul.007G136000	phosphofructokinase 4
Chr07	33560800	33605599	5	Rep3;Rep1;Rep2;Rep2;Rep3	three_prime_UTR	Phvul.007G135900	Integrase-type DNA-binding superfamily protein
Chr07	33560800	33605599	5	Rep3;Rep1;Rep2;Rep2;Rep3	three_prime_UTR	Phvul.007G136100	Transducin/WD40 repeat-like superfamily protein
Chr07	33560800	33605599	5	Rep3;Rep1;Rep2;Rep2;Rep3	three_prime_UTR	Phvul.007G136000	phosphofructokinase 4
Chr07	33560800	33605599	5	Rep3;Rep1;Rep2;Rep2;Rep3	gene	Phvul.007G135900	Integrase-type DNA-binding superfamily protein
Chr07	33560800	33605599	5	Rep3;Rep1;Rep2;Rep2;Rep3	three_prime_UTR	Phvul.007G136000	phosphofructokinase 4
Chr07	33560800	33605599	5	Rep3;Rep1;Rep2;Rep2;Rep3	three_prime_UTR	Phvul.007G136000	phosphofructokinase 4
Chr07	33560800	33605599	5	Rep3;Rep1;Rep2;Rep2;Rep3	gene	Phvul.007G136000	phosphofructokinase 4
Chr07	33593400	33662599	4	Rep3;Rep1;Rep2;Rep3	gene	Phvul.007G136100	Transducin/WD40 repeat-like superfamily protein
Chr07	33593400	33662599	4	Rep3;Rep1;Rep2;Rep3	three_prime_UTR	Phvul.007G136200	ubiquitin-specific protease 12
Chr07	33593400	33662599	4	Rep3;Rep1;Rep2;Rep3	five_prime_UTR	Phvul.007G136100	Transducin/WD40 repeat-like superfamily protein
Chr07	33593400	33662599	4	Rep3;Rep1;Rep2;Rep3	three_prime_UTR	Phvul.007G136200	ubiquitin-specific protease 12
Chr07	33593400	33662599	4	Rep3;Rep1;Rep2;Rep3	gene	Phvul.007G136300	Transducin/WD40 repeat-like superfamily protein
Chr07	33593400	33662599	4	Rep3;Rep1;Rep2;Rep3	five_prime_UTR	Phvul.007G136000	phosphofructokinase 4
Chr07	33593400	33662599	4	Rep3;Rep1;Rep2;Rep3	five_prime_UTR	Phvul.007G136200	ubiquitin-specific protease 12
Chr07	33593400	33662599	4	Rep3;Rep1;Rep2;Rep3	gene	Phvul.007G136200	ubiquitin-specific protease 12
Chr07	33593400	33662599	4	Rep3;Rep1;Rep2;Rep3	three_prime_UTR	Phvul.007G136100	Transducin/WD40 repeat-like superfamily protein
Chr07	33593400	33662599	4	Rep3;Rep1;Rep2;Rep3	gene	Phvul.007G136000	phosphofructokinase 4
Chr07	33593400	33662599	4	Rep3;Rep1;Rep2;Rep3	five_prime_UTR	Phvul.007G136300	Transducin/WD40 repeat-like superfamily protein
Chr07	33998800	34006599	2	Rep2;Rep1
Chr07	34031000	34033799	2	Rep1;Rep2
Chr07	34043200	34046599	2	Rep1;Rep2
Chr07	34052400	34054399	2	Rep2;Rep1
Chr07	34124000	34130599	2	Rep1;Rep3
Chr07	35014600	35015799	2	Rep2;Rep1
Chr07	35099200	35106199	2	Rep2;Rep3
Chr07	35267200	35277999	2	Rep1;Rep2
Chr07	35439200	35443199	2	Rep2;Rep1
Chr07	35821400	35825999	2	Rep1;Rep2
Chr07	38070200	38072399	2	Rep3;Rep2	gene	Phvul.007G156300	HIT-type Zinc finger family protein
Chr07	38070200	38072399	2	Rep3;Rep2	three_prime_UTR	Phvul.007G156300	HIT-type Zinc finger family protein
Chr07	39281400	39282799	2	Rep1;Rep2
Chr07	39377600	39380599	2	Rep1;Rep2
Chr07	40649600	40654599	2	Rep1;Rep2
Chr07	40837400	40844799	3	Rep2;Rep3;Rep1
Chr07	40937400	40945399	2	Rep1;Rep2
Chr07	41599200	41607199	2	Rep3;Rep1	gene	Phvul.007G179300	cyclin H;1
Chr07	42709600	42711599	2	Rep2;Rep1
Chr07	43178400	43183799	2	Rep3;Rep1
Chr07	44712800	44721799	2	Rep3;Rep1
Chr07	44956400	44959799	2	Rep2;Rep1
Chr07	45717000	45721799	2	Rep2;Rep1
Chr07	46162000	46164799	2	Rep2;Rep3
Chr07	48600600	48603399	2	Rep3;Rep1	gene	Phvul.007G246600	disease resistance family protein / LRR family protein
Chr07	48600600	48603399	2	Rep3;Rep1	five_prime_UTR	Phvul.007G246600	disease resistance family protein / LRR family protein
Chr07	48824400	48827799	2	Rep1;Rep2
Chr08	2522000	2533799	2	Rep1;Rep2	three_prime_UTR	Phvul.008G030800	Malectin/receptor-like protein kinase family protein
Chr08	2522000	2533799	2	Rep1;Rep2	gene	Phvul.008G030800	Malectin/receptor-like protein kinase family protein
Chr08	3237000	3242399	3	Rep2;Rep1;Rep3	five_prime_UTR	Phvul.008G038300	EXS (ERD1/XPR1/SYG1) family protein
Chr08	3237000	3242399	3	Rep2;Rep1;Rep3	gene	Phvul.008G038300	EXS (ERD1/XPR1/SYG1) family protein
Chr08	6453000	6460999	2	Rep3;Rep1	gene	Phvul.008G071300	NB-ARC domain-containing disease resistance protein
Chr08	6453000	6460999	2	Rep3;Rep1	five_prime_UTR	Phvul.008G071300	NB-ARC domain-containing disease resistance protein
Chr08	7771200	7773399	2	Rep3;Rep1
Chr08	7829200	7832199	2	Rep1;Rep3
Chr08	8916400	8925799	3	Rep3;Rep1;Rep2	three_prime_UTR	Phvul.008G088600
Chr08	8916400	8925799	3	Rep3;Rep1;Rep2	gene	Phvul.008G088600
Chr08	8916400	8925799	3	Rep3;Rep1;Rep2	five_prime_UTR	Phvul.008G088500	Protein of unknown function (DUF567)
Chr08	8916400	8925799	3	Rep3;Rep1;Rep2	gene	Phvul.008G088500	Protein of unknown function (DUF567)
Chr08	9643800	9647599	2	Rep2;Rep3
Chr08	10036200	10039199	2	Rep3;Rep1
Chr08	10250800	10254999	2	Rep3;Rep1
Chr08	11371400	11378799	3	Rep1;Rep2;Rep1	gene	Phvul.008G102600
Chr08	11404800	11411199	2	Rep1;Rep2
Chr08	11434800	11448999	2	Rep1;Rep2
Chr08	11454600	11459199	2	Rep1;Rep2
Chr08	11482400	11485799	2	Rep1;Rep2
Chr08	12405000	12407599	2	Rep2;Rep1
Chr08	13977400	13983999	2	Rep1;Rep2
Chr08	14330400	14335399	2	Rep1;Rep2
Chr08	14549200	14549999	2	Rep1;Rep3
Chr08	14558200	14561599	2	Rep1;Rep2
Chr08	14685000	14688399	2	Rep3;Rep2
Chr08	14937000	14938399	2	Rep2;Rep3	gene	Phvul.008G118500	Leucine-rich repeat protein kinase family protein
Chr08	15068800	15072999	2	Rep1;Rep3
Chr08	15118000	15123799	2	Rep2;Rep1
Chr08	15364400	15367799	2	Rep1;Rep2
Chr08	15390800	15393599	2	Rep3;Rep1
Chr08	15473000	15474799	2	Rep2;Rep1
Chr08	15507600	15516199	2	Rep1;Rep3	gene	Phvul.008G120200	Defensin-like (DEFL) family protein
Chr08	15588200	15591999	2	Rep2;Rep1
Chr08	15671200	15680799	2	Rep2;Rep1
Chr08	15893000	15901599	2	Rep1;Rep2
Chr08	15980600	15986399	2	Rep2;Rep1
Chr08	16065800	16067199	2	Rep1;Rep2
Chr08	16172000	16173799	2	Rep1;Rep2
Chr08	16185200	16186399	2	Rep1;Rep2
Chr08	16220600	16224399	2	Rep1;Rep2
Chr08	16262400	16271599	2	Rep1;Rep2
Chr08	16287800	16289799	2	Rep2;Rep1	gene	Phvul.008G121300	glucan synthase-like 12
Chr08	16287800	16289799	2	Rep2;Rep1	five_prime_UTR	Phvul.008G121300	glucan synthase-like 12
Chr08	16287800	16289799	2	Rep2;Rep1	five_prime_UTR	Phvul.008G121300	glucan synthase-like 12
Chr08	16287800	16289799	2	Rep2;Rep1	three_prime_UTR	Phvul.008G121300	glucan synthase-like 12
Chr08	17241600	17246199	2	Rep2;Rep1
Chr08	17353400	17357199	2	Rep1;Rep2
Chr08	17384600	17386599	2	Rep2;Rep1
Chr08	17410400	17415599	2	Rep1;Rep2
Chr08	17417200	17426199	2	Rep1;Rep2
Chr08	17580600	17590399	2	Rep1;Rep2
Chr08	17638200	17641599	2	Rep1;Rep2
Chr08	17725000	17729999	2	Rep2;Rep1
Chr08	17733000	17737399	3	Rep1;Rep2;Rep1
Chr08	17772000	17776199	2	Rep1;Rep2
Chr08	17792200	17796199	2	Rep2;Rep1
Chr08	17811400	17818399	2	Rep1;Rep2
Chr08	17824200	17829799	3	Rep2;Rep3;Rep1
Chr08	17876800	17884799	2	Rep1;Rep2
Chr08	17909200	17912199	2	Rep2;Rep1
Chr08	17922000	17924999	2	Rep1;Rep2
Chr08	18030000	18033199	2	Rep2;Rep1
Chr08	18040600	18049199	2	Rep2;Rep1
Chr08	18077200	18086199	2	Rep2;Rep1
Chr08	18583200	18585599	2	Rep2;Rep1
Chr08	18614800	18624599	3	Rep1;Rep2;Rep3
Chr08	18689400	18701999	4	Rep2;Rep1;Rep2;Rep2
Chr08	19106200	19113999	2	Rep1;Rep2
Chr08	19117600	19121599	2	Rep3;Rep1
Chr08	19123000	19127599	2	Rep1;Rep2
Chr08	19408800	19420999	2	Rep1;Rep2
Chr08	19462000	19464399	2	Rep2;Rep1
Chr08	19655800	19659399	2	Rep1;Rep3
Chr08	19720400	19725799	2	Rep1;Rep2
Chr08	20051400	20055199	2	Rep1;Rep3
Chr08	20600800	20604599	2	Rep3;Rep2	gene	Phvul.008G132400	Cyclin family protein
Chr08	20731200	20741999	2	Rep1;Rep2
Chr08	20755600	20761599	2	Rep1;Rep2
Chr08	20836400	20846999	2	Rep1;Rep2	gene	Phvul.008G133000	Galactosyltransferase family protein
Chr08	20836400	20846999	2	Rep1;Rep2	five_prime_UTR	Phvul.008G133000	Galactosyltransferase family protein
Chr08	20836400	20846999	2	Rep1;Rep2	three_prime_UTR	Phvul.008G133000	Galactosyltransferase family protein
Chr08	20836400	20846999	2	Rep1;Rep2	five_prime_UTR	Phvul.008G133000	Galactosyltransferase family protein
Chr08	20836400	20846999	2	Rep1;Rep2	five_prime_UTR	Phvul.008G133000	Galactosyltransferase family protein
Chr08	21144400	21146399	2	Rep1;Rep2
Chr08	21375600	21385999	2	Rep2;Rep1
Chr08	22129200	22136199	2	Rep1;Rep3
Chr08	22290800	22293799	2	Rep1;Rep2
Chr08	22301800	22306599	2	Rep1;Rep2
Chr08	22512600	22519399	2	Rep1;Rep2
Chr08	22584800	22587199	2	Rep1;Rep2
Chr08	23081000	23084399	2	Rep1;Rep2
Chr08	23227200	23236199	2	Rep1;Rep2	gene	Phvul.008G139400	P-loop containing nucleoside triphosphate hydrolases superfamily protein
Chr08	23555000	23558199	2	Rep2;Rep1
Chr08	23770600	23775199	2	Rep1;Rep2
Chr08	23857800	23862799	2	Rep1;Rep2
Chr08	23878000	23882399	2	Rep2;Rep1
Chr08	23959600	23969799	2	Rep1;Rep2
Chr08	24017600	24026199	3	Rep1;Rep2;Rep1
Chr08	24032200	24040399	2	Rep1;Rep2
Chr08	24131400	24137999	2	Rep2;Rep1
Chr08	24144400	24148999	2	Rep1;Rep2
Chr08	24149800	24162599	3	Rep3;Rep1;Rep2
Chr08	24174400	24180399	2	Rep1;Rep3
Chr08	24197600	24206399	2	Rep1;Rep2
Chr08	24209400	24218999	2	Rep1;Rep2
Chr08	24227000	24228999	2	Rep1;Rep2
Chr08	24279600	24283999	2	Rep3;Rep1
Chr08	24338800	24343999	2	Rep1;Rep2
Chr08	24357600	24374199	3	Rep1;Rep2;Rep2
Chr08	24357600	24385199	3	Rep1;Rep2;Rep1
Chr08	24437800	24438199	2	Rep1;Rep2
Chr08	24505200	24518799	2	Rep1;Rep2
Chr08	24536800	24545599	2	Rep1;Rep3	gene	Phvul.008G141500	SNF2 domain-containing protein / helicase domain-containing protein
Chr08	24548600	24552999	2	Rep1;Rep2
Chr08	24657800	24663799	2	Rep1;Rep3
Chr08	24697200	24708599	2	Rep3;Rep1
Chr08	24759200	24761799	2	Rep1;Rep2
Chr08	24770600	24775599	2	Rep1;Rep2
Chr08	24779200	24782399	2	Rep1;Rep3
Chr08	24798200	24802399	2	Rep2;Rep1
Chr08	24824600	24833199	2	Rep1;Rep2
Chr08	24835600	24845599	2	Rep1;Rep2
Chr08	24862800	24880999	3	Rep1;Rep2;Rep2
Chr08	24894400	24895399	2	Rep1;Rep2
Chr08	24938400	24964599	2	Rep1;Rep2
Chr08	24966400	24972599	3	Rep1;Rep2;Rep1
Chr08	24987800	25000599	2	Rep2;Rep1
Chr08	25005000	25011999	2	Rep1;Rep2
Chr08	25231000	25236999	2	Rep1;Rep3
Chr08	25274000	25283599	2	Rep2;Rep1
Chr08	25291600	25294199	2	Rep2;Rep1
Chr08	25358800	25366799	3	Rep3;Rep1;Rep2
Chr08	25666600	25672799	2	Rep3;Rep1
Chr08	25706000	25708199	2	Rep2;Rep1
Chr08	25727200	25730999	2	Rep1;Rep2
Chr08	26000600	26006399	2	Rep1;Rep2
Chr08	26100200	26105599	2	Rep2;Rep1
Chr08	26258400	26268999	2	Rep2;Rep1
Chr08	26413400	26428599	3	Rep1;Rep2;Rep3
Chr08	26435000	26438999	2	Rep1;Rep2
Chr08	26490800	26491799	2	Rep2;Rep1
Chr08	26545200	26556599	3	Rep1;Rep3;Rep1
Chr08	26591200	26597199	2	Rep1;Rep2
Chr08	26814600	26824599	2	Rep1;Rep2
Chr08	26923400	26942399	2	Rep1;Rep2
Chr08	26961800	26969399	2	Rep3;Rep1
Chr08	27046800	27052599	2	Rep2;Rep1
Chr08	27104200	27116799	3	Rep2;Rep1;Rep2
Chr08	27118400	27122399	2	Rep2;Rep1
Chr08	27135800	27144399	2	Rep1;Rep3
Chr08	27145600	27151399	2	Rep2;Rep1
Chr08	27173000	27183399	3	Rep2;Rep1;Rep2
Chr08	27206600	27211199	2	Rep1;Rep2
Chr08	27212800	27219999	2	Rep1;Rep2
Chr08	27263600	27271199	2	Rep1;Rep2
Chr08	27282800	27294399	2	Rep1;Rep3
Chr08	27294600	27303799	3	Rep1;Rep2;Rep1
Chr08	27374600	27391799	3	Rep1;Rep2;Rep2
Chr08	27476400	27479199	2	Rep1;Rep2
Chr08	27585600	27598599	2	Rep1;Rep2
Chr08	27906000	27909199	2	Rep2;Rep1
Chr08	28042600	28046599	2	Rep2;Rep1
Chr08	28075200	28085799	2	Rep3;Rep1
Chr08	28088400	28092199	2	Rep2;Rep1
Chr08	28150200	28161199	2	Rep1;Rep2
Chr08	28219400	28229999	2	Rep1;Rep2
Chr08	28363800	28369999	2	Rep1;Rep2
Chr08	28385600	28389199	3	Rep2;Rep1;Rep3
Chr08	28490400	28496599	3	Rep1;Rep2;Rep1
Chr08	28499600	28510799	2	Rep2;Rep1
Chr08	28513600	28517399	2	Rep2;Rep1
Chr08	28558200	28573399	2	Rep1;Rep2
Chr08	28576600	28582199	2	Rep1;Rep2
Chr08	28602000	28605399	2	Rep2;Rep1
Chr08	28650600	28658599	2	Rep3;Rep1	three_prime_UTR	Phvul.008G146800
Chr08	28650600	28658599	2	Rep3;Rep1	gene	Phvul.008G146800
Chr08	28668800	28676799	2	Rep1;Rep2
Chr08	28731400	28742399	3	Rep1;Rep2;Rep2	gene	Phvul.008G147000	Domain of unknown function (DUF23)
Chr08	28790400	28798999	2	Rep2;Rep1
Chr08	28811400	28829399	2	Rep1;Rep2
Chr08	28878200	28886799	2	Rep1;Rep2
Chr08	28917200	28921399	2	Rep2;Rep1
[truncated: 1,418 more rows]

## Sheet: H3-84IVs0I-ChIP-Seq Analysis
Chromosome	Start	End	Number of overlaps between replicates	Replicates list which have overlapping peaks	Feature	Geneid	Gene annotation
Chr01	3743000	3748199	2	Rep3;Rep1
Chr01	4636000	4640199	2	Rep3;Rep1	gene	Phvul.001G044300	hydroxyproline-rich glycoprotein family protein
Chr01	5161400	5162599	2	Rep2;Rep3	gene	Phvul.001G047500	ribosomal protein S11
Chr01	5869800	5873799	2	Rep2;Rep1	gene	Phvul.001G051800	Tetratricopeptide repeat (TPR)-like superfamily protein
Chr01	8595400	8597199	2	Rep1;Rep3	gene	Phvul.001G067000	RING/FYVE/PHD-type zinc finger family protein
Chr01	9590800	9595199	2	Rep1;Rep2
Chr01	12961600	12963799	2	Rep1;Rep3
Chr01	13114800	13119999	2	Rep2;Rep1
Chr01	13835400	13846199	2	Rep1;Rep2
Chr01	14203200	14209199	2	Rep1;Rep3
Chr01	14333200	14336799	2	Rep2;Rep1
Chr01	14780000	14782799	2	Rep2;Rep3
Chr01	16899200	16906599	2	Rep2;Rep1	gene	Phvul.001G090500	RING/U-box superfamily protein
Chr01	17249800	17253399	2	Rep1;Rep3
Chr01	17458000	17463599	2	Rep1;Rep2
Chr01	17698600	17708799	2	Rep1;Rep2
Chr01	17790800	17795599	2	Rep3;Rep1
Chr01	18049400	18060199	2	Rep1;Rep2
Chr01	18304400	18319399	2	Rep3;Rep1	gene	Phvul.001G091600	2-isopropylmalate synthase 1
Chr01	18304400	18319399	2	Rep3;Rep1	three_prime_UTR	Phvul.001G091600	2-isopropylmalate synthase 1
Chr01	18776400	18784399	3	Rep1;Rep2;Rep1
Chr01	18898200	18905799	2	Rep1;Rep2
Chr01	19684600	19686399	2	Rep1;Rep2
Chr01	19836600	19851999	2	Rep2;Rep3
Chr01	19923000	19934199	2	Rep2;Rep1
Chr01	19999200	20006199	2	Rep1;Rep3
Chr01	20250800	20255199	2	Rep1;Rep2
Chr01	20422800	20429599	2	Rep1;Rep3
Chr01	20700400	20702799	2	Rep2;Rep1
Chr01	21015200	21019599	2	Rep1;Rep2
Chr01	21334000	21338399	2	Rep2;Rep1	three_prime_UTR	Phvul.001G096800	Tetratricopeptide repeat (TPR)-like superfamily protein
Chr01	21334000	21338399	2	Rep2;Rep1	three_prime_UTR	Phvul.001G096800	Tetratricopeptide repeat (TPR)-like superfamily protein
Chr01	21334000	21338399	2	Rep2;Rep1	gene	Phvul.001G096800	Tetratricopeptide repeat (TPR)-like superfamily protein
Chr01	23858000	23865399	2	Rep1;Rep2
Chr01	24224600	24227199	2	Rep1;Rep2
Chr01	24283600	24294199	2	Rep1;Rep3
Chr01	24307000	24328999	3	Rep3;Rep1;Rep1	three_prime_UTR	Phvul.001G103300	MATE efflux family protein
Chr01	24307000	24328999	3	Rep3;Rep1;Rep1	five_prime_UTR	Phvul.001G103300	MATE efflux family protein
Chr01	24307000	24328999	3	Rep3;Rep1;Rep1	three_prime_UTR	Phvul.001G103300	MATE efflux family protein
Chr01	24307000	24328999	3	Rep3;Rep1;Rep1	three_prime_UTR	Phvul.001G103300	MATE efflux family protein
Chr01	24307000	24328999	3	Rep3;Rep1;Rep1	three_prime_UTR	Phvul.001G103300	MATE efflux family protein
Chr01	24307000	24328999	3	Rep3;Rep1;Rep1	gene	Phvul.001G103300	MATE efflux family protein
Chr01	25908800	25913799	2	Rep1;Rep3
Chr01	26339000	26346399	2	Rep3;Rep1
Chr01	26553000	26560999	2	Rep3;Rep1	gene	Phvul.001G105100	polyribonucleotide nucleotidyltransferase, putative
Chr01	26595000	26600199	2	Rep3;Rep1	gene	Phvul.001G105200	polyribonucleotide nucleotidyltransferase, putative
Chr01	27818600	27826799	2	Rep1;Rep3
Chr01	28135000	28144599	2	Rep1;Rep3
Chr01	28405000	28416999	2	Rep1;Rep2
Chr01	28745200	28760599	2	Rep3;Rep1
Chr01	29313800	29319399	2	Rep1;Rep3
Chr01	29605400	29614399	2	Rep3;Rep1
Chr01	30004600	30008999	2	Rep3;Rep2
Chr01	34315000	34319999	2	Rep1;Rep2
Chr01	38477800	38478999	2	Rep2;Rep3
Chr01	44489400	44490799	2	Rep2;Rep3	three_prime_UTR	Phvul.001G180400	ribosomal protein L2
Chr01	44489400	44490799	2	Rep2;Rep3	five_prime_UTR	Phvul.001G180400	ribosomal protein L2
Chr01	44489400	44490799	2	Rep2;Rep3	gene	Phvul.001G180400	ribosomal protein L2
Chr01	44703400	44704799	2	Rep3;Rep1
Chr01	48791000	48791999	2	Rep1;Rep3	gene	Phvul.001G226300	Chaperone DnaJ-domain superfamily protein
Chr01	48791000	48791999	2	Rep1;Rep3	five_prime_UTR	Phvul.001G226300	Chaperone DnaJ-domain superfamily protein
Chr02	0	1599	2	Rep3;Rep2
Chr02	3323200	3325999	2	Rep2;Rep1	three_prime_UTR	Phvul.002G033000	NmrA-like negative transcriptional regulator family protein
Chr02	3323200	3325999	2	Rep2;Rep1	five_prime_UTR	Phvul.002G033000	NmrA-like negative transcriptional regulator family protein
Chr02	3323200	3325999	2	Rep2;Rep1	gene	Phvul.002G033000	NmrA-like negative transcriptional regulator family protein
Chr02	4666800	4669799	2	Rep3;Rep2	gene	Phvul.002G049900	target of rapamycin
Chr02	4666800	4669799	2	Rep3;Rep2	gene	Phvul.002G050100	NADH-Ubiquinone/plastoquinone (complex I) protein
Chr02	4666800	4669799	2	Rep3;Rep2	gene	Phvul.002G050000	Cytochrome C assembly protein
Chr02	4689200	4690799	2	Rep2;Rep3	gene	Phvul.002G050200	ribosomal protein S12A
Chr02	4689200	4690799	2	Rep2;Rep3	gene	Phvul.002G050300	Ribosomal protein S7p/S5e family protein
Chr02	4694200	4694999	2	Rep2;Rep3	three_prime_UTR	Phvul.002G050400	ribosomal protein S19
Chr02	4694200	4694999	2	Rep2;Rep3	five_prime_UTR	Phvul.002G050400	ribosomal protein S19
Chr02	4694200	4694999	2	Rep2;Rep3	gene	Phvul.002G050400	ribosomal protein S19
Chr02	5412600	5429599	2	Rep3;Rep2
Chr02	5986000	5995399	2	Rep1;Rep2
Chr02	6067600	6071999	2	Rep1;Rep3
Chr02	6084400	6096399	2	Rep1;Rep3
Chr02	6364400	6366199	2	Rep1;Rep3
Chr02	7405800	7406599	2	Rep3;Rep2	gene	Phvul.002G064700
Chr02	7405800	7406599	2	Rep3;Rep2	five_prime_UTR	Phvul.002G064700
Chr02	7454600	7455199	2	Rep2;Rep3
Chr02	7983600	7986599	2	Rep2;Rep3
Chr02	8000600	8007599	2	Rep1;Rep2
Chr02	9900000	9917199	2	Rep1;Rep2
Chr02	10118800	10126999	2	Rep1;Rep3
Chr02	11126800	11128399	2	Rep3;Rep1
Chr02	12293800	12296399	2	Rep3;Rep2
Chr02	14381800	14385799	2	Rep1;Rep2
Chr02	15291600	15293399	2	Rep2;Rep3	five_prime_UTR	Phvul.002G090500	ribosomal protein L20
Chr02	15291600	15293399	2	Rep2;Rep3	gene	Phvul.002G090400	ribosomal protein S12A
Chr02	15291600	15293399	2	Rep2;Rep3	gene	Phvul.002G090300	plastid-encoded CLP P
Chr02	15291600	15293399	2	Rep2;Rep3	gene	Phvul.002G090500	ribosomal protein L20
Chr02	15346200	15349999	2	Rep2;Rep1
Chr02	15624400	15629999	2	Rep1;Rep2
Chr02	16167200	16187599	2	Rep1;Rep3
Chr02	16343200	16372399	2	Rep2;Rep1
Chr02	18758600	18762399	2	Rep1;Rep3
Chr02	18853200	18854599	2	Rep1;Rep3
Chr02	19624600	19627799	2	Rep2;Rep3
Chr02	21116200	21120399	2	Rep2;Rep1
Chr02	22219800	22221599	2	Rep1;Rep2
Chr02	23996000	24003599	2	Rep3;Rep1
Chr02	33304200	33310599	2	Rep1;Rep3
Chr02	34689200	34698399	2	Rep2;Rep3	gene	Phvul.002G190900	FtsH extracellular protease family
Chr02	34689200	34698399	2	Rep2;Rep3	five_prime_UTR	Phvul.002G191000	Tetratricopeptide repeat (TPR)-like superfamily protein
Chr02	34689200	34698399	2	Rep2;Rep3	three_prime_UTR	Phvul.002G190900	FtsH extracellular protease family
Chr02	34689200	34698399	2	Rep2;Rep3	gene	Phvul.002G191000	Tetratricopeptide repeat (TPR)-like superfamily protein
Chr02	34689200	34698399	2	Rep2;Rep3	three_prime_UTR	Phvul.002G191000	Tetratricopeptide repeat (TPR)-like superfamily protein
Chr02	34689200	34698399	2	Rep2;Rep3	five_prime_UTR	Phvul.002G190900	FtsH extracellular protease family
Chr02	36374000	36376599	2	Rep2;Rep3	five_prime_UTR	Phvul.002G203800
Chr02	36374000	36376599	2	Rep2;Rep3	gene	Phvul.002G203800
Chr02	36374000	36376599	2	Rep2;Rep3	gene	Phvul.002G203700
Chr02	42590400	42593199	2	Rep2;Rep3
Chr02	48192400	48196599	2	Rep2;Rep1	gene	Phvul.002G323100	disease resistance protein (TIR-NBS-LRR class), putative
Chr02	48192400	48196599	2	Rep2;Rep1	three_prime_UTR	Phvul.002G323100	disease resistance protein (TIR-NBS-LRR class), putative
Chr02	48192400	48196599	2	Rep2;Rep1	three_prime_UTR	Phvul.002G323100	disease resistance protein (TIR-NBS-LRR class), putative
Chr02	48192400	48196599	2	Rep2;Rep1	three_prime_UTR	Phvul.002G323100	disease resistance protein (TIR-NBS-LRR class), putative
Chr02	48192400	48196599	2	Rep2;Rep1	three_prime_UTR	Phvul.002G323100	disease resistance protein (TIR-NBS-LRR class), putative
Chr02	48223600	48228399	2	Rep1;Rep2	gene	Phvul.002G323400	disease resistance protein (TIR-NBS-LRR class)
Chr02	48636200	48640799	2	Rep3;Rep1
Chr03	4457800	4460799	2	Rep2;Rep1
Chr03	4732400	4734399	2	Rep2;Rep3	five_prime_UTR	Phvul.003G042400	Pentatricopeptide repeat (PPR) superfamily protein
Chr03	4732400	4734399	2	Rep2;Rep3	gene	Phvul.003G042400	Pentatricopeptide repeat (PPR) superfamily protein
Chr03	4732400	4734399	2	Rep2;Rep3	five_prime_UTR	Phvul.003G042400	Pentatricopeptide repeat (PPR) superfamily protein
Chr03	7635600	7638399	2	Rep2;Rep1
Chr03	10560000	10566399	2	Rep1;Rep2
Chr03	11527600	11532799	2	Rep3;Rep2	gene	Phvul.003G074700	Cox19 family protein (CHCH motif)
Chr03	12461200	12465999	2	Rep3;Rep1
Chr03	13545000	13546599	2	Rep3;Rep1
Chr03	14598800	14600799	2	Rep3;Rep2
Chr03	15201400	15214999	2	Rep1;Rep3
Chr03	15240800	15249599	2	Rep1;Rep2
Chr03	15448200	15456599	2	Rep1;Rep2
Chr03	15726400	15735999	2	Rep1;Rep3	gene	Phvul.003G088800	MuDR family transposase
Chr03	15865000	15872999	2	Rep2;Rep1	gene	Phvul.003G089100	Subtilase family protein
Chr03	17551400	17569999	3	Rep1;Rep3;Rep1
Chr03	17747200	17756199	2	Rep1;Rep2
Chr03	17836800	17844199	2	Rep1;Rep2
Chr03	18630600	18634999	2	Rep1;Rep2
Chr03	18711000	18712599	2	Rep1;Rep2
Chr03	19195600	19200399	2	Rep2;Rep1
Chr03	19360000	19361799	2	Rep3;Rep2	gene	Phvul.003G093900	photosynthetic electron transfer A
Chr03	19360000	19361799	2	Rep3;Rep2	gene	Phvul.003G093800	CemA-like proton extrusion protein-related
Chr03	19389200	19412399	2	Rep1;Rep2
Chr03	19559200	19566799	2	Rep2;Rep1
Chr03	20250800	20262399	2	Rep1;Rep2
Chr03	20337000	20342599	2	Rep1;Rep2
Chr03	20454400	20456599	2	Rep1;Rep2
Chr03	20531400	20533999	2	Rep3;Rep2	gene	Phvul.003G094800	Chloroplast Ycf2;ATPase, AAA type, core
Chr03	20622400	20629199	2	Rep1;Rep2
Chr03	21601600	21613399	2	Rep3;Rep1
Chr03	22068400	22074999	2	Rep2;Rep1
Chr03	22091400	22098599	2	Rep1;Rep3
Chr03	22179800	22197799	2	Rep1;Rep3	gene	Phvul.003G096500	multifunctional protein 2
Chr03	22429200	22436399	2	Rep1;Rep3
Chr03	22672200	22680399	3	Rep1;Rep3;Rep1
Chr03	22695800	22698199	2	Rep2;Rep1
Chr03	22783400	22786599	2	Rep3;Rep1
Chr03	22906200	22918399	2	Rep3;Rep1
Chr03	23298600	23305999	2	Rep3;Rep1
Chr03	23502200	23504599	2	Rep1;Rep2
Chr03	23585600	23586799	2	Rep3;Rep1
Chr03	24411000	24412999	2	Rep3;Rep2
Chr03	24848600	24849199	2	Rep3;Rep1
Chr03	25725400	25729599	2	Rep1;Rep3
Chr03	25884600	25895399	2	Rep3;Rep1
Chr03	27265600	27270599	2	Rep1;Rep2
Chr03	27495200	27518999	2	Rep1;Rep3
Chr03	28363000	28364799	2	Rep2;Rep1
Chr03	30438200	30439599	2	Rep2;Rep1
Chr03	31191800	31196999	2	Rep1;Rep2	gene	Phvul.003G127700	Pectin lyase-like superfamily protein
Chr03	31191800	31196999	2	Rep1;Rep2	three_prime_UTR	Phvul.003G127700	Pectin lyase-like superfamily protein
Chr03	32843800	32844599	2	Rep3;Rep1
Chr03	35393200	35395199	2	Rep3;Rep1
Chr03	36526200	36534799	2	Rep1;Rep2
Chr03	41102000	41109399	3	Rep1;Rep3;Rep2
Chr03	46675600	46681599	2	Rep1;Rep2
Chr03	48470400	48473199	3	Rep2;Rep3;Rep1	five_prime_UTR	Phvul.003G256800	ATPase, F0 complex, subunit A protein
Chr03	48470400	48473199	3	Rep2;Rep3;Rep1	three_prime_UTR	Phvul.003G256800	ATPase, F0 complex, subunit A protein
Chr03	48470400	48473199	3	Rep2;Rep3;Rep1	gene	Phvul.003G256700	ribosomal protein S2
Chr03	48470400	48473199	3	Rep2;Rep3;Rep1	gene	Phvul.003G256800	ATPase, F0 complex, subunit A protein
Chr03	48774400	48775799	2	Rep3;Rep2	gene	Phvul.003G259900	Serine carboxypeptidase S28 family protein
Chr04	1564400	1565199	2	Rep3;Rep2	gene	Phvul.004G015300	NAD(P)H dehydrogenase subunit H
Chr04	1564400	1565199	2	Rep3;Rep2	five_prime_UTR	Phvul.004G015300	NAD(P)H dehydrogenase subunit H
Chr04	2550400	2551799	2	Rep3;Rep2	gene	Phvul.004G025200	NADH-Ubiquinone/plastoquinone (complex I) protein
Chr04	2550400	2551799	2	Rep3;Rep2	five_prime_UTR	Phvul.004G025200	NADH-Ubiquinone/plastoquinone (complex I) protein
Chr04	2550400	2551799	2	Rep3;Rep2	three_prime_UTR	Phvul.004G025200	NADH-Ubiquinone/plastoquinone (complex I) protein
Chr04	6545200	6555599	2	Rep1;Rep2
Chr04	8911400	8913799	2	Rep1;Rep3
Chr04	9654600	9658799	2	Rep2;Rep1
Chr04	9665200	9670999	2	Rep1;Rep3
Chr04	9814600	9816999	2	Rep1;Rep3
Chr04	9824200	9836999	2	Rep1;Rep3
Chr04	10545000	10547599	2	Rep2;Rep3	gene	Phvul.004G070000	ribosomal protein L2
Chr04	10545000	10547599	2	Rep2;Rep3	five_prime_UTR	Phvul.004G070000	ribosomal protein L2
Chr04	11934600	11941599	2	Rep1;Rep3	gene	Phvul.004G074200	RNI-like superfamily protein
Chr04	12391800	12401399	2	Rep1;Rep2
Chr04	13132400	13136799	2	Rep3;Rep2
Chr04	13586800	13589599	2	Rep3;Rep2
Chr04	13998000	14001799	2	Rep2;Rep3
Chr04	14019600	14023199	2	Rep1;Rep3
Chr04	14449200	14452999	2	Rep3;Rep1
Chr04	14626200	14627999	2	Rep1;Rep2
Chr04	14680200	14683999	2	Rep3;Rep1
Chr04	15316400	15328799	2	Rep1;Rep3
Chr04	15415200	15421799	2	Rep1;Rep3
Chr04	15453400	15466399	3	Rep1;Rep2;Rep3
Chr04	15594600	15603199	3	Rep1;Rep3;Rep2
Chr04	15594600	15603399	3	Rep1;Rep2;Rep1
Chr04	15659800	15664799	2	Rep3;Rep2
Chr04	15678200	15685399	3	Rep3;Rep1;Rep1
Chr04	16022200	16029399	2	Rep1;Rep3
Chr04	16139200	16144599	2	Rep1;Rep3
Chr04	16278600	16282999	2	Rep1;Rep3
Chr04	16336800	16342999	2	Rep1;Rep3
Chr04	16421200	16437399	2	Rep1;Rep3
Chr04	16488600	16495599	3	Rep1;Rep2;Rep3
Chr04	16515000	16532799	4	Rep1;Rep3;Rep2;Rep1
Chr04	16539600	16546599	2	Rep1;Rep2
Chr04	16739800	16743399	2	Rep2;Rep3	gene	Phvul.004G085400	sucrose-proton symporter 1
Chr04	16739800	16743399	2	Rep2;Rep3	five_prime_UTR	Phvul.004G085400	sucrose-proton symporter 1
Chr04	16841200	16849199	2	Rep1;Rep2
Chr04	17084600	17088599	2	Rep2;Rep1
Chr04	17120200	17125799	2	Rep1;Rep3
Chr04	18192600	18195799	2	Rep2;Rep1
Chr04	18504200	18508199	2	Rep1;Rep3
Chr04	18935600	18938599	2	Rep3;Rep1
Chr04	18944200	18952199	2	Rep1;Rep3
Chr04	19199200	19202999	2	Rep2;Rep1
Chr04	19566000	19568799	2	Rep1;Rep2
Chr04	20600600	20613599	2	Rep1;Rep3
Chr04	20840600	20843999	2	Rep3;Rep1
Chr04	20893600	20900599	2	Rep3;Rep1
Chr04	21196200	21201399	2	Rep3;Rep1	gene	Phvul.004G089600	Nucleic acid-binding proteins superfamily
Chr04	21196200	21201399	2	Rep3;Rep1	five_prime_UTR	Phvul.004G089600	Nucleic acid-binding proteins superfamily
Chr04	21605400	21611799	2	Rep3;Rep1
Chr04	22783000	22787599	2	Rep1;Rep2
Chr04	22842600	22850599	2	Rep1;Rep2
Chr04	24653200	24663599	2	Rep1;Rep3
Chr04	25113200	25120999	2	Rep3;Rep1
Chr04	26327400	26332199	2	Rep2;Rep1
Chr04	26350200	26353999	2	Rep1;Rep2
Chr04	26752400	26755399	2	Rep3;Rep1
Chr04	27657200	27662999	2	Rep1;Rep2
Chr04	29803200	29807399	2	Rep3;Rep1
Chr04	30315400	30322799	2	Rep1;Rep2
Chr04	30421200	30430199	3	Rep1;Rep3;Rep2
Chr04	30554600	30558599	2	Rep1;Rep3
Chr04	30766800	30777399	2	Rep1;Rep3
Chr04	30777800	30788599	2	Rep1;Rep3
Chr04	30810000	30815199	2	Rep1;Rep3
Chr04	30873200	30881799	3	Rep1;Rep3;Rep1
Chr04	31197600	31206599	2	Rep3;Rep1
Chr04	31282800	31298599	3	Rep3;Rep1;Rep3
Chr04	31544800	31557399	2	Rep3;Rep1
Chr04	31583400	31603199	3	Rep3;Rep1;Rep1
Chr04	31680400	31699399	2	Rep3;Rep1
Chr04	31752000	31763199	2	Rep3;Rep1
Chr04	31912200	31916399	2	Rep1;Rep3
Chr04	31929200	31936599	2	Rep1;Rep2
Chr04	32250400	32255799	2	Rep2;Rep1
Chr04	33853200	33861599	2	Rep3;Rep1
Chr04	34474200	34484999	2	Rep1;Rep2
Chr04	35183400	35190399	2	Rep3;Rep2
Chr04	36559000	36563399	2	Rep1;Rep3
Chr04	38732800	38735999	2	Rep2;Rep3	gene	Phvul.004G119500	MuDR family transposase
Chr05	2011600	2014799	2	Rep1;Rep3
Chr05	2582400	2583999	2	Rep1;Rep3
Chr05	4236400	4239399	2	Rep1;Rep2
Chr05	7824000	7829399	2	Rep1;Rep3
Chr05	8042600	8049199	2	Rep2;Rep1
Chr05	9466400	9470399	2	Rep3;Rep1
Chr05	10647200	10651399	2	Rep1;Rep3
Chr05	10874000	10876399	2	Rep1;Rep2
Chr05	11548400	11552799	2	Rep3;Rep1
Chr05	11938600	11942999	2	Rep3;Rep1	three_prime_UTR	Phvul.005G071400	low-molecular-weight cysteine-rich 68
Chr05	11938600	11942999	2	Rep3;Rep1	gene	Phvul.005G071400	low-molecular-weight cysteine-rich 68
Chr05	11938600	11942999	2	Rep3;Rep1	five_prime_UTR	Phvul.005G071400	low-molecular-weight cysteine-rich 68
Chr05	12219200	12224999	2	Rep1;Rep3
Chr05	12881800	12886799	2	Rep1;Rep2
Chr05	12933800	12937399	2	Rep3;Rep1
Chr05	13073200	13075599	2	Rep1;Rep3
Chr05	13412600	13424599	3	Rep1;Rep2;Rep3
Chr05	13497400	13509799	2	Rep1;Rep3	three_prime_UTR	Phvul.005G075100	Tetratricopeptide repeat (TPR)-like superfamily protein
Chr05	13497400	13509799	2	Rep1;Rep3	gene	Phvul.005G075100	Tetratricopeptide repeat (TPR)-like superfamily protein
Chr05	13589600	13593199	2	Rep2;Rep1
Chr05	14104800	14110599	2	Rep1;Rep3
Chr05	14123400	14126399	2	Rep1;Rep2
Chr05	14176800	14183999	2	Rep3;Rep1
Chr05	14484800	14499999	2	Rep1;Rep2	gene	Phvul.005G075400	senescence-related gene 1
Chr05	14484800	14499999	2	Rep1;Rep2	gene	Phvul.005G075300	senescence-related gene 1
Chr05	14484800	14499999	2	Rep1;Rep2	three_prime_UTR	Phvul.005G075300	senescence-related gene 1
Chr05	14484800	14499999	2	Rep1;Rep2	five_prime_UTR	Phvul.005G075400	senescence-related gene 1
Chr05	14484800	14499999	2	Rep1;Rep2	three_prime_UTR	Phvul.005G075400	senescence-related gene 1
Chr05	14533400	14540999	2	Rep1;Rep3
Chr05	14609600	14614199	2	Rep3;Rep1	gene	Phvul.005G075500	2-oxoglutarate (2OG) and Fe(II)-dependent oxygenase superfamily protein
Chr05	15253200	15257399	2	Rep3;Rep1
Chr05	16022200	16024799	2	Rep3;Rep1
Chr05	16138200	16142199	2	Rep3;Rep1
Chr05	16591000	16598999	2	Rep1;Rep3	three_prime_UTR	Phvul.005G078600	Leucine-rich repeat transmembrane protein kinase
Chr05	16591000	16598999	2	Rep1;Rep3	gene	Phvul.005G078600	Leucine-rich repeat transmembrane protein kinase
Chr05	16868600	16870599	2	Rep1;Rep2
Chr05	17319000	17326199	2	Rep1;Rep3
Chr05	17483600	17484599	2	Rep1;Rep3
Chr05	18021800	18023199	2	Rep1;Rep3
Chr05	18314400	18321399	2	Rep1;Rep3
Chr05	18374000	18375999	2	Rep1;Rep3
Chr05	18456800	18465999	2	Rep1;Rep2
Chr05	19004600	19008799	2	Rep1;Rep3
Chr05	19288800	19301799	2	Rep1;Rep3
Chr05	19307600	19311999	2	Rep1;Rep3
Chr05	19562000	19568199	2	Rep1;Rep3	gene	Phvul.005G082100
Chr05	19898600	19902999	2	Rep1;Rep3
Chr05	19970400	19971999	2	Rep1;Rep2
Chr05	20451400	20457999	2	Rep2;Rep3	gene	Phvul.005G084400
Chr05	20511800	20523799	2	Rep2;Rep3	three_prime_UTR	Phvul.005G084600	NAC domain containing protein 2
Chr05	20511800	20523799	2	Rep2;Rep3	five_prime_UTR	Phvul.005G084600	NAC domain containing protein 2
Chr05	20511800	20523799	2	Rep2;Rep3	gene	Phvul.005G084600	NAC domain containing protein 2
Chr05	20532200	20548199	2	Rep3;Rep2	five_prime_UTR	Phvul.005G084800
Chr05	20532200	20548199	2	Rep3;Rep2	gene	Phvul.005G084800
Chr05	21206400	21209599	2	Rep1;Rep2
Chr05	21212400	21214199	2	Rep1;Rep2
Chr05	21388200	21395999	2	Rep3;Rep1
Chr05	23612800	23615999	2	Rep3;Rep1	gene	Phvul.005G087700	Met-10+ like family protein
Chr05	24323800	24328199	2	Rep2;Rep3	gene	Phvul.005G088400	NADH dehydrogenase 5B
Chr05	24323800	24328199	2	Rep2;Rep3	gene	Phvul.005G088500
Chr05	24323800	24328199	2	Rep2;Rep3	gene	Phvul.005G088300
Chr05	24518800	24522399	2	Rep2;Rep1
Chr05	24613200	24623399	3	Rep1;Rep3;Rep1
Chr05	25066600	25075999	2	Rep3;Rep1	three_prime_UTR	Phvul.005G089500
Chr05	25066600	25075999	2	Rep3;Rep1	gene	Phvul.005G089500
Chr05	26369400	26373199	3	Rep1;Rep3;Rep2
Chr05	26399600	26403999	2	Rep1;Rep2
Chr05	27056600	27065399	2	Rep1;Rep3
Chr05	27223000	27225999	2	Rep1;Rep2
Chr05	27584000	27589399	3	Rep1;Rep3;Rep2
Chr05	27770600	27773399	2	Rep3;Rep1	gene	Phvul.005G093400	disease resistance protein (TIR-NBS-LRR class)
Chr05	28060000	28070199	2	Rep1;Rep3
Chr05	29179800	29184199	2	Rep1;Rep3
Chr05	29607200	29611799	2	Rep1;Rep3
Chr05	29667400	29671599	2	Rep1;Rep2
Chr05	30225800	30232599	2	Rep1;Rep3
Chr05	31529400	31530599	2	Rep1;Rep3	gene	Phvul.005G107100	Transducin/WD40 repeat-like superfamily protein
Chr05	32372400	32374199	2	Rep3;Rep2
Chr05	33571000	33574399	2	Rep2;Rep3
Chr05	40700000	40710599	2	Rep3;Rep1
Chr05	40768600	40772799	2	Rep1;Rep2	three_prime_UTR	Phvul.005G186200	ZPR1 zinc-finger domain protein
Chr05	40768600	40772799	2	Rep1;Rep2	gene	Phvul.005G186200	ZPR1 zinc-finger domain protein
Chr06	549200	554599	2	Rep3;Rep1
Chr06	667600	669799	2	Rep1;Rep3
Chr06	947200	951399	2	Rep1;Rep2
Chr06	1085600	1088599	2	Rep1;Rep2
Chr06	1151600	1154799	2	Rep3;Rep2
Chr06	2673400	2680799	2	Rep2;Rep3
Chr06	3177200	3186999	2	Rep3;Rep1	three_prime_UTR	Phvul.006G006800	cysteine-rich RLK (RECEPTOR-like protein kinase) 25
Chr06	3177200	3186999	2	Rep3;Rep1	three_prime_UTR	Phvul.006G006800	cysteine-rich RLK (RECEPTOR-like protein kinase) 25
Chr06	3177200	3186999	2	Rep3;Rep1	gene	Phvul.006G006800	cysteine-rich RLK (RECEPTOR-like protein kinase) 25
Chr06	3177200	3186999	2	Rep3;Rep1	five_prime_UTR	Phvul.006G006800	cysteine-rich RLK (RECEPTOR-like protein kinase) 25
Chr06	3177200	3186999	2	Rep3;Rep1	three_prime_UTR	Phvul.006G006800	cysteine-rich RLK (RECEPTOR-like protein kinase) 25
Chr06	3177200	3186999	2	Rep3;Rep1	three_prime_UTR	Phvul.006G006800	cysteine-rich RLK (RECEPTOR-like protein kinase) 25
Chr06	3370400	3379399	2	Rep3;Rep1	gene	Phvul.006G007000	ubiquitin-specific protease 12
Chr06	3727000	3730599	2	Rep1;Rep3
Chr06	3879400	3883799	2	Rep1;Rep2
Chr06	4125200	4126999	2	Rep3;Rep2
Chr06	4394600	4397199	2	Rep3;Rep1
Chr06	5165400	5171799	2	Rep1;Rep2
Chr06	5291400	5294599	2	Rep1;Rep3
Chr06	6117200	6124399	2	Rep1;Rep3
Chr06	7277200	7279399	2	Rep1;Rep2
Chr06	8023400	8024999	2	Rep1;Rep3
Chr06	9614400	9618199	2	Rep2;Rep3
Chr06	11281600	11286999	2	Rep1;Rep3
Chr06	11464000	11466999	2	Rep2;Rep1	gene	Phvul.006G025600	Bifunctional inhibitor/lipid-transfer protein/seed storage 2S albumin superfamily protein
Chr06	11966000	11969799	2	Rep1;Rep3
Chr06	15300400	15305999	2	Rep1;Rep3	gene	Phvul.006G041700	Ankyrin repeat family protein
Chr06	30497200	30504399	2	Rep3;Rep2	five_prime_UTR	Phvul.006G200300	AGAMOUS-like 17
Chr06	30497200	30504399	2	Rep3;Rep2	five_prime_UTR	Phvul.006G200300	AGAMOUS-like 17
Chr06	30497200	30504399	2	Rep3;Rep2	gene	Phvul.006G200300	AGAMOUS-like 17
Chr06	30497200	30504399	2	Rep3;Rep2	three_prime_UTR	Phvul.006G200300	AGAMOUS-like 17
Chr06	30497200	30504399	2	Rep3;Rep2	three_prime_UTR	Phvul.006G200300	AGAMOUS-like 17
Chr07	1138800	1144799	2	Rep1;Rep3	three_prime_UTR	Phvul.007G017000	Ataxia telangiectasia-mutated and RAD3-related
Chr07	1138800	1144799	2	Rep1;Rep3	five_prime_UTR	Phvul.007G017100	FAD/NAD(P)-binding oxidoreductase family protein
Chr07	1138800	1144799	2	Rep1;Rep3	gene	Phvul.007G017000	Ataxia telangiectasia-mutated and RAD3-related
Chr07	1138800	1144799	2	Rep1;Rep3	gene	Phvul.007G017100	FAD/NAD(P)-binding oxidoreductase family protein
Chr07	1138800	1144799	2	Rep1;Rep3	three_prime_UTR	Phvul.007G017100	FAD/NAD(P)-binding oxidoreductase family protein
Chr07	1496400	1498799	2	Rep2;Rep3	three_prime_UTR	Phvul.007G021600	Ycf1 protein
Chr07	1496400	1498799	2	Rep2;Rep3	five_prime_UTR	Phvul.007G021600	Ycf1 protein
Chr07	1496400	1498799	2	Rep2;Rep3	gene	Phvul.007G021600	Ycf1 protein
Chr07	3986200	3987999	2	Rep1;Rep3
Chr07	5079800	5081799	2	Rep3;Rep1	five_prime_UTR	Phvul.007G060000	cupin family protein
Chr07	5079800	5081799	2	Rep3;Rep1	gene	Phvul.007G060000	cupin family protein
Chr07	5822400	5824399	2	Rep1;Rep3
Chr07	12106600	12112799	2	Rep1;Rep3
Chr07	12725800	12729999	2	Rep1;Rep2
Chr07	13494000	13502599	2	Rep1;Rep2	gene	Phvul.007G108700	nucleic acid binding;zinc ion binding
Chr07	13494000	13502599	2	Rep1;Rep2	gene	Phvul.007G108600	Ribonuclease H-like superfamily protein
Chr07	14888200	14895199	2	Rep1;Rep3
Chr07	15068400	15071999	2	Rep1;Rep2
Chr07	15771600	15785599	2	Rep1;Rep3
Chr07	15835200	15857199	2	Rep1;Rep2
Chr07	15890800	15896999	2	Rep3;Rep1
Chr07	16004000	16009399	2	Rep3;Rep1
Chr07	16299000	16302399	2	Rep1;Rep3
Chr07	16394600	16395399	2	Rep1;Rep2
Chr07	16627400	16629199	2	Rep3;Rep1
Chr07	16693800	16699999	2	Rep2;Rep3
Chr07	16745800	16754799	2	Rep1;Rep3
Chr07	17128400	17129999	2	Rep2;Rep1
Chr07	17199800	17212799	3	Rep3;Rep1;Rep3
Chr07	17484800	17494799	2	Rep1;Rep3
Chr07	17525600	17531199	2	Rep1;Rep2
Chr07	18106400	18112599	2	Rep3;Rep1
Chr07	18288000	18293599	2	Rep1;Rep3	gene	Phvul.007G116600	P-loop containing nucleoside triphosphate hydrolases superfamily protein
Chr07	18395800	18401199	2	Rep1;Rep3
Chr07	18462600	18479599	2	Rep3;Rep1
Chr07	18550600	18558799	2	Rep3;Rep2	three_prime_UTR	Phvul.007G117100
Chr07	18550600	18558799	2	Rep3;Rep2	three_prime_UTR	Phvul.007G117100
Chr07	18550600	18558799	2	Rep3;Rep2	gene	Phvul.007G117100
Chr07	18550600	18558799	2	Rep3;Rep2	three_prime_UTR	Phvul.007G117100
Chr07	18696200	18699399	2	Rep1;Rep2
Chr07	18861400	18865999	2	Rep3;Rep1
Chr07	18901600	18902799	2	Rep1;Rep2
Chr07	19586000	19598799	2	Rep1;Rep2
Chr07	20225600	20234799	2	Rep1;Rep3	gene	Phvul.007G120000	GDSL-like Lipase/Acylhydrolase superfamily protein
Chr07	20225600	20234799	2	Rep1;Rep3	three_prime_UTR	Phvul.007G120000	GDSL-like Lipase/Acylhydrolase superfamily protein
Chr07	20259800	20269399	3	Rep1;Rep3;Rep3
Chr07	20303000	20308399	2	Rep1;Rep2
Chr07	20426200	20428199	2	Rep1;Rep3
Chr07	20549800	20561399	2	Rep1;Rep2
Chr07	20623000	20627999	2	Rep1;Rep3
Chr07	20653600	20663999	2	Rep1;Rep3
Chr07	20678400	20682599	2	Rep2;Rep3
Chr07	21069600	21072799	2	Rep1;Rep3	gene	Phvul.007G120800	Protein of unknown function (DUF567)
Chr07	21114800	21119999	2	Rep3;Rep1
Chr07	21562800	21573399	2	Rep3;Rep1	gene	Phvul.007G121300	RNA-binding ASCH domain protein
Chr07	21562800	21573399	2	Rep3;Rep1	three_prime_UTR	Phvul.007G121300	RNA-binding ASCH domain protein
Chr07	21608200	21611199	2	Rep3;Rep1
Chr07	21669200	21678399	2	Rep1;Rep3
Chr07	21725000	21734999	2	Rep3;Rep1
Chr07	21760600	21764199	3	Rep3;Rep1;Rep2
Chr07	21796400	21814399	2	Rep1;Rep3
Chr07	21815200	21820999	2	Rep1;Rep2
Chr07	21834200	21846199	2	Rep3;Rep1
Chr07	21907800	21923599	2	Rep1;Rep3
Chr07	22080400	22086199	2	Rep1;Rep3
Chr07	22198800	22203399	2	Rep1;Rep3
Chr07	22222400	22226199	2	Rep1;Rep3
Chr07	23061000	23071599	2	Rep1;Rep2
Chr07	23271400	23282399	2	Rep3;Rep1	five_prime_UTR	Phvul.007G122900	Calcium-binding EF-hand family protein
Chr07	23271400	23282399	2	Rep3;Rep1	gene	Phvul.007G122800	hAT dimerisation domain-containing protein
Chr07	23271400	23282399	2	Rep3;Rep1	gene	Phvul.007G122900	Calcium-binding EF-hand family protein
Chr07	23428400	23432199	2	Rep3;Rep1
Chr07	23623200	23640199	3	Rep1;Rep3;Rep1
Chr07	23725600	23733599	2	Rep1;Rep3
Chr07	24029600	24037999	2	Rep3;Rep1
Chr07	24460400	24465399	2	Rep3;Rep1
Chr07	24671000	24684599	2	Rep1;Rep2
Chr07	24688000	24734199	2	Rep1;Rep3
Chr07	24747800	24773599	3	Rep1;Rep3;Rep3
Chr07	25053400	25073199	3	Rep1;Rep3;Rep1	gene	Phvul.007G125300	Nucleic acid-binding, OB-fold-like protein
Chr07	25153200	25167599	2	Rep3;Rep1	five_prime_UTR	Phvul.007G125400	telomerase activator1
Chr07	25153200	25167599	2	Rep3;Rep1	gene	Phvul.007G125400	telomerase activator1
Chr07	25153200	25167599	2	Rep3;Rep1	three_prime_UTR	Phvul.007G125400	telomerase activator1
Chr07	25153200	25167599	2	Rep3;Rep1	three_prime_UTR	Phvul.007G125400	telomerase activator1
Chr07	25194400	25205199	2	Rep1;Rep2
Chr07	25281400	25310799	2	Rep2;Rep1
Chr07	25361400	25384999	2	Rep3;Rep1
Chr07	25461200	25471199	2	Rep3;Rep1	five_prime_UTR	Phvul.007G125700	ureidoglycolate amidohydrolase
Chr07	25461200	25471199	2	Rep3;Rep1	gene	Phvul.007G125700	ureidoglycolate amidohydrolase
Chr07	25512600	25517599	2	Rep2;Rep1
Chr07	25605000	25617399	3	Rep1;Rep2;Rep3	five_prime_UTR	Phvul.007G126000	P-loop containing nucleoside triphosphate hydrolases superfamily protein
Chr07	25605000	25617399	3	Rep1;Rep2;Rep3	gene	Phvul.007G126000	P-loop containing nucleoside triphosphate hydrolases superfamily protein
Chr07	26114800	26132199	2	Rep1;Rep3
Chr07	26220600	26240799	2	Rep1;Rep3
Chr07	26417000	26423199	3	Rep1;Rep3;Rep2
Chr07	26506400	26513999	2	Rep3;Rep1
Chr07	26579200	26592199	2	Rep1;Rep3
Chr07	26603600	26608599	2	Rep1;Rep3	three_prime_UTR	Phvul.007G127400	phosphate transporter 1;7
Chr07	26603600	26608599	2	Rep1;Rep3	gene	Phvul.007G127400	phosphate transporter 1;7
Chr07	26618000	26633999	3	Rep3;Rep2;Rep1	five_prime_UTR	Phvul.007G127500
Chr07	26618000	26633999	3	Rep3;Rep2;Rep1	gene	Phvul.007G127500
Chr07	26618000	26633999	3	Rep3;Rep2;Rep1	three_prime_UTR	Phvul.007G127500
Chr07	26644800	26669999	4	Rep3;Rep1;Rep1;Rep1
Chr07	26706000	26709599	2	Rep3;Rep1
Chr07	26813600	26822399	2	Rep1;Rep3	three_prime_UTR	Phvul.007G127600	type one serine/threonine protein phosphatase 4
Chr07	26813600	26822399	2	Rep1;Rep3	gene	Phvul.007G127600	type one serine/threonine protein phosphatase 4
Chr07	26813600	26822399	2	Rep1;Rep3	three_prime_UTR	Phvul.007G127600	type one serine/threonine protein phosphatase 4
Chr07	27285400	27291199	2	Rep1;Rep3
Chr07	27549200	27554999	2	Rep3;Rep2
Chr07	27770800	27780399	2	Rep1;Rep2
Chr07	27892200	27897399	2	Rep3;Rep2
Chr07	28002000	28012999	2	Rep1;Rep3
Chr07	28254600	28266599	2	Rep1;Rep3	gene	Phvul.007G129300	Nucleic acid-binding, OB-fold-like protein
Chr07	28340000	28343399	2	Rep2;Rep1
Chr07	28480400	28493399	3	Rep1;Rep3;Rep1
Chr07	28558200	28567999	2	Rep3;Rep1
Chr07	28642000	28649399	2	Rep1;Rep3
Chr07	28703600	28709399	2	Rep1;Rep2
Chr07	28740200	28751199	2	Rep3;Rep1
Chr07	28923800	28930799	2	Rep3;Rep1
Chr07	29031000	29053999	2	Rep1;Rep3
Chr07	29081600	29100399	2	Rep3;Rep1
Chr07	29186600	29206799	2	Rep1;Rep2
Chr07	29260200	29266799	2	Rep3;Rep1
Chr07	29292800	29299399	2	Rep1;Rep3
Chr07	29343200	29378199	2	Rep1;Rep3
Chr07	29454400	29457799	2	Rep1;Rep2
Chr07	29498600	29520199	2	Rep1;Rep3
Chr07	29529400	29548599	2	Rep1;Rep3
Chr07	29597800	29611599	2	Rep1;Rep3
Chr07	29781400	29786399	2	Rep1;Rep3
Chr07	29796400	29800999	2	Rep3;Rep1
Chr07	29923200	29933599	2	Rep1;Rep3
Chr07	30666200	30678199	2	Rep1;Rep3
Chr07	31157200	31167799	2	Rep1;Rep3
Chr07	31193400	31198999	2	Rep3;Rep1
Chr07	31231200	31237999	3	Rep1;Rep3;Rep1
Chr07	31502400	31527999	3	Rep1;Rep3;Rep3
Chr07	31548200	31559999	2	Rep1;Rep3
Chr07	31689200	31695399	2	Rep3;Rep1
Chr07	31852200	31859399	2	Rep3;Rep2
Chr07	31872400	31879199	2	Rep3;Rep1	gene	Phvul.007G131100	Protein of unknown function (DUF3527)
Chr07	31872400	31879199	2	Rep3;Rep1	five_prime_UTR	Phvul.007G131100	Protein of unknown function (DUF3527)
Chr07	31872400	31879199	2	Rep3;Rep1	three_prime_UTR	Phvul.007G131100	Protein of unknown function (DUF3527)
Chr07	31872400	31879199	2	Rep3;Rep1	five_prime_UTR	Phvul.007G131100	Protein of unknown function (DUF3527)
Chr07	31885000	31895199	2	Rep1;Rep3
Chr07	31929400	31946199	2	Rep1;Rep2
Chr07	32021600	32030799	2	Rep3;Rep1	gene	Phvul.007G131500	plasmodesmata-located protein 2
Chr07	32021600	32030799	2	Rep3;Rep1	three_prime_UTR	Phvul.007G131500	plasmodesmata-located protein 2
Chr07	32065600	32077399	4	Rep2;Rep1;Rep3;Rep1	three_prime_UTR	Phvul.007G131600	Pentatricopeptide repeat (PPR) superfamily protein
Chr07	32065600	32077399	4	Rep2;Rep1;Rep3;Rep1	gene	Phvul.007G131600	Pentatricopeptide repeat (PPR) superfamily protein
Chr07	32065600	32077399	4	Rep2;Rep1;Rep3;Rep1	three_prime_UTR	Phvul.007G131600	Pentatricopeptide repeat (PPR) superfamily protein
Chr07	32097600	32107199	3	Rep3;Rep1;Rep2
Chr07	32269000	32285599	2	Rep3;Rep1
Chr07	32568000	32572599	2	Rep1;Rep3
Chr07	32858800	32862599	2	Rep1;Rep3
Chr07	33539400	33577399	3	Rep3;Rep2;Rep1	gene	Phvul.007G135800	UDP-Glycosyltransferase superfamily protein
Chr07	33539400	33577399	3	Rep3;Rep2;Rep1	five_prime_UTR	Phvul.007G135800	UDP-Glycosyltransferase superfamily protein
Chr07	33539400	33577399	3	Rep3;Rep2;Rep1	three_prime_UTR	Phvul.007G135800	UDP-Glycosyltransferase superfamily protein
Chr07	33609200	33662599	4	Rep2;Rep1;Rep2;Rep3	three_prime_UTR	Phvul.007G136200	ubiquitin-specific protease 12
Chr07	33609200	33662599	4	Rep2;Rep1;Rep2;Rep3	gene	Phvul.007G136200	ubiquitin-specific protease 12
Chr07	33609200	33662599	4	Rep2;Rep1;Rep2;Rep3	three_prime_UTR	Phvul.007G136200	ubiquitin-specific protease 12
Chr07	33609200	33662599	4	Rep2;Rep1;Rep2;Rep3	gene	Phvul.007G136300	Transducin/WD40 repeat-like superfamily protein
Chr07	33609200	33662599	4	Rep2;Rep1;Rep2;Rep3	five_prime_UTR	Phvul.007G136200	ubiquitin-specific protease 12
Chr07	33609200	33662599	4	Rep2;Rep1;Rep2;Rep3	five_prime_UTR	Phvul.007G136300	Transducin/WD40 repeat-like superfamily protein
Chr07	33932200	33936599	2	Rep2;Rep1
Chr07	34124000	34130599	2	Rep1;Rep3
Chr07	34794600	34797399	2	Rep1;Rep3
Chr07	35190800	35194399	2	Rep1;Rep3
Chr07	42597000	42599399	2	Rep1;Rep3
Chr07	42709600	42711599	2	Rep2;Rep1
Chr07	49682600	49683599	2	Rep3;Rep2
Chr08	125200	138399	3	Rep1;Rep2;Rep3	five_prime_UTR	Phvul.008G000100	FRS (FAR1 Related Sequences) transcription factor family
Chr08	125200	138399	3	Rep1;Rep2;Rep3	five_prime_UTR	Phvul.008G000200	hercules receptor kinase 1
Chr08	125200	138399	3	Rep1;Rep2;Rep3	five_prime_UTR	Phvul.008G000200	hercules receptor kinase 1
Chr08	125200	138399	3	Rep1;Rep2;Rep3	five_prime_UTR	Phvul.008G000100	FRS (FAR1 Related Sequences) transcription factor family
Chr08	125200	138399	3	Rep1;Rep2;Rep3	five_prime_UTR	Phvul.008G000100	FRS (FAR1 Related Sequences) transcription factor family
Chr08	125200	138399	3	Rep1;Rep2;Rep3	gene	Phvul.008G000100	FRS (FAR1 Related Sequences) transcription factor family
Chr08	125200	138399	3	Rep1;Rep2;Rep3	three_prime_UTR	Phvul.008G000100	FRS (FAR1 Related Sequences) transcription factor family
Chr08	125200	138399	3	Rep1;Rep2;Rep3	gene	Phvul.008G000200	hercules receptor kinase 1
Chr08	6453000	6460999	3	Rep3;Rep1;Rep1	gene	Phvul.008G071300	NB-ARC domain-containing disease resistance protein
Chr08	6453000	6460999	3	Rep3;Rep1;Rep1	five_prime_UTR	Phvul.008G071300	NB-ARC domain-containing disease resistance protein
Chr08	7828400	7832799	2	Rep1;Rep3
Chr08	10700000	10705199	2	Rep1;Rep3
Chr08	13216800	13218999	2	Rep1;Rep2
Chr08	14549200	14549999	2	Rep1;Rep3
Chr08	14709400	14710999	2	Rep1;Rep2
Chr08	14937000	14937799	2	Rep3;Rep2	gene	Phvul.008G118500	Leucine-rich repeat protein kinase family protein
Chr08	15507600	15516199	2	Rep1;Rep3	gene	Phvul.008G120200	Defensin-like (DEFL) family protein
Chr08	15525800	15533599	2	Rep1;Rep2
Chr08	17825000	17829799	2	Rep3;Rep1
Chr08	18244400	18247399	2	Rep1;Rep2
Chr08	18346000	18348799	2	Rep1;Rep3	three_prime_UTR	Phvul.008G125800	cytochrome B5 isoform B
Chr08	18346000	18348799	2	Rep1;Rep3	gene	Phvul.008G125800	cytochrome B5 isoform B
Chr08	18392400	18400199	3	Rep1;Rep3;Rep3
Chr08	18706600	18709399	2	Rep1;Rep3
Chr08	19117600	19121599	2	Rep3;Rep1
Chr08	19655800	19659399	2	Rep1;Rep3
Chr08	21144400	21145599	2	Rep2;Rep1
Chr08	22118000	22121599	2	Rep3;Rep1
Chr08	22129200	22136199	2	Rep1;Rep3
Chr08	22825200	22830399	2	Rep1;Rep3
Chr08	23540800	23544799	2	Rep2;Rep1
Chr08	23638000	23641999	2	Rep2;Rep3	gene	Phvul.008G140600	UDP-Glycosyltransferase superfamily protein
Chr08	23959600	23969599	2	Rep1;Rep3
Chr08	24149800	24151999	2	Rep1;Rep3
Chr08	24279600	24283999	2	Rep3;Rep1
Chr08	24659400	24663799	2	Rep3;Rep1
Chr08	24673600	24707599	2	Rep1;Rep3
Chr08	24779200	24782399	2	Rep3;Rep1
Chr08	25231800	25236999	2	Rep3;Rep1
Chr08	25358800	25366799	2	Rep3;Rep1
Chr08	25666600	25668999	2	Rep1;Rep3
Chr08	26413400	26428399	3	Rep1;Rep3;Rep1
Chr08	26509600	26515799	2	Rep3;Rep2
Chr08	26541000	26554599	2	Rep1;Rep3
Chr08	26640000	26645399	2	Rep3;Rep1
Chr08	26961800	26969399	2	Rep3;Rep1
Chr08	27048200	27052599	2	Rep2;Rep1
Chr08	27137200	27144399	2	Rep1;Rep3
Chr08	27406600	27410599	2	Rep1;Rep2
Chr08	27607000	27612999	2	Rep1;Rep3	gene	Phvul.008G144800
Chr08	27607000	27612999	2	Rep1;Rep3	three_prime_UTR	Phvul.008G144800
Chr08	28650600	28656199	2	Rep3;Rep1	three_prime_UTR	Phvul.008G146800
Chr08	28650600	28656199	2	Rep3;Rep1	gene	Phvul.008G146800
Chr08	28929400	28936399	2	Rep3;Rep1
Chr08	28937400	28941799	2	Rep1;Rep3
Chr08	29051400	29072199	2	Rep1;Rep3	gene	Phvul.008G147100
Chr08	29106200	29109199	2	Rep3;Rep1
Chr08	29126000	29143999	2	Rep2;Rep1
Chr08	29476000	29480799	2	Rep1;Rep3
Chr08	29611600	29614799	2	Rep2;Rep1
Chr08	29795800	29812999	2	Rep1;Rep2
Chr08	29937800	29943199	2	Rep3;Rep2
Chr08	30246600	30254999	2	Rep1;Rep3
Chr08	30405800	30414199	2	Rep1;Rep3
Chr08	30520800	30525999	2	Rep3;Rep1
Chr08	30798000	30801999	2	Rep3;Rep1
Chr08	30822800	30831199	2	Rep3;Rep1
Chr08	31295800	31302999	2	Rep2;Rep1
Chr08	31350800	31351999	2	Rep2;Rep3	gene	Phvul.008G150400	glutamate receptor 2.5
Chr08	31350800	31351999	2	Rep2;Rep3	three_prime_UTR	Phvul.008G150400	glutamate receptor 2.5
Chr08	31369000	31374999	2	Rep2;Rep3	gene	Phvul.008G150500	chloroplast ribosomal protein S4
Chr08	32809000	32809799	2	Rep3;Rep1
Chr08	33104200	33111999	2	Rep3;Rep1
Chr08	33148600	33154199	2	Rep1;Rep2
Chr08	33317600	33327999	2	Rep3;Rep1	gene	Phvul.008G152400	RING/U-box superfamily protein
Chr08	33317600	33327999	2	Rep3;Rep1	three_prime_UTR	Phvul.008G152400	RING/U-box superfamily protein
Chr08	33317600	33327999	2	Rep3;Rep1	three_prime_UTR	Phvul.008G152400	RING/U-box superfamily protein
Chr08	33331800	33339199	2	Rep1;Rep3	gene	Phvul.008G152500	Leucine-rich repeat protein kinase family protein
Chr08	33343400	33348599	2	Rep3;Rep1	gene	Phvul.008G152600	5\'-3\' exonuclease family protein
Chr08	33343400	33348599	2	Rep3;Rep1	three_prime_UTR	Phvul.008G152600	5\'-3\' exonuclease family protein
Chr08	33458600	33478399	2	Rep1;Rep3
Chr08	33818800	33823599	2	Rep3;Rep1
Chr08	34256400	34260799	2	Rep1;Rep3
Chr08	34280800	34291599	2	Rep1;Rep3
Chr08	34415000	34419599	2	Rep3;Rep1
Chr08	34675600	34682399	2	Rep1;Rep3	gene	Phvul.008G155100	Uncharacterised protein family (UPF0497)
Chr08	34675600	34682399	2	Rep1;Rep3	three_prime_UTR	Phvul.008G155100	Uncharacterised protein family (UPF0497)
Chr08	35301400	35306599	2	Rep3;Rep1
Chr08	36135400	36151399	3	Rep3;Rep2;Rep1
Chr08	36897600	36904599	2	Rep2;Rep1
Chr08	36906400	36940199	4	Rep3;Rep1;Rep3;Rep3	gene	Phvul.008G155700	myb domain protein 21
Chr08	36906400	36940199	4	Rep3;Rep1;Rep3;Rep3	five_prime_UTR	Phvul.008G155800	GDSL-like Lipase/Acylhydrolase superfamily protein
Chr08	36906400	36940199	4	Rep3;Rep1;Rep3;Rep3	gene	Phvul.008G155800	GDSL-like Lipase/Acylhydrolase superfamily protein
Chr08	36906400	36940199	4	Rep3;Rep1;Rep3;Rep3	three_prime_UTR	Phvul.008G155700	myb domain protein 21
Chr08	36906400	36940199	4	Rep3;Rep1;Rep3;Rep3	five_prime_UTR	Phvul.008G155700	myb domain protein 21
Chr08	36906400	36940199	4	Rep3;Rep1;Rep3;Rep3	three_prime_UTR	Phvul.008G155800	GDSL-like Lipase/Acylhydrolase superfamily protein
Chr08	37192800	37194599	2	Rep3;Rep1
Chr08	37195400	37199199	2	Rep1;Rep3
Chr08	37418400	37430799	2	Rep1;Rep3	gene	Phvul.008G155900	myb domain protein 21
Chr08	37418400	37430799	2	Rep1;Rep3	three_prime_UTR	Phvul.008G155900	myb domain protein 21
Chr08	37418400	37430799	2	Rep1;Rep3	five_prime_UTR	Phvul.008G155900	myb domain protein 21
Chr08	37497800	37500799	2	Rep1;Rep3
Chr08	37586400	37597199	2	Rep1;Rep3
Chr08	37999400	38003599	2	Rep2;Rep1
Chr08	38141800	38149599	2	Rep3;Rep1
Chr08	38428400	38429999	2	Rep1;Rep3
Chr08	38823800	38846799	2	Rep1;Rep3	three_prime_UTR	Phvul.008G156200
Chr08	38823800	38846799	2	Rep1;Rep3	five_prime_UTR	Phvul.008G156200
Chr08	38823800	38846799	2	Rep1;Rep3	gene	Phvul.008G156200
Chr08	38823800	38846799	2	Rep1;Rep3	five_prime_UTR	Phvul.008G156200
Chr08	38869400	38875999	2	Rep3;Rep1
Chr08	38992600	38998999	2	Rep1;Rep3
Chr08	39184600	39203399	2	Rep1;Rep3
Chr08	39288600	39290599	2	Rep3;Rep1
Chr08	39530000	39535399	2	Rep2;Rep1
Chr08	39555200	39564999	2	Rep1;Rep3
Chr08	39964000	39967999	2	Rep1;Rep3
Chr08	41566800	41572399	2	Rep2;Rep3
Chr08	43916000	43918599	2	Rep1;Rep2	three_prime_UTR	Phvul.008G168800
Chr08	43916000	43918599	2	Rep1;Rep2	gene	Phvul.008G168800
Chr08	44315800	44324799	2	Rep3;Rep2
Chr08	44348800	44351999	2	Rep3;Rep1
Chr08	44865400	44872199	2	Rep2;Rep1
Chr08	45048600	45050399	2	Rep1;Rep3
Chr08	45608200	45610999	2	Rep1;Rep2
Chr08	45949400	45952399	2	Rep1;Rep2
Chr08	51453800	51454799	2	Rep2;Rep3
Chr08	55128800	55129599	2	Rep3;Rep2	gene	Phvul.008G237300	chloroplast ribosomal protein S14
Chr08	55128800	55129599	2	Rep3;Rep2	five_prime_UTR	Phvul.008G237300	chloroplast ribosomal protein S14
Chr08	55128800	55129599	2	Rep3;Rep2	three_prime_UTR	Phvul.008G237300	chloroplast ribosomal protein S14
Chr08	59492000	59493599	2	Rep3;Rep2	gene	Phvul.008G292600	photosystem II reaction center protein B
Chr08	59492000	59493599	2	Rep3;Rep2	three_prime_UTR	Phvul.008G292600	photosystem II reaction center protein B
Chr08	59492000	59493599	2	Rep3;Rep2	gene	Phvul.008G292500	Calcium-dependent protein kinase family protein
Chr08	59492000	59493599	2	Rep3;Rep2	five_prime_UTR	Phvul.008G292600	photosystem II reaction center protein B
Chr09	224000	226799	2	Rep1;Rep3
Chr09	249600	255199	3	Rep1;Rep2;Rep3	gene	Phvul.009G000400	Plant neutral invertase family protein
Chr09	249600	255199	3	Rep1;Rep2;Rep3	five_prime_UTR	Phvul.009G000400	Plant neutral invertase family protein
Chr09	1120200	1124199	2	Rep1;Rep3
Chr09	1394000	1399999	2	Rep3;Rep1
Chr09	3906600	3910199	2	Rep1;Rep3
Chr09	3983000	3989399	2	Rep1;Rep3
Chr09	3992000	3995999	2	Rep1;Rep3
Chr09	4438200	4440599	2	Rep1;Rep2
Chr09	4688400	4691199	2	Rep3;Rep1
Chr09	5028800	5036399	2	Rep1;Rep3
Chr09	5044000	5048599	2	Rep3;Rep1
Chr09	9844400	9846599	2	Rep2;Rep3
Chr09	14052800	14054199	2	Rep3;Rep2	gene	Phvul.009G090300	Chloroplast Ycf2;ATPase, AAA type, core
Chr09	14052800	14054199	2	Rep3;Rep2	five_prime_UTR	Phvul.009G090300	Chloroplast Ycf2;ATPase, AAA type, core
Chr09	17914000	17926599	2	Rep2;Rep3	five_prime_UTR	Phvul.009G120800	Protein of unknown function (DUF1644)
Chr09	17914000	17926599	2	Rep2;Rep3	three_prime_UTR	Phvul.009G120700	like AUXIN RESISTANT 2
Chr09	17914000	17926599	2	Rep2;Rep3	gene	Phvul.009G120800	Protein of unknown function (DUF1644)
Chr09	17914000	17926599	2	Rep2;Rep3	five_prime_UTR	Phvul.009G120800	Protein of unknown function (DUF1644)
Chr09	17914000	17926599	2	Rep2;Rep3	gene	Phvul.009G120700	like AUXIN RESISTANT 2
Chr09	17914000	17926599	2	Rep2;Rep3	five_prime_UTR	Phvul.009G120700	like AUXIN RESISTANT 2
Chr09	18402400	18405599	2	Rep1;Rep3
Chr09	18937600	18946599	2	Rep1;Rep2
Chr09	19893600	19896399	2	Rep2;Rep3
Chr09	25317400	25321799	2	Rep2;Rep3
Chr09	25632600	25634799	2	Rep2;Rep3
Chr09	26207600	26207999	2	Rep3;Rep2	gene	Phvul.009G178700
Chr09	27528800	27531199	2	Rep1;Rep3
Chr09	28535200	28539799	2	Rep2;Rep1
Chr09	28806800	28813599	2	Rep1;Rep3	gene	Phvul.009G194500
Chr09	28806800	28813599	2	Rep1;Rep3	three_prime_UTR	Phvul.009G194500
Chr09	28806800	28813599	2	Rep1;Rep3	three_prime_UTR	Phvul.009G194500
Chr10	159400	163799	2	Rep1;Rep3
Chr10	163800	175799	2	Rep1;Rep3
Chr10	225000	227999	2	Rep3;Rep1
Chr10	1065800	1076799	2	Rep1;Rep3
Chr10	3643000	3646599	2	Rep1;Rep2
Chr10	3968000	3972799	2	Rep1;Rep3
Chr10	4160800	4164199	2	Rep1;Rep3	gene	Phvul.010G028600	Disease resistance protein (TIR-NBS-LRR class) family
Chr10	6561400	6577399	3	Rep2;Rep3;Rep2	gene	Phvul.010G043300	basic helix-loop-helix (bHLH) DNA-binding superfamily protein
Chr10	6810400	6813599	2	Rep3;Rep2
Chr10	8480800	8482199	2	Rep2;Rep3
Chr10	9112400	9113599	2	Rep3;Rep2
Chr10	9121600	9125799	2	Rep1;Rep3
Chr10	9210400	9213799	2	Rep1;Rep3
Chr10	9559400	9561199	2	Rep2;Rep3
Chr10	9751200	9756599	2	Rep2;Rep1
Chr10	10164600	10168199	2	Rep1;Rep3
Chr10	10651400	10654199	2	Rep1;Rep3
Chr10	10846000	10854399	2	Rep1;Rep3
Chr10	11220600	11224999	2	Rep3;Rep1
Chr10	11385200	11389199	2	Rep3;Rep1	three_prime_UTR	Phvul.010G063000	NB-ARC domain-containing disease resistance protein
Chr10	11385200	11389199	2	Rep3;Rep1	gene	Phvul.010G063000	NB-ARC domain-containing disease resistance protein
Chr10	11385200	11389199	2	Rep3;Rep1	three_prime_UTR	Phvul.010G063000	NB-ARC domain-containing disease resistance protein
Chr10	11462200	11462599	2	Rep2;Rep3
Chr10	11713000	11724399	2	Rep1;Rep2
Chr10	11908200	11914199	2	Rep3;Rep1
Chr10	12765400	12770399	2	Rep1;Rep2
Chr10	12949200	12951599	2	Rep1;Rep3
Chr10	13896600	13930599	5	Rep1;Rep2;Rep3;Rep3;Rep3
Chr10	14359800	14363799	2	Rep1;Rep2
Chr10	14388400	14392199	2	Rep1;Rep3
Chr10	14657600	14667199	2	Rep1;Rep3
Chr10	14762600	14767799	2	Rep1;Rep3
Chr10	14827800	14856399	3	Rep1;Rep3;Rep1
Chr10	14829600	14856399	3	Rep3;Rep1;Rep3
Chr10	14952400	14958199	2	Rep1;Rep2
Chr10	15513000	15527799	2	Rep1;Rep3
Chr10	15701600	15704599	2	Rep1;Rep3
Chr10	15820000	15821599	2	Rep2;Rep1
Chr10	15885600	15887799	2	Rep3;Rep2
Chr10	15919000	15926999	2	Rep3;Rep1
Chr10	16293400	16304199	2	Rep1;Rep3
Chr10	16450000	16455999	2	Rep1;Rep3
Chr10	16974800	16989799	2	Rep3;Rep1
Chr10	17032600	17036599	2	Rep3;Rep1
Chr10	17153600	17165799	2	Rep1;Rep3
Chr10	17215800	17220999	2	Rep3;Rep1	five_prime_UTR	Phvul.010G068300	Protein kinase superfamily protein
Chr10	17215800	17220999	2	Rep3;Rep1	gene	Phvul.010G068300	Protein kinase superfamily protein
Chr10	17215800	17220999	2	Rep3;Rep1	five_prime_UTR	Phvul.010G068300	Protein kinase superfamily protein
Chr10	17351000	17353599	2	Rep2;Rep3	gene	Phvul.010G068700	Photosystem I, PsaA/PsaB protein
Chr10	17351000	17353599	2	Rep2;Rep3	gene	Phvul.010G068600
Chr10	17374400	17377999	2	Rep2;Rep3	gene	Phvul.010G068800	Photosystem I, PsaA/PsaB protein
Chr10	17374400	17377999	2	Rep2;Rep3	five_prime_UTR	Phvul.010G068800	Photosystem I, PsaA/PsaB protein
Chr10	17374400	17377999	2	Rep2;Rep3	five_prime_UTR	Phvul.010G069000	YCF9
Chr10	17374400	17377999	2	Rep2;Rep3	three_prime_UTR	Phvul.010G069000	YCF9
Chr10	17374400	17377999	2	Rep2;Rep3	gene	Phvul.010G068900	chloroplast ribosomal protein S14
Chr10	17374400	17377999	2	Rep2;Rep3	three_prime_UTR	Phvul.010G068800	Photosystem I, PsaA/PsaB protein
Chr10	17374400	17377999	2	Rep2;Rep3	gene	Phvul.010G069000	YCF9
Chr10	17666600	17670599	2	Rep1;Rep3
Chr10	17914400	17923599	2	Rep1;Rep2
Chr10	18346800	18352999	3	Rep1;Rep2;Rep1
Chr10	18642600	18647599	2	Rep1;Rep3
Chr10	18677400	18683999	2	Rep1;Rep3
Chr10	18763800	18768199	2	Rep1;Rep3
Chr10	18950000	18960999	2	Rep3;Rep1
Chr10	19239800	19248199	2	Rep3;Rep1
Chr10	19378200	19384199	2	Rep1;Rep3
Chr10	19721000	19725399	2	Rep1;Rep3	gene	Phvul.010G072000	SPX domain gene 3
Chr10	19721000	19725399	2	Rep1;Rep3	five_prime_UTR	Phvul.010G072000	SPX domain gene 3
Chr10	19981200	19986599	2	Rep3;Rep1	gene	Phvul.010G072200
Chr10	19987400	20002199	2	Rep3;Rep1
Chr10	20051000	20052999	2	Rep1;Rep3
Chr10	20088000	20097199	2	Rep1;Rep3	gene	Phvul.010G072300
Chr10	20088000	20097199	2	Rep1;Rep3	five_prime_UTR	Phvul.010G072300
Chr10	20131000	20144199	2	Rep1;Rep3	five_prime_UTR	Phvul.010G072400	plant VAP homolog 12
Chr10	20131000	20144199	2	Rep1;Rep3	gene	Phvul.010G072400	plant VAP homolog 12
Chr10	20216800	20231599	2	Rep1;Rep3	three_prime_UTR	Phvul.010G072500	calmodulin-related
Chr10	20216800	20231599	2	Rep1;Rep3	three_prime_UTR	Phvul.010G072500	calmodulin-related
Chr10	20216800	20231599	2	Rep1;Rep3	gene	Phvul.010G072500	calmodulin-related
Chr10	20216800	20231599	2	Rep1;Rep3	three_prime_UTR	Phvul.010G072500	calmodulin-related
Chr10	20216800	20231599	2	Rep1;Rep3	three_prime_UTR	Phvul.010G072500	calmodulin-related
Chr10	20216800	20231599	2	Rep1;Rep3	three_prime_UTR	Phvul.010G072500	calmodulin-related
Chr10	20216800	20231599	2	Rep1;Rep3	three_prime_UTR	Phvul.010G072500	calmodulin-related
Chr10	20332200	20345999	2	Rep1;Rep3
Chr10	20362600	20366599	2	Rep2;Rep1
Chr10	20956000	20962599	2	Rep1;Rep3
Chr10	20989200	20995799	2	Rep3;Rep2
Chr10	21127200	21136599	2	Rep3;Rep1
Chr10	21137400	21152999	2	Rep1;Rep3
Chr10	21191600	21209599	2	Rep3;Rep1
Chr10	21313400	21320199	2	Rep3;Rep1
Chr10	21406200	21420999	3	Rep3;Rep1;Rep2
Chr10	21422200	21435999	3	Rep1;Rep3;Rep1	gene	Phvul.010G073100	Pentatricopeptide repeat (PPR) superfamily protein
Chr10	21422200	21435999	3	Rep1;Rep3;Rep1	gene	Phvul.010G073000	microtubule-associated proteins 70-3
Chr10	21608400	21641999	2	Rep3;Rep1
Chr10	21693000	21698199	2	Rep1;Rep3
Chr10	21851600	21857999	2	Rep3;Rep1
Chr10	21959600	21966999	3	Rep3;Rep1;Rep1
Chr10	22174000	22200399	2	Rep3;Rep1
Chr10	22276800	22287399	3	Rep1;Rep3;Rep1
Chr10	22300800	22306599	2	Rep3;Rep1
Chr10	22474600	22490199	3	Rep1;Rep3;Rep3
Chr10	22509200	22523999	2	Rep3;Rep1
Chr10	22701400	22716799	2	Rep3;Rep1
Chr10	22718000	22718799	2	Rep1;Rep3
Chr10	22956000	22961599	2	Rep1;Rep3
Chr10	22997200	23007199	2	Rep1;Rep3
Chr10	23179600	23186399	2	Rep3;Rep2
Chr10	23192400	23202799	2	Rep1;Rep3
Chr10	23246000	23256999	3	Rep1;Rep3;Rep2
Chr10	23607200	23610999	2	Rep3;Rep1
Chr10	24080800	24092999	2	Rep1;Rep3
Chr10	24212000	24218799	2	Rep3;Rep1
Chr10	24298400	24298999	2	Rep1;Rep2
Chr10	24662000	24675199	3	Rep1;Rep3;Rep1
Chr10	24841000	24852599	2	Rep1;Rep3
Chr10	24887000	24898199	3	Rep3;Rep1;Rep1	gene	Phvul.010G077300	2-oxoglutarate (2OG) and Fe(II)-dependent oxygenase superfamily protein
Chr10	24949600	24957399	2	Rep1;Rep2
Chr10	24963600	24974199	2	Rep3;Rep1	three_prime_UTR	Phvul.010G077400
Chr10	24963600	24974199	2	Rep3;Rep1	gene	Phvul.010G077400
Chr10	24979000	24982599	2	Rep3;Rep1
Chr10	25078800	25091599	3	Rep1;Rep3;Rep1
Chr10	25243800	25259199	2	Rep1;Rep2
Chr10	25350000	25364399	2	Rep1;Rep3
Chr10	25413600	25433199	4	Rep1;Rep3;Rep1;Rep1	gene	Phvul.010G077600	Plant transposase (Ptta/En/Spm family)
Chr10	25528400	25541999	3	Rep3;Rep1;Rep1
Chr10	25800800	25804599	2	Rep1;Rep3
Chr10	25986000	25990999	2	Rep3;Rep1
Chr10	26346600	26361399	2	Rep3;Rep1
Chr10	26402200	26407199	2	Rep3;Rep1
Chr10	26482200	26487599	2	Rep1;Rep2
Chr10	26810000	26814199	2	Rep1;Rep3
Chr10	27339200	27342599	2	Rep1;Rep3
Chr10	27697800	27699999	2	Rep3;Rep1
Chr10	28026000	28032799	2	Rep3;Rep1	gene	Phvul.010G078800	2-oxoglutarate-dependent dioxygenase family protein
Chr10	28058800	28066199	2	Rep3;Rep1
Chr10	28277200	28287799	2	Rep3;Rep1
Chr10	28288600	28295599	2	Rep3;Rep1
Chr10	28394600	28404999	3	Rep3;Rep1;Rep1
Chr10	28808600	28813599	2	Rep3;Rep1
Chr10	28932000	28947199	5	Rep1;Rep3;Rep1;Rep1;Rep1
Chr10	28984800	28992599	2	Rep3;Rep1
Chr10	29065200	29074799	2	Rep3;Rep1	five_prime_UTR	Phvul.010G078900
Chr10	29065200	29074799	2	Rep3;Rep1	three_prime_UTR	Phvul.010G078900
Chr10	29065200	29074799	2	Rep3;Rep1	gene	Phvul.010G078900
Chr10	29113200	29117799	2	Rep3;Rep1
Chr10	29996000	30000599	2	Rep3;Rep2
Chr10	30204000	30206399	2	Rep1;Rep3
Chr10	30356000	30362799	2	Rep3;Rep1
Chr10	30399600	30404599	2	Rep3;Rep1
Chr10	30466400	30470599	2	Rep1;Rep2
Chr10	31178000	31182399	2	Rep3;Rep1
Chr10	31359200	31369599	2	Rep2;Rep1
Chr10	32380200	32388799	2	Rep1;Rep3
Chr10	33151600	33155199	2	Rep1;Rep2
Chr10	33260600	33261399	2	Rep3;Rep1
Chr10	37456400	37457199	2	Rep2;Rep3
Chr10	38991400	38993599	2	Rep3;Rep2	gene	Phvul.010G120600	NAC transcription factor-like 9
Chr10	38991400	38993599	2	Rep3;Rep2	three_prime_UTR	Phvul.010G120600	NAC transcription factor-like 9
Chr10	40135000	40137799	2	Rep3;Rep1	gene	Phvul.010G131000	DNA-directed RNA polymerase family protein
Chr10	40135000	40137799	2	Rep3;Rep1	three_prime_UTR	Phvul.010G131000	DNA-directed RNA polymerase family protein
Chr10	40135000	40137799	2	Rep3;Rep1	five_prime_UTR	Phvul.010G131000	DNA-directed RNA polymerase family protein
Chr10	40861600	40863199	2	Rep3;Rep1
Chr11	651400	651799	2	Rep3;Rep1
Chr11	2454600	2456399	2	Rep3;Rep2
Chr11	2577800	2581599	2	Rep3;Rep1
Chr11	4508400	4509399	2	Rep2;Rep3	gene	Phvul.011G053000	calreticulin 3
Chr11	4508400	4509399	2	Rep2;Rep3	three_prime_UTR	Phvul.011G053000	calreticulin 3
Chr11	6724600	6727999	2	Rep3;Rep1	gene	Phvul.011G074000	zinc finger (MYND type) family protein / programmed cell death 2 C-terminal domain-containing protein
Chr11	6724600	6727999	2	Rep3;Rep1	three_prime_UTR	Phvul.011G074000	zinc finger (MYND type) family protein / programmed cell death 2 C-terminal domain-containing protein
Chr11	8256800	8258399	2	Rep3;Rep2	three_prime_UTR	Phvul.011G085700	structural constituent of ribosome
Chr11	8256800	8258399	2	Rep3;Rep2	gene	Phvul.011G085700	structural constituent of ribosome
Chr11	8715200	8717199	2	Rep3;Rep2
Chr11	9077000	9080799	2	Rep1;Rep3
Chr11	12435400	12438599	2	Rep1;Rep2
Chr11	14742400	14744199	2	Rep2;Rep3
Chr11	15329600	15333199	2	Rep1;Rep3
Chr11	16076600	16078799	3	Rep2;Rep1;Rep3
Chr11	16180400	16187399	3	Rep3;Rep1;Rep2
Chr11	16211800	16216399	2	Rep3;Rep2
Chr11	16555800	16568599	2	Rep1;Rep3
Chr11	16869800	16875199	2	Rep1;Rep3	five_prime_UTR	Phvul.011G115300	Leucine-rich repeat (LRR) family protein
Chr11	16869800	16875199	2	Rep1;Rep3	gene	Phvul.011G115300	Leucine-rich repeat (LRR) family protein
Chr11	16869800	16875199	2	Rep1;Rep3	three_prime_UTR	Phvul.011G115300	Leucine-rich repeat (LRR) family protein
Chr11	17278200	17282399	2	Rep3;Rep1
Chr11	17289400	17323799	2	Rep1;Rep3	gene	Phvul.011G115500	Protein of unknown function (DUF679)
Chr11	17573800	17578799	2	Rep1;Rep3
Chr11	17635200	17648599	2	Rep1;Rep3
Chr11	17714600	17727199	2	Rep1;Rep3	gene	Phvul.011G115700	UDP-Glycosyltransferase superfamily protein
Chr11	17714600	17727199	2	Rep1;Rep3	three_prime_UTR	Phvul.011G115700	UDP-Glycosyltransferase superfamily protein
Chr11	17714600	17727199	2	Rep1;Rep3	five_prime_UTR	Phvul.011G115700	UDP-Glycosyltransferase superfamily protein
Chr11	17772200	17777799	2	Rep3;Rep1	gene	Phvul.011G115900	RING/U-box superfamily protein
Chr11	17886000	17893199	2	Rep3;Rep1
Chr11	17911800	17919199	2	Rep1;Rep3
Chr11	17934000	17934799	2	Rep3;Rep1
Chr11	18089800	18099199	2	Rep1;Rep3
Chr11	18134000	18140599	2	Rep1;Rep3
Chr11	18540200	18549399	2	Rep1;Rep2
Chr11	18718400	18723999	2	Rep1;Rep3	five_prime_UTR	Phvul.011G117900	alpha/beta-Hydrolases superfamily protein
Chr11	18718400	18723999	2	Rep1;Rep3	gene	Phvul.011G117900	alpha/beta-Hydrolases superfamily protein
Chr11	18754600	18761399	2	Rep3;Rep1
Chr11	19022400	19038599	2	Rep3;Rep1	gene	Phvul.011G118200	GDSL-like Lipase/Acylhydrolase superfamily protein
Chr11	19066000	19083399	2	Rep3;Rep1
Chr11	19098600	19121399	2	Rep1;Rep2
Chr11	19145600	19149799	2	Rep3;Rep1	gene	Phvul.011G118300
Chr11	19430200	19435199	2	Rep3;Rep1
Chr11	19635400	19641599	2	Rep3;Rep1
Chr11	19737600	19750799	2	Rep1;Rep3	gene	Phvul.011G119300	Protein of unknown function (DUF506)
Chr11	19820600	19829199	2	Rep3;Rep1	five_prime_UTR	Phvul.011G119500	basic helix-loop-helix (bHLH) DNA-binding superfamily protein
Chr11	19820600	19829199	2	Rep3;Rep1	gene	Phvul.011G119500	basic helix-loop-helix (bHLH) DNA-binding superfamily protein
Chr11	19820600	19829199	2	Rep3;Rep1	gene	Phvul.011G119400
Chr11	19820600	19829199	2	Rep3;Rep1	five_prime_UTR	Phvul.011G119400
Chr11	20051200	20067399	2	Rep3;Rep1	five_prime_UTR	Phvul.011G119700	O-acyltransferase (WSD1-like) family protein
Chr11	20051200	20067399	2	Rep3;Rep1	three_prime_UTR	Phvul.011G119700	O-acyltransferase (WSD1-like) family protein
Chr11	20051200	20067399	2	Rep3;Rep1	gene	Phvul.011G119700	O-acyltransferase (WSD1-like) family protein
Chr11	20080000	20089799	2	Rep1;Rep3
Chr11	20111400	20129599	3	Rep1;Rep3;Rep1
Chr11	20567400	20571999	2	Rep1;Rep3
Chr11	20727800	20736599	2	Rep1;Rep3	gene	Phvul.011G119900	early nodulin-like protein 1
Chr11	20727800	20736599	2	Rep1;Rep3	three_prime_UTR	Phvul.011G119900	early nodulin-like protein 1
Chr11	20727800	20736599	2	Rep1;Rep3	five_prime_UTR	Phvul.011G119900	early nodulin-like protein 1
Chr11	20871400	20876799	2	Rep1;Rep3
Chr11	21198800	21206199	2	Rep2;Rep1	three_prime_UTR	Phvul.011G121100
Chr11	21198800	21206199	2	Rep2;Rep1	gene	Phvul.011G121100
Chr11	21198800	21206199	2	Rep2;Rep1	five_prime_UTR	Phvul.011G121000
Chr11	21198800	21206199	2	Rep2;Rep1	five_prime_UTR	Phvul.011G121100
Chr11	21198800	21206199	2	Rep2;Rep1	five_prime_UTR	Phvul.011G121000
Chr11	21198800	21206199	2	Rep2;Rep1	gene	Phvul.011G121000
Chr11	21198800	21206199	2	Rep2;Rep1	gene	Phvul.011G120900
Chr11	21198800	21206199	2	Rep2;Rep1	three_prime_UTR	Phvul.011G121000
Chr11	21271800	21280599	2	Rep1;Rep2	three_prime_UTR	Phvul.011G121500
Chr11	21271800	21280599	2	Rep1;Rep2	five_prime_UTR	Phvul.011G121500
Chr11	21271800	21280599	2	Rep1;Rep2	gene	Phvul.011G121500
Chr11	21378000	21382199	2	Rep2;Rep1
Chr11	21386400	21398199	2	Rep3;Rep1	gene	Phvul.011G122000	O-methyltransferase family protein
Chr11	21594200	21634599	2	Rep1;Rep3	gene	Phvul.011G122200	O-methyltransferase family protein
Chr11	21714600	21716999	2	Rep1;Rep3
Chr11	21730800	21734799	2	Rep1;Rep3
Chr11	21752800	21760399	2	Rep1;Rep3
Chr11	22300000	22303999	2	Rep1;Rep3	gene	Phvul.011G122300	O-methyltransferase family protein
Chr11	22470400	22475799	2	Rep1;Rep3
Chr11	22521600	22565799	2	Rep1;Rep2
Chr11	22691000	22693799	2	Rep2;Rep3	gene	Phvul.011G122500	Chloroplast Ycf2;ATPase, AAA type, core
Chr11	22691000	22693799	2	Rep2;Rep3	gene	Phvul.011G122700
Chr11	22691000	22693799	2	Rep2;Rep3	three_prime_UTR	Phvul.011G122500	Chloroplast Ycf2;ATPase, AAA type, core
Chr11	22691000	22693799	2	Rep2;Rep3	gene	Phvul.011G122600
Chr11	22691000	22693799	2	Rep2;Rep3	five_prime_UTR	Phvul.011G122500	Chloroplast Ycf2;ATPase, AAA type, core
Chr11	22959400	22987199	2	Rep1;Rep3
Chr11	23167200	23173999	2	Rep2;Rep3
Chr11	23234800	23245799	2	Rep1;Rep2
Chr11	23249000	23257199	2	Rep3;Rep1
Chr11	23532400	23544199	2	Rep3;Rep1
Chr11	23546600	23546999	2	Rep1;Rep3
Chr11	24007600	24008199	2	Rep3;Rep1
Chr11	24539200	24551999	4	Rep1;Rep3;Rep1;Rep1
Chr11	24546000	24551799	2	Rep3;Rep1
Chr11	24722000	24759399	2	Rep1;Rep3
Chr11	24767000	24773399	2	Rep3;Rep1
Chr11	24944200	24965999	3	Rep1;Rep3;Rep1
Chr11	25234000	25240399	2	Rep1;Rep3
Chr11	25460200	25474599	2	Rep1;Rep3
Chr11	25640400	25645199	2	Rep1;Rep3
Chr11	25760800	25767999	2	Rep1;Rep3	gene	Phvul.011G123500	HAESA-like 1
Chr11	25760800	25767999	2	Rep1;Rep3	five_prime_UTR	Phvul.011G123500	HAESA-like 1
Chr11	25788600	25798599	2	Rep3;Rep1
Chr11	25934600	25947399	3	Rep3;Rep1;Rep1
Chr11	25990000	25998999	2	Rep1;Rep3	five_prime_UTR	Phvul.011G123600	DNAJ heat shock family protein
Chr11	25990000	25998999	2	Rep1;Rep3	gene	Phvul.011G123600	DNAJ heat shock family protein
Chr11	26131000	26145599	3	Rep3;Rep1;Rep2	gene	Phvul.011G124000	ATP synthase subunit C family protein
Chr11	26131000	26145599	3	Rep3;Rep1;Rep2	gene	Phvul.011G124100	Sec-independent periplasmic protein translocase
Chr11	26131000	26145599	3	Rep3;Rep1;Rep2	three_prime_UTR	Phvul.011G124000	ATP synthase subunit C family protein
Chr11	26131000	26145599	3	Rep3;Rep1;Rep2	five_prime_UTR	Phvul.011G124000	ATP synthase subunit C family protein
Chr11	26131000	26145599	3	Rep3;Rep1;Rep2	five_prime_UTR	Phvul.011G123800
Chr11	26131000	26145599	3	Rep3;Rep1;Rep2	gene	Phvul.011G123900
Chr11	26131000	26145599	3	Rep3;Rep1;Rep2	gene	Phvul.011G123800
Chr11	26189200	26209999	3	Rep1;Rep3;Rep2
Chr11	26663800	26668799	2	Rep3;Rep2
Chr11	27192000	27197199	2	Rep3;Rep1	gene	Phvul.011G126300	low-molecular-weight cysteine-rich 44
Chr11	27222800	27230799	2	Rep2;Rep1
Chr11	27238400	27252999	3	Rep1;Rep3;Rep3
Chr11	27362200	27369599	2	Rep1;Rep3
Chr11	27392200	27395199	2	Rep1;Rep2
Chr11	27466600	27478199	3	Rep1;Rep3;Rep1
Chr11	27631200	27643799	2	Rep1;Rep3
Chr11	27662400	27668999	2	Rep1;Rep3
Chr11	27680800	27688799	2	Rep2;Rep1	three_prime_UTR	Phvul.011G127200	Glycosyl hydrolase family 47 protein
Chr11	27680800	27688799	2	Rep2;Rep1	five_prime_UTR	Phvul.011G127200	Glycosyl hydrolase family 47 protein
Chr11	27680800	27688799	2	Rep2;Rep1	gene	Phvul.011G127200	Glycosyl hydrolase family 47 protein
Chr11	27680800	27688799	2	Rep2;Rep1	five_prime_UTR	Phvul.011G127200	Glycosyl hydrolase family 47 protein
Chr11	27680800	27688799	2	Rep2;Rep1	five_prime_UTR	Phvul.011G127200	Glycosyl hydrolase family 47 protein
Chr11	27756800	27762199	2	Rep1;Rep3
Chr11	27828200	27831999	2	Rep2;Rep1
Chr11	27906200	27915599	2	Rep3;Rep1
Chr11	28004000	28017799	2	Rep1;Rep2
Chr11	28159000	28167799	2	Rep3;Rep1
Chr11	28931800	28936399	2	Rep1;Rep3
Chr11	29564000	29572599	2	Rep3;Rep2	gene	Phvul.011G131000
Chr11	29564000	29572599	2	Rep3;Rep2	gene	Phvul.011G131200	senescence-associated gene 12
Chr11	29564000	29572599	2	Rep3;Rep2	three_prime_UTR	Phvul.011G131100	choline monooxygenase, putative (CMO-like)
Chr11	29564000	29572599	2	Rep3;Rep2	three_prime_UTR	Phvul.011G131100	choline monooxygenase, putative (CMO-like)
Chr11	29564000	29572599	2	Rep3;Rep2	gene	Phvul.011G131100	choline monooxygenase, putative (CMO-like)
Chr11	29564000	29572599	2	Rep3;Rep2	three_prime_UTR	Phvul.011G131100	choline monooxygenase, putative (CMO-like)
Chr11	29564000	29572599	2	Rep3;Rep2	five_prime_UTR	Phvul.011G131000
Chr11	29599000	29603799	2	Rep2;Rep3
Chr11	30076000	30078999	2	Rep3;Rep1
Chr11	30147800	30151999	2	Rep3;Rep1
Chr11	30176400	30198399	2	Rep3;Rep1
Chr11	30554800	30567799	3	Rep1;Rep3;Rep1
Chr11	30724400	30730999	2	Rep1;Rep3
Chr11	30970200	30974399	2	Rep3;Rep1
Chr11	31418600	31430399	3	Rep1;Rep2;Rep1
Chr11	31439200	31444599	2	Rep2;Rep1
Chr11	31561600	31574999	3	Rep1;Rep3;Rep3
Chr11	31675200	31677199	2	Rep1;Rep3
Chr11	31939200	31943999	2	Rep3;Rep1
Chr11	32164400	32177399	3	Rep1;Rep2;Rep3
Chr11	32283000	32301799	3	Rep3;Rep1;Rep3	five_prime_UTR	Phvul.011G137500
Chr11	32283000	32301799	3	Rep3;Rep1;Rep3	gene	Phvul.011G137500
Chr11	32283000	32301799	3	Rep3;Rep1;Rep3	three_prime_UTR	Phvul.011G137500
Chr11	32696600	32707199	2	Rep1;Rep3
Chr11	33026600	33033999	3	Rep1;Rep3;Rep1
Chr11	33049800	33071399	2	Rep1;Rep3	gene	Phvul.011G138800	zinc finger WD40 repeat protein 1
Chr11	33771600	33775799	2	Rep2;Rep1
Chr11	34140400	34145399	2	Rep2;Rep1
Chr11	34424400	34429599	2	Rep1;Rep3
Chr11	34619400	34628799	2	Rep3;Rep1
Chr11	34709600	34718999	2	Rep1;Rep2
Chr11	34837000	34848799	2	Rep1;Rep2
Chr11	34982800	34990599	2	Rep3;Rep1
Chr11	35063600	35070199	2	Rep1;Rep2
Chr11	35113000	35120399	2	Rep1;Rep2
Chr11	35306200	35309399	2	Rep3;Rep1
Chr11	36626600	36635599	2	Rep3;Rep1
Chr11	36725200	36739199	2	Rep1;Rep2
Chr11	36990000	36999599	2	Rep1;Rep2
Chr11	37326800	37330799	2	Rep1;Rep2
Chr11	38032600	38036399	2	Rep3;Rep1
Chr11	38325600	38332199	2	Rep1;Rep2
Chr11	38448800	38454999	2	Rep1;Rep2
Chr11	39782200	39788999	2	Rep2;Rep3	gene	Phvul.011G151800	receptor kinase 3
Chr11	39782200	39788999	2	Rep2;Rep3	five_prime_UTR	Phvul.011G151800	receptor kinase 3
Chr11	43879200	43885799	2	Rep3;Rep1
Chr11	46545200	46546399	2	Rep1;Rep3
Chr11	48746000	48749199	2	Rep2;Rep1
Chr11	49389200	49404399	2	Rep1;Rep2	three_prime_UTR	Phvul.011G211000	Ankyrin repeat family protein
Chr11	49389200	49404399	2	Rep1;Rep2	gene	Phvul.011G211000	Ankyrin repeat family protein
Chr11	49644600	49654799	2	Rep1;Rep2

## Sheet: H3-84IVs12I-ChIP-Seq Analysis
Chromosome	Start	End	Number of overlaps between replicates	Replicates list which have overlapping peaks	Feature	Geneid	Gene annotation
Chr01	227400	232199	2	Rep1;Rep2
Chr01	1963200	1963999	2	Rep3;Rep2
Chr01	2016000	2023199	2	Rep1;Rep2
Chr01	4447000	4450199	2	Rep3;Rep1	gene	Phvul.001G042900	disease resistance family protein / LRR family protein
Chr01	5161400	5162599	2	Rep2;Rep3	gene	Phvul.001G047500	ribosomal protein S11
Chr01	7074000	7075399	2	Rep2;Rep3
Chr01	8122200	8125599	2	Rep3;Rep2
Chr01	8595400	8597199	3	Rep1;Rep3;Rep2	gene	Phvul.001G067000	RING/FYVE/PHD-type zinc finger family protein
Chr01	8814600	8817599	2	Rep1;Rep2
Chr01	8827800	8830799	2	Rep1;Rep3
Chr01	9591200	9595199	2	Rep1;Rep2
Chr01	9793600	9799799	2	Rep1;Rep2
Chr01	10471400	10474799	2	Rep1;Rep2
Chr01	11037000	11043999	2	Rep1;Rep2	gene	Phvul.001G076500	amino acid permease 8
Chr01	11037000	11043999	2	Rep1;Rep2	three_prime_UTR	Phvul.001G076500	amino acid permease 8
Chr01	12250600	12263599	2	Rep2;Rep1
Chr01	12281200	12287399	2	Rep2;Rep1
Chr01	12325800	12356399	5	Rep1;Rep3;Rep2;Rep2;Rep2	gene	Phvul.001G079600
Chr01	12357000	12371999	2	Rep1;Rep2
Chr01	12439800	12441399	2	Rep2;Rep1
Chr01	12442200	12452599	2	Rep1;Rep2
Chr01	12545600	12550799	2	Rep2;Rep1
Chr01	12589200	12596199	2	Rep1;Rep2
Chr01	12613200	12615399	2	Rep2;Rep1
Chr01	12725400	12742199	2	Rep1;Rep2
Chr01	12821200	12831599	3	Rep1;Rep3;Rep1
Chr01	12840200	12846199	2	Rep2;Rep1
Chr01	12851400	12854199	2	Rep2;Rep3	five_prime_UTR	Phvul.001G079800
Chr01	12851400	12854199	2	Rep2;Rep3	gene	Phvul.001G079800
Chr01	12920800	12928599	2	Rep1;Rep2
Chr01	12957600	12963799	2	Rep1;Rep3
Chr01	13026400	13031799	2	Rep2;Rep1
Chr01	13158600	13169799	2	Rep1;Rep2
Chr01	13496400	13505799	2	Rep1;Rep2
Chr01	13507200	13514399	2	Rep1;Rep2
Chr01	13528200	13539799	2	Rep2;Rep1
Chr01	13920800	13944599	3	Rep2;Rep1;Rep2
Chr01	13984400	13994199	2	Rep1;Rep2
Chr01	14007600	14008599	2	Rep1;Rep2
Chr01	14186200	14190999	2	Rep1;Rep2
Chr01	14241800	14243999	2	Rep2;Rep1
Chr01	14333200	14337999	2	Rep1;Rep2
Chr01	14403200	14413799	2	Rep2;Rep1
Chr01	14780000	14782799	2	Rep2;Rep3
Chr01	15013600	15018599	2	Rep1;Rep2
Chr01	15120200	15121799	2	Rep3;Rep1
Chr01	15295800	15298399	2	Rep1;Rep2
Chr01	15617800	15622799	2	Rep2;Rep1
Chr01	16122800	16126199	2	Rep2;Rep1
Chr01	16447200	16448599	2	Rep1;Rep2
Chr01	16590400	16591999	2	Rep2;Rep1
Chr01	16993800	16997399	2	Rep1;Rep2
Chr01	17118600	17128799	2	Rep1;Rep2
Chr01	17249800	17253399	3	Rep1;Rep2;Rep3
Chr01	17283200	17297799	2	Rep2;Rep1
Chr01	17426400	17430799	2	Rep1;Rep2
Chr01	17461600	17463799	2	Rep1;Rep2
Chr01	17640400	17642999	2	Rep3;Rep2
Chr01	17839400	17847799	2	Rep1;Rep2
Chr01	17849600	17852599	2	Rep2;Rep1
Chr01	17884400	17896399	2	Rep2;Rep1
Chr01	17897400	17903999	2	Rep1;Rep2
Chr01	17924200	17933799	3	Rep1;Rep2;Rep1
Chr01	17945200	17947199	2	Rep2;Rep1
Chr01	17949600	17952799	2	Rep2;Rep1
Chr01	17974800	17982399	2	Rep1;Rep2
Chr01	17995000	18003399	2	Rep1;Rep2
Chr01	18031600	18040399	2	Rep2;Rep1
Chr01	18046600	18060399	3	Rep1;Rep2;Rep2
Chr01	18164000	18189399	3	Rep1;Rep2;Rep2
Chr01	18306000	18317799	2	Rep1;Rep2	gene	Phvul.001G091600	2-isopropylmalate synthase 1
Chr01	18306000	18317799	2	Rep1;Rep2	three_prime_UTR	Phvul.001G091600	2-isopropylmalate synthase 1
Chr01	18320600	18326199	2	Rep1;Rep2
Chr01	18423400	18438599	2	Rep1;Rep2	gene	Phvul.001G091800
Chr01	18446200	18468399	3	Rep2;Rep1;Rep2
Chr01	18514600	18517799	2	Rep1;Rep2
Chr01	18524600	18530199	2	Rep1;Rep2
Chr01	18661800	18668399	2	Rep1;Rep2
Chr01	18671200	18681999	3	Rep1;Rep2;Rep2
Chr01	18690800	18707799	4	Rep1;Rep2;Rep1;Rep1
Chr01	18694800	18702199	2	Rep2;Rep1
Chr01	18719200	18727199	2	Rep2;Rep1
Chr01	18732600	18739399	2	Rep1;Rep2
Chr01	18749600	18761199	2	Rep1;Rep2
Chr01	18771000	18791399	3	Rep1;Rep2;Rep1
Chr01	18793200	18796999	2	Rep1;Rep3
Chr01	18810600	18814399	2	Rep2;Rep1
Chr01	18828600	18835599	3	Rep1;Rep2;Rep2
Chr01	18898400	18905799	2	Rep1;Rep2
Chr01	18959600	18971199	2	Rep1;Rep2
Chr01	19633600	19641999	2	Rep1;Rep2
Chr01	19667800	19674999	2	Rep1;Rep2
Chr01	19684400	19689799	3	Rep1;Rep2;Rep2
Chr01	19744600	19748599	2	Rep2;Rep1
Chr01	19795800	19802399	3	Rep2;Rep1;Rep2
Chr01	19884600	19891599	2	Rep1;Rep2
Chr01	20009000	20018599	2	Rep1;Rep2
Chr01	20055400	20067999	2	Rep1;Rep2
Chr01	20070000	20075599	2	Rep1;Rep2
Chr01	20081800	20088599	2	Rep1;Rep2
Chr01	20102000	20110999	2	Rep1;Rep2
Chr01	20191400	20195199	2	Rep1;Rep2
Chr01	20272800	20277399	2	Rep2;Rep1
Chr01	20890800	20896199	2	Rep1;Rep3
Chr01	20898600	20900799	2	Rep1;Rep2
Chr01	20915400	20919599	2	Rep3;Rep2
Chr01	20982600	20987399	2	Rep1;Rep3
Chr01	21015200	21019599	2	Rep1;Rep2
Chr01	21334000	21339599	2	Rep2;Rep1	three_prime_UTR	Phvul.001G096800	Tetratricopeptide repeat (TPR)-like superfamily protein
Chr01	21334000	21339599	2	Rep2;Rep1	three_prime_UTR	Phvul.001G096800	Tetratricopeptide repeat (TPR)-like superfamily protein
Chr01	21334000	21339599	2	Rep2;Rep1	gene	Phvul.001G096800	Tetratricopeptide repeat (TPR)-like superfamily protein
Chr01	21643800	21647199	2	Rep2;Rep3
Chr01	22404000	22407599	2	Rep1;Rep2
Chr01	22433400	22437799	2	Rep1;Rep2
Chr01	22444800	22452799	2	Rep1;Rep2
Chr01	22533000	22536599	2	Rep2;Rep1
Chr01	22701400	22712399	2	Rep1;Rep2
Chr01	22729800	22736199	2	Rep1;Rep2
Chr01	22766800	22775399	2	Rep1;Rep2
Chr01	22835800	22836799	2	Rep1;Rep2
Chr01	22847000	22855199	2	Rep1;Rep2
Chr01	22857400	22858999	2	Rep1;Rep2
Chr01	22873600	22880399	2	Rep2;Rep1
Chr01	22905200	22910599	2	Rep1;Rep2
Chr01	22930400	22933399	2	Rep2;Rep1
Chr01	22935200	22937799	2	Rep1;Rep2
Chr01	22943200	22949399	2	Rep1;Rep2
Chr01	23751200	23760199	2	Rep1;Rep2
Chr01	23770800	23777999	2	Rep1;Rep2
Chr01	23918800	23929399	2	Rep1;Rep2
Chr01	23970600	23974799	2	Rep1;Rep2
Chr01	24057000	24096999	3	Rep1;Rep2;Rep2
Chr01	24099000	24108399	2	Rep2;Rep1
Chr01	24109600	24111599	2	Rep2;Rep1
Chr01	24147800	24155999	2	Rep1;Rep2
Chr01	24167600	24169799	2	Rep2;Rep1
Chr01	24208400	24220599	3	Rep1;Rep2;Rep2
Chr01	24223000	24229199	2	Rep1;Rep2
Chr01	24250200	24252599	2	Rep1;Rep2
Chr01	24447200	24456799	2	Rep2;Rep1
Chr01	24471400	24479599	2	Rep1;Rep2
Chr01	24491000	24492399	2	Rep1;Rep2
Chr01	24607800	24614999	2	Rep1;Rep2
Chr01	24645000	24649799	2	Rep2;Rep1
Chr01	24771800	24776199	2	Rep1;Rep2
Chr01	24802000	24804799	2	Rep2;Rep1
Chr01	24894400	24918599	2	Rep1;Rep2
Chr01	24938000	24941399	2	Rep2;Rep1
Chr01	24988400	24997799	2	Rep1;Rep2
Chr01	25068600	25076399	2	Rep1;Rep2
Chr01	25100000	25104199	2	Rep1;Rep2
Chr01	25214200	25220599	2	Rep1;Rep2
Chr01	25299200	25306599	2	Rep2;Rep1
Chr01	25367200	25372999	2	Rep1;Rep2
Chr01	25460600	25469599	2	Rep1;Rep2
Chr01	25564200	25566399	2	Rep2;Rep1
Chr01	25670600	25677199	2	Rep1;Rep2
Chr01	25756600	25775399	2	Rep1;Rep2
Chr01	25820400	25824399	2	Rep2;Rep1
Chr01	25883000	25900199	2	Rep1;Rep2
Chr01	25981400	25986199	3	Rep1;Rep2;Rep1
Chr01	26008400	26027199	3	Rep1;Rep2;Rep2
Chr01	26105800	26115399	2	Rep1;Rep2
Chr01	26129400	26131399	2	Rep1;Rep2
Chr01	26206800	26211999	2	Rep1;Rep2
Chr01	26214000	26215999	2	Rep1;Rep2
Chr01	26238600	26252999	2	Rep1;Rep2
Chr01	26267600	26277599	2	Rep2;Rep1
Chr01	26283600	26307999	2	Rep1;Rep2	gene	Phvul.001G104200	BTB-POZ and MATH domain 4
Chr01	26504400	26508399	2	Rep1;Rep2	gene	Phvul.001G105000	Nucleic acid-binding, OB-fold-like protein
Chr01	26996600	27002599	2	Rep2;Rep1
Chr01	27163200	27167799	2	Rep1;Rep2
Chr01	27320200	27324199	2	Rep1;Rep2
Chr01	27857800	27867399	2	Rep1;Rep2
Chr01	27896800	27898599	2	Rep1;Rep2
Chr01	27922600	27930399	2	Rep2;Rep1
Chr01	27946200	27955199	2	Rep1;Rep3
Chr01	28151400	28158799	3	Rep1;Rep2;Rep1	gene	Phvul.001G108200	MATE efflux family protein
Chr01	28151400	28158799	3	Rep1;Rep2;Rep1	three_prime_UTR	Phvul.001G108200	MATE efflux family protein
Chr01	28169800	28175599	2	Rep1;Rep2
Chr01	28183000	28187999	2	Rep1;Rep2
Chr01	28220800	28239199	2	Rep1;Rep2
Chr01	28254000	28256599	2	Rep1;Rep2
Chr01	28261600	28268799	3	Rep2;Rep1;Rep2
Chr01	28283200	28308399	2	Rep2;Rep1
Chr01	28369400	28376799	3	Rep2;Rep1;Rep2
Chr01	28393400	28401399	2	Rep2;Rep1
Chr01	28405000	28416999	2	Rep1;Rep2
Chr01	28419000	28425999	2	Rep1;Rep2
Chr01	28479000	28480999	2	Rep1;Rep2
Chr01	28557400	28575999	3	Rep1;Rep2;Rep2
Chr01	28591200	28598399	2	Rep1;Rep2
Chr01	28601200	28604599	2	Rep1;Rep2
Chr01	28605400	28622999	3	Rep2;Rep1;Rep2
Chr01	28632000	28641999	2	Rep1;Rep2
Chr01	28681600	28687999	2	Rep1;Rep2
Chr01	28791400	28817999	2	Rep1;Rep2
Chr01	28928400	28945999	3	Rep1;Rep2;Rep2
Chr01	29066200	29073999	2	Rep2;Rep1
Chr01	29314400	29319399	2	Rep1;Rep3
Chr01	29367400	29372799	2	Rep1;Rep2
Chr01	29380400	29382599	2	Rep1;Rep2
Chr01	30004600	30005799	2	Rep1;Rep3
Chr01	30129600	30133399	2	Rep1;Rep2	five_prime_UTR	Phvul.001G110800	Chaperone DnaJ-domain superfamily protein
Chr01	30129600	30133399	2	Rep1;Rep2	gene	Phvul.001G110800	Chaperone DnaJ-domain superfamily protein
Chr01	30263800	30272799	2	Rep1;Rep2
Chr01	30515800	30517199	2	Rep2;Rep1
Chr01	31108800	31114199	2	Rep2;Rep1
Chr01	31149400	31156799	2	Rep1;Rep2
Chr01	31401200	31408199	2	Rep1;Rep2
Chr01	31443400	31450799	3	Rep2;Rep3;Rep1
Chr01	31562400	31572399	2	Rep1;Rep2
Chr01	32004600	32012999	2	Rep2;Rep1
Chr01	32025400	32028599	2	Rep1;Rep2
Chr01	32029800	32036999	2	Rep1;Rep2
Chr01	32215200	32232199	3	Rep1;Rep2;Rep1
Chr01	32448800	32456599	2	Rep3;Rep1
Chr01	33217400	33227199	2	Rep1;Rep2
Chr01	34315000	34320199	2	Rep1;Rep2
Chr01	35020200	35032199	2	Rep1;Rep2
Chr01	35108400	35109999	2	Rep1;Rep2
Chr01	35599000	35607599	2	Rep1;Rep2
Chr01	35751800	35763399	2	Rep2;Rep1
Chr01	36516400	36530999	3	Rep1;Rep2;Rep2
Chr01	36763000	36775399	2	Rep1;Rep2
Chr01	37714000	37721399	2	Rep1;Rep3
Chr01	38475400	38478999	2	Rep3;Rep2
Chr01	39046400	39052399	2	Rep1;Rep2
Chr01	39723200	39725199	2	Rep2;Rep1
Chr01	40775000	40775599	2	Rep2;Rep3
Chr01	41375600	41378199	2	Rep3;Rep1
Chr01	42789000	42796999	3	Rep2;Rep1;Rep3
Chr01	43797000	43798799	2	Rep2;Rep1
Chr01	44489400	44490799	2	Rep2;Rep3	three_prime_UTR	Phvul.001G180400	ribosomal protein L2
Chr01	44489400	44490799	2	Rep2;Rep3	five_prime_UTR	Phvul.001G180400	ribosomal protein L2
Chr01	44489400	44490799	2	Rep2;Rep3	gene	Phvul.001G180400	ribosomal protein L2
Chr01	44560800	44562199	2	Rep2;Rep1
Chr01	44564200	44565599	2	Rep1;Rep2
Chr01	44703400	44704799	2	Rep2;Rep3
Chr01	46671200	46675199	3	Rep3;Rep2;Rep1	gene	Phvul.001G201200	sister-chromatid cohesion protein 3
Chr01	48791000	48791999	2	Rep1;Rep3	gene	Phvul.001G226300	Chaperone DnaJ-domain superfamily protein
Chr01	48791000	48791999	2	Rep1;Rep3	five_prime_UTR	Phvul.001G226300	Chaperone DnaJ-domain superfamily protein
Chr02	0	1599	2	Rep2;Rep3
Chr02	167800	168999	2	Rep1;Rep2
Chr02	1551800	1556599	2	Rep2;Rep1
Chr02	3331600	3332999	2	Rep3;Rep2
Chr02	3341200	3343199	2	Rep1;Rep2
Chr02	3691400	3691999	2	Rep3;Rep2
Chr02	4350200	4351799	2	Rep3;Rep1	gene	Phvul.002G047000	chloride channel D
Chr02	4666800	4669799	2	Rep3;Rep2	gene	Phvul.002G049900	target of rapamycin
Chr02	4666800	4669799	2	Rep3;Rep2	gene	Phvul.002G050100	NADH-Ubiquinone/plastoquinone (complex I) protein
Chr02	4666800	4669799	2	Rep3;Rep2	gene	Phvul.002G050000	Cytochrome C assembly protein
Chr02	4689200	4690799	2	Rep2;Rep3	gene	Phvul.002G050200	ribosomal protein S12A
Chr02	4689200	4690799	2	Rep2;Rep3	gene	Phvul.002G050300	Ribosomal protein S7p/S5e family protein
Chr02	4694200	4694999	2	Rep2;Rep3	three_prime_UTR	Phvul.002G050400	ribosomal protein S19
Chr02	4694200	4694999	2	Rep2;Rep3	five_prime_UTR	Phvul.002G050400	ribosomal protein S19
Chr02	4694200	4694999	2	Rep2;Rep3	gene	Phvul.002G050400	ribosomal protein S19
Chr02	5064800	5067799	2	Rep1;Rep2
Chr02	5072800	5080399	2	Rep1;Rep2
Chr02	5100400	5110199	2	Rep2;Rep1
Chr02	5229200	5233799	2	Rep1;Rep2
Chr02	5258600	5259799	3	Rep3;Rep1;Rep2
Chr02	5273600	5284999	2	Rep1;Rep2	gene	Phvul.002G055300
Chr02	5352600	5360199	2	Rep2;Rep1
Chr02	5452400	5462399	2	Rep1;Rep2
Chr02	5874000	5879799	2	Rep1;Rep3
Chr02	5960800	5967399	2	Rep2;Rep1
Chr02	5986000	5992199	2	Rep1;Rep2
Chr02	6092600	6097399	2	Rep1;Rep3
Chr02	6245000	6250799	2	Rep2;Rep1
Chr02	6320400	6321799	2	Rep1;Rep3
Chr02	6350000	6354199	2	Rep1;Rep2	gene	Phvul.002G059100	Protein kinase superfamily protein
Chr02	6688000	6692999	2	Rep1;Rep2
Chr02	7405800	7406599	2	Rep3;Rep2	gene	Phvul.002G064700
Chr02	7405800	7406599	2	Rep3;Rep2	five_prime_UTR	Phvul.002G064700
Chr02	7454600	7455199	2	Rep2;Rep3
Chr02	7489200	7494399	2	Rep1;Rep2
Chr02	7983600	7986599	2	Rep2;Rep3
Chr02	8003200	8007399	2	Rep1;Rep2
Chr02	8520600	8524599	2	Rep2;Rep1
Chr02	8987400	8992799	2	Rep1;Rep2
Chr02	9023800	9027399	2	Rep2;Rep1
Chr02	9221600	9224199	2	Rep1;Rep2
Chr02	9237600	9270199	3	Rep1;Rep2;Rep2
Chr02	9309200	9320599	3	Rep1;Rep2;Rep1
Chr02	9311200	9320599	3	Rep2;Rep1;Rep2
Chr02	9321400	9325999	3	Rep2;Rep1;Rep2
Chr02	9345800	9350799	2	Rep2;Rep1
Chr02	9414600	9418199	2	Rep1;Rep2
Chr02	9500400	9503999	2	Rep2;Rep1
Chr02	11126800	11128399	2	Rep3;Rep1
Chr02	11606400	11608399	2	Rep1;Rep3
Chr02	11981800	11986399	2	Rep1;Rep2
Chr02	11986800	11992599	2	Rep1;Rep2
Chr02	12104400	12109199	2	Rep1;Rep3
Chr02	12293800	12296399	2	Rep3;Rep2
Chr02	12332200	12333799	2	Rep3;Rep1
Chr02	12694400	12699399	2	Rep2;Rep1
Chr02	12707000	12714999	2	Rep2;Rep1
Chr02	12785200	12787999	2	Rep2;Rep1
Chr02	13677400	13681599	2	Rep2;Rep1
Chr02	14379400	14385799	2	Rep1;Rep2
Chr02	15042800	15046399	2	Rep2;Rep1
Chr02	15135200	15142399	2	Rep1;Rep2
Chr02	15159200	15167999	2	Rep1;Rep2
Chr02	15271400	15277199	2	Rep2;Rep1
Chr02	15278400	15281199	2	Rep1;Rep2
Chr02	15291600	15293399	2	Rep2;Rep3	five_prime_UTR	Phvul.002G090500	ribosomal protein L20
Chr02	15291600	15293399	2	Rep2;Rep3	gene	Phvul.002G090400	ribosomal protein S12A
Chr02	15291600	15293399	2	Rep2;Rep3	gene	Phvul.002G090300	plastid-encoded CLP P
Chr02	15291600	15293399	2	Rep2;Rep3	gene	Phvul.002G090500	ribosomal protein L20
Chr02	15415800	15418599	2	Rep1;Rep2
Chr02	15692400	15700999	2	Rep1;Rep2
Chr02	15811800	15815399	2	Rep1;Rep2
Chr02	15834200	15838599	2	Rep2;Rep1
Chr02	15859400	15863999	2	Rep2;Rep1
Chr02	15910200	15918799	2	Rep1;Rep2
Chr02	15964200	15970199	2	Rep2;Rep1
Chr02	16004600	16008199	2	Rep2;Rep1
Chr02	16011200	16017599	2	Rep2;Rep1
Chr02	16060400	16063999	2	Rep1;Rep2
Chr02	16070400	16082799	2	Rep2;Rep1
Chr02	16092600	16100599	2	Rep2;Rep1
Chr02	16121000	16123199	2	Rep1;Rep2
Chr02	16195000	16208599	3	Rep2;Rep1;Rep2
Chr02	16246600	16249999	2	Rep2;Rep1
Chr02	16251000	16260399	3	Rep1;Rep2;Rep1
Chr02	16343200	16349999	2	Rep2;Rep1
Chr02	16455000	16459999	2	Rep1;Rep2
Chr02	16500200	16506799	2	Rep2;Rep1
Chr02	16508400	16514999	2	Rep2;Rep1
Chr02	16522600	16529399	2	Rep1;Rep2
Chr02	16853200	16856599	2	Rep1;Rep2
Chr02	17673800	17677599	2	Rep1;Rep2
Chr02	17738400	17745399	2	Rep1;Rep2
Chr02	17755800	17758399	2	Rep1;Rep2
Chr02	17802800	17808399	2	Rep2;Rep1
Chr02	18063200	18068999	2	Rep1;Rep2
Chr02	18099200	18101599	2	Rep2;Rep1
Chr02	18153600	18157799	2	Rep1;Rep2
Chr02	18174400	18188999	2	Rep1;Rep3
Chr02	18217200	18220799	3	Rep1;Rep2;Rep2
Chr02	18258800	18265399	2	Rep1;Rep2
Chr02	18319600	18329599	2	Rep1;Rep2
Chr02	18359000	18368599	3	Rep1;Rep2;Rep1
Chr02	18386200	18397199	2	Rep2;Rep1
Chr02	18668200	18672199	2	Rep1;Rep2
Chr02	18853200	18854599	2	Rep1;Rep3
Chr02	19193400	19202599	2	Rep1;Rep2
Chr02	19203600	19206199	2	Rep1;Rep3
Chr02	19624600	19627799	2	Rep2;Rep3
Chr02	19682600	19686999	2	Rep1;Rep2
Chr02	19691800	19693599	2	Rep2;Rep1
Chr02	19754400	19756799	2	Rep1;Rep2
Chr02	19953200	19962799	2	Rep2;Rep1
Chr02	20496000	20504199	2	Rep1;Rep2
Chr02	20545800	20547799	2	Rep2;Rep1
Chr02	20800200	20805199	2	Rep2;Rep1
Chr02	20945400	20949399	2	Rep3;Rep2
Chr02	21107200	21110999	2	Rep1;Rep2
Chr02	21881200	21884799	2	Rep3;Rep1
Chr02	21929400	21932999	2	Rep3;Rep1	gene	Phvul.002G108500	solanesyl diphosphate synthase 2
Chr02	22219800	22221599	2	Rep1;Rep2
Chr02	22688200	22693799	2	Rep2;Rep1
Chr02	24525400	24529999	2	Rep1;Rep2
Chr02	24839400	24844999	2	Rep1;Rep2
Chr02	25213800	25217599	2	Rep2;Rep1
Chr02	30623000	30623399	2	Rep3;Rep2	gene	Phvul.002G164600	PHD finger protein-related
Chr02	31668000	31669199	2	Rep1;Rep2
Chr02	31674600	31677199	2	Rep2;Rep1
Chr02	31799400	31802399	2	Rep1;Rep2
Chr02	31818800	31820199	2	Rep2;Rep1
Chr02	32254600	32257199	2	Rep1;Rep2
Chr02	32579800	32589799	2	Rep1;Rep2
Chr02	33304600	33309999	2	Rep1;Rep3
Chr02	33711800	33713399	2	Rep2;Rep1
Chr02	36374000	36376599	2	Rep2;Rep3	five_prime_UTR	Phvul.002G203800
Chr02	36374000	36376599	2	Rep2;Rep3	gene	Phvul.002G203800
Chr02	36374000	36376599	2	Rep2;Rep3	gene	Phvul.002G203700
Chr02	38777600	38783599	2	Rep1;Rep2	gene	Phvul.002G223300	GDSL-like Lipase/Acylhydrolase superfamily protein
Chr02	38777600	38783599	2	Rep1;Rep2	three_prime_UTR	Phvul.002G223300	GDSL-like Lipase/Acylhydrolase superfamily protein
Chr02	38777600	38783599	2	Rep1;Rep2	three_prime_UTR	Phvul.002G223200	Ribosomal protein L18ae/LX family protein
Chr02	38777600	38783599	2	Rep1;Rep2	five_prime_UTR	Phvul.002G223300	GDSL-like Lipase/Acylhydrolase superfamily protein
Chr02	38777600	38783599	2	Rep1;Rep2	gene	Phvul.002G223200	Ribosomal protein L18ae/LX family protein
Chr02	38982800	38986599	3	Rep1;Rep2;Rep3
Chr02	41369200	41374999	3	Rep3;Rep1;Rep3
Chr02	41949000	41950599	2	Rep3;Rep1
Chr02	42590800	42593999	2	Rep2;Rep3
Chr02	46195800	46203199	2	Rep1;Rep2
Chr02	48217400	48219599	2	Rep3;Rep2
Chr02	48225800	48227399	2	Rep2;Rep1	gene	Phvul.002G323400	disease resistance protein (TIR-NBS-LRR class)
Chr02	48647200	48660799	3	Rep3;Rep1;Rep2	five_prime_UTR	Phvul.002G328600	Protein of unknown function (DUF1162)
Chr02	48647200	48660799	3	Rep3;Rep1;Rep2	gene	Phvul.002G328600	Protein of unknown function (DUF1162)
Chr02	48661800	48701199	2	Rep1;Rep3	five_prime_UTR	Phvul.002G328600	Protein of unknown function (DUF1162)
Chr02	48661800	48701199	2	Rep1;Rep3	five_prime_UTR	Phvul.002G328600	Protein of unknown function (DUF1162)
Chr02	48661800	48701199	2	Rep1;Rep3	five_prime_UTR	Phvul.002G328600	Protein of unknown function (DUF1162)
Chr02	48661800	48701199	2	Rep1;Rep3	three_prime_UTR	Phvul.002G328600	Protein of unknown function (DUF1162)
Chr02	48661800	48701199	2	Rep1;Rep3	gene	Phvul.002G328600	Protein of unknown function (DUF1162)
Chr03	152000	159999	2	Rep1;Rep2
Chr03	958800	966599	2	Rep1;Rep3	gene	Phvul.003G009900
Chr03	958800	966599	2	Rep1;Rep3	three_prime_UTR	Phvul.003G009900
Chr03	958800	966599	2	Rep1;Rep3	gene	Phvul.003G009800
Chr03	958800	966599	2	Rep1;Rep3	three_prime_UTR	Phvul.003G009800
Chr03	958800	966599	2	Rep1;Rep3	three_prime_UTR	Phvul.003G009800
Chr03	967200	981199	4	Rep1;Rep2;Rep3;Rep1	gene	Phvul.003G010200
Chr03	967200	981199	4	Rep1;Rep2;Rep3;Rep1	five_prime_UTR	Phvul.003G010300	PPPDE putative thiol peptidase family protein
Chr03	967200	981199	4	Rep1;Rep2;Rep3;Rep1	gene	Phvul.003G010000
Chr03	967200	981199	4	Rep1;Rep2;Rep3;Rep1	gene	Phvul.003G010100	PPPDE putative thiol peptidase family protein
Chr03	967200	981199	4	Rep1;Rep2;Rep3;Rep1	gene	Phvul.003G010300	PPPDE putative thiol peptidase family protein
Chr03	2166000	2167399	2	Rep3;Rep2	gene	Phvul.003G024500	Zim17-type zinc finger protein
Chr03	4732800	4733599	2	Rep3;Rep2	five_prime_UTR	Phvul.003G042400	Pentatricopeptide repeat (PPR) superfamily protein
Chr03	4732800	4733599	2	Rep3;Rep2	gene	Phvul.003G042400	Pentatricopeptide repeat (PPR) superfamily protein
Chr03	7635600	7638399	2	Rep2;Rep1
Chr03	8601400	8604199	2	Rep2;Rep1
Chr03	8729200	8734599	2	Rep1;Rep2
Chr03	10197400	10201599	2	Rep2;Rep3
Chr03	10330600	10332199	2	Rep1;Rep2
Chr03	10560400	10566799	2	Rep1;Rep2
Chr03	11918800	11922399	2	Rep2;Rep1
Chr03	12507400	12511799	2	Rep2;Rep1
Chr03	12707400	12715399	2	Rep1;Rep2
Chr03	12738800	12740799	2	Rep2;Rep1
Chr03	12910200	12915799	2	Rep3;Rep2	gene	Phvul.003G080500
Chr03	13005600	13011799	2	Rep2;Rep1
Chr03	13431200	13433399	2	Rep1;Rep2
Chr03	13524200	13529999	2	Rep1;Rep2
Chr03	13886400	13893799	3	Rep1;Rep2;Rep1
Chr03	13991200	14000199	2	Rep1;Rep2
Chr03	14046800	14056599	2	Rep1;Rep2
Chr03	14102800	14121799	2	Rep2;Rep1
Chr03	14294000	14298999	2	Rep1;Rep2
Chr03	14602200	14602999	2	Rep1;Rep2
Chr03	14948200	14952199	2	Rep1;Rep2
Chr03	15185000	15187999	2	Rep1;Rep2
Chr03	15193600	15214999	4	Rep2;Rep1;Rep2;Rep3
Chr03	15193800	15214799	2	Rep1;Rep2
Chr03	15302800	15312799	2	Rep1;Rep2
Chr03	15373600	15380199	3	Rep2;Rep1;Rep2
Chr03	15449000	15456599	3	Rep2;Rep1;Rep2
Chr03	15585000	15593399	2	Rep1;Rep2
Chr03	15726400	15730799	2	Rep1;Rep3	gene	Phvul.003G088800	MuDR family transposase
Chr03	15773600	15776799	2	Rep1;Rep2
Chr03	15876600	15881399	2	Rep1;Rep2	gene	Phvul.003G089100	Subtilase family protein
Chr03	15927800	15932599	2	Rep2;Rep1
Chr03	15933200	15952199	2	Rep1;Rep2
Chr03	15964400	15966399	2	Rep1;Rep2
Chr03	16042800	16046599	2	Rep2;Rep1
Chr03	16049000	16053199	2	Rep1;Rep2
Chr03	16067000	16068399	2	Rep1;Rep2
Chr03	16158800	16159599	2	Rep2;Rep1
Chr03	16195800	16197599	2	Rep1;Rep2
Chr03	16304800	16306999	2	Rep1;Rep2
Chr03	16312000	16313599	2	Rep1;Rep3
Chr03	16350400	16354799	2	Rep2;Rep1
Chr03	16431400	16438199	2	Rep1;Rep2
Chr03	16456000	16461799	2	Rep1;Rep2
Chr03	16543400	16546999	2	Rep3;Rep1
Chr03	16784600	16789599	2	Rep1;Rep2
Chr03	16952400	16964599	3	Rep1;Rep2;Rep2
Chr03	16977600	16997799	4	Rep1;Rep2;Rep1;Rep1
Chr03	16980400	17000399	3	Rep2;Rep1;Rep2
Chr03	16990200	17000599	3	Rep1;Rep2;Rep1
Chr03	17110600	17116399	2	Rep1;Rep2
Chr03	17176000	17183199	2	Rep1;Rep2
Chr03	17253600	17259399	2	Rep1;Rep2
Chr03	17344600	17355399	3	Rep1;Rep2;Rep1
Chr03	17381600	17389199	3	Rep1;Rep2;Rep1
Chr03	17390000	17394999	3	Rep1;Rep2;Rep1
Chr03	17438200	17445599	2	Rep2;Rep1
Chr03	17446400	17450999	2	Rep1;Rep2
Chr03	17509200	17515199	2	Rep2;Rep1
Chr03	17547400	17555599	2	Rep1;Rep2
Chr03	17651000	17654799	2	Rep2;Rep1
Chr03	17663600	17668599	2	Rep1;Rep2
Chr03	17783600	17788199	2	Rep2;Rep1
Chr03	17806800	17812999	2	Rep2;Rep1
Chr03	17945400	17954999	2	Rep1;Rep2
Chr03	17985200	17987999	2	Rep1;Rep2
Chr03	18000200	18003999	2	Rep2;Rep1
Chr03	18034400	18042599	2	Rep1;Rep2
Chr03	18089000	18098399	2	Rep1;Rep2
Chr03	18111800	18123999	2	Rep1;Rep2
Chr03	18124800	18136999	3	Rep1;Rep2;Rep1
Chr03	18583000	18594199	3	Rep1;Rep2;Rep3
Chr03	18630600	18634999	2	Rep1;Rep2
Chr03	18711000	18712599	2	Rep1;Rep2
Chr03	18926200	18937199	2	Rep1;Rep2
Chr03	19165600	19167199	2	Rep1;Rep2
Chr03	19172400	19177599	2	Rep2;Rep1
Chr03	19183000	19188399	2	Rep1;Rep3
Chr03	19193400	19200399	2	Rep2;Rep1
Chr03	19359800	19361799	2	Rep3;Rep2	gene	Phvul.003G093900	photosynthetic electron transfer A
Chr03	19359800	19361799	2	Rep3;Rep2	gene	Phvul.003G093800	CemA-like proton extrusion protein-related
Chr03	19525800	19529199	2	Rep1;Rep2
Chr03	19596800	19600999	2	Rep1;Rep2
Chr03	19657200	19668399	3	Rep1;Rep2;Rep1
Chr03	19677200	19693999	2	Rep1;Rep2
Chr03	19715000	19738799	2	Rep1;Rep2
Chr03	19739600	19749799	2	Rep1;Rep2
Chr03	19764400	19772799	2	Rep1;Rep2
Chr03	19810600	19814199	2	Rep2;Rep1
Chr03	19827600	19831599	2	Rep1;Rep2
Chr03	19853600	19864199	2	Rep2;Rep1
Chr03	19912600	19918999	3	Rep1;Rep2;Rep2
Chr03	19930000	19935199	2	Rep1;Rep2
Chr03	19945600	19950999	2	Rep2;Rep1
Chr03	20081200	20088599	2	Rep1;Rep2
Chr03	20175000	20180599	2	Rep2;Rep1
Chr03	20182800	20193799	2	Rep1;Rep2
Chr03	20287600	20290399	2	Rep1;Rep2
Chr03	20319800	20325399	2	Rep1;Rep2
Chr03	20332800	20339799	2	Rep1;Rep2
Chr03	20348400	20354999	2	Rep2;Rep1
Chr03	20377000	20385199	2	Rep1;Rep2
Chr03	20386800	20394799	2	Rep2;Rep1
Chr03	20407200	20415999	2	Rep1;Rep2
Chr03	20454400	20456599	2	Rep2;Rep1
Chr03	20469400	20476999	2	Rep1;Rep2
Chr03	20480800	20491999	2	Rep1;Rep2
Chr03	20503400	20508399	2	Rep1;Rep2
Chr03	20509200	20516399	2	Rep1;Rep2
Chr03	20531400	20533999	2	Rep3;Rep2	gene	Phvul.003G094800	Chloroplast Ycf2;ATPase, AAA type, core
Chr03	20554000	20562799	2	Rep1;Rep2
Chr03	20584000	20599199	2	Rep1;Rep2
Chr03	20619800	20629199	2	Rep1;Rep2
Chr03	20631400	20633399	2	Rep2;Rep1
Chr03	20760800	20766599	2	Rep2;Rep1
Chr03	20828000	20844999	3	Rep1;Rep2;Rep1
Chr03	20851000	20867799	2	Rep1;Rep2
Chr03	20932600	20936999	2	Rep1;Rep2
Chr03	21051600	21064199	2	Rep1;Rep2
Chr03	21105400	21109599	2	Rep1;Rep2
Chr03	21148000	21156999	3	Rep1;Rep2;Rep1
Chr03	21163600	21171399	2	Rep1;Rep2
Chr03	21172400	21182399	3	Rep2;Rep1;Rep2
Chr03	21387200	21401399	2	Rep1;Rep2
Chr03	21532600	21533599	2	Rep2;Rep1
Chr03	21536400	21549199	3	Rep2;Rep1;Rep2
Chr03	21736000	21738599	2	Rep2;Rep1
Chr03	21805200	21807599	2	Rep1;Rep2
Chr03	21863600	21865999	2	Rep1;Rep2
Chr03	22067400	22074999	3	Rep1;Rep2;Rep1
Chr03	22091000	22098599	2	Rep2;Rep1
Chr03	22116200	22133999	2	Rep1;Rep2	gene	Phvul.003G096400	multifunctional protein 2
Chr03	22255200	22260399	2	Rep1;Rep2
Chr03	22292000	22297999	2	Rep2;Rep1
Chr03	22510200	22521999	2	Rep1;Rep2
Chr03	22544400	22547199	2	Rep1;Rep2
Chr03	22617000	22640199	2	Rep2;Rep1
Chr03	22672200	22681999	2	Rep2;Rep1
Chr03	22716200	22725799	2	Rep1;Rep2
Chr03	22761400	22765999	2	Rep3;Rep2
Chr03	22852800	22863199	2	Rep1;Rep2
Chr03	22874800	22877999	2	Rep2;Rep1
Chr03	22911800	22917199	2	Rep1;Rep2
Chr03	22918000	22923399	2	Rep1;Rep2
Chr03	22928600	22946199	2	Rep1;Rep2
Chr03	22949000	22963799	2	Rep2;Rep1
Chr03	23086800	23096999	3	Rep2;Rep1;Rep2
Chr03	23087400	23097399	3	Rep1;Rep2;Rep1
Chr03	23172600	23177599	2	Rep1;Rep2
Chr03	23253000	23256399	2	Rep2;Rep1
Chr03	23298600	23304199	2	Rep3;Rep1
Chr03	23585600	23586599	2	Rep3;Rep1
Chr03	23733600	23740799	2	Rep2;Rep1
Chr03	24387400	24393799	2	Rep2;Rep1
Chr03	24847200	24849599	3	Rep2;Rep1;Rep3
Chr03	25344600	25351999	2	Rep2;Rep1
Chr03	25636400	25640999	2	Rep1;Rep2
Chr03	25645200	25649799	2	Rep2;Rep1
Chr03	25726400	25729599	2	Rep1;Rep3
Chr03	25821600	25827799	2	Rep2;Rep1
Chr03	26015000	26019799	2	Rep2;Rep1
Chr03	26220000	26227399	2	Rep1;Rep2
Chr03	26702000	26703799	2	Rep2;Rep1
Chr03	26728600	26736199	2	Rep2;Rep1	gene	Phvul.003G107200
Chr03	27116200	27118399	2	Rep2;Rep1
Chr03	27307000	27311599	2	Rep2;Rep1
Chr03	27457400	27464999	2	Rep1;Rep2
Chr03	27478400	27488799	2	Rep1;Rep2
Chr03	27495200	27505399	3	Rep2;Rep1;Rep3
Chr03	27507800	27518799	2	Rep2;Rep1
Chr03	28039200	28045199	3	Rep1;Rep2;Rep1
Chr03	28108000	28111999	2	Rep3;Rep1
Chr03	28363000	28364799	2	Rep2;Rep1
Chr03	30138400	30145999	2	Rep2;Rep3
Chr03	30938800	30943199	2	Rep2;Rep1
Chr03	31241200	31242399	2	Rep1;Rep3
Chr03	31546000	31549199	2	Rep2;Rep1
Chr03	31781000	31781999	2	Rep1;Rep3
Chr03	32843800	32844599	2	Rep3;Rep1
Chr03	34700000	34702799	2	Rep2;Rep1
Chr03	34707200	34711399	2	Rep1;Rep2
Chr03	34728400	34731199	2	Rep1;Rep2
Chr03	41914600	41916999	2	Rep2;Rep1
Chr03	44440600	44441599	2	Rep2;Rep3	five_prime_UTR	Phvul.003G225200
Chr03	44440600	44441599	2	Rep2;Rep3	gene	Phvul.003G225200
Chr03	44440600	44441599	2	Rep2;Rep3	three_prime_UTR	Phvul.003G225200
Chr03	46025000	46038599	2	Rep3;Rep1	gene	Phvul.003G237700
Chr03	46041000	46045399	2	Rep2;Rep3	gene	Phvul.003G237800
Chr03	46041000	46045399	2	Rep2;Rep3	five_prime_UTR	Phvul.003G237800
Chr03	46676400	46681199	2	Rep3;Rep1
Chr03	46724000	46726799	2	Rep1;Rep3
Chr03	46785800	46796399	2	Rep2;Rep1
Chr03	46904000	46906999	2	Rep2;Rep3
Chr03	48470400	48473599	3	Rep1;Rep2;Rep3	five_prime_UTR	Phvul.003G256800	ATPase, F0 complex, subunit A protein
Chr03	48470400	48473599	3	Rep1;Rep2;Rep3	three_prime_UTR	Phvul.003G256800	ATPase, F0 complex, subunit A protein
Chr03	48470400	48473599	3	Rep1;Rep2;Rep3	gene	Phvul.003G256700	ribosomal protein S2
Chr03	48470400	48473599	3	Rep1;Rep2;Rep3	gene	Phvul.003G256800	ATPase, F0 complex, subunit A protein
Chr03	48774400	48775799	2	Rep3;Rep2	gene	Phvul.003G259900	Serine carboxypeptidase S28 family protein
Chr04	122200	124799	2	Rep2;Rep1
Chr04	1414800	1415799	2	Rep1;Rep3
Chr04	1564400	1565199	2	Rep3;Rep2	gene	Phvul.004G015300	NAD(P)H dehydrogenase subunit H
Chr04	1564400	1565199	2	Rep3;Rep2	five_prime_UTR	Phvul.004G015300	NAD(P)H dehydrogenase subunit H
Chr04	2550400	2551799	2	Rep3;Rep2	gene	Phvul.004G025200	NADH-Ubiquinone/plastoquinone (complex I) protein
Chr04	2550400	2551799	2	Rep3;Rep2	five_prime_UTR	Phvul.004G025200	NADH-Ubiquinone/plastoquinone (complex I) protein
Chr04	2550400	2551799	2	Rep3;Rep2	three_prime_UTR	Phvul.004G025200	NADH-Ubiquinone/plastoquinone (complex I) protein
Chr04	3337400	3340599	2	Rep2;Rep1
Chr04	3986200	3988999	3	Rep2;Rep1;Rep2
Chr04	4403400	4404599	2	Rep1;Rep2
Chr04	5755200	5757599	2	Rep3;Rep1
Chr04	5918600	5923199	2	Rep3;Rep1
Chr04	6147800	6152599	2	Rep2;Rep1
Chr04	6267200	6270799	2	Rep1;Rep2
Chr04	6279400	6282799	2	Rep1;Rep2
Chr04	6283600	6290599	2	Rep1;Rep2
Chr04	6361600	6363799	2	Rep2;Rep1
Chr04	6432000	6446999	3	Rep1;Rep2;Rep1
Chr04	6460600	6463599	2	Rep2;Rep1
Chr04	6549000	6551799	2	Rep2;Rep1
Chr04	7704400	7708799	2	Rep2;Rep1
Chr04	9166800	9170999	2	Rep3;Rep2
Chr04	9743800	9754799	2	Rep1;Rep2
Chr04	9814200	9816799	3	Rep2;Rep1;Rep3
Chr04	10023000	10032999	2	Rep1;Rep2
Chr04	10545000	10547599	2	Rep2;Rep3	gene	Phvul.004G070000	ribosomal protein L2
Chr04	10545000	10547599	2	Rep2;Rep3	five_prime_UTR	Phvul.004G070000	ribosomal protein L2
Chr04	10644200	10647599	2	Rep3;Rep1
Chr04	11890400	11898199	2	Rep1;Rep2
Chr04	11911600	11916799	2	Rep2;Rep1
Chr04	11935800	11939199	2	Rep3;Rep1
Chr04	11943200	11950599	2	Rep1;Rep2
Chr04	12013400	12019799	2	Rep1;Rep2
Chr04	12391800	12401399	2	Rep1;Rep2
Chr04	12669200	12675799	2	Rep1;Rep2
Chr04	12708200	12714999	2	Rep2;Rep1
Chr04	12894000	12896599	2	Rep1;Rep2
Chr04	13514600	13519199	2	Rep2;Rep3
Chr04	13584600	13589599	3	Rep2;Rep3;Rep2
Chr04	13919000	13932199	5	Rep3;Rep2;Rep1;Rep1;Rep2
Chr04	13998000	14001799	2	Rep2;Rep3
Chr04	14590600	14594199	2	Rep2;Rep3
Chr04	15100000	15105799	2	Rep2;Rep1
Chr04	15177200	15181599	2	Rep1;Rep2
Chr04	15182400	15188199	2	Rep1;Rep2
Chr04	15197400	15203599	2	Rep1;Rep2
Chr04	15215800	15225399	2	Rep1;Rep2
Chr04	15316400	15325399	2	Rep1;Rep2
Chr04	15453800	15457599	2	Rep1;Rep2
Chr04	15565200	15572199	2	Rep1;Rep2
Chr04	15586400	15589399	2	Rep1;Rep2
Chr04	15594600	15603199	2	Rep1;Rep2
Chr04	15604200	15613999	2	Rep1;Rep2
Chr04	15649800	15660199	2	Rep2;Rep1
Chr04	15661000	15665999	2	Rep1;Rep2
Chr04	15741600	15746399	2	Rep2;Rep1
Chr04	15871400	15876999	2	Rep1;Rep2
Chr04	15877800	15889599	2	Rep1;Rep2
Chr04	15906600	15918399	2	Rep2;Rep1
Chr04	15980600	15981999	2	Rep2;Rep1
Chr04	16048800	16058599	2	Rep1;Rep2
Chr04	16241200	16248399	2	Rep2;Rep1
Chr04	16349600	16354599	2	Rep2;Rep1
Chr04	16378000	16403599	2	Rep1;Rep2
Chr04	16418600	16434199	2	Rep1;Rep2
Chr04	16477200	16486799	2	Rep1;Rep3
Chr04	16488600	16495599	3	Rep1;Rep2;Rep3
Chr04	16488600	16497599	3	Rep1;Rep3;Rep1
Chr04	16521600	16526399	2	Rep2;Rep1
Chr04	16540600	16546599	2	Rep1;Rep2
Chr04	16552200	16558599	2	Rep1;Rep2
Chr04	16560200	16563599	2	Rep1;Rep2
Chr04	16645400	16652199	2	Rep1;Rep2
Chr04	16655800	16678799	2	Rep1;Rep2
Chr04	16731400	16738399	2	Rep2;Rep1
Chr04	16739200	16743399	2	Rep1;Rep2	gene	Phvul.004G085400	sucrose-proton symporter 1
Chr04	16739200	16743399	2	Rep1;Rep2	three_prime_UTR	Phvul.004G085400	sucrose-proton symporter 1
Chr04	16739200	16743399	2	Rep1;Rep2	five_prime_UTR	Phvul.004G085400	sucrose-proton symporter 1
Chr04	16804800	16810199	2	Rep2;Rep1
Chr04	16840600	16849199	2	Rep1;Rep2
Chr04	16872000	16874599	2	Rep2;Rep1
Chr04	16875000	16910599	3	Rep1;Rep2;Rep2
Chr04	16991200	16999399	2	Rep2;Rep1
Chr04	17081200	17087799	3	Rep1;Rep2;Rep1
Chr04	17157400	17161999	2	Rep2;Rep1
Chr04	17163600	17170399	2	Rep2;Rep1
Chr04	17293600	17313999	2	Rep1;Rep2
Chr04	17607800	17609999	2	Rep2;Rep1
Chr04	17719000	17721799	2	Rep1;Rep2
Chr04	17807200	17810799	2	Rep1;Rep2
Chr04	17922000	17925399	2	Rep2;Rep1
Chr04	17958000	17964799	2	Rep1;Rep2
Chr04	18056200	18062399	2	Rep1;Rep2
Chr04	18189800	18198599	2	Rep1;Rep2
Chr04	18406000	18420399	2	Rep1;Rep2
Chr04	18627200	18628799	2	Rep1;Rep2
Chr04	18870200	18879399	2	Rep1;Rep2
Chr04	19065000	19067999	2	Rep1;Rep2
Chr04	19168000	19191399	2	Rep1;Rep2
Chr04	19199200	19202999	2	Rep2;Rep1
Chr04	19358600	19362999	2	Rep2;Rep3
Chr04	19385000	19393999	2	Rep1;Rep2
Chr04	19446000	19458399	2	Rep3;Rep1
Chr04	19480400	19483399	2	Rep2;Rep1
Chr04	19484200	19500199	2	Rep1;Rep2
Chr04	19526600	19529599	2	Rep1;Rep2
Chr04	19571000	19572199	2	Rep1;Rep2
Chr04	19734800	19739599	2	Rep1;Rep2
Chr04	19796600	19798799	2	Rep2;Rep1
Chr04	20016200	20020199	2	Rep1;Rep2
Chr04	20257400	20266399	2	Rep1;Rep2
Chr04	20437800	20444599	2	Rep2;Rep1
Chr04	20629400	20640199	2	Rep1;Rep2
Chr04	20736600	20741799	2	Rep1;Rep2
Chr04	20779000	20783199	2	Rep1;Rep2
Chr04	20805600	20814399	2	Rep1;Rep2
Chr04	20822200	20827799	2	Rep2;Rep1
Chr04	21145800	21149799	2	Rep1;Rep2
Chr04	21322600	21326799	2	Rep2;Rep1
Chr04	21400800	21404999	2	Rep1;Rep3
Chr04	21573000	21577599	2	Rep2;Rep1
Chr04	22006600	22009399	2	Rep2;Rep1
Chr04	22270000	22276999	2	Rep1;Rep2
Chr04	22316400	22326799	2	Rep1;Rep2
Chr04	22478600	22487799	2	Rep2;Rep1
Chr04	22509000	22516199	3	Rep1;Rep2;Rep2
Chr04	22524600	22529799	2	Rep2;Rep1
Chr04	22648600	22651999	2	Rep1;Rep2
Chr04	22783000	22787599	2	Rep1;Rep2
Chr04	22842600	22850599	2	Rep1;Rep2
Chr04	22862800	22866599	2	Rep2;Rep1
Chr04	23156000	23171199	2	Rep1;Rep2	five_prime_UTR	Phvul.004G091100	Uncharacterised conserved protein UCP009193
Chr04	23156000	23171199	2	Rep1;Rep2	gene	Phvul.004G091100	Uncharacterised conserved protein UCP009193
Chr04	23156000	23171199	2	Rep1;Rep2	five_prime_UTR	Phvul.004G091100	Uncharacterised conserved protein UCP009193
Chr04	23156000	23171199	2	Rep1;Rep2	three_prime_UTR	Phvul.004G091100	Uncharacterised conserved protein UCP009193
Chr04	23280600	23282399	2	Rep2;Rep1
Chr04	23307400	23314399	2	Rep1;Rep2
Chr04	23349000	23361999	2	Rep1;Rep2
Chr04	23410800	23417999	2	Rep2;Rep1
Chr04	23627000	23629399	2	Rep2;Rep1
Chr04	23795200	23800799	2	Rep2;Rep1
Chr04	23875600	23880799	2	Rep2;Rep1
Chr04	24231800	24232599	2	Rep2;Rep1
Chr04	25194000	25196399	2	Rep1;Rep2
Chr04	25706800	25710999	2	Rep2;Rep1
Chr04	25975600	25979599	2	Rep2;Rep1
Chr04	26214200	26218999	2	Rep1;Rep2
Chr04	26350600	26353999	2	Rep1;Rep2
Chr04	26618400	26622199	2	Rep2;Rep1
Chr04	26652400	26659999	2	Rep1;Rep2
Chr04	26775200	26777799	2	Rep2;Rep1
Chr04	26909800	26912999	2	Rep2;Rep1
Chr04	27006800	27015799	2	Rep1;Rep2
Chr04	27188200	27191399	2	Rep1;Rep2
Chr04	27210600	27213199	2	Rep2;Rep1
Chr04	27349200	27352399	2	Rep2;Rep1
Chr04	27647600	27651599	2	Rep2;Rep1
Chr04	27657200	27662999	2	Rep1;Rep2
Chr04	27667600	27672199	2	Rep2;Rep1
Chr04	27875000	27878399	2	Rep1;Rep2
Chr04	28045800	28049999	2	Rep1;Rep2
Chr04	28056400	28058999	2	Rep1;Rep2
Chr04	28060200	28062999	2	Rep1;Rep2
Chr04	28090800	28101999	2	Rep1;Rep2
Chr04	28107200	28120199	2	Rep2;Rep1
Chr04	28126600	28132399	2	Rep1;Rep2
Chr04	28140000	28146399	3	Rep1;Rep2;Rep1
Chr04	28554600	28556599	2	Rep2;Rep1
Chr04	28913600	28927399	2	Rep1;Rep2
Chr04	29784200	29788599	2	Rep1;Rep3
Chr04	29964000	29970199	2	Rep1;Rep2
Chr04	29976600	29982799	2	Rep2;Rep1
Chr04	29994400	30010399	2	Rep1;Rep2
Chr04	30100000	30110999	2	Rep1;Rep2
Chr04	30201800	30210999	2	Rep1;Rep2
Chr04	30319400	30322199	2	Rep1;Rep2
Chr04	30421200	30429599	2	Rep1;Rep3
Chr04	30491800	30497999	2	Rep1;Rep2
Chr04	30601000	30607399	2	Rep1;Rep2
Chr04	30653800	30654799	2	Rep1;Rep2
Chr04	30810200	30817999	3	Rep2;Rep3;Rep1
Chr04	30879800	30885199	2	Rep2;Rep1
Chr04	30964000	30970399	2	Rep1;Rep2
Chr04	31016400	31019999	2	Rep2;Rep1
Chr04	31339000	31341799	2	Rep1;Rep2
Chr04	31361600	31364399	2	Rep1;Rep2
Chr04	31385200	31388999	2	Rep1;Rep2
Chr04	31468400	31472799	2	Rep1;Rep2
Chr04	31495200	31498399	2	Rep1;Rep2
Chr04	31518000	31520799	2	Rep1;Rep2
Chr04	31549800	31558599	2	Rep1;Rep2
Chr04	31912400	31916399	2	Rep1;Rep3
Chr04	31924400	31937199	2	Rep1;Rep2
Chr04	31950000	31956199	2	Rep1;Rep3
Chr04	32523400	32527199	2	Rep2;Rep1	gene	Phvul.004G103500	P-loop containing nucleoside triphosphate hydrolases superfamily protein
Chr04	32625200	32628799	2	Rep1;Rep2
Chr04	32693000	32696599	2	Rep2;Rep1
Chr04	32806600	32813799	2	Rep1;Rep2
Chr04	33221200	33228799	3	Rep2;Rep1;Rep2
Chr04	33221200	33229599	3	Rep1;Rep2;Rep1
Chr04	33289800	33291999	2	Rep2;Rep1
Chr04	33729400	33732599	2	Rep1;Rep2
Chr04	33743600	33744599	2	Rep1;Rep2
Chr04	33811000	33813799	2	Rep2;Rep1
Chr04	33853800	33861799	2	Rep1;Rep2
Chr04	33872200	33876799	2	Rep2;Rep1
Chr04	33881000	33885199	2	Rep2;Rep1
Chr04	34065000	34078199	2	Rep1;Rep2
Chr04	34144200	34150399	2	Rep1;Rep2
Chr04	34292000	34302399	2	Rep1;Rep2
Chr04	34474200	34484999	2	Rep1;Rep2
Chr04	34500200	34513599	2	Rep1;Rep2
Chr04	34604800	34609999	2	Rep1;Rep2
Chr04	34627600	34633399	2	Rep3;Rep2
Chr04	35058600	35059999	2	Rep2;Rep1
Chr04	35061000	35068399	2	Rep1;Rep2
Chr04	35070600	35076199	2	Rep2;Rep1
Chr04	35126600	35139999	3	Rep1;Rep2;Rep1
Chr04	35166800	35171199	2	Rep1;Rep3
Chr04	35225600	35229399	2	Rep2;Rep1
Chr04	35277600	35284799	2	Rep1;Rep2
Chr04	35389600	35397799	2	Rep2;Rep1
Chr04	35692800	35697399	2	Rep1;Rep3	gene	Phvul.004G107900	glutaminyl cyclase
Chr04	36258000	36265399	2	Rep2;Rep3
Chr04	37205600	37210799	2	Rep1;Rep2
Chr04	37843200	37851199	2	Rep1;Rep2
Chr04	40721600	40724799	2	Rep3;Rep1
Chr04	40809200	40811399	2	Rep1;Rep3
Chr04	41066800	41080199	2	Rep2;Rep3
Chr04	44088800	44095599	2	Rep2;Rep3
Chr04	44619800	44621999	2	Rep2;Rep1
Chr04	45557600	45561399	2	Rep1;Rep2
Chr04	45567400	45569799	2	Rep3;Rep1
Chr04	45571200	45572199	2	Rep2;Rep3
Chr05	159800	161399	2	Rep1;Rep2
Chr05	355000	363599	2	Rep3;Rep2
Chr05	2011600	2015199	2	Rep3;Rep1
Chr05	2582400	2583999	2	Rep1;Rep3
Chr05	4586000	4588799	2	Rep1;Rep2
Chr05	4861800	4864999	2	Rep1;Rep2
Chr05	5905200	5910199	2	Rep1;Rep2
Chr05	7640600	7643999	2	Rep2;Rep3
Chr05	8042600	8049199	2	Rep2;Rep1
Chr05	8181400	8183999	2	Rep1;Rep3
Chr05	8626200	8630799	2	Rep1;Rep2
Chr05	9432000	9434799	2	Rep1;Rep2
Chr05	9479600	9491199	2	Rep1;Rep2
Chr05	9672200	9685599	3	Rep1;Rep2;Rep2
Chr05	9898400	9901199	2	Rep3;Rep1
Chr05	11232800	11241999	2	Rep1;Rep2
Chr05	11441200	11446199	2	Rep1;Rep2
Chr05	11467600	11480199	2	Rep1;Rep2
Chr05	11548400	11554999	2	Rep3;Rep2
Chr05	11593200	11595199	2	Rep1;Rep2
Chr05	11675600	11681199	2	Rep1;Rep2
Chr05	11960600	11964999	2	Rep1;Rep2
Chr05	11988800	11995999	2	Rep2;Rep1
Chr05	12052000	12063999	2	Rep1;Rep2
Chr05	12089200	12095999	2	Rep1;Rep2
Chr05	12219000	12222399	2	Rep2;Rep1
Chr05	12240800	12255799	2	Rep1;Rep2
Chr05	12398400	12407799	3	Rep1;Rep2;Rep1
Chr05	12536800	12543599	2	Rep1;Rep2
Chr05	12738600	12741799	2	Rep3;Rep1
Chr05	12933800	12937399	2	Rep3;Rep1
Chr05	12964400	12970399	2	Rep1;Rep2
Chr05	13191400	13198199	2	Rep1;Rep2
Chr05	13410800	13423599	4	Rep1;Rep2;Rep2;Rep3
Chr05	13410800	13426399	4	Rep1;Rep2;Rep3;Rep1
Chr05	13434400	13440799	2	Rep1;Rep2
Chr05	13457000	13459599	2	Rep2;Rep1
Chr05	13588200	13597999	2	Rep1;Rep2
Chr05	13614800	13618999	2	Rep1;Rep2
Chr05	13664400	13670999	3	Rep1;Rep2;Rep2
Chr05	13697400	13705999	2	Rep1;Rep2
Chr05	13791000	13797999	2	Rep2;Rep1
Chr05	13818600	13835799	2	Rep1;Rep2
Chr05	13866400	13876999	2	Rep2;Rep1
Chr05	14067400	14086799	2	Rep1;Rep2
Chr05	14104800	14110799	2	Rep1;Rep2
Chr05	14112400	14118599	2	Rep1;Rep2
Chr05	14137600	14138799	2	Rep2;Rep1
Chr05	14178600	14181199	2	Rep2;Rep1
Chr05	14199800	14211999	3	Rep1;Rep2;Rep2
Chr05	14397000	14406399	2	Rep2;Rep1
Chr05	14408800	14419199	2	Rep1;Rep2
Chr05	14420000	14426199	3	Rep1;Rep2;Rep1
Chr05	14533600	14539599	2	Rep1;Rep3
Chr05	14586400	14591599	2	Rep2;Rep1
Chr05	14694400	14711199	2	Rep2;Rep1
Chr05	14713400	14725399	2	Rep1;Rep2
Chr05	14749200	14753999	2	Rep2;Rep1
Chr05	14755000	14762399	3	Rep2;Rep1;Rep2
Chr05	14755000	14762999	3	Rep1;Rep2;Rep1
Chr05	14798800	14805199	2	Rep1;Rep3
Chr05	15103600	15108199	2	Rep2;Rep1
Chr05	15397400	15401399	2	Rep1;Rep3
Chr05	15542600	15544199	2	Rep2;Rep3
Chr05	15743400	15751399	2	Rep1;Rep2
Chr05	15871800	15874399	2	Rep2;Rep1
Chr05	16110600	16118599	3	Rep1;Rep3;Rep2
Chr05	16161600	16174999	2	Rep1;Rep2
Chr05	16253400	16257999	2	Rep1;Rep2
Chr05	16286000	16291199	2	Rep2;Rep1
Chr05	16297800	16304799	2	Rep2;Rep1
Chr05	16509600	16515999	2	Rep1;Rep2
Chr05	16633200	16644399	3	Rep1;Rep2;Rep1
Chr05	16670800	16684199	3	Rep1;Rep2;Rep1
Chr05	16678000	16690199	4	Rep1;Rep2;Rep1;Rep1
Chr05	16805000	16805999	2	Rep1;Rep2
Chr05	16946200	16947599	2	Rep2;Rep1	gene	Phvul.005G078900	Leucine-rich repeat transmembrane protein kinase
Chr05	17090400	17093999	2	Rep2;Rep1
Chr05	17162200	17164999	2	Rep1;Rep2
Chr05	17169000	17174599	2	Rep1;Rep2
Chr05	17296000	17304599	2	Rep1;Rep2
Chr05	17313200	17318199	2	Rep1;Rep2
Chr05	17332200	17336199	2	Rep1;Rep2
Chr05	17470400	17482999	3	Rep1;Rep2;Rep1
Chr05	17471000	17485399	3	Rep2;Rep1;Rep2
Chr05	17485600	17498399	2	Rep1;Rep2
Chr05	17500400	17503199	2	Rep1;Rep2
Chr05	17537400	17551999	2	Rep1;Rep2
Chr05	17631400	17632399	2	Rep2;Rep1
Chr05	17652200	17655399	2	Rep2;Rep1
Chr05	17680600	17686199	2	Rep1;Rep2
Chr05	17876400	17889799	2	Rep1;Rep2
Chr05	17908600	17910399	2	Rep2;Rep1
Chr05	17952200	17965799	3	Rep1;Rep2;Rep2
Chr05	18231400	18233199	2	Rep2;Rep1
Chr05	18272000	18273399	2	Rep2;Rep1
Chr05	18278600	18285999	2	Rep1;Rep2
Chr05	18286800	18295999	2	Rep2;Rep1
Chr05	18336600	18341599	2	Rep1;Rep3
Chr05	18456800	18467599	2	Rep1;Rep2
Chr05	18497600	18502999	2	Rep1;Rep2
Chr05	18685000	18687199	2	Rep2;Rep1
Chr05	18846600	18856599	2	Rep2;Rep1
Chr05	19004600	19008799	2	Rep1;Rep3
Chr05	19219200	19219999	2	Rep1;Rep2
Chr05	19221400	19228999	3	Rep1;Rep2;Rep1
Chr05	19611000	19617999	2	Rep1;Rep2
Chr05	19692000	19699599	2	Rep1;Rep2
Chr05	19864000	19872799	2	Rep1;Rep2
Chr05	19970400	19971999	2	Rep1;Rep2
Chr05	20105600	20111199	2	Rep2;Rep1
Chr05	20530400	20558599	2	Rep1;Rep3	three_prime_UTR	Phvul.005G084800
Chr05	20530400	20558599	2	Rep1;Rep3	five_prime_UTR	Phvul.005G084800
Chr05	20530400	20558599	2	Rep1;Rep3	gene	Phvul.005G084700	Chloroplast J-like domain 1
Chr05	20530400	20558599	2	Rep1;Rep3	gene	Phvul.005G084900	purple acid phosphatase 10
Chr05	20530400	20558599	2	Rep1;Rep3	three_prime_UTR	Phvul.005G084900	purple acid phosphatase 10
Chr05	20530400	20558599	2	Rep1;Rep3	gene	Phvul.005G084800
Chr05	20929200	20935599	3	Rep1;Rep2;Rep1
Chr05	21191400	21199799	2	Rep1;Rep2
Chr05	21200600	21209599	3	Rep1;Rep2;Rep2
Chr05	21212400	21214199	2	Rep1;Rep2
Chr05	21271800	21274999	2	Rep2;Rep1
Chr05	21286000	21293399	2	Rep1;Rep2
Chr05	21295200	21302599	3	Rep1;Rep2;Rep1
Chr05	21335800	21341199	2	Rep2;Rep1
Chr05	21387400	21395999	2	Rep1;Rep3
Chr05	21453200	21455199	2	Rep1;Rep2
Chr05	21464600	21465399	2	Rep2;Rep1
Chr05	21881800	21883799	2	Rep1;Rep2
Chr05	22667200	22670199	2	Rep1;Rep2
Chr05	22883400	22886599	2	Rep1;Rep2
Chr05	22929600	22932799	2	Rep1;Rep2
Chr05	23019000	23023199	2	Rep2;Rep1
Chr05	23046400	23053599	2	Rep1;Rep2
Chr05	23286600	23292399	2	Rep2;Rep1
Chr05	23304800	23311799	2	Rep1;Rep2
Chr05	23349800	23354999	2	Rep1;Rep2
Chr05	23838000	23842399	2	Rep1;Rep2
Chr05	24221000	24225599	2	Rep2;Rep1
Chr05	24324800	24328399	2	Rep2;Rep3	gene	Phvul.005G088400	NADH dehydrogenase 5B
Chr05	24324800	24328399	2	Rep2;Rep3	gene	Phvul.005G088500
Chr05	24324800	24328399	2	Rep2;Rep3	gene	Phvul.005G088300
Chr05	24658800	24663199	2	Rep1;Rep2
Chr05	24713000	24715599	2	Rep2;Rep1
Chr05	24947400	24958599	3	Rep1;Rep2;Rep2
Chr05	25121600	25124799	2	Rep1;Rep2
Chr05	25145200	25147199	2	Rep1;Rep3
Chr05	25214000	25225999	2	Rep1;Rep2	gene	Phvul.005G089700
Chr05	25325200	25328999	2	Rep2;Rep1
Chr05	25394400	25398199	2	Rep1;Rep2
Chr05	25591400	25593999	2	Rep2;Rep1
Chr05	25632000	25637399	2	Rep1;Rep2
Chr05	25686000	25687999	2	Rep2;Rep1
Chr05	25724400	25727799	2	Rep1;Rep2
Chr05	26078400	26081999	2	Rep3;Rep1
Chr05	26210400	26213399	2	Rep2;Rep1
Chr05	26249600	26252399	2	Rep1;Rep2
Chr05	26265400	26273199	2	Rep1;Rep2
Chr05	26479400	26481999	2	Rep1;Rep2
Chr05	26483600	26485599	2	Rep1;Rep2
Chr05	26669200	26673599	2	Rep2;Rep1
Chr05	26681000	26685999	2	Rep2;Rep1
Chr05	26723400	26727599	2	Rep2;Rep1
Chr05	26787200	26795799	2	Rep1;Rep2
Chr05	26858400	26865399	2	Rep1;Rep2
Chr05	26901600	26907199	2	Rep1;Rep2
Chr05	27146400	27148199	2	Rep1;Rep2
Chr05	27258000	27261999	2	Rep2;Rep1
Chr05	27424000	27425599	2	Rep1;Rep3
Chr05	27566800	27569599	2	Rep3;Rep2
Chr05	27584600	27589399	3	Rep1;Rep3;Rep2
Chr05	27737400	27741799	2	Rep2;Rep1
Chr05	27906200	27909999	2	Rep1;Rep2
Chr05	28042800	28050999	3	Rep2;Rep3;Rep1
Chr05	29071600	29075999	2	Rep2;Rep1
Chr05	29143000	29160599	2	Rep1;Rep2
Chr05	29168000	29177599	3	Rep1;Rep2;Rep2
Chr05	29215200	29222999	2	Rep1;Rep2
Chr05	29311000	29323399	2	Rep1;Rep2
Chr05	29668400	29672799	2	Rep2;Rep1
Chr05	29755600	29757599	2	Rep2;Rep1
Chr05	29845200	29849199	2	Rep1;Rep2
Chr05	30576400	30579199	2	Rep2;Rep1
Chr05	30726600	30735799	2	Rep1;Rep3
Chr05	30969400	30969999	2	Rep1;Rep2
Chr05	31529400	31530599	2	Rep1;Rep3	gene	Phvul.005G107100	Transducin/WD40 repeat-like superfamily protein
Chr05	32372400	32374199	2	Rep3;Rep2
Chr05	33571000	33574399	2	Rep2;Rep3
Chr05	33755800	33758599	2	Rep2;Rep1
Chr05	34855600	34856799	2	Rep3;Rep2
Chr05	34860000	34860799	2	Rep2;Rep3
Chr05	34865600	34867599	3	Rep3;Rep2;Rep3
Chr05	36119800	36121399	2	Rep2;Rep3
Chr05	38860600	38863799	2	Rep1;Rep3
Chr05	39708000	39714399	2	Rep1;Rep3	gene	Phvul.005G173700	pleiotropic drug resistance 12
Chr05	39708000	39714399	2	Rep1;Rep3	three_prime_UTR	Phvul.005G173700	pleiotropic drug resistance 12
Chr05	40595200	40597199	2	Rep1;Rep3	gene	Phvul.005G185900	Nucleic acid-binding, OB-fold-like protein
Chr05	40595200	40597199	2	Rep1;Rep3	three_prime_UTR	Phvul.005G185900	Nucleic acid-binding, OB-fold-like protein
Chr05	40621600	40698999	2	Rep1;Rep2	gene	Phvul.005G186100	ZPR1 zinc-finger domain protein
Chr06	549200	554599	2	Rep3;Rep1
Chr06	754400	765199	2	Rep1;Rep2
Chr06	766800	769199	2	Rep1;Rep2
Chr06	838200	845799	2	Rep2;Rep1
Chr06	947200	951399	2	Rep1;Rep2
Chr06	1526800	1532399	2	Rep1;Rep3
Chr06	1989800	1995799	2	Rep2;Rep1
Chr06	2056200	2066199	2	Rep1;Rep2
Chr06	2067000	2085399	3	Rep1;Rep2;Rep2
Chr06	2088800	2101999	2	Rep2;Rep1
Chr06	2244400	2247599	2	Rep2;Rep1
Chr06	2315400	2328599	2	Rep1;Rep2
Chr06	2456400	2460199	2	Rep1;Rep2
Chr06	2463200	2469999	2	Rep1;Rep2
Chr06	2526800	2538799	2	Rep1;Rep2
Chr06	2539800	2543199	2	Rep1;Rep2
Chr06	2584800	2586199	2	Rep2;Rep1
Chr06	2718600	2721199	2	Rep1;Rep2
Chr06	2751200	2752399	2	Rep2;Rep1
Chr06	2761600	2767399	2	Rep1;Rep2
Chr06	2768400	2776199	2	Rep1;Rep2
Chr06	2924800	2936199	2	Rep1;Rep2
Chr06	3013000	3015799	2	Rep2;Rep1
Chr06	3046800	3056199	2	Rep2;Rep1
Chr06	3180200	3186999	2	Rep1;Rep2	gene	Phvul.006G006800	cysteine-rich RLK (RECEPTOR-like protein kinase) 25
Chr06	3180200	3186999	2	Rep1;Rep2	five_prime_UTR	Phvul.006G006800	cysteine-rich RLK (RECEPTOR-like protein kinase) 25
Chr06	3334800	3339399	2	Rep1;Rep2
Chr06	3453000	3461199	2	Rep2;Rep1
Chr06	3683000	3690999	2	Rep1;Rep2
Chr06	3763800	3773399	2	Rep2;Rep1
Chr06	3863800	3867199	2	Rep2;Rep1
Chr06	3888600	3892399	2	Rep1;Rep2
Chr06	3899200	3915999	2	Rep1;Rep2
Chr06	3977000	3979799	2	Rep2;Rep1
Chr06	4125200	4126999	2	Rep3;Rep2
Chr06	4148000	4150199	2	Rep1;Rep2
Chr06	4152200	4153599	2	Rep1;Rep2	gene	Phvul.006G007700
Chr06	4152200	4153599	2	Rep1;Rep2	five_prime_UTR	Phvul.006G007700
Chr06	4152200	4153599	2	Rep1;Rep2	three_prime_UTR	Phvul.006G007700
Chr06	4169400	4172399	2	Rep2;Rep1
Chr06	4332600	4344199	2	Rep2;Rep1
Chr06	5066800	5069799	2	Rep2;Rep1
Chr06	5071200	5073799	2	Rep1;Rep2
Chr06	5077600	5088799	2	Rep2;Rep1
Chr06	5166600	5172199	2	Rep1;Rep2
Chr06	5233800	5238799	2	Rep1;Rep2
Chr06	5290400	5294599	3	Rep1;Rep2;Rep3
Chr06	5527000	5529399	2	Rep2;Rep1
Chr06	5661400	5665799	2	Rep1;Rep3
Chr06	5729200	5733799	2	Rep3;Rep2	gene	Phvul.006G011400
Chr06	6128800	6135599	2	Rep1;Rep2
Chr06	6890800	6899399	2	Rep1;Rep2
Chr06	7123400	7128199	2	Rep3;Rep1
Chr06	7164200	7176799	2	Rep1;Rep2
Chr06	7195600	7199399	2	Rep2;Rep1
Chr06	7277400	7279399	2	Rep2;Rep1
Chr06	7297000	7300199	2	Rep2;Rep1
Chr06	7757800	7760799	2	Rep2;Rep1
Chr06	7806200	7812599	2	Rep2;Rep1
Chr06	8208800	8212399	2	Rep2;Rep1
Chr06	8213400	8217599	2	Rep2;Rep1
Chr06	8218000	8222599	2	Rep2;Rep1
Chr06	8508600	8515799	2	Rep1;Rep2
Chr06	8613400	8618799	3	Rep2;Rep1;Rep2
Chr06	8861600	8870599	2	Rep1;Rep2
Chr06	9384000	9384999	2	Rep2;Rep3
Chr06	9889800	9891599	2	Rep1;Rep2
Chr06	10726600	10729799	2	Rep3;Rep2
Chr06	10898200	10903199	2	Rep3;Rep1
Chr06	11117400	11125999	2	Rep1;Rep2
Chr06	11149000	11151199	2	Rep2;Rep1
Chr06	11182000	11188599	2	Rep1;Rep2
Chr06	11201600	11210199	2	Rep1;Rep2
Chr06	11211400	11212399	2	Rep1;Rep2
Chr06	11244400	11246599	2	Rep2;Rep1
Chr06	11281600	11286999	2	Rep1;Rep3
Chr06	11468400	11486599	3	Rep1;Rep3;Rep3	gene	Phvul.006G025700	Bifunctional inhibitor/lipid-transfer protein/seed storage 2S albumin superfamily protein
Chr06	11874400	11879399	2	Rep1;Rep2
Chr06	13179400	13187999	2	Rep1;Rep2
Chr06	13232000	13234399	2	Rep2;Rep1
Chr06	13351400	13355199	2	Rep2;Rep1
Chr06	13826000	13829199	2	Rep2;Rep1
Chr06	14286400	14290399	2	Rep2;Rep1
Chr06	14523200	14532399	2	Rep1;Rep2
Chr06	15335800	15344599	2	Rep1;Rep2
Chr06	15511800	15515399	2	Rep1;Rep3
Chr06	15832800	15838599	2	Rep3;Rep2
Chr06	16217000	16221799	2	Rep1;Rep2
Chr06	16550200	16553799	2	Rep3;Rep1
Chr06	16631600	16634199	3	Rep3;Rep2;Rep1
Chr06	17081800	17086999	2	Rep1;Rep3
Chr06	20204600	20209799	2	Rep1;Rep3
Chr06	20495200	20497599	2	Rep1;Rep2
Chr06	21492800	21494199	2	Rep2;Rep3	gene	Phvul.006G097400	ARM repeat superfamily protein
Chr06	22239600	22243599	2	Rep3;Rep1
Chr06	22244600	22250199	2	Rep2;Rep3
Chr06	22685000	22688199	2	Rep2;Rep1
Chr06	23632600	23635199	2	Rep1;Rep3
Chr06	24468600	24468999	2	Rep2;Rep3
Chr06	27005000	27006999	2	Rep2;Rep3
Chr06	30493000	30504399	2	Rep1;Rep3	five_prime_UTR	Phvul.006G200300	AGAMOUS-like 17
Chr06	30493000	30504399	2	Rep1;Rep3	five_prime_UTR	Phvul.006G200300	AGAMOUS-like 17
Chr06	30493000	30504399	2	Rep1;Rep3	gene	Phvul.006G200300	AGAMOUS-like 17
Chr06	30493000	30504399	2	Rep1;Rep3	three_prime_UTR	Phvul.006G200300	AGAMOUS-like 17
Chr06	30493000	30504399	2	Rep1;Rep3	three_prime_UTR	Phvul.006G200300	AGAMOUS-like 17
Chr06	30493000	30504399	2	Rep1;Rep3	three_prime_UTR	Phvul.006G200300	AGAMOUS-like 17
Chr06	30585000	30590599	3	Rep1;Rep3;Rep3	five_prime_UTR	Phvul.006G201400	dynamin-related protein 3A
Chr06	30585000	30590599	3	Rep1;Rep3;Rep3	gene	Phvul.006G201400	dynamin-related protein 3A
Chr06	30592200	30599199	3	Rep1;Rep3;Rep2	three_prime_UTR	Phvul.006G201600	RNA-binding KH domain-containing protein
Chr06	30592200	30599199	3	Rep1;Rep3;Rep2	gene	Phvul.006G201500	Exostosin family protein
Chr06	30592200	30599199	3	Rep1;Rep3;Rep2	three_prime_UTR	Phvul.006G201600	RNA-binding KH domain-containing protein
Chr06	30592200	30599199	3	Rep1;Rep3;Rep2	three_prime_UTR	Phvul.006G201500	Exostosin family protein
Chr06	30592200	30599199	3	Rep1;Rep3;Rep2	gene	Phvul.006G201600	RNA-binding KH domain-containing protein
Chr06	30592200	30599199	3	Rep1;Rep3;Rep2	three_prime_UTR	Phvul.006G201600	RNA-binding KH domain-containing protein
Chr06	31381400	31384599	2	Rep1;Rep3	gene	Phvul.006G212700	UDP-Glycosyltransferase superfamily protein
Chr07	1139000	1144599	2	Rep1;Rep3	three_prime_UTR	Phvul.007G017000	Ataxia telangiectasia-mutated and RAD3-related
Chr07	1139000	1144599	2	Rep1;Rep3	five_prime_UTR	Phvul.007G017100	FAD/NAD(P)-binding oxidoreductase family protein
Chr07	1139000	1144599	2	Rep1;Rep3	gene	Phvul.007G017000	Ataxia telangiectasia-mutated and RAD3-related
Chr07	1139000	1144599	2	Rep1;Rep3	gene	Phvul.007G017100	FAD/NAD(P)-binding oxidoreductase family protein
Chr07	1139000	1144599	2	Rep1;Rep3	three_prime_UTR	Phvul.007G017100	FAD/NAD(P)-binding oxidoreductase family protein
Chr07	1496400	1498799	2	Rep2;Rep3	three_prime_UTR	Phvul.007G021600	Ycf1 protein
Chr07	1496400	1498799	2	Rep2;Rep3	five_prime_UTR	Phvul.007G021600	Ycf1 protein
Chr07	1496400	1498799	2	Rep2;Rep3	gene	Phvul.007G021600	Ycf1 protein
Chr07	6176000	6181199	2	Rep1;Rep2	gene	Phvul.007G068500
Chr07	7288600	7290999	2	Rep1;Rep3
Chr07	7966200	7972199	2	Rep1;Rep3	gene	Phvul.007G081600
Chr07	10149000	10155199	2	Rep1;Rep3
Chr07	11048000	11060199	2	Rep1;Rep3
Chr07	11182400	11186599	2	Rep1;Rep2
Chr07	11861600	11863199	2	Rep3;Rep2
Chr07	12442000	12446799	3	Rep1;Rep2;Rep2
Chr07	12651600	12655999	2	Rep1;Rep2
Chr07	12879800	12882399	2	Rep1;Rep3
Chr07	13844400	13847399	2	Rep2;Rep3	gene	Phvul.007G109800	Glycosyl hydrolase family 47 protein
Chr07	14265600	14268399	2	Rep2;Rep1
Chr07	14397000	14400999	2	Rep2;Rep3
Chr07	14756000	14763799	2	Rep1;Rep2
Chr07	14783200	14784599	2	Rep2;Rep1
Chr07	14883400	14886799	2	Rep1;Rep2
Chr07	14900400	14903599	2	Rep2;Rep1
Chr07	15365200	15367799	2	Rep2;Rep1
Chr07	15447800	15452399	2	Rep2;Rep3
Chr07	15497000	15500599	2	Rep3;Rep1
Chr07	15577800	15583799	2	Rep2;Rep1
Chr07	15587400	15596599	2	Rep1;Rep3
Chr07	15611600	15615199	2	Rep2;Rep1
Chr07	15738000	15746599	2	Rep1;Rep2
Chr07	15757200	15762999	2	Rep1;Rep2
Chr07	15922200	15925399	2	Rep1;Rep2
Chr07	15963400	15967599	2	Rep1;Rep2
Chr07	16077000	16078399	2	Rep2;Rep1
Chr07	16080200	16082799	2	Rep2;Rep1
Chr07	16115000	16119999	2	Rep1;Rep2
Chr07	16144200	16148199	2	Rep1;Rep2
Chr07	16158400	16171399	2	Rep1;Rep2
Chr07	16188400	16192599	2	Rep2;Rep1
Chr07	16195200	16204799	2	Rep1;Rep2
Chr07	16231000	16233599	2	Rep1;Rep2
Chr07	16290400	16298999	2	Rep2;Rep1
Chr07	16304400	16313799	3	Rep2;Rep1;Rep2
Chr07	16412200	16415199	2	Rep1;Rep2
Chr07	16524400	16533199	2	Rep1;Rep2
Chr07	16570800	16577799	2	Rep1;Rep2
Chr07	16743800	16747799	2	Rep1;Rep2
Chr07	16749000	16756799	3	Rep1;Rep2;Rep3
Chr07	16771400	16773799	2	Rep1;Rep2
Chr07	16798400	16805199	2	Rep1;Rep2
Chr07	16904000	16908799	2	Rep1;Rep2
Chr07	16960200	16963799	2	Rep2;Rep1
Chr07	16977200	16988199	2	Rep1;Rep2
Chr07	17011200	17023599	2	Rep1;Rep2
Chr07	17036200	17051999	2	Rep2;Rep1
Chr07	17078000	17088799	3	Rep1;Rep2;Rep2
Chr07	17153600	17169799	2	Rep1;Rep2
Chr07	17297600	17304599	2	Rep2;Rep1
Chr07	17364600	17372799	2	Rep2;Rep1
Chr07	17445000	17450199	2	Rep2;Rep1
Chr07	17475400	17494799	3	Rep1;Rep2;Rep3
Chr07	17755000	17764799	2	Rep1;Rep2
Chr07	17859800	17870599	2	Rep1;Rep2
Chr07	17890600	17898799	2	Rep2;Rep1
Chr07	18075200	18095999	2	Rep1;Rep2
Chr07	18158800	18173199	2	Rep1;Rep2
Chr07	18183400	18190599	2	Rep1;Rep2
Chr07	18192400	18195199	2	Rep1;Rep2
Chr07	18226800	18241599	4	Rep1;Rep2;Rep2;Rep2
Chr07	18395800	18401199	2	Rep1;Rep3
Chr07	18430800	18436799	2	Rep2;Rep1
Chr07	18464800	18481199	3	Rep1;Rep2;Rep2
Chr07	18671600	18676799	2	Rep1;Rep2
Chr07	19223200	19229399	2	Rep1;Rep2
Chr07	19444000	19452199	3	Rep2;Rep1;Rep2
Chr07	19488800	19491799	2	Rep2;Rep1
Chr07	19515600	19531799	2	Rep1;Rep2
Chr07	19549000	19552399	2	Rep1;Rep2
Chr07	19589400	19604199	2	Rep1;Rep2
Chr07	19636200	19642399	2	Rep2;Rep1
Chr07	19645600	19661799	3	Rep2;Rep1;Rep2
Chr07	19663000	19673599	2	Rep1;Rep2
Chr07	19676400	19678799	2	Rep2;Rep1
Chr07	19689200	19702599	2	Rep1;Rep2
Chr07	19713600	19725199	2	Rep1;Rep2
Chr07	19727600	19768199	4	Rep1;Rep2;Rep2;Rep2
Chr07	19806000	19811399	2	Rep1;Rep2
Chr07	19818000	19820199	2	Rep2;Rep1
Chr07	19918200	19923799	2	Rep1;Rep2
Chr07	19935800	19948199	2	Rep1;Rep2
Chr07	19969800	19973199	2	Rep1;Rep2
Chr07	20119400	20131799	3	Rep1;Rep2;Rep1
Chr07	20181800	20189399	2	Rep2;Rep1
Chr07	20302000	20328599	3	Rep1;Rep2;Rep2
Chr07	20376600	20379399	2	Rep3;Rep1
Chr07	20429000	20432399	2	Rep1;Rep2
Chr07	20549800	20561399	2	Rep1;Rep2
Chr07	20672800	20675599	2	Rep1;Rep2
Chr07	21002200	21004399	2	Rep1;Rep2
Chr07	21077000	21088399	2	Rep1;Rep2
Chr07	21097400	21110199	2	Rep1;Rep2
Chr07	21127800	21135599	2	Rep3;Rep1
Chr07	21138200	21144199	2	Rep2;Rep1
Chr07	21184800	21188599	2	Rep2;Rep1
Chr07	21248600	21258999	2	Rep1;Rep2
Chr07	21283400	21286999	2	Rep1;Rep2
Chr07	21434400	21450199	2	Rep2;Rep1
Chr07	21455600	21464199	2	Rep1;Rep2
Chr07	21480400	21482599	2	Rep1;Rep2
Chr07	21483400	21484799	2	Rep1;Rep2
Chr07	21491600	21502999	2	Rep1;Rep2
Chr07	21504000	21510999	2	Rep2;Rep1
Chr07	21594600	21609999	2	Rep1;Rep2
Chr07	21760600	21767599	2	Rep1;Rep2
Chr07	21796200	21797599	2	Rep1;Rep2
Chr07	21798000	21814399	2	Rep2;Rep1
Chr07	21817600	21826999	2	Rep2;Rep1
Chr07	21834800	21846199	2	Rep1;Rep3
Chr07	21853000	21861199	2	Rep1;Rep2
Chr07	22043400	22053199	2	Rep2;Rep1
Chr07	22118400	22129999	2	Rep1;Rep2
Chr07	22135400	22144199	2	Rep2;Rep1
Chr07	22172600	22174199	2	Rep2;Rep1
Chr07	22216800	22225999	2	Rep1;Rep3
Chr07	22252000	22252799	2	Rep2;Rep1
Chr07	22254200	22266599	2	Rep1;Rep2
Chr07	22359200	22365999	2	Rep1;Rep2
Chr07	22627600	22636999	2	Rep2;Rep1
Chr07	22719000	22736799	3	Rep1;Rep2;Rep2
Chr07	22812000	22827199	3	Rep1;Rep2;Rep1
Chr07	22928600	22932199	2	Rep1;Rep2
Chr07	22940800	22944199	2	Rep1;Rep2
Chr07	23004400	23008399	2	Rep1;Rep2
Chr07	23040800	23044999	2	Rep2;Rep1
Chr07	23061000	23071599	2	Rep1;Rep2
Chr07	23135000	23141999	2	Rep1;Rep2
Chr07	23411800	23414599	2	Rep1;Rep2
Chr07	23415600	23425599	2	Rep1;Rep2
Chr07	23749000	23754399	2	Rep1;Rep2
Chr07	23872000	23876399	2	Rep1;Rep2
Chr07	23893000	23904199	2	Rep1;Rep2
Chr07	23971600	23975199	2	Rep1;Rep2
Chr07	24015800	24022399	2	Rep2;Rep1
Chr07	24030000	24038799	3	Rep1;Rep2;Rep2
Chr07	24062000	24066799	2	Rep2;Rep1
Chr07	24072400	24074399	2	Rep1;Rep2
Chr07	24103800	24111199	2	Rep1;Rep2
Chr07	24177000	24189199	2	Rep1;Rep2
Chr07	24191400	24198399	2	Rep1;Rep2
Chr07	24215200	24216999	2	Rep1;Rep2
Chr07	24224200	24227199	2	Rep2;Rep1
Chr07	24238400	24256399	2	Rep1;Rep2
Chr07	24264600	24269599	2	Rep2;Rep1
Chr07	24393600	24400599	2	Rep1;Rep2
Chr07	24446600	24466799	2	Rep2;Rep1
Chr07	24514400	24520799	2	Rep1;Rep2
Chr07	24549000	24559399	2	Rep1;Rep2
Chr07	24592800	24606199	2	Rep1;Rep2
Chr07	24647000	24650399	2	Rep2;Rep1
Chr07	24671000	24684599	2	Rep1;Rep2
Chr07	24740400	24741599	2	Rep1;Rep2
Chr07	24747800	24784399	3	Rep1;Rep3;Rep2
Chr07	24860800	24865999	2	Rep1;Rep2
Chr07	24892200	24897799	2	Rep1;Rep2
Chr07	24926400	24934599	2	Rep2;Rep1
Chr07	24939000	24944999	2	Rep1;Rep2
Chr07	24999000	25010999	2	Rep2;Rep1
Chr07	25040400	25047999	2	Rep2;Rep1
Chr07	25054000	25072799	2	Rep2;Rep1	gene	Phvul.007G125300	Nucleic acid-binding, OB-fold-like protein
Chr07	25118800	25126399	2	Rep1;Rep2
Chr07	25170000	25177599	3	Rep1;Rep2;Rep2
Chr07	25178800	25205199	3	Rep1;Rep2;Rep2
Chr07	25274600	25310799	3	Rep1;Rep2;Rep1
Chr07	25281400	25310799	3	Rep2;Rep1;Rep2
Chr07	25322800	25324399	2	Rep2;Rep1
Chr07	25442400	25443599	2	Rep2;Rep3
Chr07	25624000	25627799	2	Rep1;Rep2
Chr07	25670600	25674799	2	Rep1;Rep2
Chr07	25775800	25783599	2	Rep1;Rep2
Chr07	25998200	26001799	2	Rep2;Rep1
Chr07	26074000	26076999	2	Rep1;Rep2	gene	Phvul.007G127100	Senescence/dehydration-associated protein-related
Chr07	26082200	26089399	2	Rep2;Rep1
Chr07	26114800	26133599	2	Rep1;Rep2
Chr07	26184800	26186199	2	Rep2;Rep1
Chr07	26190200	26195999	2	Rep1;Rep2
Chr07	26212000	26215999	2	Rep1;Rep2
Chr07	26266600	26270599	2	Rep2;Rep1
Chr07	26344000	26349599	3	Rep1;Rep2;Rep2
Chr07	26416600	26421999	2	Rep1;Rep2
Chr07	26513200	26524599	2	Rep1;Rep2
Chr07	26575400	26585399	2	Rep1;Rep3
Chr07	26872200	26874799	2	Rep1;Rep2
Chr07	26877600	26879599	2	Rep2;Rep1
Chr07	26966200	26971799	2	Rep1;Rep2
Chr07	26989200	26994799	2	Rep2;Rep1
Chr07	26998000	27016199	2	Rep1;Rep2
Chr07	27042400	27058599	2	Rep1;Rep2
Chr07	27062200	27088999	2	Rep1;Rep2
Chr07	27113200	27120399	2	Rep2;Rep1
Chr07	27121000	27127599	2	Rep2;Rep1
Chr07	27180800	27190199	3	Rep2;Rep1;Rep2
Chr07	27200400	27211399	2	Rep1;Rep2
Chr07	27228200	27238399	3	Rep1;Rep2;Rep1
Chr07	27239200	27246999	2	Rep1;Rep2
Chr07	27249000	27253599	2	Rep1;Rep2
Chr07	27266000	27270399	2	Rep1;Rep2
Chr07	27308200	27312199	2	Rep1;Rep2
Chr07	27531600	27537199	2	Rep1;Rep2
Chr07	27635000	27639599	2	Rep1;Rep2
Chr07	27651200	27656799	2	Rep1;Rep2
Chr07	27689000	27692799	2	Rep1;Rep2
Chr07	27706800	27717399	2	Rep3;Rep1
Chr07	27794200	27800399	2	Rep2;Rep1
Chr07	28093800	28103799	2	Rep1;Rep2
Chr07	28297800	28302199	2	Rep2;Rep3
Chr07	28335200	28357199	3	Rep2;Rep1;Rep2
Chr07	28383600	28385199	2	Rep1;Rep2
Chr07	28428600	28446599	2	Rep1;Rep2
Chr07	28465200	28493599	3	Rep1;Rep2;Rep1
Chr07	28538200	28545799	2	Rep2;Rep1
Chr07	28582800	28606199	2	Rep2;Rep1
Chr07	28607000	28636199	2	Rep1;Rep2
Chr07	28716000	28728599	2	Rep2;Rep1
Chr07	28760600	28773399	2	Rep1;Rep2
Chr07	28806800	28809599	2	Rep1;Rep2
Chr07	28834200	28849599	2	Rep1;Rep2
Chr07	28902800	28919199	3	Rep1;Rep2;Rep1
Chr07	29023800	29053999	2	Rep1;Rep2
Chr07	29055000	29062799	2	Rep1;Rep2
Chr07	29171400	29206799	3	Rep1;Rep2;Rep2	gene	Phvul.007G129600
Chr07	29428800	29432999	2	Rep2;Rep1
Chr07	29434000	29445599	2	Rep1;Rep2
Chr07	29461400	29473199	2	Rep1;Rep2
Chr07	29549200	29554799	2	Rep2;Rep1
Chr07	29572200	29582199	2	Rep1;Rep2
Chr07	29593200	29611599	2	Rep1;Rep3
Chr07	29662800	29667799	2	Rep1;Rep2
Chr07	29674400	29687199	2	Rep2;Rep1
Chr07	29781400	29784799	2	Rep2;Rep1
Chr07	29785400	29792599	2	Rep1;Rep2
Chr07	29796400	29813399	2	Rep1;Rep2	five_prime_UTR	Phvul.007G130100
Chr07	29796400	29813399	2	Rep1;Rep2	gene	Phvul.007G130100
Chr07	29796400	29813399	2	Rep1;Rep2	three_prime_UTR	Phvul.007G130100
Chr07	29849600	29851199	2	Rep2;Rep1
Chr07	29981800	29994199	3	Rep1;Rep2;Rep1
Chr07	30016200	30025199	2	Rep1;Rep2
Chr07	30036000	30037399	2	Rep2;Rep1
Chr07	30067200	30068599	2	Rep1;Rep2
Chr07	30086600	30094999	2	Rep1;Rep2	five_prime_UTR	Phvul.007G130200	Auxin efflux carrier family protein
Chr07	30086600	30094999	2	Rep1;Rep2	three_prime_UTR	Phvul.007G130200	Auxin efflux carrier family protein
Chr07	30086600	30094999	2	Rep1;Rep2	gene	Phvul.007G130200	Auxin efflux carrier family protein
Chr07	30147600	30159599	2	Rep1;Rep2
Chr07	30164800	30175599	2	Rep1;Rep2
Chr07	30176200	30195999	2	Rep1;Rep2	five_prime_UTR	Phvul.007G130300	Protein of unknown function (DUF810)
Chr07	30176200	30195999	2	Rep1;Rep2	gene	Phvul.007G130300	Protein of unknown function (DUF810)
Chr07	30176200	30195999	2	Rep1;Rep2	three_prime_UTR	Phvul.007G130300	Protein of unknown function (DUF810)
Chr07	30199200	30205999	2	Rep2;Rep1
Chr07	30283000	30288399	2	Rep1;Rep2
Chr07	30330600	30335599	2	Rep2;Rep1
Chr07	30350000	30351399	2	Rep1;Rep2
Chr07	30359400	30363599	2	Rep1;Rep2
Chr07	30368400	30384799	2	Rep2;Rep1
Chr07	30471600	30479199	2	Rep1;Rep2
Chr07	30481400	30484399	2	Rep1;Rep2
Chr07	30517000	30517999	2	Rep1;Rep2
Chr07	30571000	30575599	2	Rep1;Rep2
Chr07	30576400	30578799	2	Rep1;Rep2
Chr07	30585200	30588199	2	Rep2;Rep1
Chr07	30673800	30683199	2	Rep2;Rep1
Chr07	30723200	30741399	3	Rep2;Rep1;Rep2
Chr07	30742400	30756199	2	Rep1;Rep2
Chr07	30759800	30768999	3	Rep2;Rep1;Rep2
Chr07	30798000	30802999	2	Rep1;Rep2
Chr07	30814600	30821199	2	Rep2;Rep1
Chr07	30831600	30848599	2	Rep2;Rep1
Chr07	30855600	30874999	2	Rep1;Rep2
Chr07	30885800	30888799	2	Rep1;Rep2
Chr07	30890800	30896799	2	Rep1;Rep2
Chr07	30899000	30911399	2	Rep1;Rep2
Chr07	30914600	30925799	3	Rep1;Rep2;Rep2
Chr07	30933600	30945799	2	Rep1;Rep2
Chr07	30955800	30963399	2	Rep1;Rep2
Chr07	30975600	30982599	2	Rep1;Rep2
Chr07	30985200	31002799	3	Rep1;Rep2;Rep2
Chr07	31010600	31014399	2	Rep1;Rep2
Chr07	31029400	31037999	2	Rep1;Rep2
Chr07	31058400	31073199	2	Rep2;Rep1
Chr07	31084200	31088799	2	Rep2;Rep1
Chr07	31117200	31121399	2	Rep1;Rep2
Chr07	31219600	31242599	2	Rep1;Rep2
Chr07	31261600	31276999	3	Rep2;Rep1;Rep2
Chr07	31278000	31279199	2	Rep1;Rep2
Chr07	31292200	31302199	2	Rep1;Rep2
Chr07	31386800	31399799	2	Rep2;Rep1
Chr07	31400600	31403599	2	Rep1;Rep2
Chr07	31411800	31419799	2	Rep1;Rep2
Chr07	31496400	31501199	2	Rep1;Rep2
Chr07	31502200	31527999	2	Rep1;Rep3
Chr07	31535600	31552199	3	Rep1;Rep2;Rep3
Chr07	31555600	31559999	2	Rep1;Rep2
Chr07	31570000	31576399	3	Rep2;Rep1;Rep2
Chr07	31634800	31647199	2	Rep1;Rep2
Chr07	31666800	31673999	3	Rep1;Rep2;Rep1
Chr07	31689800	31713199	2	Rep1;Rep2
Chr07	31724400	31725999	2	Rep1;Rep2
Chr07	31732400	31740199	2	Rep1;Rep2
Chr07	31748400	31752399	2	Rep1;Rep2
Chr07	31810200	31811599	2	Rep1;Rep2
Chr07	31826800	31835799	2	Rep1;Rep2
Chr07	31852200	31866999	3	Rep3;Rep2;Rep1
Chr07	31929400	31946199	2	Rep1;Rep2
Chr07	32095600	32103199	2	Rep1;Rep2
Chr07	32150600	32154199	2	Rep2;Rep1
Chr07	32179600	32184199	3	Rep1;Rep2;Rep2
Chr07	32201400	32203199	2	Rep2;Rep1
Chr07	32230600	32236399	2	Rep1;Rep2
Chr07	32237400	32240799	2	Rep2;Rep1
Chr07	32241600	32247199	2	Rep1;Rep2
Chr07	32269000	32285599	3	Rep1;Rep2;Rep2
Chr07	32391000	32400999	3	Rep2;Rep1;Rep2
Chr07	32419800	32439199	3	Rep1;Rep2;Rep2
Chr07	32469800	32476599	2	Rep2;Rep1
Chr07	32477800	32488799	4	Rep2;Rep1;Rep2;Rep2
Chr07	32538600	32540399	2	Rep2;Rep1
Chr07	32671800	32691599	2	Rep1;Rep2
Chr07	32768600	32771599	2	Rep1;Rep2
Chr07	32853400	32861199	2	Rep3;Rep1
Chr07	32979400	32989199	2	Rep1;Rep2
Chr07	33524200	33538599	2	Rep2;Rep1
Chr07	33555000	33604399	6	Rep2;Rep3;Rep1;Rep3;Rep2;Rep3	gene	Phvul.007G136100	Transducin/WD40 repeat-like superfamily protein
Chr07	33555000	33604399	6	Rep2;Rep3;Rep1;Rep3;Rep2;Rep3	three_prime_UTR	Phvul.007G136000	phosphofructokinase 4
Chr07	33555000	33604399	6	Rep2;Rep3;Rep1;Rep3;Rep2;Rep3	five_prime_UTR	Phvul.007G135900	Integrase-type DNA-binding superfamily protein
Chr07	33555000	33604399	6	Rep2;Rep3;Rep1;Rep3;Rep2;Rep3	five_prime_UTR	Phvul.007G136000	phosphofructokinase 4
Chr07	33555000	33604399	6	Rep2;Rep3;Rep1;Rep3;Rep2;Rep3	three_prime_UTR	Phvul.007G135900	Integrase-type DNA-binding superfamily protein
Chr07	33555000	33604399	6	Rep2;Rep3;Rep1;Rep3;Rep2;Rep3	three_prime_UTR	Phvul.007G136100	Transducin/WD40 repeat-like superfamily protein
Chr07	33555000	33604399	6	Rep2;Rep3;Rep1;Rep3;Rep2;Rep3	gene	Phvul.007G135900	Integrase-type DNA-binding superfamily protein
Chr07	33555000	33604399	6	Rep2;Rep3;Rep1;Rep3;Rep2;Rep3	three_prime_UTR	Phvul.007G136000	phosphofructokinase 4
Chr07	33555000	33604399	6	Rep2;Rep3;Rep1;Rep3;Rep2;Rep3	three_prime_UTR	Phvul.007G136000	phosphofructokinase 4
Chr07	33555000	33604399	6	Rep2;Rep3;Rep1;Rep3;Rep2;Rep3	three_prime_UTR	Phvul.007G136000	phosphofructokinase 4
Chr07	33555000	33604399	6	Rep2;Rep3;Rep1;Rep3;Rep2;Rep3	gene	Phvul.007G136000	phosphofructokinase 4
Chr07	33605400	33662599	6	Rep1;Rep2;Rep3;Rep3;Rep2;Rep3	gene	Phvul.007G136100	Transducin/WD40 repeat-like superfamily protein
Chr07	33605400	33662599	6	Rep1;Rep2;Rep3;Rep3;Rep2;Rep3	three_prime_UTR	Phvul.007G136200	ubiquitin-specific protease 12
Chr07	33605400	33662599	6	Rep1;Rep2;Rep3;Rep3;Rep2;Rep3	five_prime_UTR	Phvul.007G136100	Transducin/WD40 repeat-like superfamily protein
Chr07	33605400	33662599	6	Rep1;Rep2;Rep3;Rep3;Rep2;Rep3	three_prime_UTR	Phvul.007G136200	ubiquitin-specific protease 12
Chr07	33605400	33662599	6	Rep1;Rep2;Rep3;Rep3;Rep2;Rep3	gene	Phvul.007G136300	Transducin/WD40 repeat-like superfamily protein
Chr07	33605400	33662599	6	Rep1;Rep2;Rep3;Rep3;Rep2;Rep3	five_prime_UTR	Phvul.007G136200	ubiquitin-specific protease 12
Chr07	33605400	33662599	6	Rep1;Rep2;Rep3;Rep3;Rep2;Rep3	gene	Phvul.007G136200	ubiquitin-specific protease 12
Chr07	33605400	33662599	6	Rep1;Rep2;Rep3;Rep3;Rep2;Rep3	five_prime_UTR	Phvul.007G136300	Transducin/WD40 repeat-like superfamily protein
Chr07	33998800	34004199	2	Rep2;Rep1
Chr07	34043200	34046599	2	Rep2;Rep1
Chr07	34052400	34054399	2	Rep2;Rep1
Chr07	34553200	34558199	2	Rep1;Rep2
Chr07	35190800	35194399	2	Rep1;Rep3
Chr07	35267200	35277599	2	Rep1;Rep2
Chr07	35439200	35443199	2	Rep2;Rep1
Chr07	35821400	35825999	2	Rep1;Rep2
Chr07	38070200	38072399	2	Rep3;Rep2	gene	Phvul.007G156300	HIT-type Zinc finger family protein
Chr07	38070200	38072399	2	Rep3;Rep2	three_prime_UTR	Phvul.007G156300	HIT-type Zinc finger family protein
Chr07	39281400	39282799	2	Rep1;Rep2
Chr07	39377600	39380599	2	Rep2;Rep1
Chr07	40649600	40654599	2	Rep1;Rep2
Chr07	40837400	40844799	2	Rep2;Rep3
Chr07	40937400	40945399	2	Rep1;Rep2
Chr07	41599200	41607199	2	Rep3;Rep1	gene	Phvul.007G179300	cyclin H;1
Chr07	42596800	42599799	3	Rep2;Rep1;Rep3
Chr07	44276600	44279999	2	Rep1;Rep3
Chr07	44712800	44721799	2	Rep3;Rep1
Chr07	44952000	44959799	2	Rep1;Rep2
Chr07	45717000	45721799	2	Rep2;Rep1
Chr07	46162000	46164799	2	Rep2;Rep3
Chr07	47174800	47180199	2	Rep2;Rep1
Chr07	47275800	47280399	2	Rep3;Rep2	gene	Phvul.007G232800	triglyceride lipases;triglyceride lipases
Chr07	48824400	48827799	2	Rep1;Rep2
Chr07	49682600	49684199	2	Rep2;Rep3
Chr08	2662600	2665999	2	Rep3;Rep1
Chr08	3237200	3242399	2	Rep1;Rep3	five_prime_UTR	Phvul.008G038300	EXS (ERD1/XPR1/SYG1) family protein
Chr08	3237200	3242399	2	Rep1;Rep3	gene	Phvul.008G038300	EXS (ERD1/XPR1/SYG1) family protein
Chr08	6491800	6498399	2	Rep2;Rep1	three_prime_UTR	Phvul.008G071500	NB-ARC domain-containing disease resistance protein
Chr08	6491800	6498399	2	Rep2;Rep1	three_prime_UTR	Phvul.008G071500	NB-ARC domain-containing disease resistance protein
Chr08	6491800	6498399	2	Rep2;Rep1	gene	Phvul.008G071500	NB-ARC domain-containing disease resistance protein
Chr08	7771200	7773399	2	Rep3;Rep1
Chr08	9643800	9647599	2	Rep2;Rep3
Chr08	10036200	10039199	2	Rep3;Rep1
Chr08	10700000	10705199	2	Rep1;Rep3
Chr08	11371400	11378799	2	Rep1;Rep2	gene	Phvul.008G102600
Chr08	11405600	11411199	3	Rep1;Rep2;Rep1
Chr08	11435600	11448999	2	Rep1;Rep2
Chr08	11454600	11459199	2	Rep1;Rep2
Chr08	12405000	12407599	2	Rep2;Rep1
Chr08	13479600	13484599	2	Rep1;Rep2
Chr08	13977400	13983999	2	Rep1;Rep2
Chr08	14330400	14335399	2	Rep1;Rep2
Chr08	14685000	14688399	2	Rep3;Rep2
Chr08	14709400	14710999	2	Rep1;Rep2
Chr08	15118000	15123799	2	Rep2;Rep1
Chr08	15364400	15367799	2	Rep2;Rep1
Chr08	15390800	15393399	2	Rep3;Rep1
Chr08	15525800	15533599	2	Rep2;Rep1
Chr08	15588400	15591399	2	Rep2;Rep1
Chr08	15671200	15680799	2	Rep2;Rep1
Chr08	15859400	15861799	2	Rep2;Rep1
Chr08	15893000	15901599	2	Rep1;Rep2
Chr08	15980600	15986399	2	Rep2;Rep1
Chr08	16065800	16067199	2	Rep1;Rep2
Chr08	16172000	16173799	2	Rep1;Rep2
Chr08	16185200	16186399	2	Rep1;Rep2
Chr08	16220600	16223799	2	Rep1;Rep2
Chr08	16262400	16271599	2	Rep1;Rep2
Chr08	17241600	17244799	2	Rep1;Rep2
Chr08	17353400	17357199	2	Rep2;Rep1
Chr08	17384600	17386599	2	Rep2;Rep1
Chr08	17410400	17415599	2	Rep2;Rep1
Chr08	17417200	17426199	2	Rep1;Rep2
Chr08	17580600	17590399	2	Rep1;Rep2
Chr08	17638200	17641599	2	Rep1;Rep2
Chr08	17725000	17729999	2	Rep2;Rep1
Chr08	17772000	17776199	2	Rep1;Rep2
Chr08	17811400	17817799	3	Rep1;Rep2;Rep1
Chr08	17878400	17884599	2	Rep1;Rep2
Chr08	17909200	17912199	2	Rep1;Rep2
Chr08	17922000	17924999	2	Rep1;Rep2
Chr08	18030000	18033199	2	Rep1;Rep2
Chr08	18040600	18048999	2	Rep2;Rep1
Chr08	18077200	18080199	2	Rep1;Rep2
Chr08	18398000	18401999	2	Rep3;Rep1
Chr08	18583200	18585599	2	Rep2;Rep1
Chr08	18616200	18624599	3	Rep1;Rep2;Rep3
Chr08	18689400	18695799	3	Rep2;Rep1;Rep2
Chr08	18696400	18701999	2	Rep1;Rep2
Chr08	18706600	18709399	2	Rep1;Rep3
Chr08	19106200	19113999	2	Rep1;Rep2
Chr08	19123000	19127599	2	Rep1;Rep2
Chr08	19408800	19420799	3	Rep1;Rep2;Rep1
Chr08	19605200	19608199	2	Rep1;Rep2
Chr08	19720400	19725799	2	Rep1;Rep2
Chr08	20600800	20604599	2	Rep3;Rep2	gene	Phvul.008G132400	Cyclin family protein
Chr08	20731200	20741999	2	Rep1;Rep2
Chr08	20836800	20846999	2	Rep2;Rep1	gene	Phvul.008G133000	Galactosyltransferase family protein
Chr08	20836800	20846999	2	Rep2;Rep1	three_prime_UTR	Phvul.008G133000	Galactosyltransferase family protein
Chr08	20836800	20846999	2	Rep2;Rep1	five_prime_UTR	Phvul.008G133000	Galactosyltransferase family protein
Chr08	20836800	20846999	2	Rep2;Rep1	five_prime_UTR	Phvul.008G133000	Galactosyltransferase family protein
Chr08	20836800	20846999	2	Rep2;Rep1	five_prime_UTR	Phvul.008G133000	Galactosyltransferase family protein
Chr08	21144400	21146399	2	Rep2;Rep1
Chr08	21375600	21385999	2	Rep2;Rep1
Chr08	21793600	21795199	2	Rep2;Rep1
Chr08	22172200	22177999	2	Rep1;Rep2
Chr08	22290800	22293799	2	Rep1;Rep2
Chr08	22584800	22587199	2	Rep1;Rep2
Chr08	22806000	22809999	2	Rep3;Rep1
Chr08	23081000	23084399	2	Rep1;Rep2
Chr08	23227200	23236199	2	Rep1;Rep2	gene	Phvul.008G139400	P-loop containing nucleoside triphosphate hydrolases superfamily protein
Chr08	23540800	23543399	2	Rep2;Rep1
Chr08	23555000	23558199	2	Rep2;Rep1
Chr08	23770600	23775199	2	Rep1;Rep2
Chr08	23878000	23882399	2	Rep2;Rep1
Chr08	23963800	23969799	3	Rep1;Rep3;Rep2
Chr08	24017600	24026199	3	Rep1;Rep2;Rep1
Chr08	24131400	24137599	2	Rep1;Rep2
Chr08	24144400	24148999	2	Rep1;Rep2
Chr08	24151400	24162599	2	Rep1;Rep2
Chr08	24193000	24206199	2	Rep1;Rep2
Chr08	24209400	24218999	2	Rep1;Rep2
Chr08	24338800	24343999	2	Rep1;Rep2
Chr08	24357600	24374199	3	Rep1;Rep2;Rep2
Chr08	24357600	24385199	3	Rep1;Rep2;Rep1
Chr08	24505200	24518799	2	Rep1;Rep2
Chr08	24609000	24611199	2	Rep2;Rep1
Chr08	24770800	24775599	2	Rep1;Rep2
Chr08	24798200	24802399	2	Rep2;Rep1
Chr08	24816200	24833199	2	Rep1;Rep2
Chr08	24837600	24845599	2	Rep1;Rep2
Chr08	24863000	24880999	3	Rep1;Rep2;Rep2
Chr08	24894400	24895399	2	Rep1;Rep2
Chr08	24938600	24964599	2	Rep1;Rep2
Chr08	24967000	24972599	2	Rep2;Rep1
Chr08	24987800	25003999	2	Rep2;Rep1
Chr08	25005000	25011999	2	Rep1;Rep2
Chr08	25361600	25366799	3	Rep1;Rep2;Rep1
Chr08	25389200	25390999	2	Rep3;Rep1
Chr08	25430800	25432399	2	Rep3;Rep2
Chr08	25706000	25708199	2	Rep2;Rep1
Chr08	25712000	25715599	2	Rep1;Rep2
Chr08	26258400	26268999	2	Rep2;Rep1
Chr08	26415200	26423999	2	Rep1;Rep2
Chr08	26490800	26491799	2	Rep2;Rep1
Chr08	26591200	26597199	2	Rep1;Rep2
Chr08	26814600	26824599	2	Rep1;Rep2
Chr08	26925600	26942399	2	Rep1;Rep2
Chr08	27104200	27116799	3	Rep2;Rep1;Rep2
Chr08	27118400	27122399	2	Rep2;Rep1
Chr08	27145600	27151399	2	Rep2;Rep1
Chr08	27173000	27183199	3	Rep2;Rep1;Rep2
Chr08	27206600	27221999	3	Rep1;Rep2;Rep2
Chr08	27258600	27269999	2	Rep1;Rep2
Chr08	27294600	27302999	2	Rep1;Rep2
Chr08	27374600	27380799	2	Rep1;Rep2
Chr08	27381800	27391799	2	Rep1;Rep2
Chr08	27476400	27479199	2	Rep1;Rep2
Chr08	27581000	27598599	2	Rep1;Rep2
Chr08	28060400	28064999	2	Rep1;Rep2
Chr08	28150200	28161199	2	Rep1;Rep2
Chr08	28219400	28229999	2	Rep1;Rep2
Chr08	28279200	28284799	2	Rep1;Rep2	gene	Phvul.008G146100	hAT dimerisation domain-containing protein
Chr08	28363800	28369999	2	Rep1;Rep2
Chr08	28385600	28386799	2	Rep2;Rep1
Chr08	28490400	28496599	3	Rep1;Rep2;Rep1
Chr08	28499600	28510799	2	Rep2;Rep1
Chr08	28513600	28517399	2	Rep2;Rep1
Chr08	28553600	28573599	2	Rep1;Rep2
Chr08	28574400	28588999	2	Rep1;Rep2
Chr08	28602000	28605399	2	Rep2;Rep1
Chr08	28668800	28676799	2	Rep1;Rep2
Chr08	28729600	28744199	3	Rep1;Rep2;Rep2	gene	Phvul.008G147000	Domain of unknown function (DUF23)
Chr08	28790400	28798999	2	Rep1;Rep2
Chr08	28810600	28832799	2	Rep1;Rep2
Chr08	28878200	28886799	2	Rep1;Rep2
Chr08	28917200	28921399	2	Rep2;Rep1
Chr08	28977600	28984799	2	Rep1;Rep2
Chr08	29047400	29072199	2	Rep1;Rep2	gene	Phvul.008G147100
Chr08	29047400	29072199	2	Rep1;Rep2	five_prime_UTR	Phvul.008G147100
Chr08	29047400	29072199	2	Rep1;Rep2	five_prime_UTR	Phvul.008G147100
Chr08	29120000	29144199	3	Rep1;Rep2;Rep2
Chr08	29153600	29161999	2	Rep1;Rep2
Chr08	29164600	29168799	2	Rep2;Rep1
Chr08	29177800	29181999	2	Rep2;Rep1
Chr08	29343800	29344999	2	Rep1;Rep2
Chr08	29468200	29468799	2	Rep2;Rep1
Chr08	29581400	29586599	2	Rep2;Rep1
Chr08	29613800	29616599	2	Rep3;Rep1
Chr08	29795800	29805799	2	Rep2;Rep1
Chr08	29952800	29959399	2	Rep1;Rep2
Chr08	29990800	29997599	2	Rep1;Rep2
Chr08	30120800	30124399	2	Rep1;Rep2
Chr08	30127000	30134599	2	Rep1;Rep2	three_prime_UTR	Phvul.008G148200	zinc finger (C3HC4-type RING finger) family protein
Chr08	30127000	30134599	2	Rep1;Rep2	five_prime_UTR	Phvul.008G148200	zinc finger (C3HC4-type RING finger) family protein
Chr08	30127000	30134599	2	Rep1;Rep2	gene	Phvul.008G148200	zinc finger (C3HC4-type RING finger) family protein
Chr08	30270200	30274999	2	Rep1;Rep2
Chr08	30275200	30278399	2	Rep1;Rep2
Chr08	30515200	30520399	3	Rep3;Rep1;Rep2
Chr08	30587000	30594599	2	Rep1;Rep2
Chr08	30659400	30662999	2	Rep1;Rep2
Chr08	30821400	30827799	2	Rep1;Rep2
Chr08	30925000	30928199	2	Rep2;Rep1
Chr08	30975800	30978399	2	Rep1;Rep2
Chr08	31025000	31026999	2	Rep2;Rep3
Chr08	31088800	31094599	2	Rep1;Rep2
Chr08	31131200	31134599	2	Rep1;Rep2
Chr08	31171600	31176399	2	Rep3;Rep1	gene	Phvul.008G150100	global transcription factor group E8
Chr08	31308200	31315199	2	Rep1;Rep2
Chr08	31350800	31351999	2	Rep2;Rep3	gene	Phvul.008G150400	glutamate receptor 2.5
Chr08	31350800	31351999	2	Rep2;Rep3	three_prime_UTR	Phvul.008G150400	glutamate receptor 2.5
Chr08	31369000	31374999	2	Rep2;Rep3	gene	Phvul.008G150500	chloroplast ribosomal protein S4
Chr08	31481400	31484999	2	Rep2;Rep1
Chr08	31626800	31629199	2	Rep2;Rep1
Chr08	31704000	31716799	3	Rep1;Rep2;Rep1
Chr08	31908400	31914599	2	Rep1;Rep2
Chr08	31916800	31917999	2	Rep1;Rep2
Chr08	31919200	31922199	2	Rep2;Rep1
Chr08	31932400	31939599	2	Rep1;Rep2
Chr08	31940600	31947799	2	Rep1;Rep2
Chr08	31984800	31988199	2	Rep1;Rep2
Chr08	31993400	31996999	2	Rep1;Rep2
Chr08	32015200	32019799	2	Rep1;Rep2
Chr08	32078600	32081799	2	Rep1;Rep2
Chr08	32107400	32115399	3	Rep1;Rep2;Rep2
Chr08	32179800	32190599	2	Rep1;Rep2
Chr08	32191400	32204999	2	Rep1;Rep2
Chr08	32461000	32463599	2	Rep1;Rep2
Chr08	32578400	32586399	2	Rep1;Rep2
Chr08	32590000	32597999	2	Rep1;Rep2
Chr08	32681000	32693799	2	Rep2;Rep1
Chr08	32766200	32796599	2	Rep1;Rep2	five_prime_UTR	Phvul.008G151900	UDP-Glycosyltransferase superfamily protein
Chr08	32766200	32796599	2	Rep1;Rep2	three_prime_UTR	Phvul.008G151900	UDP-Glycosyltransferase superfamily protein
Chr08	32766200	32796599	2	Rep1;Rep2	gene	Phvul.008G151900	UDP-Glycosyltransferase superfamily protein
Chr08	32815800	32817999	2	Rep1;Rep2
Chr08	32867200	32873599	2	Rep2;Rep1
Chr08	32885600	32889599	2	Rep2;Rep1
Chr08	32899800	32905999	2	Rep1;Rep2
Chr08	32907800	32914799	2	Rep1;Rep2
Chr08	32933400	32937399	2	Rep1;Rep2
Chr08	32998400	33011799	2	Rep1;Rep2
Chr08	33023400	33027399	2	Rep1;Rep2
Chr08	33122800	33128199	2	Rep1;Rep2
Chr08	33148600	33154199	2	Rep2;Rep1
Chr08	33611200	33616599	2	Rep1;Rep2	three_prime_UTR	Phvul.008G153400	uv-b-insensitive 4
Chr08	33611200	33616599	2	Rep1;Rep2	gene	Phvul.008G153400	uv-b-insensitive 4
Chr08	33692400	33703399	2	Rep1;Rep2
Chr08	33914400	33917199	2	Rep1;Rep2
Chr08	33933200	33936399	2	Rep1;Rep2
Chr08	33953000	33957199	2	Rep1;Rep2
Chr08	34225800	34243599	2	Rep1;Rep2
Chr08	34256400	34260799	2	Rep1;Rep3
Chr08	34701000	34713999	2	Rep1;Rep2
Chr08	34863200	34864799	2	Rep2;Rep1
Chr08	34874000	34879199	2	Rep2;Rep1
Chr08	34882600	34887399	2	Rep2;Rep1
Chr08	34900400	34901599	2	Rep1;Rep2
Chr08	34902800	34906399	2	Rep1;Rep2
Chr08	34970800	34975799	2	Rep2;Rep1
Chr08	35176400	35180199	2	Rep1;Rep2
Chr08	35300400	35307599	2	Rep1;Rep2
Chr08	35310400	35317199	2	Rep1;Rep2
Chr08	35328000	35333799	2	Rep1;Rep2
Chr08	35354400	35356199	2	Rep2;Rep1
Chr08	35369200	35388399	2	Rep1;Rep2
Chr08	35418200	35419999	2	Rep1;Rep2
Chr08	35424000	35428799	2	Rep1;Rep2
Chr08	35432800	35436599	2	Rep1;Rep2
Chr08	35467000	35487399	2	Rep1;Rep2
Chr08	35546200	35554799	2	Rep1;Rep2
Chr08	35583400	35595999	2	Rep1;Rep2
Chr08	35622400	35630399	2	Rep1;Rep2
Chr08	35749600	35758199	2	Rep1;Rep2
Chr08	35799800	35809399	3	Rep1;Rep2;Rep1
Chr08	35816000	35817999	2	Rep1;Rep2
Chr08	35828400	35844999	2	Rep1;Rep2
Chr08	35992800	35995799	2	Rep2;Rep1
Chr08	35998000	36003599	2	Rep1;Rep2
Chr08	36063200	36070999	3	Rep1;Rep2;Rep2
Chr08	36121000	36128199	2	Rep1;Rep2
Chr08	36136400	36139999	2	Rep2;Rep1
Chr08	36259000	36265599	3	Rep1;Rep2;Rep1
Chr08	36290600	36296199	2	Rep1;Rep2
Chr08	36425600	36442999	2	Rep1;Rep2
Chr08	36457800	36460399	2	Rep2;Rep1
Chr08	36513600	36521599	2	Rep1;Rep2
Chr08	36531600	36543799	3	Rep1;Rep2;Rep2
Chr08	36577000	36581399	2	Rep2;Rep1
Chr08	36600000	36610799	2	Rep1;Rep2
Chr08	36658800	36666799	2	Rep1;Rep2
Chr08	36687200	36691399	2	Rep1;Rep2
Chr08	36719400	36725799	2	Rep1;Rep2
Chr08	36741600	36752799	2	Rep2;Rep1
Chr08	36766400	36773999	3	Rep1;Rep2;Rep1
Chr08	36776400	36782599	3	Rep1;Rep2;Rep1
Chr08	36792200	36801999	2	Rep1;Rep2
Chr08	36897600	36940599	2	Rep2;Rep1	gene	Phvul.008G155700	myb domain protein 21
Chr08	36897600	36940599	2	Rep2;Rep1	five_prime_UTR	Phvul.008G155800	GDSL-like Lipase/Acylhydrolase superfamily protein
Chr08	36897600	36940599	2	Rep2;Rep1	gene	Phvul.008G155800	GDSL-like Lipase/Acylhydrolase superfamily protein
Chr08	36897600	36940599	2	Rep2;Rep1	three_prime_UTR	Phvul.008G155700	myb domain protein 21
Chr08	36897600	36940599	2	Rep2;Rep1	five_prime_UTR	Phvul.008G155700	myb domain protein 21
Chr08	36897600	36940599	2	Rep2;Rep1	three_prime_UTR	Phvul.008G155800	GDSL-like Lipase/Acylhydrolase superfamily protein
Chr08	36996200	37006199	3	Rep2;Rep1;Rep2
Chr08	37032000	37034399	2	Rep2;Rep1
Chr08	37137000	37148399	2	Rep2;Rep1
Chr08	37189200	37190999	2	Rep2;Rep1
Chr08	37195400	37202999	2	Rep3;Rep1
Chr08	37347400	37369199	3	Rep2;Rep1;Rep2
Chr08	37441200	37453999	2	Rep1;Rep2
Chr08	37501800	37506999	2	Rep1;Rep2
Chr08	37578000	37589199	2	Rep1;Rep2
Chr08	37590400	37597199	2	Rep2;Rep1
Chr08	37660600	37673799	2	Rep2;Rep1
Chr08	37716200	37719199	2	Rep1;Rep2
Chr08	37782800	37784199	2	Rep2;Rep1
Chr08	37825600	37838799	2	Rep1;Rep2
Chr08	37992800	38004399	3	Rep1;Rep2;Rep2
Chr08	38014000	38035199	3	Rep2;Rep1;Rep2
Chr08	38045800	38047599	2	Rep1;Rep2
Chr08	38138600	38144999	2	Rep1;Rep3
Chr08	38166000	38171399	2	Rep2;Rep1
Chr08	38202200	38205599	2	Rep2;Rep1
Chr08	38253400	38268599	2	Rep1;Rep2
Chr08	38304400	38305799	2	Rep1;Rep2
Chr08	38328000	38331399	2	Rep1;Rep2
Chr08	38337000	38341199	2	Rep2;Rep1
Chr08	38381200	38389199	2	Rep1;Rep2
Chr08	38428400	38429999	2	Rep1;Rep3
Chr08	38559200	38572399	2	Rep1;Rep2
Chr08	38602000	38611199	2	Rep2;Rep1
Chr08	38700400	38703399	2	Rep1;Rep2
Chr08	38764600	38769199	2	Rep1;Rep2
Chr08	38776000	38782999	2	Rep1;Rep2
Chr08	38918400	38925999	2	Rep2;Rep1
Chr08	38985200	38996999	2	Rep1;Rep2
Chr08	39105200	39121999	2	Rep1;Rep2	three_prime_UTR	Phvul.008G156700	Uncharacterised conserved protein UCP022280
Chr08	39105200	39121999	2	Rep1;Rep2	gene	Phvul.008G156700	Uncharacterised conserved protein UCP022280
Chr08	39151200	39155399	2	Rep2;Rep1
Chr08	39219200	39226199	2	Rep1;Rep2
Chr08	39267400	39271199	2	Rep1;Rep2
Chr08	39335400	39336599	2	Rep1;Rep2
Chr08	39486600	39498999	2	Rep1;Rep2
Chr08	39532200	39537799	2	Rep1;Rep2
Chr08	39555200	39563999	2	Rep1;Rep3
Chr08	39649400	39657599	2	Rep2;Rep1
Chr08	39670200	39679199	2	Rep1;Rep2
Chr08	39934600	39942799	2	Rep2;Rep1
Chr08	39964000	39969399	2	Rep1;Rep3
Chr08	40004600	40009799	2	Rep1;Rep2
Chr08	40010800	40021599	2	Rep2;Rep1
Chr08	40256200	40260199	2	Rep2;Rep1
Chr08	40587200	40596199	2	Rep1;Rep2
Chr08	40765400	40767399	2	Rep1;Rep2
Chr08	40955400	40959599	2	Rep2;Rep1
Chr08	41119600	41123399	2	Rep1;Rep2
Chr08	41166600	41171599	2	Rep3;Rep1
Chr08	41231000	41236399	2	Rep2;Rep1
Chr08	41660200	41664999	2	Rep1;Rep2
Chr08	41681400	41683599	2	Rep2;Rep3
Chr08	42260400	42271599	3	Rep1;Rep2;Rep2
Chr08	42411600	42419599	2	Rep1;Rep2
Chr08	42949000	42952599	2	Rep2;Rep3
Chr08	42957200	42959399	2	Rep3;Rep2	gene	Phvul.008G166400
Chr08	43169200	43170599	2	Rep2;Rep1
Chr08	43269800	43272199	2	Rep1;Rep2
Chr08	43306200	43306799	2	Rep2;Rep3
Chr08	43524800	43527399	2	Rep2;Rep1
Chr08	43575600	43576599	2	Rep2;Rep1
Chr08	43577800	43582199	2	Rep1;Rep2
Chr08	43595200	43602599	2	Rep1;Rep3
Chr08	43731400	43735599	2	Rep2;Rep3
Chr08	43916000	43918599	2	Rep1;Rep2	three_prime_UTR	Phvul.008G168800
Chr08	43916000	43918599	2	Rep1;Rep2	gene	Phvul.008G168800
Chr08	44348800	44351999	2	Rep3;Rep1
Chr08	45054200	45060399	2	Rep1;Rep2
Chr08	45132200	45138999	2	Rep1;Rep2
Chr08	45696000	45700199	2	Rep2;Rep1
Chr08	46314800	46319399	2	Rep2;Rep1
Chr08	46441200	46444799	2	Rep1;Rep2
Chr08	46969200	46971999	2	Rep1;Rep2
Chr08	46973400	46977399	2	Rep2;Rep1
Chr08	47459000	47471999	3	Rep2;Rep1;Rep2
Chr08	47926800	47928999	2	Rep1;Rep2
Chr08	49813200	49819799	2	Rep3;Rep1
Chr08	51447400	51448999	2	Rep2;Rep3
Chr08	54113400	54114999	2	Rep1;Rep2
Chr08	55128800	55129599	2	Rep2;Rep3	gene	Phvul.008G237300	chloroplast ribosomal protein S14
Chr08	55128800	55129599	2	Rep2;Rep3	five_prime_UTR	Phvul.008G237300	chloroplast ribosomal protein S14
Chr08	55128800	55129599	2	Rep2;Rep3	three_prime_UTR	Phvul.008G237300	chloroplast ribosomal protein S14
Chr08	55970000	55974599	2	Rep3;Rep1	gene	Phvul.008G245200	NB-ARC domain-containing disease resistance protein
Chr08	55970000	55974599	2	Rep3;Rep1	gene	Phvul.008G245300	Leucine-rich repeat protein kinase family protein
Chr08	57564400	57577199	4	Rep2;Rep3;Rep2;Rep1
Chr08	59492000	59493599	2	Rep3;Rep2	gene	Phvul.008G292600	photosystem II reaction center protein B
Chr08	59492000	59493599	2	Rep3;Rep2	three_prime_UTR	Phvul.008G292600	photosystem II reaction center protein B
Chr08	59492000	59493599	2	Rep3;Rep2	gene	Phvul.008G292500	Calcium-dependent protein kinase family protein
Chr08	59492000	59493599	2	Rep3;Rep2	five_prime_UTR	Phvul.008G292600	photosystem II reaction center protein B
Chr08	59505000	59508799	2	Rep2;Rep1
Chr09	167000	177399	2	Rep1;Rep2
Chr09	221800	234999	2	Rep1;Rep3
Chr09	249600	255199	2	Rep1;Rep2	gene	Phvul.009G000400	Plant neutral invertase family protein
Chr09	249600	255199	2	Rep1;Rep2	five_prime_UTR	Phvul.009G000400	Plant neutral invertase family protein
Chr09	1079600	1081599	2	Rep2;Rep1
Chr09	1088400	1092599	2	Rep3;Rep1	three_prime_UTR	Phvul.009G006200
Chr09	1088400	1092599	2	Rep3;Rep1	five_prime_UTR	Phvul.009G006200
Chr09	1088400	1092599	2	Rep3;Rep1	gene	Phvul.009G006200
Chr09	1184600	1190399	2	Rep1;Rep2
Chr09	2110000	2113199	2	Rep2;Rep1
Chr09	2803400	2808199	2	Rep1;Rep2
Chr09	3665200	3670199	2	Rep2;Rep1
Chr09	3906600	3910199	2	Rep1;Rep3
Chr09	3981800	3984999	2	Rep1;Rep2
Chr09	4438200	4440599	2	Rep2;Rep1
Chr09	4505200	4512199	2	Rep1;Rep2
Chr09	4540800	4547799	2	Rep1;Rep2
Chr09	4684200	4691199	2	Rep1;Rep3
Chr09	4836800	4845399	2	Rep2;Rep1
Chr09	4938800	4940199	2	Rep2;Rep1
Chr09	4980200	4982999	2	Rep2;Rep1
Chr09	5140600	5147999	2	Rep1;Rep2
Chr09	6423000	6425399	2	Rep2;Rep3
Chr09	7978600	7979199	2	Rep2;Rep3
Chr09	9844400	9846599	2	Rep2;Rep3
Chr09	12073800	12077199	2	Rep2;Rep3
Chr09	14052800	14054199	2	Rep3;Rep2	gene	Phvul.009G090300	Chloroplast Ycf2;ATPase, AAA type, core
Chr09	14052800	14054199	2	Rep3;Rep2	five_prime_UTR	Phvul.009G090300	Chloroplast Ycf2;ATPase, AAA type, core
Chr09	14551400	14554399	2	Rep1;Rep2
Chr09	15245000	15252199	2	Rep1;Rep3
Chr09	16886400	16887599	2	Rep2;Rep1
Chr09	17866600	17869799	2	Rep1;Rep2	gene	Phvul.009G120500	Glycosyl hydrolase family 10 protein
Chr09	17866600	17869799	2	Rep1;Rep2	three_prime_UTR	Phvul.009G120500	Glycosyl hydrolase family 10 protein
Chr09	17872800	17875599	2	Rep1;Rep3	gene	Phvul.009G120600	UDP-Glycosyltransferase superfamily protein
Chr09	17872800	17875599	2	Rep1;Rep3	five_prime_UTR	Phvul.009G120600	UDP-Glycosyltransferase superfamily protein
Chr09	17887200	17894399	2	Rep3;Rep1
Chr09	17913800	17926799	3	Rep3;Rep1;Rep1	five_prime_UTR	Phvul.009G120800	Protein of unknown function (DUF1644)
Chr09	17913800	17926799	3	Rep3;Rep1;Rep1	three_prime_UTR	Phvul.009G120700	like AUXIN RESISTANT 2
Chr09	17913800	17926799	3	Rep3;Rep1;Rep1	gene	Phvul.009G120800	Protein of unknown function (DUF1644)
Chr09	17913800	17926799	3	Rep3;Rep1;Rep1	five_prime_UTR	Phvul.009G120800	Protein of unknown function (DUF1644)
Chr09	17913800	17926799	3	Rep3;Rep1;Rep1	gene	Phvul.009G120700	like AUXIN RESISTANT 2
Chr09	17913800	17926799	3	Rep3;Rep1;Rep1	five_prime_UTR	Phvul.009G120700	like AUXIN RESISTANT 2
Chr09	17958000	17964399	2	Rep1;Rep2
Chr09	18402400	18403799	2	Rep1;Rep3
Chr09	19246000	19248399	2	Rep3;Rep2	gene	Phvul.009G130900
Chr09	20236200	20239999	2	Rep2;Rep1
Chr09	21159800	21162999	2	Rep1;Rep2
Chr09	22032200	22038399	2	Rep2;Rep1
Chr09	22283800	22287399	2	Rep2;Rep1
Chr09	22536600	22540999	2	Rep2;Rep1
Chr09	24356400	24357199	2	Rep2;Rep3
Chr09	24510600	24514999	2	Rep2;Rep1
Chr09	26560400	26565199	2	Rep2;Rep1
Chr09	27528800	27531199	2	Rep1;Rep3
Chr09	33575800	33579599	3	Rep1;Rep2;Rep3
Chr10	77800	78999	2	Rep2;Rep1
Chr10	272000	273399	2	Rep2;Rep1
Chr10	591200	592599	2	Rep3;Rep2
Chr10	1064200	1076199	3	Rep1;Rep2;Rep3
Chr10	1559400	1566799	2	Rep1;Rep3
Chr10	1718000	1719999	2	Rep1;Rep3
Chr10	3000600	3005399	2	Rep1;Rep3	gene	Phvul.010G019400	Calcium-dependent phosphotriesterase superfamily protein
Chr10	3010800	3019199	2	Rep3;Rep2	gene	Phvul.010G019600	cytochrome P450, family 96, subfamily A, polypeptide 1
Chr10	3010800	3019199	2	Rep3;Rep2	gene	Phvul.010G019500	cytochrome P450, family 96, subfamily A, polypeptide 1
Chr10	4127200	4146599	2	Rep1;Rep3	gene	Phvul.010G028300	suppressor of npr1-1 constitutive 4
Chr10	4189800	4190599	2	Rep2;Rep3
Chr10	4275000	4279799	2	Rep2;Rep3
Chr10	4298200	4303599	2	Rep2;Rep3
Chr10	4743600	4745399	2	Rep3;Rep2
Chr10	4983000	4986199	2	Rep1;Rep3	gene	Phvul.010G033900	5\'-3\' exonuclease family protein
Chr10	4983000	4986199	2	Rep1;Rep3	three_prime_UTR	Phvul.010G033900	5\'-3\' exonuclease family protein
Chr10	6560600	6577199	3	Rep1;Rep3;Rep1	gene	Phvul.010G043300	basic helix-loop-helix (bHLH) DNA-binding superfamily protein
Chr10	7279200	7284599	2	Rep2;Rep3	gene	Phvul.010G047300
Chr10	7546200	7547199	2	Rep1;Rep2
Chr10	8134200	8138599	2	Rep1;Rep2
Chr10	8337800	8344199	2	Rep1;Rep2
Chr10	8481400	8483999	2	Rep2;Rep3
Chr10	9112400	9113599	2	Rep3;Rep2
Chr10	9121600	9124999	2	Rep2;Rep3
Chr10	9210400	9213399	2	Rep1;Rep2
Chr10	9231200	9237799	2	Rep1;Rep2
Chr10	9559400	9561199	2	Rep2;Rep3
Chr10	9791000	9801599	2	Rep1;Rep2
Chr10	9842800	9848999	2	Rep1;Rep3
Chr10	10240000	10243999	2	Rep2;Rep1
Chr10	10583800	10589999	2	Rep2;Rep1
Chr10	10665000	10669999	2	Rep2;Rep1
Chr10	10773600	10780599	2	Rep1;Rep2
Chr10	11220600	11224999	2	Rep3;Rep1
Chr10	11235200	11240199	2	Rep1;Rep2
Chr10	11454600	11458399	2	Rep2;Rep3
Chr10	11462200	11462599	2	Rep2;Rep3
Chr10	11726000	11739399	2	Rep1;Rep2
Chr10	11740200	11741799	2	Rep1;Rep2
Chr10	11812000	11813599	2	Rep1;Rep2
Chr10	11908200	11914199	2	Rep3;Rep1
Chr10	12105200	12114999	2	Rep1;Rep2
Chr10	12719400	12721199	2	Rep1;Rep2
Chr10	12800400	12802799	2	Rep2;Rep1
Chr10	12877800	12884199	2	Rep1;Rep2
Chr10	12887600	12891199	2	Rep1;Rep2
Chr10	12974200	12978399	2	Rep1;Rep2
[truncated: 822 more rows]

## Sheet: H4-12IVs0I-ChIP-Seq Analysis
Chromosome	Start	End	Number of overlaps between replicates	Replicates list which have overlapping peaks	Feature	Geneid	Gene annotation
Chr01	97600	99799	2	Rep1;Rep2	gene	Phvul.001G000200
Chr01	103000	111199	2	Rep2;Rep1	gene	Phvul.001G000200
Chr01	607600	609599	3	Rep3;Rep1;Rep2	three_prime_UTR	Phvul.001G007600
Chr01	607600	609599	3	Rep3;Rep1;Rep2	gene	Phvul.001G007600
Chr01	607600	609599	3	Rep3;Rep1;Rep2	five_prime_UTR	Phvul.001G007600
Chr01	695800	695999	2	Rep2;Rep3
Chr01	922400	924999	2	Rep3;Rep1	three_prime_UTR	Phvul.001G010300	ribonuclease P family protein / Rpp14 family protein
Chr01	922400	924999	2	Rep3;Rep1	five_prime_UTR	Phvul.001G010300	ribonuclease P family protein / Rpp14 family protein
Chr01	922400	924999	2	Rep3;Rep1	gene	Phvul.001G010300	ribonuclease P family protein / Rpp14 family protein
Chr01	1943800	1944799	3	Rep3;Rep1;Rep2	three_prime_UTR	Phvul.001G022300	Protein kinase family protein
Chr01	1943800	1944799	3	Rep3;Rep1;Rep2	gene	Phvul.001G022300	Protein kinase family protein
Chr01	2018800	2023199	2	Rep1;Rep2
Chr01	2344600	2346199	3	Rep3;Rep2;Rep1
Chr01	2768800	2771199	3	Rep2;Rep3;Rep1	gene	Phvul.001G030000	Class II aminoacyl-tRNA and biotin synthetases superfamily protein
Chr01	2768800	2771199	3	Rep2;Rep3;Rep1	gene	Phvul.001G030100
Chr01	2768800	2771199	3	Rep2;Rep3;Rep1	five_prime_UTR	Phvul.001G030100
Chr01	3261600	3262399	2	Rep3;Rep2	gene	Phvul.001G033800	Protein phosphatase 2C family protein
Chr01	3261600	3262399	2	Rep3;Rep2	five_prime_UTR	Phvul.001G033800	Protein phosphatase 2C family protein
Chr01	3264400	3265599	2	Rep2;Rep3
Chr01	3529200	3530199	3	Rep2;Rep3;Rep1	three_prime_UTR	Phvul.001G036700	beta-fructofuranosidase 5
Chr01	3529200	3530199	3	Rep2;Rep3;Rep1	three_prime_UTR	Phvul.001G036700	beta-fructofuranosidase 5
Chr01	3529200	3530199	3	Rep2;Rep3;Rep1	three_prime_UTR	Phvul.001G036700	beta-fructofuranosidase 5
Chr01	3529200	3530199	3	Rep2;Rep3;Rep1	gene	Phvul.001G036700	beta-fructofuranosidase 5
Chr01	3529200	3530199	3	Rep2;Rep3;Rep1	three_prime_UTR	Phvul.001G036700	beta-fructofuranosidase 5
Chr01	3529200	3530199	3	Rep2;Rep3;Rep1	three_prime_UTR	Phvul.001G036700	beta-fructofuranosidase 5
Chr01	3646800	3647799	3	Rep2;Rep3;Rep1	gene	Phvul.001G037800
Chr01	3646800	3647799	3	Rep2;Rep3;Rep1	three_prime_UTR	Phvul.001G037800
Chr01	4671800	4672199	3	Rep3;Rep1;Rep2
Chr01	5004400	5005799	2	Rep3;Rep1	gene	Phvul.001G046500	C2H2 and C2HC zinc fingers superfamily protein
Chr01	5102400	5103399	3	Rep3;Rep2;Rep1
Chr01	5161400	5162599	3	Rep1;Rep3;Rep2	gene	Phvul.001G047500	ribosomal protein S11
Chr01	5284600	5286799	2	Rep1;Rep2	gene	Phvul.001G048500	PR5-like receptor kinase
Chr01	8289800	8292799	3	Rep1;Rep2;Rep3
Chr01	8393400	8396799	3	Rep3;Rep2;Rep1	three_prime_UTR	Phvul.001G066100	photosystem II reaction center protein B
Chr01	8393400	8396799	3	Rep3;Rep2;Rep1	five_prime_UTR	Phvul.001G066100	photosystem II reaction center protein B
Chr01	8393400	8396799	3	Rep3;Rep2;Rep1	gene	Phvul.001G066100	photosystem II reaction center protein B
Chr01	9062200	9064999	2	Rep1;Rep2
Chr01	9378600	9379399	2	Rep2;Rep3
Chr01	10299200	10299599	2	Rep2;Rep3
Chr01	10619200	10622199	2	Rep2;Rep3
Chr01	10695400	10698999	2	Rep2;Rep1
Chr01	10900000	10904599	2	Rep3;Rep1	five_prime_UTR	Phvul.001G076300	Protein kinase superfamily protein
Chr01	10900000	10904599	2	Rep3;Rep1	gene	Phvul.001G076300	Protein kinase superfamily protein
Chr01	11121000	11126999	2	Rep1;Rep2
Chr01	11190600	11191999	2	Rep2;Rep3
Chr01	11283200	11286399	2	Rep1;Rep3
Chr01	11366200	11369599	2	Rep2;Rep1
Chr01	12128200	12132999	3	Rep1;Rep3;Rep2
Chr01	12173200	12175599	2	Rep1;Rep2
Chr01	12247200	12255599	2	Rep2;Rep1
Chr01	12276400	12278799	2	Rep3;Rep1
Chr01	12287200	12293599	2	Rep1;Rep2
Chr01	12363600	12371999	2	Rep1;Rep3
Chr01	12375800	12381599	2	Rep1;Rep2
Chr01	12384600	12386199	2	Rep1;Rep3
Chr01	12507200	12511599	2	Rep1;Rep3
Chr01	12668000	12669599	2	Rep2;Rep1
Chr01	12785800	12795399	2	Rep1;Rep2
Chr01	12832200	12835399	2	Rep1;Rep2
Chr01	12849400	12853399	2	Rep3;Rep2	five_prime_UTR	Phvul.001G079800
Chr01	12849400	12853399	2	Rep3;Rep2	gene	Phvul.001G079800
Chr01	12861400	12863199	2	Rep1;Rep2
Chr01	13168800	13172999	3	Rep3;Rep2;Rep1	gene	Phvul.001G080400
Chr01	13168800	13172999	3	Rep3;Rep2;Rep1	five_prime_UTR	Phvul.001G080400
Chr01	13168800	13172999	3	Rep3;Rep2;Rep1	five_prime_UTR	Phvul.001G080400
Chr01	13168800	13172999	3	Rep3;Rep2;Rep1	five_prime_UTR	Phvul.001G080400
Chr01	13765000	13769999	2	Rep1;Rep2
Chr01	13775200	13782199	2	Rep1;Rep2
Chr01	13803200	13806799	2	Rep1;Rep2
Chr01	13985000	13987599	2	Rep1;Rep2
Chr01	14114800	14116999	2	Rep1;Rep3
Chr01	14241600	14251199	2	Rep1;Rep2
Chr01	14403800	14413799	2	Rep1;Rep2
Chr01	14609000	14610399	2	Rep3;Rep2
Chr01	14662200	14667199	2	Rep1;Rep3
Chr01	15663000	15664799	2	Rep3;Rep2
Chr01	15889000	15891199	2	Rep1;Rep2
Chr01	16218600	16220799	2	Rep1;Rep3
Chr01	16362400	16365599	2	Rep1;Rep2	five_prime_UTR	Phvul.001G089300
Chr01	16362400	16365599	2	Rep1;Rep2	three_prime_UTR	Phvul.001G089300
Chr01	16362400	16365599	2	Rep1;Rep2	gene	Phvul.001G089300
Chr01	16362400	16365599	2	Rep1;Rep2	three_prime_UTR	Phvul.001G089300
Chr01	16384400	16387799	2	Rep1;Rep2
Chr01	16786000	16788199	2	Rep2;Rep1
Chr01	17831000	17832199	2	Rep1;Rep2
Chr01	17881800	17895799	2	Rep3;Rep1
Chr01	17905800	17910399	2	Rep1;Rep3
Chr01	18031600	18040399	3	Rep1;Rep2;Rep1
Chr01	18325600	18330799	2	Rep1;Rep3
Chr01	18407200	18411999	2	Rep1;Rep2
Chr01	18569000	18571199	2	Rep3;Rep1
Chr01	18609400	18613999	2	Rep1;Rep2
Chr01	18660400	18669799	2	Rep1;Rep3
Chr01	18735800	18738999	2	Rep2;Rep1
Chr01	18776400	18784999	3	Rep1;Rep2;Rep1
Chr01	19169000	19169999	2	Rep2;Rep3
Chr01	19331200	19336999	2	Rep2;Rep1
Chr01	19444200	19452999	2	Rep3;Rep1
Chr01	19744600	19747999	2	Rep1;Rep2
Chr01	19808800	19815799	2	Rep1;Rep2
Chr01	19836600	19853399	2	Rep2;Rep1
Chr01	19924200	19929599	2	Rep2;Rep1
Chr01	20037000	20042599	2	Rep1;Rep2
Chr01	20055400	20060599	2	Rep1;Rep3
Chr01	20191600	20195999	2	Rep1;Rep2
Chr01	20222600	20233199	2	Rep1;Rep3
Chr01	20330600	20333799	2	Rep1;Rep3
Chr01	20414600	20420599	2	Rep1;Rep2
Chr01	20430400	20445199	2	Rep1;Rep3
Chr01	21802600	21805399	2	Rep3;Rep1
Chr01	22056400	22061199	2	Rep2;Rep1
Chr01	22069800	22074799	2	Rep1;Rep2
Chr01	22146000	22147199	3	Rep1;Rep3;Rep2
Chr01	22290200	22293799	3	Rep3;Rep1;Rep2
Chr01	22510400	22514399	2	Rep1;Rep2
Chr01	22996600	23000599	2	Rep1;Rep2
Chr01	23608800	23616799	3	Rep1;Rep2;Rep3
Chr01	23761000	23764999	2	Rep3;Rep1
Chr01	24037000	24042999	2	Rep3;Rep1
Chr01	24126600	24129599	2	Rep3;Rep1
Chr01	24447200	24457599	3	Rep1;Rep2;Rep1
Chr01	24458600	24465799	2	Rep1;Rep2
Chr01	24473800	24479199	2	Rep1;Rep2
Chr01	24639000	24639799	2	Rep2;Rep1
Chr01	24709800	24712999	2	Rep1;Rep2
Chr01	24869600	24874599	2	Rep3;Rep1
Chr01	24914800	24919599	2	Rep1;Rep3
Chr01	25201400	25207199	2	Rep1;Rep2
Chr01	25259000	25261799	2	Rep2;Rep1
Chr01	25373800	25375999	2	Rep2;Rep1
Chr01	25477200	25484399	2	Rep1;Rep2
Chr01	25826800	25829799	2	Rep2;Rep1
Chr01	25832200	25836199	2	Rep1;Rep3
Chr01	25884800	25900199	3	Rep2;Rep1;Rep2
Chr01	25978600	25986199	2	Rep2;Rep1
Chr01	26028400	26030799	2	Rep1;Rep2
Chr01	26064400	26071399	2	Rep1;Rep2
Chr01	26192800	26197199	2	Rep1;Rep3
Chr01	26216800	26217999	2	Rep2;Rep1
Chr01	26303400	26307599	2	Rep1;Rep3
Chr01	26694800	26701599	2	Rep3;Rep1
Chr01	27635200	27637399	2	Rep2;Rep1
Chr01	27948200	27950999	2	Rep2;Rep1
Chr01	28098200	28101599	2	Rep3;Rep1
Chr01	28218400	28227599	3	Rep1;Rep3;Rep1
Chr01	28241400	28250599	2	Rep1;Rep3
Chr01	28468200	28471999	2	Rep1;Rep2
Chr01	28560000	28576399	2	Rep1;Rep2
Chr01	28836000	28840599	2	Rep1;Rep2
Chr01	28862400	28867999	2	Rep1;Rep3
Chr01	28876600	28884199	3	Rep1;Rep2;Rep2
Chr01	29209200	29211399	2	Rep1;Rep2
Chr01	30342200	30344999	2	Rep1;Rep2
Chr01	30575800	30581999	2	Rep1;Rep2
Chr01	31008200	31015799	2	Rep1;Rep2
Chr01	31089400	31101799	2	Rep1;Rep2
Chr01	32330200	32332199	3	Rep2;Rep3;Rep1	gene	Phvul.001G115100	Leucine-rich repeat protein kinase family protein
Chr01	32931800	32934399	3	Rep3;Rep2;Rep1	gene	Phvul.001G117700	disproportionating enzyme 2
Chr01	32931800	32934399	3	Rep3;Rep2;Rep1	gene	Phvul.001G117600	photosynthetic electron transfer A
Chr01	32931800	32934399	3	Rep3;Rep2;Rep1	three_prime_UTR	Phvul.001G117600	photosynthetic electron transfer A
Chr01	34089600	34093399	3	Rep2;Rep3;Rep1
Chr01	34311600	34312999	2	Rep1;Rep3
Chr01	34420200	34420599	2	Rep3;Rep2
Chr01	35471600	35472399	3	Rep1;Rep2;Rep3	gene	Phvul.001G126100	Ribosomal protein S7p/S5e family protein
Chr01	35752800	35763399	2	Rep1;Rep2
Chr01	36763200	36773999	2	Rep1;Rep2
Chr01	37454800	37455599	3	Rep1;Rep3;Rep2
Chr01	37527400	37528599	2	Rep3;Rep2
Chr01	37793400	37794599	2	Rep3;Rep1
Chr01	37818200	37818799	3	Rep2;Rep3;Rep1
Chr01	38347000	38351199	3	Rep1;Rep3;Rep2
Chr01	38427000	38428599	3	Rep3;Rep2;Rep1	gene	Phvul.001G137400
Chr01	38478000	38478599	2	Rep2;Rep3
Chr01	39047200	39048999	2	Rep1;Rep2
Chr01	39945400	39947199	3	Rep3;Rep1;Rep2	gene	Phvul.001G146500	Tetratricopeptide repeat (TPR)-like superfamily protein
Chr01	40658400	40659599	2	Rep2;Rep3	gene	Phvul.001G151500	ATPase, F0 complex, subunit A protein
Chr01	41356200	41357599	3	Rep3;Rep1;Rep2
Chr01	41374400	41378999	2	Rep2;Rep1
Chr01	41668200	41670199	3	Rep3;Rep2;Rep1	gene	Phvul.001G158000	ribosomal protein S8
Chr01	41668200	41670199	3	Rep3;Rep2;Rep1	three_prime_UTR	Phvul.001G158100	cytochrome P450, family 94, subfamily B, polypeptide 1
Chr01	41668200	41670199	3	Rep3;Rep2;Rep1	gene	Phvul.001G158100	cytochrome P450, family 94, subfamily B, polypeptide 1
Chr01	41668200	41670199	3	Rep3;Rep2;Rep1	five_prime_UTR	Phvul.001G158000	ribosomal protein S8
Chr01	41769400	41770599	2	Rep2;Rep3
Chr01	42526600	42529799	2	Rep1;Rep2	gene	Phvul.001G164500	Tetratricopeptide repeat (TPR)-like superfamily protein
Chr01	43875800	43877999	2	Rep3;Rep1
Chr01	44307800	44308599	3	Rep3;Rep1;Rep2
Chr01	44488800	44491599	3	Rep2;Rep1;Rep3	three_prime_UTR	Phvul.001G180400	ribosomal protein L2
Chr01	44488800	44491599	3	Rep2;Rep1;Rep3	five_prime_UTR	Phvul.001G180400	ribosomal protein L2
Chr01	44488800	44491599	3	Rep2;Rep1;Rep3	gene	Phvul.001G180400	ribosomal protein L2
Chr01	46179000	46179399	2	Rep2;Rep3
Chr01	46411200	46412199	2	Rep3;Rep2
Chr01	47323800	47324399	3	Rep3;Rep1;Rep2	gene	Phvul.001G209700	NADH-Ubiquinone/plastoquinone (complex I) protein
Chr01	47626000	47626999	3	Rep1;Rep2;Rep3
Chr01	51468600	51469399	2	Rep1;Rep3
Chr01	51644800	51645999	3	Rep1;Rep3;Rep2	gene	Phvul.001G261900	HCP-like superfamily protein with MYND-type zinc finger
Chr01	51709600	51710199	2	Rep1;Rep3	gene	Phvul.001G262900
Chr01	52048600	52050799	2	Rep1;Rep2
Chr02	0	2999	2	Rep2;Rep3	gene	Phvul.002G000100	receptor-like protein kinase 1
Chr02	432400	433799	2	Rep1;Rep2
Chr02	445800	448199	2	Rep1;Rep2
Chr02	550000	550399	2	Rep3;Rep2
Chr02	999400	1001599	3	Rep3;Rep1;Rep2	gene	Phvul.002G008800	myb domain protein 84
Chr02	1476400	1477599	3	Rep3;Rep1;Rep2	gene	Phvul.002G012900	Chloroplast Ycf2;ATPase, AAA type, core
Chr02	1476400	1477599	3	Rep3;Rep1;Rep2	three_prime_UTR	Phvul.002G012900	Chloroplast Ycf2;ATPase, AAA type, core
Chr02	2979600	2981399	3	Rep2;Rep1;Rep3	three_prime_UTR	Phvul.002G028400
Chr02	2979600	2981399	3	Rep2;Rep1;Rep3	gene	Phvul.002G028400
Chr02	3501400	3502199	2	Rep2;Rep3
Chr02	3992200	3992999	3	Rep1;Rep3;Rep2	gene	Phvul.002G041900	Nucleotide-diphospho-sugar transferases superfamily protein
Chr02	3992200	3992999	3	Rep1;Rep3;Rep2	three_prime_UTR	Phvul.002G041900	Nucleotide-diphospho-sugar transferases superfamily protein
Chr02	4073000	4076999	3	Rep3;Rep1;Rep2
Chr02	4667000	4669799	3	Rep3;Rep1;Rep2	gene	Phvul.002G049900	target of rapamycin
Chr02	4667000	4669799	3	Rep3;Rep1;Rep2	gene	Phvul.002G050100	NADH-Ubiquinone/plastoquinone (complex I) protein
Chr02	4667000	4669799	3	Rep3;Rep1;Rep2	gene	Phvul.002G050000	Cytochrome C assembly protein
Chr02	4689200	4690799	3	Rep3;Rep1;Rep2	gene	Phvul.002G050200	ribosomal protein S12A
Chr02	4689200	4690799	3	Rep3;Rep1;Rep2	gene	Phvul.002G050300	Ribosomal protein S7p/S5e family protein
Chr02	4694200	4695399	3	Rep3;Rep2;Rep1	three_prime_UTR	Phvul.002G050400	ribosomal protein S19
Chr02	4694200	4695399	3	Rep3;Rep2;Rep1	five_prime_UTR	Phvul.002G050400	ribosomal protein S19
Chr02	4694200	4695399	3	Rep3;Rep2;Rep1	gene	Phvul.002G050400	ribosomal protein S19
Chr02	5352600	5360199	2	Rep1;Rep2
Chr02	5463800	5471399	3	Rep3;Rep1;Rep2
Chr02	5488600	5496999	3	Rep3;Rep1;Rep2	gene	Phvul.002G055400
Chr02	5519600	5526199	2	Rep2;Rep1
Chr02	5534600	5536799	3	Rep3;Rep2;Rep1	gene	Phvul.002G055500
Chr02	6224000	6224999	2	Rep2;Rep1
Chr02	6572200	6575199	3	Rep2;Rep3;Rep1	three_prime_UTR	Phvul.002G060900
Chr02	6572200	6575199	3	Rep2;Rep3;Rep1	gene	Phvul.002G060900
Chr02	6670600	6679999	2	Rep3;Rep2
Chr02	6901600	6903199	2	Rep1;Rep3
Chr02	7405000	7406399	3	Rep1;Rep2;Rep3	gene	Phvul.002G064700
Chr02	7405000	7406399	3	Rep1;Rep2;Rep3	five_prime_UTR	Phvul.002G064700
Chr02	7454600	7455199	2	Rep2;Rep3
Chr02	7484400	7491599	2	Rep1;Rep2
Chr02	8273600	8279199	2	Rep2;Rep1
Chr02	8520400	8524799	2	Rep1;Rep2
Chr02	9153600	9157199	2	Rep1;Rep2
Chr02	9173400	9176599	2	Rep1;Rep2
Chr02	9181400	9187599	2	Rep1;Rep3
Chr02	9188000	9193599	2	Rep1;Rep2
Chr02	9237800	9269999	2	Rep1;Rep2
Chr02	9321600	9326399	2	Rep1;Rep2
Chr02	9494800	9500799	2	Rep1;Rep3
Chr02	9816200	9819399	2	Rep1;Rep3
Chr02	9879800	9887599	2	Rep1;Rep2
Chr02	9971200	9980199	2	Rep1;Rep2
Chr02	9996000	9999799	2	Rep1;Rep2
Chr02	10025400	10028599	2	Rep1;Rep3
Chr02	10185000	10190599	3	Rep3;Rep2;Rep1
Chr02	10998000	11005599	2	Rep1;Rep2
Chr02	11111800	11116999	2	Rep1;Rep2
Chr02	11126800	11129399	3	Rep2;Rep1;Rep3
Chr02	12194800	12195199	2	Rep2;Rep3
Chr02	12294200	12296599	3	Rep3;Rep1;Rep2
Chr02	12707000	12710799	2	Rep2;Rep1
Chr02	13686000	13690799	2	Rep3;Rep1
Chr02	14069200	14073199	2	Rep1;Rep2
Chr02	14242600	14250999	2	Rep3;Rep1
Chr02	14471200	14473999	2	Rep1;Rep2
Chr02	14757800	14763599	3	Rep2;Rep1;Rep2
Chr02	14929400	14934799	2	Rep1;Rep2
Chr02	14957400	14961599	2	Rep1;Rep2
Chr02	15037800	15041399	2	Rep1;Rep2
Chr02	15291600	15293399	3	Rep3;Rep1;Rep2	five_prime_UTR	Phvul.002G090500	ribosomal protein L20
Chr02	15291600	15293399	3	Rep3;Rep1;Rep2	gene	Phvul.002G090400	ribosomal protein S12A
Chr02	15291600	15293399	3	Rep3;Rep1;Rep2	gene	Phvul.002G090300	plastid-encoded CLP P
Chr02	15291600	15293399	3	Rep3;Rep1;Rep2	gene	Phvul.002G090500	ribosomal protein L20
Chr02	15302000	15303399	3	Rep2;Rep3;Rep1	gene	Phvul.002G090600
Chr02	15912800	15918799	2	Rep1;Rep2
Chr02	15943400	15947199	2	Rep1;Rep2
Chr02	15974200	15977999	2	Rep2;Rep1
Chr02	16058800	16064199	2	Rep3;Rep1
Chr02	16092200	16100999	2	Rep2;Rep1
Chr02	16231400	16236199	2	Rep1;Rep2
Chr02	16417000	16421799	2	Rep1;Rep2
Chr02	16426200	16432999	2	Rep1;Rep2
Chr02	16501000	16506599	2	Rep1;Rep2
Chr02	16508200	16516999	2	Rep1;Rep2
Chr02	16541200	16545599	2	Rep2;Rep1
Chr02	17321400	17325399	2	Rep2;Rep1
Chr02	17535800	17540999	2	Rep2;Rep1
Chr02	17853600	17864199	2	Rep1;Rep2
Chr02	17984200	17994199	2	Rep2;Rep1
Chr02	18013400	18017999	2	Rep1;Rep2
Chr02	18072200	18073199	2	Rep2;Rep3
Chr02	18225200	18233599	2	Rep1;Rep2
Chr02	18260600	18265199	2	Rep1;Rep2
Chr02	18289800	18294799	2	Rep1;Rep2
Chr02	18359000	18366199	2	Rep1;Rep2
Chr02	18386200	18398199	2	Rep1;Rep2
Chr02	18612000	18615799	2	Rep1;Rep2
Chr02	18745800	18746999	3	Rep1;Rep3;Rep2
Chr02	18751400	18756599	2	Rep1;Rep2
Chr02	18777600	18779199	3	Rep2;Rep3;Rep1
Chr02	18852400	18855199	3	Rep2;Rep3;Rep1
Chr02	19323600	19328799	2	Rep1;Rep2
Chr02	19335000	19338799	2	Rep1;Rep2
Chr02	19624800	19626999	3	Rep2;Rep1;Rep3
Chr02	19651800	19654799	2	Rep2;Rep1
Chr02	19681600	19686799	2	Rep1;Rep3
Chr02	19758800	19760999	2	Rep1;Rep3
Chr02	19851000	19856999	2	Rep1;Rep2
Chr02	20419200	20424199	2	Rep1;Rep2
Chr02	20454600	20457199	2	Rep3;Rep2
Chr02	20515200	20522199	2	Rep1;Rep2
Chr02	20645000	20649599	2	Rep1;Rep2
Chr02	21108400	21110999	2	Rep1;Rep2
Chr02	21438200	21441799	2	Rep3;Rep2
Chr02	21726200	21728999	2	Rep1;Rep2
Chr02	22887800	22893599	2	Rep3;Rep1
Chr02	23312600	23313999	3	Rep1;Rep2;Rep3
Chr02	24340800	24342399	2	Rep2;Rep1
Chr02	24621200	24622199	2	Rep2;Rep3
Chr02	24746600	24748399	2	Rep3;Rep2	gene	Phvul.002G122300	Adaptin family protein
Chr02	24782800	24783799	2	Rep2;Rep3
Chr02	25388000	25390999	2	Rep1;Rep2
Chr02	27677200	27677799	3	Rep3;Rep1;Rep2
Chr02	27892200	27893599	2	Rep3;Rep2
Chr02	28365000	28366799	2	Rep3;Rep2	gene	Phvul.002G146500	NAD(P)H dehydrogenase subunit H
Chr02	30305200	30308599	3	Rep3;Rep2;Rep1	gene	Phvul.002G161000	P-loop containing nucleoside triphosphate hydrolases superfamily protein
Chr02	30305200	30308599	3	Rep3;Rep2;Rep1	gene	Phvul.002G161100	ribosomal protein L16
Chr02	30305200	30308599	3	Rep3;Rep2;Rep1	gene	Phvul.002G161200	calcium-dependent protein kinase 6
Chr02	30305200	30308599	3	Rep3;Rep2;Rep1	five_prime_UTR	Phvul.002G161100	ribosomal protein L16
Chr02	30305200	30308599	3	Rep3;Rep2;Rep1	five_prime_UTR	Phvul.002G161000	P-loop containing nucleoside triphosphate hydrolases superfamily protein
Chr02	30305200	30308599	3	Rep3;Rep2;Rep1	three_prime_UTR	Phvul.002G161200	calcium-dependent protein kinase 6
Chr02	30767200	30769599	2	Rep2;Rep3	gene	Phvul.002G165900	ribosomal protein S2
Chr02	31633600	31638399	3	Rep1;Rep3;Rep2
Chr02	31658800	31664399	2	Rep3;Rep1
Chr02	32018400	32019799	3	Rep1;Rep3;Rep2
Chr02	33581000	33581799	3	Rep1;Rep2;Rep3	gene	Phvul.002G182800	Ribosomal protein S24/S35, mitochondrial
Chr02	34831800	34835799	2	Rep3;Rep2
Chr02	35190000	35191399	3	Rep3;Rep2;Rep1	five_prime_UTR	Phvul.002G195400
Chr02	35190000	35191399	3	Rep3;Rep2;Rep1	gene	Phvul.002G195400
Chr02	36253200	36254799	2	Rep2;Rep3
Chr02	36374600	36375999	3	Rep2;Rep1;Rep3	five_prime_UTR	Phvul.002G203800
Chr02	36374600	36375999	3	Rep2;Rep1;Rep3	gene	Phvul.002G203800
Chr02	36374600	36375999	3	Rep2;Rep1;Rep3	gene	Phvul.002G203700
Chr02	37092800	37094199	3	Rep1;Rep3;Rep2
Chr02	37154200	37154599	2	Rep2;Rep3
Chr02	37186000	37186799	3	Rep2;Rep3;Rep1
Chr02	37763000	37763999	2	Rep2;Rep1	gene	Phvul.002G215500	AGAMOUS-like 21
Chr02	37916200	37917999	2	Rep1;Rep3
Chr02	38269000	38271599	2	Rep3;Rep1
Chr02	39450800	39451399	3	Rep2;Rep1;Rep3
Chr02	39750400	39752799	3	Rep1;Rep2;Rep3
Chr02	39977400	39977799	2	Rep2;Rep3
Chr02	40437400	40437599	2	Rep2;Rep3
Chr02	40515600	40516199	3	Rep3;Rep1;Rep2	gene	Phvul.002G239000
Chr02	40515600	40516199	3	Rep3;Rep1;Rep2	three_prime_UTR	Phvul.002G239000
Chr02	40862600	40863399	3	Rep3;Rep1;Rep2
Chr02	41469800	41470199	3	Rep3;Rep1;Rep2
Chr02	42030600	42030999	2	Rep2;Rep3
Chr02	42591200	42594399	2	Rep3;Rep2
Chr02	47659000	47659399	2	Rep3;Rep2
Chr02	48507000	48508999	2	Rep3;Rep2	gene	Phvul.002G326800	cyclin-dependent kinase D1;1
Chr02	48507000	48508999	2	Rep3;Rep2	three_prime_UTR	Phvul.002G326800	cyclin-dependent kinase D1;1
Chr02	48507000	48508999	2	Rep3;Rep2	three_prime_UTR	Phvul.002G326800	cyclin-dependent kinase D1;1
Chr02	48507000	48508999	2	Rep3;Rep2	three_prime_UTR	Phvul.002G326800	cyclin-dependent kinase D1;1
Chr03	0	3399	2	Rep3;Rep1	gene	Phvul.003G000100	Tetratricopeptide repeat (TPR)-like superfamily protein
Chr03	410000	410799	3	Rep1;Rep2;Rep3	three_prime_UTR	Phvul.003G004500	Chloroplast Ycf2;ATPase, AAA type, core
Chr03	410000	410799	3	Rep1;Rep2;Rep3	five_prime_UTR	Phvul.003G004500	Chloroplast Ycf2;ATPase, AAA type, core
Chr03	410000	410799	3	Rep1;Rep2;Rep3	gene	Phvul.003G004400	nicotinamidase 2
Chr03	410000	410799	3	Rep1;Rep2;Rep3	gene	Phvul.003G004500	Chloroplast Ycf2;ATPase, AAA type, core
Chr03	1042600	1043599	2	Rep2;Rep3	gene	Phvul.003G011200	cytochrome b6f complex subunit (petM), putative
Chr03	1042600	1043599	2	Rep2;Rep3	three_prime_UTR	Phvul.003G011200	cytochrome b6f complex subunit (petM), putative
Chr03	1116000	1116399	3	Rep3;Rep1;Rep2	gene	Phvul.003G011900	2-oxoglutarate (2OG) and Fe(II)-dependent oxygenase superfamily protein
Chr03	2600400	2602799	3	Rep3;Rep1;Rep2
Chr03	2773200	2773599	3	Rep2;Rep3;Rep1	gene	Phvul.003G029300	ribulose-bisphosphate carboxylases
Chr03	3718800	3720199	3	Rep2;Rep3;Rep1
Chr03	3800000	3801399	3	Rep3;Rep1;Rep2
Chr03	4464600	4465999	3	Rep2;Rep3;Rep1
Chr03	4629000	4629599	2	Rep3;Rep2	gene	Phvul.003G041600
Chr03	4654600	4655799	2	Rep3;Rep2
Chr03	4956400	4956999	2	Rep3;Rep2	gene	Phvul.003G044000	aminoalcoholphosphotransferase 1
Chr03	5547600	5548199	2	Rep3;Rep2	gene	Phvul.003G046800	DNA-directed RNA polymerase family protein
Chr03	5563800	5564199	2	Rep2;Rep3
Chr03	5823800	5828999	2	Rep1;Rep3
Chr03	7045800	7046599	3	Rep3;Rep2;Rep1
Chr03	7451000	7456999	2	Rep3;Rep2	gene	Phvul.003G056800
Chr03	7642000	7642799	2	Rep2;Rep3
Chr03	9692600	9695399	3	Rep2;Rep3;Rep1	gene	Phvul.003G067400
Chr03	9692600	9695399	3	Rep2;Rep3;Rep1	five_prime_UTR	Phvul.003G067400
Chr03	10608200	10608799	2	Rep2;Rep3
Chr03	10738600	10740799	2	Rep2;Rep3
Chr03	10956200	10958999	2	Rep2;Rep1
Chr03	12739000	12741999	2	Rep3;Rep2
Chr03	12782000	12783799	3	Rep1;Rep3;Rep2
Chr03	12840600	12844799	3	Rep1;Rep3;Rep2
Chr03	12992200	12995399	3	Rep1;Rep3;Rep2
Chr03	12999400	13003199	3	Rep3;Rep1;Rep3
Chr03	13057600	13060999	2	Rep3;Rep2	five_prime_UTR	Phvul.003G081200
Chr03	13057600	13060999	2	Rep3;Rep2	gene	Phvul.003G081200
Chr03	13057600	13060999	2	Rep3;Rep2	three_prime_UTR	Phvul.003G081200
Chr03	13156000	13157799	3	Rep1;Rep2;Rep3	three_prime_UTR	Phvul.003G081600	O-fucosyltransferase family protein
Chr03	13156000	13157799	3	Rep1;Rep2;Rep3	gene	Phvul.003G081600	O-fucosyltransferase family protein
Chr03	13431400	13433399	2	Rep1;Rep3
Chr03	13434200	13442999	2	Rep1;Rep2
Chr03	13746800	13753399	3	Rep1;Rep3;Rep2	gene	Phvul.003G083800
Chr03	14663200	14663399	2	Rep3;Rep2
Chr03	14776200	14781799	2	Rep1;Rep2
Chr03	15422800	15427799	2	Rep1;Rep2
Chr03	15774800	15776799	2	Rep2;Rep1
Chr03	15794200	15795399	3	Rep1;Rep2;Rep3
Chr03	16067000	16068199	2	Rep1;Rep2
Chr03	16312000	16313599	2	Rep2;Rep1
Chr03	16342400	16344199	2	Rep1;Rep3
Chr03	16457200	16458999	2	Rep2;Rep1
Chr03	16574800	16576599	2	Rep1;Rep2
Chr03	16592600	16597199	2	Rep2;Rep1
Chr03	16703600	16708399	2	Rep2;Rep1
Chr03	16929400	16940199	2	Rep1;Rep2
Chr03	17363200	17364999	2	Rep1;Rep2
Chr03	17424600	17427799	2	Rep1;Rep2
Chr03	17509200	17513399	2	Rep1;Rep2
Chr03	17779400	17781199	2	Rep1;Rep2
Chr03	17834600	17845799	2	Rep1;Rep3
Chr03	17868600	17873799	3	Rep1;Rep2;Rep3	three_prime_UTR	Phvul.003G090100
Chr03	17868600	17873799	3	Rep1;Rep2;Rep3	gene	Phvul.003G090100
Chr03	17883200	17886799	2	Rep1;Rep2
Chr03	17889200	17891599	2	Rep1;Rep2	gene	Phvul.003G090200
Chr03	17983000	17986799	2	Rep2;Rep1
Chr03	18026000	18032999	2	Rep1;Rep2
Chr03	18033800	18042599	2	Rep1;Rep2
Chr03	18124400	18133599	2	Rep1;Rep2
Chr03	18583000	18596599	2	Rep1;Rep2
Chr03	18926400	18937199	3	Rep1;Rep3;Rep1
Chr03	19206600	19215799	2	Rep1;Rep3
Chr03	19360000	19361799	3	Rep2;Rep3;Rep1	gene	Phvul.003G093900	photosynthetic electron transfer A
Chr03	19360000	19361799	3	Rep2;Rep3;Rep1	gene	Phvul.003G093800	CemA-like proton extrusion protein-related
Chr03	19392400	19398399	2	Rep1;Rep2
Chr03	19484800	19487799	2	Rep2;Rep1	gene	Phvul.003G094300	associated molecule with the SH3 domain of STAM 1
Chr03	19484800	19487799	2	Rep2;Rep1	five_prime_UTR	Phvul.003G094300	associated molecule with the SH3 domain of STAM 1
Chr03	19620800	19625399	2	Rep2;Rep1
Chr03	19756800	19761199	2	Rep2;Rep1
Chr03	19810600	19814199	2	Rep1;Rep2
Chr03	19929800	19939999	2	Rep1;Rep2
Chr03	20117200	20118199	3	Rep1;Rep3;Rep2
Chr03	20348200	20354799	2	Rep2;Rep1
Chr03	20407800	20412999	2	Rep1;Rep2
Chr03	20474800	20479399	2	Rep2;Rep1
Chr03	20514400	20516399	2	Rep3;Rep1
Chr03	20524000	20525799	2	Rep2;Rep1
Chr03	20531400	20536199	3	Rep2;Rep1;Rep3	gene	Phvul.003G094800	Chloroplast Ycf2;ATPase, AAA type, core
Chr03	20588800	20590999	2	Rep1;Rep2
Chr03	21136200	21140399	2	Rep1;Rep2
Chr03	21298800	21303399	2	Rep1;Rep2
Chr03	21328000	21332199	2	Rep1;Rep2
Chr03	21387000	21391799	2	Rep1;Rep2
Chr03	21792800	21801399	2	Rep1;Rep2
Chr03	22180000	22197799	4	Rep2;Rep1;Rep1;Rep1	gene	Phvul.003G096500	multifunctional protein 2
Chr03	22510200	22512799	2	Rep1;Rep2
Chr03	22544400	22547399	2	Rep1;Rep3
Chr03	22572200	22574799	2	Rep1;Rep3
Chr03	22593000	22600999	3	Rep1;Rep2;Rep3
Chr03	22743800	22746999	2	Rep1;Rep3
Chr03	22752600	22764999	2	Rep1;Rep2
Chr03	22853000	22861599	2	Rep3;Rep1
Chr03	22866400	22875199	2	Rep2;Rep1
Chr03	22912000	22917599	2	Rep1;Rep3
Chr03	22947600	22949599	2	Rep2;Rep1
Chr03	23191600	23194799	2	Rep3;Rep1
Chr03	23297200	23301199	3	Rep3;Rep1;Rep2
Chr03	23309800	23319999	2	Rep1;Rep2
Chr03	24309400	24312999	3	Rep1;Rep3;Rep2	gene	Phvul.003G099800
Chr03	24585600	24587599	3	Rep3;Rep1;Rep2
Chr03	25820200	25828199	2	Rep1;Rep3
Chr03	26094600	26096199	2	Rep2;Rep3
Chr03	26350600	26352799	3	Rep1;Rep2;Rep3	gene	Phvul.003G106200	Copper amine oxidase family protein
Chr03	26939800	26942599	2	Rep1;Rep3
Chr03	26977600	26977799	2	Rep2;Rep3
Chr03	27361800	27367999	2	Rep1;Rep2
Chr03	27968600	27969599	2	Rep1;Rep2
Chr03	28199400	28201199	3	Rep2;Rep1;Rep3
Chr03	28276200	28277599	2	Rep2;Rep3
Chr03	28367400	28368599	3	Rep1;Rep2;Rep3	gene	Phvul.003G113100
Chr03	28378600	28380399	2	Rep2;Rep3
Chr03	28709400	28709999	2	Rep3;Rep2
Chr03	28903000	28903999	2	Rep2;Rep1	gene	Phvul.003G115800	Ca2+-binding protein 1
Chr03	28942800	28944599	3	Rep3;Rep1;Rep2
Chr03	29196200	29197599	2	Rep3;Rep2
Chr03	29393000	29395799	2	Rep3;Rep1
Chr03	29564600	29565199	3	Rep1;Rep3;Rep2
Chr03	30438200	30439999	2	Rep1;Rep2
Chr03	31361400	31364999	2	Rep1;Rep2
Chr03	31379600	31381999	3	Rep2;Rep3;Rep1
Chr03	32770400	32772999	3	Rep1;Rep2;Rep3	gene	Phvul.003G136200	alpha/beta-Hydrolases superfamily protein
Chr03	32793800	32796799	3	Rep2;Rep1;Rep3
Chr03	33671800	33672399	3	Rep3;Rep1;Rep2	gene	Phvul.003G142600
Chr03	34183800	34184799	2	Rep2;Rep3
Chr03	34514800	34517199	3	Rep3;Rep2;Rep1
Chr03	34704400	34712799	3	Rep1;Rep3;Rep1
Chr03	35895000	35896399	3	Rep2;Rep1;Rep3
Chr03	37157200	37158599	3	Rep1;Rep2;Rep3
Chr03	37502000	37502399	3	Rep2;Rep3;Rep1
Chr03	37856800	37858199	3	Rep1;Rep2;Rep3
Chr03	41783200	41783799	3	Rep1;Rep2;Rep3
Chr03	42015800	42016199	2	Rep2;Rep1
Chr03	42134800	42136399	2	Rep2;Rep1
Chr03	42272000	42273999	3	Rep1;Rep2;Rep3
Chr03	46025000	46039399	2	Rep3;Rep2	gene	Phvul.003G237700
Chr03	48470400	48473199	3	Rep2;Rep3;Rep1	five_prime_UTR	Phvul.003G256800	ATPase, F0 complex, subunit A protein
Chr03	48470400	48473199	3	Rep2;Rep3;Rep1	three_prime_UTR	Phvul.003G256800	ATPase, F0 complex, subunit A protein
Chr03	48470400	48473199	3	Rep2;Rep3;Rep1	gene	Phvul.003G256700	ribosomal protein S2
Chr03	48470400	48473199	3	Rep2;Rep3;Rep1	gene	Phvul.003G256800	ATPase, F0 complex, subunit A protein
Chr03	48610200	48611999	2	Rep3;Rep2
Chr03	48760200	48761799	3	Rep3;Rep1;Rep2	gene	Phvul.003G259700	Serine carboxypeptidase S28 family protein
Chr03	48760200	48761799	3	Rep3;Rep1;Rep2	three_prime_UTR	Phvul.003G259700	Serine carboxypeptidase S28 family protein
Chr03	48760200	48761799	3	Rep3;Rep1;Rep2	gene	Phvul.003G259600
Chr03	48774400	48776199	3	Rep1;Rep3;Rep2	gene	Phvul.003G259900	Serine carboxypeptidase S28 family protein
Chr03	48774400	48776199	3	Rep1;Rep3;Rep2	five_prime_UTR	Phvul.003G259900	Serine carboxypeptidase S28 family protein
Chr03	49210200	49210599	3	Rep3;Rep1;Rep2	gene	Phvul.003G265100	photosystem II reaction center protein C
Chr03	49338000	49338399	2	Rep2;Rep3
Chr03	49923200	49923399	2	Rep2;Rep3
Chr03	51112600	51112999	3	Rep1;Rep3;Rep2
Chr03	51146600	51147999	3	Rep1;Rep3;Rep2	five_prime_UTR	Phvul.003G285300	SPT2 chromatin protein
Chr03	51146600	51147999	3	Rep1;Rep3;Rep2	gene	Phvul.003G285300	SPT2 chromatin protein
Chr03	51552200	51553399	3	Rep1;Rep2;Rep3
Chr03	51764400	51765399	2	Rep3;Rep2
Chr03	51777400	51778599	2	Rep3;Rep2	three_prime_UTR	Phvul.003G291900	cold regulated gene 27
Chr03	51777400	51778599	2	Rep3;Rep2	gene	Phvul.003G291900	cold regulated gene 27
Chr03	52011800	52012799	3	Rep1;Rep3;Rep2	gene	Phvul.003G294700	RNA-binding protein 47B
Chr04	220200	222199	3	Rep2;Rep1;Rep3	gene	Phvul.004G001800	Photosystem I, PsaA/PsaB protein
Chr04	275600	282599	2	Rep1;Rep2
Chr04	636200	636999	2	Rep1;Rep2
Chr04	670400	670999	2	Rep2;Rep1
Chr04	831400	835999	2	Rep1;Rep2
Chr04	1183600	1183999	2	Rep3;Rep2
Chr04	1564400	1565199	3	Rep1;Rep3;Rep2	gene	Phvul.004G015300	NAD(P)H dehydrogenase subunit H
Chr04	1564400	1565199	3	Rep1;Rep3;Rep2	five_prime_UTR	Phvul.004G015300	NAD(P)H dehydrogenase subunit H
Chr04	1782400	1788599	2	Rep1;Rep3
Chr04	2550200	2552199	3	Rep2;Rep1;Rep3	gene	Phvul.004G025200	NADH-Ubiquinone/plastoquinone (complex I) protein
Chr04	2550200	2552199	3	Rep2;Rep1;Rep3	five_prime_UTR	Phvul.004G025200	NADH-Ubiquinone/plastoquinone (complex I) protein
Chr04	2550200	2552199	3	Rep2;Rep1;Rep3	three_prime_UTR	Phvul.004G025200	NADH-Ubiquinone/plastoquinone (complex I) protein
Chr04	3343200	3343999	2	Rep2;Rep1
Chr04	3785400	3785799	2	Rep3;Rep2	gene	Phvul.004G034200	galacturonosyltransferase 13
Chr04	3819600	3820799	2	Rep3;Rep2	three_prime_UTR	Phvul.004G034500	UDP-glucose 6-dehydrogenase family protein
Chr04	3819600	3820799	2	Rep3;Rep2	gene	Phvul.004G034500	UDP-glucose 6-dehydrogenase family protein
Chr04	3986200	3988999	2	Rep3;Rep1
Chr04	5685200	5685599	3	Rep1;Rep2;Rep3	gene	Phvul.004G048800	TRICHOME BIREFRINGENCE-LIKE 19
Chr04	5903200	5912799	2	Rep2;Rep1
Chr04	6006400	6007999	2	Rep3;Rep2
Chr04	6016200	6019199	2	Rep1;Rep2
Chr04	6279400	6291199	3	Rep1;Rep2;Rep2
Chr04	6549200	6553799	2	Rep2;Rep1
Chr04	8757600	8759999	2	Rep3;Rep2	five_prime_UTR	Phvul.004G063800	P-loop containing nucleoside triphosphate hydrolases superfamily protein
Chr04	8757600	8759999	2	Rep3;Rep2	gene	Phvul.004G063800	P-loop containing nucleoside triphosphate hydrolases superfamily protein
Chr04	10015200	10015599	2	Rep2;Rep3
Chr04	10544400	10547599	3	Rep1;Rep2;Rep3	gene	Phvul.004G070000	ribosomal protein L2
Chr04	10544400	10547599	3	Rep1;Rep2;Rep3	five_prime_UTR	Phvul.004G070000	ribosomal protein L2
Chr04	10549200	10549799	3	Rep3;Rep1;Rep2	three_prime_UTR	Phvul.004G070000	ribosomal protein L2
Chr04	10549200	10549799	3	Rep3;Rep1;Rep2	gene	Phvul.004G070000	ribosomal protein L2
Chr04	10807400	10813599	2	Rep1;Rep3
Chr04	11449800	11457399	2	Rep2;Rep1
Chr04	11776200	11777599	3	Rep1;Rep2;Rep3	gene	Phvul.004G074000	potassium channel tetramerisation domain-containing protein / pentapeptide repeat-containing protein
Chr04	12017600	12021199	2	Rep1;Rep2
Chr04	12106200	12108399	2	Rep3;Rep2
Chr04	12211800	12218999	2	Rep1;Rep3
Chr04	12318000	12321799	2	Rep1;Rep2
Chr04	12360400	12363599	3	Rep1;Rep3;Rep2	three_prime_UTR	Phvul.004G074800	DEA(D/H)-box RNA helicase family protein
Chr04	12360400	12363599	3	Rep1;Rep3;Rep2	gene	Phvul.004G074800	DEA(D/H)-box RNA helicase family protein
Chr04	12525200	12526399	2	Rep2;Rep3	gene	Phvul.004G075700	NADH-Ubiquinone oxidoreductase (complex I), chain 5 protein
Chr04	12691600	12693399	2	Rep1;Rep2
Chr04	13357400	13358399	3	Rep2;Rep3;Rep1
Chr04	13795600	13796799	2	Rep3;Rep2
Chr04	14062200	14064199	2	Rep2;Rep1
Chr04	14078600	14080599	3	Rep1;Rep3;Rep2	gene	Phvul.004G081500	photosynthetic electron transfer B
Chr04	14115800	14122599	2	Rep3;Rep2
Chr04	14440200	14446399	2	Rep3;Rep1
Chr04	14576600	14581599	2	Rep1;Rep2
Chr04	14745800	14747799	3	Rep2;Rep3;Rep1
Chr04	15024600	15027999	2	Rep1;Rep3
Chr04	15315400	15320799	2	Rep1;Rep3
Chr04	15417600	15421199	2	Rep1;Rep3
Chr04	15634200	15646399	2	Rep1;Rep3
Chr04	15919400	15921399	3	Rep2;Rep1;Rep3
Chr04	15946400	15947799	3	Rep1;Rep2;Rep3
Chr04	16080400	16083799	2	Rep1;Rep2
Chr04	16258800	16266399	2	Rep1;Rep3
Chr04	16327800	16333999	2	Rep1;Rep2
Chr04	16355600	16369199	3	Rep1;Rep3;Rep1
Chr04	16376400	16380599	2	Rep1;Rep2
Chr04	16525800	16531999	2	Rep1;Rep2
Chr04	17843200	17846599	2	Rep1;Rep2
Chr04	18136800	18142599	2	Rep3;Rep1
Chr04	18213000	18218199	2	Rep1;Rep3
Chr04	18655400	18658999	2	Rep1;Rep3
Chr04	18726400	18728799	2	Rep1;Rep2
Chr04	18788000	18790599	2	Rep1;Rep3
Chr04	19185800	19189399	2	Rep1;Rep2
Chr04	19270200	19273999	2	Rep1;Rep2
Chr04	19498600	19504399	2	Rep1;Rep3
Chr04	19697600	19703399	2	Rep1;Rep2
Chr04	19966800	19970399	2	Rep2;Rep1
Chr04	20102600	20107199	2	Rep1;Rep2
Chr04	20296200	20301999	2	Rep1;Rep2
Chr04	20396200	20405399	2	Rep2;Rep1
Chr04	20426800	20429799	2	Rep3;Rep1
Chr04	20465400	20467999	2	Rep2;Rep1
Chr04	20651200	20651799	2	Rep2;Rep1
Chr04	20661800	20662799	2	Rep3;Rep1
Chr04	20703200	20704399	2	Rep2;Rep1
Chr04	20758400	20762599	2	Rep3;Rep1
Chr04	20892800	20900399	2	Rep1;Rep3
Chr04	21187200	21191199	3	Rep1;Rep3;Rep2	gene	Phvul.004G089500	NADH-Ubiquinone oxidoreductase (complex I), chain 5 protein
Chr04	21280400	21282199	2	Rep1;Rep2
Chr04	21814200	21818799	2	Rep3;Rep1
Chr04	22245600	22246799	3	Rep3;Rep1;Rep2
Chr04	22478400	22488399	2	Rep2;Rep1
Chr04	22509000	22512999	2	Rep1;Rep3
Chr04	22614600	22617199	2	Rep2;Rep1
Chr04	22620400	22622399	2	Rep3;Rep1
Chr04	23350200	23367999	2	Rep3;Rep1
Chr04	23553800	23557399	2	Rep3;Rep1
Chr04	23972600	23978399	2	Rep1;Rep3
Chr04	24227600	24230399	2	Rep1;Rep2
Chr04	24513800	24514199	2	Rep2;Rep3
Chr04	24758800	24762399	2	Rep1;Rep2
Chr04	25113600	25121199	2	Rep2;Rep1
Chr04	26152800	26156199	2	Rep1;Rep2
Chr04	26211600	26221799	3	Rep1;Rep2;Rep1
Chr04	26296200	26301999	2	Rep1;Rep2
Chr04	26440000	26442999	2	Rep1;Rep2
Chr04	26652400	26663599	3	Rep1;Rep3;Rep2
Chr04	27339400	27339999	3	Rep1;Rep2;Rep3
Chr04	27675000	27677999	2	Rep3;Rep1
Chr04	27879000	27883999	2	Rep2;Rep1
Chr04	28177000	28178399	2	Rep1;Rep2
Chr04	28599800	28601599	3	Rep1;Rep2;Rep3	gene	Phvul.004G098800	NADH-Ubiquinone/plastoquinone (complex I) protein
Chr04	28718000	28723399	2	Rep3;Rep1
Chr04	28904200	28907599	2	Rep1;Rep2
Chr04	28979400	28981399	3	Rep2;Rep1;Rep3
Chr04	29253200	29261999	2	Rep3;Rep1
Chr04	29424000	29424199	2	Rep2;Rep3
Chr04	29827200	29836399	2	Rep1;Rep2
Chr04	29995400	30010199	2	Rep1;Rep2
Chr04	30552400	30555799	3	Rep2;Rep1;Rep3
Chr04	30735200	30737399	3	Rep3;Rep2;Rep1
Chr04	30810400	30820799	2	Rep1;Rep3
Chr04	31084600	31089399	2	Rep1;Rep2
Chr04	31151600	31155999	2	Rep1;Rep2
Chr04	31168600	31175199	2	Rep2;Rep3
Chr04	31549200	31555199	2	Rep1;Rep2
Chr04	31638800	31644999	2	Rep1;Rep2
Chr04	31742200	31746799	2	Rep3;Rep1
Chr04	31756200	31763399	2	Rep1;Rep2
Chr04	31793000	31795599	2	Rep1;Rep2
Chr04	31869000	31874199	2	Rep1;Rep2
Chr04	31935400	31936599	2	Rep1;Rep2
Chr04	31941400	31945599	2	Rep1;Rep2
Chr04	32525400	32532399	3	Rep1;Rep2;Rep3
Chr04	33021600	33026399	2	Rep1;Rep3
Chr04	33556200	33557999	3	Rep3;Rep1;Rep2	gene	Phvul.004G105000	ribosomal protein L20
Chr04	33903200	33905999	2	Rep3;Rep1
Chr04	33932400	33935799	2	Rep3;Rep1
Chr04	34023600	34025599	3	Rep1;Rep2;Rep3
Chr04	34647400	34652799	3	Rep1;Rep2;Rep3
Chr04	35126600	35129799	2	Rep1;Rep2
Chr04	35293200	35298799	2	Rep1;Rep2
Chr04	35650000	35652799	3	Rep3;Rep2;Rep1	three_prime_UTR	Phvul.004G107500	Homeodomain-like superfamily protein
Chr04	35650000	35652799	3	Rep3;Rep2;Rep1	five_prime_UTR	Phvul.004G107500	Homeodomain-like superfamily protein
Chr04	35650000	35652799	3	Rep3;Rep2;Rep1	gene	Phvul.004G107500	Homeodomain-like superfamily protein
Chr04	36247000	36252799	2	Rep3;Rep1
Chr04	36357200	36359599	2	Rep1;Rep2
Chr04	37379000	37379199	2	Rep3;Rep2	gene	Phvul.004G113900
Chr04	37563600	37564999	3	Rep1;Rep2;Rep3
Chr04	37750000	37752199	3	Rep1;Rep3;Rep2
Chr04	38035000	38035999	3	Rep2;Rep1;Rep3
Chr04	38724600	38725599	2	Rep2;Rep3
Chr04	39155600	39156599	3	Rep2;Rep1;Rep3
Chr04	39484600	39486399	3	Rep3;Rep2;Rep1
Chr04	41121000	41121399	2	Rep2;Rep3
Chr04	42520200	42521199	3	Rep2;Rep1;Rep3
Chr04	43178800	43181399	3	Rep3;Rep2;Rep1	gene	Phvul.004G150700
Chr04	43426200	43426599	2	Rep2;Rep3
Chr04	43482200	43482599	2	Rep2;Rep3
Chr04	43858400	43858799	2	Rep2;Rep3	gene	Phvul.004G156400	C2 domain-containing protein
Chr04	44091600	44095399	2	Rep1;Rep2
Chr04	44225000	44225999	2	Rep3;Rep2
Chr04	45275600	45276399	2	Rep2;Rep3	gene	Phvul.004G171100
Chr04	45558400	45561399	2	Rep3;Rep1
Chr05	20200	30599	2	Rep1;Rep2	three_prime_UTR	Phvul.005G000300	Protein of unknown function (DUF179)
Chr05	20200	30599	2	Rep1;Rep2	gene	Phvul.005G000300	Protein of unknown function (DUF179)
Chr05	292400	293199	2	Rep2;Rep3	gene	Phvul.005G003800	actin-related protein 8
Chr05	637200	638399	3	Rep1;Rep2;Rep3
Chr05	663200	664399	3	Rep3;Rep2;Rep1	three_prime_UTR	Phvul.005G007800	Plant invertase/pectin methylesterase inhibitor superfamily
Chr05	663200	664399	3	Rep3;Rep2;Rep1	gene	Phvul.005G007800	Plant invertase/pectin methylesterase inhibitor superfamily
Chr05	1497200	1497799	3	Rep3;Rep1;Rep2	gene	Phvul.005G016900	Chloroplast Ycf2;ATPase, AAA type, core
Chr05	3961800	3963399	2	Rep2;Rep3
Chr05	3993800	3994199	2	Rep1;Rep2	gene	Phvul.005G040400	ATP synthase subunit beta
Chr05	4005200	4007599	2	Rep3;Rep1
Chr05	4200400	4200799	3	Rep1;Rep3;Rep2
Chr05	4442200	4443399	2	Rep2;Rep3	gene	Phvul.005G044000	P-loop containing nucleoside triphosphate hydrolases superfamily protein
Chr05	4983000	4987799	3	Rep3;Rep2;Rep1
Chr05	4992000	4992599	3	Rep2;Rep3;Rep1
Chr05	5611800	5612199	2	Rep3;Rep2	five_prime_UTR	Phvul.005G048600	RNA polymerase subunit beta
Chr05	5611800	5612199	2	Rep3;Rep2	three_prime_UTR	Phvul.005G048600	RNA polymerase subunit beta
Chr05	5611800	5612199	2	Rep3;Rep2	gene	Phvul.005G048600	RNA polymerase subunit beta
Chr05	5805400	5805999	2	Rep2;Rep1
Chr05	5906400	5909999	2	Rep3;Rep1
Chr05	6522800	6526199	2	Rep2;Rep1
Chr05	6607400	6610399	3	Rep1;Rep3;Rep2
Chr05	7639200	7643599	2	Rep3;Rep2	gene	Phvul.005G057500
Chr05	7639200	7643599	2	Rep3;Rep2	five_prime_UTR	Phvul.005G057500
Chr05	8473200	8474999	2	Rep2;Rep3	gene	Phvul.005G060800	NADH:ubiquinone/plastoquinone oxidoreductase, chain 3 protein
Chr05	8513000	8514199	3	Rep2;Rep1;Rep3	three_prime_UTR	Phvul.005G061100	ribulose-bisphosphate carboxylases
Chr05	8513000	8514199	3	Rep2;Rep1;Rep3	gene	Phvul.005G061100	ribulose-bisphosphate carboxylases
Chr05	8844800	8845799	3	Rep2;Rep3;Rep1	gene	Phvul.005G062500	glucan synthase-like 4
Chr05	10050200	10051399	3	Rep3;Rep2;Rep1	five_prime_UTR	Phvul.005G066100	ATP synthase subunit C family protein
Chr05	10050200	10051399	3	Rep3;Rep2;Rep1	gene	Phvul.005G066100	ATP synthase subunit C family protein
Chr05	10050200	10051399	3	Rep3;Rep2;Rep1	three_prime_UTR	Phvul.005G066100	ATP synthase subunit C family protein
Chr05	10232600	10234399	2	Rep2;Rep1
Chr05	11020800	11023199	2	Rep1;Rep3
Chr05	11779400	11786199	3	Rep1;Rep2;Rep1
Chr05	11810400	11811799	2	Rep3;Rep1
Chr05	11827000	11828399	2	Rep1;Rep2
Chr05	12690200	12692999	2	Rep1;Rep2
Chr05	12971200	12974999	2	Rep1;Rep2
Chr05	13402000	13408799	2	Rep3;Rep2
Chr05	13452200	13462399	2	Rep1;Rep2
Chr05	13502400	13505599	2	Rep1;Rep2
Chr05	13571600	13575599	2	Rep1;Rep2
Chr05	13589200	13592399	2	Rep1;Rep2
Chr05	13804800	13810799	2	Rep3;Rep1
Chr05	13837800	13846799	2	Rep1;Rep2
Chr05	13851200	13862999	3	Rep1;Rep2;Rep2
Chr05	13886600	13890799	2	Rep2;Rep1
Chr05	14067400	14079199	4	Rep2;Rep1;Rep2;Rep2
Chr05	14081200	14086599	2	Rep1;Rep2
Chr05	14241200	14245799	3	Rep1;Rep3;Rep2
Chr05	14325400	14327199	3	Rep3;Rep1;Rep2
Chr05	14626400	14628399	2	Rep3;Rep1
Chr05	14699800	14711399	2	Rep1;Rep3
Chr05	15348600	15351399	3	Rep3;Rep1;Rep2
Chr05	15457600	15462199	2	Rep1;Rep2
Chr05	15543200	15544799	2	Rep3;Rep2
Chr05	15764600	15768799	3	Rep1;Rep2;Rep3	gene	Phvul.005G077200	TRICHOME BIREFRINGENCE-LIKE 42
Chr05	15764600	15768799	3	Rep1;Rep2;Rep3	three_prime_UTR	Phvul.005G077200	TRICHOME BIREFRINGENCE-LIKE 42
Chr05	16235800	16238999	2	Rep2;Rep1
Chr05	16649800	16650199	3	Rep1;Rep2;Rep3
Chr05	16670800	16690199	3	Rep1;Rep2;Rep2
Chr05	17379200	17386799	2	Rep2;Rep1
Chr05	17680600	17684799	2	Rep1;Rep2
Chr05	17724000	17726999	2	Rep3;Rep1
Chr05	17766000	17772399	2	Rep1;Rep2
Chr05	18077200	18080399	2	Rep3;Rep1
Chr05	18090400	18095999	2	Rep1;Rep2
Chr05	18258400	18259999	2	Rep2;Rep1
Chr05	18387400	18392399	2	Rep2;Rep1
Chr05	18705400	18708199	2	Rep1;Rep3
Chr05	18768800	18770999	2	Rep1;Rep3
Chr05	18809800	18813399	2	Rep1;Rep2
Chr05	19144600	19145799	2	Rep1;Rep2
Chr05	19554000	19560799	2	Rep3;Rep1
Chr05	19672600	19673799	2	Rep2;Rep3
Chr05	19784600	19786999	3	Rep1;Rep3;Rep2
Chr05	19837200	19841399	2	Rep1;Rep3
Chr05	20174400	20176799	2	Rep2;Rep1
Chr05	20214800	20216199	3	Rep2;Rep3;Rep1	gene	Phvul.005G083700	protochlorophyllide oxidoreductase A
Chr05	20214800	20216199	3	Rep2;Rep3;Rep1	three_prime_UTR	Phvul.005G083700	protochlorophyllide oxidoreductase A
Chr05	20591600	20594799	2	Rep1;Rep2
Chr05	20741800	20747599	2	Rep1;Rep2
Chr05	20923600	20934799	2	Rep1;Rep2
Chr05	20969200	20971199	2	Rep2;Rep1
Chr05	21184800	21189999	2	Rep2;Rep1
Chr05	21199000	21209599	2	Rep1;Rep2
Chr05	21250600	21253799	2	Rep2;Rep1
Chr05	21315200	21317599	2	Rep3;Rep2
Chr05	22015200	22017399	2	Rep2;Rep1
Chr05	22631600	22633399	2	Rep1;Rep3
Chr05	22709600	22721999	2	Rep1;Rep2
Chr05	22752000	22754599	2	Rep1;Rep2
Chr05	23300400	23311799	2	Rep1;Rep2
Chr05	23327800	23329199	2	Rep1;Rep2
Chr05	24324000	24328199	2	Rep2;Rep3	gene	Phvul.005G088400	NADH dehydrogenase 5B
Chr05	24324000	24328199	2	Rep2;Rep3	gene	Phvul.005G088500
Chr05	24324000	24328199	2	Rep2;Rep3	gene	Phvul.005G088300
Chr05	24557000	24564799	3	Rep2;Rep3;Rep1
Chr05	25145200	25147799	2	Rep1;Rep3
Chr05	25581600	25583599	2	Rep1;Rep3
Chr05	25906400	25912199	3	Rep1;Rep3;Rep2
Chr05	26598800	26604799	2	Rep1;Rep2
Chr05	26666800	26668199	2	Rep1;Rep2
Chr05	26858200	26866999	2	Rep1;Rep2
Chr05	26992000	26993599	2	Rep2;Rep1
Chr05	27327200	27330799	2	Rep1;Rep3
Chr05	27341600	27345399	2	Rep1;Rep2
Chr05	27566000	27569199	2	Rep3;Rep2
Chr05	27932600	27936199	2	Rep1;Rep3	gene	Phvul.005G093600	UDP-Glycosyltransferase superfamily protein
Chr05	27932600	27936199	2	Rep1;Rep3	five_prime_UTR	Phvul.005G093600	UDP-Glycosyltransferase superfamily protein
Chr05	27932600	27936199	2	Rep1;Rep3	three_prime_UTR	Phvul.005G093600	UDP-Glycosyltransferase superfamily protein
Chr05	28120200	28120999	2	Rep2;Rep3
Chr05	28437600	28439599	2	Rep3;Rep2
Chr05	28767800	28769399	3	Rep3;Rep1;Rep2
Chr05	29170000	29177199	2	Rep1;Rep2
Chr05	29215200	29222999	2	Rep3;Rep1
Chr05	29402800	29405199	3	Rep1;Rep3;Rep2
Chr05	29502400	29504799	3	Rep3;Rep2;Rep1
Chr05	29585200	29587999	2	Rep1;Rep3
Chr05	30014400	30015199	2	Rep3;Rep2
Chr05	30418800	30422199	2	Rep2;Rep1
Chr05	31576800	31578799	2	Rep1;Rep2
Chr05	32033600	32034599	3	Rep2;Rep1;Rep3
Chr05	32843200	32844999	3	Rep1;Rep3;Rep2
Chr05	33684000	33693199	2	Rep1;Rep3
Chr05	34855400	34856599	2	Rep3;Rep2
Chr05	34865600	34867599	3	Rep3;Rep2;Rep3
Chr05	36116600	36117999	3	Rep3;Rep2;Rep1
Chr05	36119800	36121399	2	Rep3;Rep2
Chr05	37268000	37268799	2	Rep2;Rep3
Chr05	38197000	38197799	2	Rep2;Rep3	five_prime_UTR	Phvul.005G155700
Chr05	38197000	38197799	2	Rep2;Rep3	gene	Phvul.005G155700
Chr05	38913200	38915399	3	Rep2;Rep3;Rep1
Chr05	39694200	39696599	3	Rep1;Rep2;Rep3
Chr05	39738400	39739599	2	Rep2;Rep3	gene	Phvul.005G174000	nucleotide transporter 1
Chr05	39819400	39820199	2	Rep3;Rep2
Chr05	40145400	40146599	2	Rep2;Rep3	gene	Phvul.005G179300	MUTM homolog-1
Chr05	40627400	40641999	2	Rep1;Rep2
Chr05	40642600	40669199	2	Rep1;Rep2
Chr05	40669800	40695999	2	Rep1;Rep2	gene	Phvul.005G186100	ZPR1 zinc-finger domain protein
Chr05	40783600	40787199	2	Rep1;Rep2	gene	Phvul.005G186300
Chr06	602400	606799	2	Rep2;Rep1
Chr06	612400	614399	3	Rep2;Rep3;Rep1
Chr06	766800	769999	2	Rep1;Rep3
Chr06	770600	773599	2	Rep1;Rep2
Chr06	849600	853999	2	Rep1;Rep3
Chr06	1150800	1154799	2	Rep1;Rep3
Chr06	1293200	1295999	2	Rep1;Rep2
Chr06	1445400	1450599	3	Rep2;Rep3;Rep1
Chr06	1865200	1868799	2	Rep1;Rep2
Chr06	1989600	1995599	2	Rep1;Rep2
Chr06	1997000	2005399	2	Rep1;Rep2
Chr06	2056200	2071199	2	Rep1;Rep2
Chr06	2311600	2314199	3	Rep1;Rep3;Rep2
Chr06	2316200	2325599	2	Rep1;Rep2
Chr06	2399800	2402599	2	Rep2;Rep1
Chr06	2523400	2531999	3	Rep1;Rep3;Rep1
Chr06	2574800	2583399	4	Rep2;Rep1;Rep3;Rep2
Chr06	2671800	2680799	2	Rep1;Rep3
Chr06	2768400	2776399	2	Rep1;Rep3
Chr06	2937400	2939999	2	Rep1;Rep3
Chr06	3515200	3516999	2	Rep1;Rep2
Chr06	3747400	3756599	2	Rep1;Rep3
Chr06	3861600	3867199	2	Rep3;Rep1
Chr06	3902400	3916999	2	Rep1;Rep2
Chr06	3925600	3937999	3	Rep1;Rep2;Rep2
Chr06	4125200	4127199	2	Rep3;Rep2
Chr06	4279400	4289599	3	Rep1;Rep2;Rep1
Chr06	4331200	4341399	2	Rep1;Rep3
Chr06	5195800	5196399	2	Rep2;Rep3
Chr06	5253400	5254799	2	Rep3;Rep1
Chr06	5460200	5462799	2	Rep1;Rep2
Chr06	6001000	6002199	2	Rep1;Rep2
Chr06	6055000	6055599	2	Rep1;Rep2
Chr06	6128000	6134599	2	Rep1;Rep3
Chr06	6681200	6682799	3	Rep2;Rep1;Rep3	five_prime_UTR	Phvul.006G013400
Chr06	6681200	6682799	3	Rep2;Rep1;Rep3	gene	Phvul.006G013400
Chr06	7010200	7012199	2	Rep2;Rep3
Chr06	7230800	7239199	2	Rep1;Rep2
Chr06	8198400	8199199	2	Rep2;Rep3
Chr06	8208800	8212399	2	Rep1;Rep2
Chr06	8506000	8515999	2	Rep1;Rep2
Chr06	8674400	8676799	2	Rep1;Rep2
Chr06	8680800	8682799	2	Rep1;Rep2
Chr06	8706600	8710599	2	Rep2;Rep1
Chr06	8873000	8874199	2	Rep3;Rep1
Chr06	10365200	10366999	2	Rep3;Rep2	gene	Phvul.006G022500	ATP-dependent caseinolytic (Clp) protease/crotonase family protein
Chr06	10365200	10366999	2	Rep3;Rep2	five_prime_UTR	Phvul.006G022500	ATP-dependent caseinolytic (Clp) protease/crotonase family protein
Chr06	10365200	10366999	2	Rep3;Rep2	five_prime_UTR	Phvul.006G022500	ATP-dependent caseinolytic (Clp) protease/crotonase family protein
Chr06	10365200	10366999	2	Rep3;Rep2	five_prime_UTR	Phvul.006G022500	ATP-dependent caseinolytic (Clp) protease/crotonase family protein
Chr06	11642200	11643599	3	Rep1;Rep2;Rep3	gene	Phvul.006G026500	Ribosomal protein S7p/S5e family protein
Chr06	11674600	11676799	3	Rep2;Rep3;Rep1
Chr06	13349200	13354799	2	Rep1;Rep2
Chr06	14627000	14628799	2	Rep1;Rep2
Chr06	15005200	15005599	2	Rep2;Rep3
Chr06	15331800	15340799	2	Rep2;Rep1
Chr06	15495600	15500199	2	Rep1;Rep2
Chr06	15518600	15521399	3	Rep2;Rep1;Rep3
Chr06	15604600	15607199	2	Rep3;Rep2
Chr06	15938600	15942799	3	Rep2;Rep3;Rep1	gene	Phvul.006G045700	tetraacyldisaccharide 4\'-kinase family protein
Chr06	15938600	15942799	3	Rep2;Rep3;Rep1	five_prime_UTR	Phvul.006G045700	tetraacyldisaccharide 4\'-kinase family protein
Chr06	16513800	16514799	3	Rep3;Rep1;Rep2	gene	Phvul.006G050400	SHV3-like 2
Chr06	16680000	16680999	3	Rep2;Rep1;Rep3
Chr06	17847400	17848599	3	Rep2;Rep1;Rep3
Chr06	18241000	18244599	2	Rep3;Rep1
Chr06	18549000	18550599	3	Rep3;Rep1;Rep2	gene	Phvul.006G066900	acetyl-CoA carboxylase carboxyl transferase subunit beta
Chr06	18549000	18550599	3	Rep3;Rep1;Rep2	three_prime_UTR	Phvul.006G066900	acetyl-CoA carboxylase carboxyl transferase subunit beta
Chr06	19353400	19355799	3	Rep3;Rep2;Rep1	gene	Phvul.006G074100	Tetratricopeptide repeat (TPR)-like superfamily protein
Chr06	19664400	19665399	3	Rep3;Rep1;Rep2
Chr06	20206800	20209399	2	Rep2;Rep1
Chr06	20297400	20298599	2	Rep1;Rep3	gene	Phvul.006G084500	cysteine-rich RLK (RECEPTOR-like protein kinase) 2
Chr06	21490000	21496199	2	Rep3;Rep2	five_prime_UTR	Phvul.006G097400	ARM repeat superfamily protein
Chr06	21490000	21496199	2	Rep3;Rep2	gene	Phvul.006G097400	ARM repeat superfamily protein
Chr06	21887800	21890199	2	Rep2;Rep3	gene	Phvul.006G102000	photosystem II reaction center protein D
Chr06	21995000	21995999	2	Rep2;Rep3
Chr06	25015000	25015799	3	Rep1;Rep3;Rep2	gene	Phvul.006G135800	RNA polymerase II, Rpb4, core protein
Chr06	25017600	25018599	3	Rep3;Rep2;Rep1
Chr06	25650600	25650999	2	Rep2;Rep3	gene	Phvul.006G142400	Inositol monophosphatase family protein
Chr06	25814600	25816999	2	Rep2;Rep3	gene	Phvul.006G144500	EPS15 homology domain 2
Chr06	25814600	25816999	2	Rep2;Rep3	three_prime_UTR	Phvul.006G144500	EPS15 homology domain 2
Chr06	26717000	26717999	3	Rep3;Rep1;Rep2	gene	Phvul.006G154100
Chr06	26953600	26954999	2	Rep3;Rep2	five_prime_UTR	Phvul.006G156600	camelliol C synthase 1
Chr06	26953600	26954999	2	Rep3;Rep2	five_prime_UTR	Phvul.006G156600	camelliol C synthase 1
Chr06	26953600	26954999	2	Rep3;Rep2	five_prime_UTR	Phvul.006G156600	camelliol C synthase 1
Chr06	26953600	26954999	2	Rep3;Rep2	gene	Phvul.006G156600	camelliol C synthase 1
Chr06	28490200	28491199	3	Rep2;Rep3;Rep1	gene	Phvul.006G174500	Protein kinase superfamily protein
Chr06	28661200	28664199	3	Rep1;Rep2;Rep3
Chr06	31939400	31940199	2	Rep2;Rep1	gene	Phvul.006G221600	EMBRYO DEFECTIVE 140
Chr07	651600	652999	2	Rep2;Rep3
Chr07	1041200	1042999	2	Rep3;Rep1	gene	Phvul.007G015500	thioredoxin X
Chr07	1041200	1042999	2	Rep3;Rep1	three_prime_UTR	Phvul.007G015500	thioredoxin X
Chr07	1096600	1099199	2	Rep2;Rep3
Chr07	1103400	1103999	3	Rep3;Rep2;Rep1
Chr07	1496400	1499399	3	Rep1;Rep2;Rep3	three_prime_UTR	Phvul.007G021600	Ycf1 protein
Chr07	1496400	1499399	3	Rep1;Rep2;Rep3	five_prime_UTR	Phvul.007G021600	Ycf1 protein
Chr07	1496400	1499399	3	Rep1;Rep2;Rep3	gene	Phvul.007G021600	Ycf1 protein
Chr07	1828400	1829199	3	Rep1;Rep2;Rep3	gene	Phvul.007G025000	photosynthetic electron transfer D
Chr07	1828400	1829199	3	Rep1;Rep2;Rep3	three_prime_UTR	Phvul.007G025000	photosynthetic electron transfer D
Chr07	3104000	3106799	2	Rep2;Rep1
Chr07	3963200	3963799	3	Rep1;Rep2;Rep3	gene	Phvul.007G049200	cysteine-rich RLK (RECEPTOR-like protein kinase) 29
Chr07	5079200	5081599	2	Rep3;Rep1	five_prime_UTR	Phvul.007G060000	cupin family protein
Chr07	5079200	5081599	2	Rep3;Rep1	gene	Phvul.007G060000	cupin family protein
Chr07	5279600	5280399	3	Rep1;Rep2;Rep3	three_prime_UTR	Phvul.007G061100
Chr07	5279600	5280399	3	Rep1;Rep2;Rep3	gene	Phvul.007G061100
Chr07	6171800	6173399	2	Rep3;Rep2
Chr07	7166000	7167399	2	Rep3;Rep1
Chr07	8633000	8643199	3	Rep1;Rep2;Rep2
Chr07	8943200	8945399	2	Rep1;Rep2
Chr07	8999600	8999999	3	Rep3;Rep1;Rep2
Chr07	9648200	9648599	2	Rep3;Rep2
Chr07	9858400	9859599	2	Rep1;Rep3
Chr07	9915800	9917599	3	Rep2;Rep1;Rep3
Chr07	11612200	11612799	3	Rep2;Rep3;Rep1
Chr07	11760600	11762199	2	Rep3;Rep2
Chr07	12731400	12735599	2	Rep1;Rep2
Chr07	12930800	12931799	3	Rep3;Rep1;Rep2
Chr07	13207200	13210799	2	Rep2;Rep1
Chr07	13536400	13538399	3	Rep3;Rep2;Rep1
Chr07	14755600	14760999	2	Rep1;Rep2
Chr07	15092800	15097399	2	Rep1;Rep2
Chr07	15577800	15583999	2	Rep1;Rep2
Chr07	16021800	16027399	3	Rep2;Rep1;Rep2
Chr07	16345200	16347599	2	Rep1;Rep2
Chr07	16570200	16577799	2	Rep1;Rep2
Chr07	16657600	16659199	3	Rep3;Rep1;Rep2
Chr07	16693400	16699999	2	Rep1;Rep2
Chr07	16771400	16778599	2	Rep3;Rep1
Chr07	16782600	16784199	2	Rep1;Rep2
Chr07	16868400	16870599	3	Rep2;Rep3;Rep1
Chr07	16977600	16986599	2	Rep1;Rep2
Chr07	16997800	17000999	2	Rep1;Rep2
Chr07	17005000	17009399	2	Rep3;Rep1
Chr07	17079600	17088999	2	Rep1;Rep2
Chr07	17091800	17094599	2	Rep2;Rep1
Chr07	17184800	17188999	2	Rep3;Rep1
Chr07	17235800	17238999	2	Rep2;Rep1
Chr07	17349200	17355999	3	Rep1;Rep3;Rep1
Chr07	17401400	17409999	2	Rep1;Rep2
Chr07	17434400	17444199	2	Rep1;Rep2
Chr07	17445000	17451199	2	Rep2;Rep1
Chr07	17475400	17481999	2	Rep1;Rep2
Chr07	17743600	17748599	2	Rep1;Rep2
Chr07	17832200	17839399	2	Rep1;Rep3
Chr07	18023200	18027399	2	Rep3;Rep1
Chr07	18229000	18238799	2	Rep1;Rep3
Chr07	18467200	18479199	2	Rep1;Rep2
Chr07	18672000	18677799	2	Rep1;Rep2
Chr07	19165400	19165999	2	Rep2;Rep1
Chr07	19307000	19314999	2	Rep3;Rep1	gene	Phvul.007G119200
Chr07	19414400	19417599	2	Rep1;Rep2
Chr07	19587400	19595999	2	Rep1;Rep2
Chr07	19645800	19661799	5	Rep1;Rep2;Rep3;Rep2;Rep1
Chr07	19663000	19672399	2	Rep1;Rep2
Chr07	19740600	19750599	2	Rep2;Rep1
Chr07	19754400	19761799	2	Rep3;Rep1
Chr07	19964400	19965999	2	Rep1;Rep2
Chr07	19974000	19978399	2	Rep1;Rep2
Chr07	20151600	20154199	2	Rep1;Rep3
Chr07	20298400	20314799	3	Rep1;Rep3;Rep3
Chr07	20506400	20511199	2	Rep1;Rep2
Chr07	20647600	20652599	3	Rep1;Rep3;Rep2
Chr07	20669200	20671799	2	Rep1;Rep2
Chr07	20678400	20682599	2	Rep2;Rep1
Chr07	20711400	20714799	2	Rep3;Rep1
Chr07	21491600	21497399	2	Rep1;Rep2
Chr07	21516000	21521399	2	Rep1;Rep2
Chr07	21607800	21609199	2	Rep1;Rep3
Chr07	21760600	21764199	2	Rep1;Rep3
Chr07	21765400	21771399	2	Rep1;Rep3
Chr07	22155400	22159799	2	Rep1;Rep2
Chr07	22336600	22338999	2	Rep1;Rep2
Chr07	22391200	22401599	2	Rep1;Rep2
Chr07	22653400	22664199	4	Rep3;Rep1;Rep2;Rep2
Chr07	22719200	22736399	4	Rep3;Rep1;Rep2;Rep1
Chr07	22765000	22766199	2	Rep2;Rep1
Chr07	22822000	22827199	2	Rep1;Rep2
Chr07	22828400	22829199	2	Rep1;Rep2
Chr07	22934000	22938799	2	Rep2;Rep1
Chr07	23188400	23192999	2	Rep2;Rep1
Chr07	23423200	23429199	3	Rep1;Rep3;Rep2
Chr07	23625800	23630399	2	Rep1;Rep3
Chr07	23831000	23832399	2	Rep1;Rep3
Chr07	23916400	23918799	2	Rep2;Rep1
Chr07	24145000	24154799	2	Rep1;Rep2
Chr07	24162400	24170799	5	Rep3;Rep1;Rep2;Rep1;Rep2
Chr07	24187600	24193199	2	Rep1;Rep3
Chr07	24299000	24309399	2	Rep1;Rep3
Chr07	24319200	24335799	4	Rep3;Rep2;Rep1;Rep1
Chr07	24611400	24625199	2	Rep1;Rep3	gene	Phvul.007G125100	no pollen germination related 2
Chr07	24611400	24625199	2	Rep1;Rep3	three_prime_UTR	Phvul.007G125100	no pollen germination related 2
Chr07	24701800	24713799	2	Rep1;Rep2
Chr07	24716600	24720799	2	Rep1;Rep3
Chr07	24814600	24826999	3	Rep1;Rep2;Rep1
Chr07	24899400	24907399	2	Rep2;Rep1
Chr07	24909200	24914399	2	Rep1;Rep3
Chr07	25023200	25024999	2	Rep2;Rep1
Chr07	25178600	25183999	2	Rep3;Rep1
Chr07	25207400	25211399	3	Rep1;Rep3;Rep2
Chr07	25281200	25295799	2	Rep1;Rep3
Chr07	25678000	25687999	2	Rep2;Rep1
Chr07	25785000	25789199	2	Rep1;Rep2
Chr07	26225400	26230399	2	Rep1;Rep3
Chr07	26369600	26374199	2	Rep2;Rep1
Chr07	26506400	26507999	2	Rep2;Rep3
Chr07	26579600	26586999	2	Rep1;Rep2
Chr07	26811000	26811599	2	Rep3;Rep2
Chr07	26960800	26964799	2	Rep2;Rep1
Chr07	27060400	27069799	2	Rep1;Rep2
Chr07	27115200	27127999	2	Rep1;Rep2
Chr07	27212400	27213599	2	Rep1;Rep2
Chr07	27794000	27807399	3	Rep3;Rep1;Rep3
Chr07	28373600	28377599	3	Rep3;Rep1;Rep2
Chr07	28468400	28485599	2	Rep1;Rep2
Chr07	28582800	28585599	2	Rep1;Rep2
Chr07	28585600	28593399	2	Rep3;Rep1
Chr07	28616800	28629199	2	Rep1;Rep2
Chr07	28685200	28693999	2	Rep3;Rep1
Chr07	28762600	28771399	2	Rep1;Rep3
Chr07	28870000	28872799	2	Rep3;Rep1
Chr07	29301200	29302599	2	Rep2;Rep1
Chr07	29333800	29337199	2	Rep3;Rep1
Chr07	29341800	29344599	2	Rep1;Rep2
Chr07	29366200	29377399	2	Rep3;Rep1
Chr07	29501800	29507199	2	Rep1;Rep2
Chr07	29531400	29536999	2	Rep1;Rep3
Chr07	29713600	29715799	3	Rep1;Rep2;Rep3
Chr07	29809800	29813399	2	Rep3;Rep1
Chr07	29815200	29819999	2	Rep1;Rep2
Chr07	29863200	29866199	2	Rep1;Rep2
Chr07	29886800	29888199	2	Rep3;Rep1
Chr07	29974400	29977199	2	Rep1;Rep3
Chr07	30001600	30005999	2	Rep3;Rep1
Chr07	30142600	30145199	2	Rep2;Rep1
Chr07	30165000	30182199	2	Rep2;Rep1	five_prime_UTR	Phvul.007G130300	Protein of unknown function (DUF810)
Chr07	30165000	30182199	2	Rep2;Rep1	gene	Phvul.007G130300	Protein of unknown function (DUF810)
Chr07	30330600	30335599	2	Rep1;Rep2
Chr07	30471800	30477199	2	Rep1;Rep3
Chr07	30504400	30513999	2	Rep3;Rep1
Chr07	30657800	30661999	2	Rep1;Rep3
Chr07	30690000	30696999	3	Rep3;Rep1;Rep2
Chr07	30700200	30701199	2	Rep2;Rep1
Chr07	30755200	30758799	2	Rep3;Rep1
Chr07	30831600	30846199	3	Rep1;Rep2;Rep2
Chr07	30850800	30853399	2	Rep3;Rep1
Chr07	30856400	30864399	2	Rep1;Rep2
Chr07	31180400	31181199	2	Rep1;Rep2
Chr07	31182400	31184199	2	Rep2;Rep1
Chr07	31230000	31236599	2	Rep3;Rep1
Chr07	31519200	31526199	2	Rep1;Rep2
Chr07	31537800	31544399	2	Rep3;Rep1
Chr07	31552800	31563399	2	Rep1;Rep2
Chr07	31572400	31577799	2	Rep3;Rep1
Chr07	31714200	31719599	2	Rep1;Rep2
Chr07	31776600	31781999	2	Rep1;Rep2
Chr07	31851400	31860999	3	Rep3;Rep1;Rep2
Chr07	32065800	32069999	2	Rep2;Rep1
Chr07	32155600	32159599	2	Rep2;Rep1
Chr07	32185400	32187599	2	Rep1;Rep2
Chr07	32277600	32285599	2	Rep3;Rep1
Chr07	32424800	32436799	2	Rep2;Rep1
Chr07	32770200	32771999	2	Rep2;Rep1
Chr07	32798000	32805199	2	Rep3;Rep2	gene	Phvul.007G132400	photosystem II reaction center protein C
Chr07	33162600	33166999	2	Rep1;Rep2
Chr07	33558800	33575599	2	Rep3;Rep1
Chr07	33579400	33582999	2	Rep2;Rep1
Chr07	33637200	33644199	2	Rep3;Rep1	gene	Phvul.007G136200	ubiquitin-specific protease 12
Chr07	33926400	33929399	2	Rep1;Rep2
Chr07	34142600	34145599	2	Rep3;Rep2	gene	Phvul.007G138700	exocyst subunit exo70 family protein A1
Chr07	34290200	34293599	3	Rep3;Rep2;Rep1	three_prime_UTR	Phvul.007G139100	Chloroplast Ycf2;ATPase, AAA type, core
Chr07	34290200	34293599	3	Rep3;Rep2;Rep1	gene	Phvul.007G139100	Chloroplast Ycf2;ATPase, AAA type, core
Chr07	34313000	34314599	3	Rep2;Rep1;Rep3
Chr07	34747200	34748399	2	Rep1;Rep2
Chr07	36051000	36053399	3	Rep3;Rep2;Rep1
Chr07	36723400	36724399	2	Rep1;Rep3
Chr07	36889000	36889799	3	Rep1;Rep2;Rep3
Chr07	38219000	38224399	2	Rep1;Rep2
Chr07	38665600	38666399	2	Rep2;Rep3
Chr07	39358800	39361199	3	Rep3;Rep2;Rep1	gene	Phvul.007G164000	ribosomal protein L2
Chr07	39358800	39361199	3	Rep3;Rep2;Rep1	three_prime_UTR	Phvul.007G164000	ribosomal protein L2
Chr07	39912000	39914799	3	Rep2;Rep1;Rep3
Chr07	40071400	40071799	2	Rep3;Rep2
Chr07	40297000	40299399	2	Rep1;Rep3
Chr07	42646000	42648999	2	Rep3;Rep2
Chr07	42677600	42679199	3	Rep2;Rep1;Rep3	gene	Phvul.007G190600	no pollen germination related 2
Chr07	43402200	43403599	2	Rep2;Rep3
Chr07	44836000	44837399	3	Rep2;Rep1;Rep3
Chr07	45202400	45203599	2	Rep2;Rep3
Chr07	47652600	47653799	3	Rep3;Rep1;Rep2
Chr07	47749400	47750599	3	Rep1;Rep2;Rep3
Chr07	48485800	48486599	2	Rep2;Rep3	gene	Phvul.007G245200	FAD-dependent oxidoreductase family protein
Chr07	49339800	49340199	3	Rep3;Rep2;Rep1
Chr07	51264000	51265999	3	Rep2;Rep3;Rep1	gene	Phvul.007G274800	peptide transporter 3
Chr07	51264000	51265999	3	Rep2;Rep3;Rep1	gene	Phvul.007G274900	peptide transporter 3
Chr07	51264000	51265999	3	Rep2;Rep3;Rep1	three_prime_UTR	Phvul.007G274900	peptide transporter 3
Chr07	51716800	51717599	3	Rep3;Rep1;Rep2
Chr08	517600	519799	2	Rep2;Rep3	gene	Phvul.008G004700	HEAT repeat-containing protein
Chr08	933800	934599	3	Rep2;Rep3;Rep1	gene	Phvul.008G009700	Translation initiation factor IF2/IF5
Chr08	933800	934599	3	Rep2;Rep3;Rep1	five_prime_UTR	Phvul.008G009700	Translation initiation factor IF2/IF5
Chr08	1273200	1273799	3	Rep2;Rep3;Rep1
Chr08	1500800	1501199	2	Rep2;Rep3	three_prime_UTR	Phvul.008G017600	zinc ion binding;nucleic acid binding;hydrolases, acting on acid anhydrides, in phosphorus-containing anhydrides
Chr08	1500800	1501199	2	Rep2;Rep3	gene	Phvul.008G017600	zinc ion binding;nucleic acid binding;hydrolases, acting on acid anhydrides, in phosphorus-containing anhydrides
Chr08	2847200	2848399	3	Rep3;Rep1;Rep2
Chr08	2857400	2857799	3	Rep3;Rep1;Rep2
Chr08	3846800	3849999	2	Rep3;Rep2	three_prime_UTR	Phvul.008G044400	Leucine-rich repeat receptor-like protein kinase family protein
Chr08	3846800	3849999	2	Rep3;Rep2	gene	Phvul.008G044400	Leucine-rich repeat receptor-like protein kinase family protein
Chr08	4011800	4012199	2	Rep2;Rep3
Chr08	4431600	4432799	3	Rep3;Rep2;Rep1
Chr08	5820800	5821199	2	Rep2;Rep3
Chr08	6393400	6394999	2	Rep3;Rep1	gene	Phvul.008G070900	Ribosomal protein L22p/L17e family protein
Chr08	6777200	6777999	3	Rep2;Rep3;Rep1
Chr08	7065400	7067599	2	Rep3;Rep2	three_prime_UTR	Phvul.008G074800	titan9
Chr08	7065400	7067599	2	Rep3;Rep2	gene	Phvul.008G074800	titan9
Chr08	8389600	8395799	2	Rep1;Rep2
Chr08	9267600	9267999	3	Rep3;Rep1;Rep2
Chr08	9796000	9796999	2	Rep2;Rep3
Chr08	10514000	10517799	2	Rep3;Rep2
Chr08	10707600	10710199	3	Rep2;Rep1;Rep3
Chr08	11460200	11472199	2	Rep2;Rep1
Chr08	12059600	12061399	3	Rep2;Rep1;Rep3	gene	Phvul.008G105400	carboxyl-terminal domain (ctd) phosphatase-like 2
Chr08	12059600	12061399	3	Rep2;Rep1;Rep3	three_prime_UTR	Phvul.008G105400	carboxyl-terminal domain (ctd) phosphatase-like 2
Chr08	12059600	12061399	3	Rep2;Rep1;Rep3	three_prime_UTR	Phvul.008G105400	carboxyl-terminal domain (ctd) phosphatase-like 2
Chr08	12774200	12774599	3	Rep2;Rep1;Rep3
Chr08	12992600	12994799	3	Rep3;Rep1;Rep2
Chr08	13616200	13616599	2	Rep2;Rep3
Chr08	13782000	13783799	2	Rep2;Rep3	gene	Phvul.008G114200	Major facilitator superfamily protein
Chr08	13782000	13783799	2	Rep2;Rep3	three_prime_UTR	Phvul.008G114200	Major facilitator superfamily protein
Chr08	13963800	13963999	2	Rep2;Rep3
Chr08	14537600	14541799	2	Rep1;Rep3
Chr08	15290200	15295399	2	Rep1;Rep2
Chr08	15585200	15591199	2	Rep1;Rep2
Chr08	15841600	15843799	3	Rep1;Rep3;Rep2
Chr08	16152000	16152799	2	Rep2;Rep1
Chr08	16230200	16233599	2	Rep1;Rep2
Chr08	17401800	17403599	2	Rep1;Rep2
Chr08	17410400	17415599	2	Rep1;Rep2
Chr08	17828600	17830799	2	Rep2;Rep1
Chr08	17864000	17867399	2	Rep1;Rep3
Chr08	18118400	18123599	2	Rep1;Rep2
Chr08	18392400	18400199	2	Rep3;Rep1
Chr08	18967600	18974599	2	Rep1;Rep3
Chr08	19524800	19536799	3	Rep2;Rep1;Rep2
Chr08	19601600	19601999	2	Rep3;Rep2
Chr08	20155200	20156199	3	Rep2;Rep3;Rep1
Chr08	20849000	20851999	2	Rep2;Rep1
Chr08	21026600	21026999	3	Rep1;Rep2;Rep3
Chr08	21355800	21360599	2	Rep1;Rep3
Chr08	21391200	21394999	2	Rep1;Rep3
Chr08	21458400	21462199	3	Rep1;Rep2;Rep3	gene	Phvul.008G135100	FAD-dependent oxidoreductase family protein
Chr08	21861800	21870599	3	Rep1;Rep3;Rep1
Chr08	21899400	21909599	2	Rep1;Rep2
Chr08	22147400	22150599	3	Rep1;Rep3;Rep2
Chr08	22209600	22212399	2	Rep1;Rep2
Chr08	22213400	22216399	2	Rep1;Rep2
Chr08	22512600	22519599	2	Rep1;Rep3
Chr08	23080200	23084399	2	Rep1;Rep2
Chr08	23092400	23094799	2	Rep3;Rep1
Chr08	23706400	23714799	2	Rep1;Rep2
Chr08	24017800	24029799	2	Rep1;Rep3
Chr08	24045800	24049999	2	Rep2;Rep1
Chr08	24157000	24165199	2	Rep1;Rep2
Chr08	24257400	24260799	2	Rep1;Rep2
Chr08	24336600	24337799	2	Rep1;Rep2
Chr08	24364800	24368799	2	Rep1;Rep2
Chr08	24480600	24483199	3	Rep1;Rep2;Rep3	three_prime_UTR	Phvul.008G141300
Chr08	24480600	24483199	3	Rep1;Rep2;Rep3	five_prime_UTR	Phvul.008G141300
Chr08	24480600	24483199	3	Rep1;Rep2;Rep3	gene	Phvul.008G141300
Chr08	24580400	24585199	2	Rep1;Rep2
Chr08	24710600	24717199	2	Rep1;Rep2
Chr08	24728800	24736999	2	Rep2;Rep1
Chr08	24798200	24804399	2	Rep1;Rep2
Chr08	24826000	24832399	2	Rep1;Rep2
Chr08	24939000	24947399	2	Rep1;Rep2
Chr08	24948600	24956399	2	Rep1;Rep2
Chr08	25054400	25056199	2	Rep2;Rep1
Chr08	25095000	25101399	2	Rep1;Rep2
Chr08	25103600	25105599	2	Rep1;Rep2
Chr08	25254600	25258999	2	Rep2;Rep1
Chr08	25331000	25332799	2	Rep1;Rep2
Chr08	25341800	25343999	2	Rep2;Rep1
Chr08	25347800	25350599	2	Rep2;Rep1
Chr08	25358800	25366799	2	Rep1;Rep2
Chr08	25390600	25399399	2	Rep1;Rep2
Chr08	25562400	25566399	3	Rep1;Rep2;Rep3	gene	Phvul.008G142300	RHO guanyl-nucleotide exchange factor 3
Chr08	25562400	25566399	3	Rep1;Rep2;Rep3	five_prime_UTR	Phvul.008G142300	RHO guanyl-nucleotide exchange factor 3
Chr08	26556800	26559199	2	Rep1;Rep2
Chr08	26691800	26695199	2	Rep1;Rep2
Chr08	26885800	26889399	2	Rep2;Rep1
Chr08	26907200	26916199	2	Rep1;Rep2
Chr08	26972400	26978199	2	Rep3;Rep1
Chr08	27104200	27107199	2	Rep1;Rep3
Chr08	27123400	27129999	2	Rep3;Rep1
Chr08	27135400	27143999	2	Rep1;Rep2
Chr08	27144800	27151999	2	Rep1;Rep2
Chr08	27486400	27490799	2	Rep1;Rep2
Chr08	27496000	27499999	2	Rep1;Rep2
Chr08	28220000	28229799	2	Rep1;Rep2
Chr08	28759400	28766599	2	Rep1;Rep2
Chr08	28880800	28886599	2	Rep1;Rep2
Chr08	28887800	28893599	2	Rep1;Rep3
Chr08	29124800	29144799	4	Rep3;Rep1;Rep2;Rep3
Chr08	29126000	29143399	2	Rep1;Rep2
Chr08	29343600	29344999	2	Rep1;Rep3
Chr08	29567600	29574199	2	Rep1;Rep3
Chr08	29730200	29738399	2	Rep1;Rep3
Chr08	29749800	29751999	2	Rep2;Rep1
Chr08	29903800	29910399	2	Rep2;Rep1
Chr08	30008000	30013599	2	Rep2;Rep1
Chr08	30085800	30088999	2	Rep2;Rep3
Chr08	30264000	30268399	2	Rep1;Rep3
Chr08	30576800	30579799	2	Rep1;Rep2
Chr08	30580000	30585399	2	Rep3;Rep1
Chr08	30699400	30701599	2	Rep1;Rep2
Chr08	31293000	31294599	3	Rep1;Rep2;Rep3
Chr08	31371000	31376599	3	Rep1;Rep2;Rep3	gene	Phvul.008G150500	chloroplast ribosomal protein S4
Chr08	31916600	31917999	2	Rep1;Rep2
Chr08	31930200	31944599	2	Rep3;Rep1
Chr08	31972000	31972999	2	Rep2;Rep1
Chr08	32107400	32116999	3	Rep1;Rep3;Rep1
Chr08	32135200	32143399	2	Rep2;Rep1
Chr08	32193000	32197199	2	Rep1;Rep2
Chr08	32525600	32529399	2	Rep1;Rep2
Chr08	32578800	32582599	2	Rep2;Rep1
Chr08	32794600	32797799	2	Rep2;Rep1
Chr08	32827800	32831399	2	Rep2;Rep1
Chr08	33135000	33138199	2	Rep3;Rep1
Chr08	33692200	33696199	2	Rep1;Rep3
Chr08	33851000	33855599	2	Rep2;Rep1
Chr08	34154000	34163399	2	Rep1;Rep3
Chr08	34471800	34473799	2	Rep2;Rep3
Chr08	34797200	34802399	2	Rep1;Rep2
Chr08	34985200	34986599	2	Rep2;Rep1
Chr08	35017200	35023599	2	Rep3;Rep1
Chr08	35065800	35067399	2	Rep1;Rep3
Chr08	35516800	35517999	2	Rep3;Rep1
Chr08	35542800	35546999	2	Rep1;Rep2
Chr08	35587600	35597599	2	Rep1;Rep2
Chr08	35614200	35618599	2	Rep2;Rep1
Chr08	35619400	35630399	3	Rep1;Rep2;Rep1
Chr08	35625200	35630399	3	Rep2;Rep1;Rep2
Chr08	35874200	35877199	3	Rep3;Rep2;Rep1	gene	Phvul.008G155300	like SEX4 1
Chr08	36009400	36025799	3	Rep1;Rep2;Rep1
Chr08	36013000	36025799	3	Rep2;Rep1;Rep3
Chr08	36060800	36061799	3	Rep1;Rep3;Rep2
Chr08	36064800	36070999	2	Rep1;Rep3
Chr08	36406200	36409999	2	Rep1;Rep2
Chr08	36490000	36496399	2	Rep1;Rep2
Chr08	36537400	36544799	3	Rep1;Rep3;Rep2
Chr08	36604200	36610799	2	Rep2;Rep1
Chr08	36750000	36753799	2	Rep3;Rep1
Chr08	36895400	36906399	2	Rep1;Rep3
Chr08	36962000	36972199	2	Rep1;Rep3
Chr08	36998400	37005599	2	Rep1;Rep2
Chr08	37134600	37148999	2	Rep1;Rep2
Chr08	37204800	37218199	2	Rep1;Rep2
Chr08	37257000	37263799	2	Rep2;Rep1
Chr08	37305400	37314199	2	Rep1;Rep2
Chr08	37476600	37480999	2	Rep1;Rep2
Chr08	37510400	37513399	2	Rep1;Rep3
Chr08	37545400	37547399	2	Rep1;Rep2
Chr08	37594800	37597399	2	Rep1;Rep2
Chr08	37613600	37622799	3	Rep1;Rep3;Rep2
Chr08	37613600	37622799	3	Rep3;Rep1;Rep3
Chr08	37829600	37833199	2	Rep1;Rep3
Chr08	37891000	37898599	2	Rep3;Rep1
Chr08	37959200	37976199	2	Rep1;Rep2
Chr08	38070600	38073399	2	Rep1;Rep2
Chr08	38110200	38117199	2	Rep1;Rep3
Chr08	38152400	38154199	2	Rep1;Rep2
Chr08	38270000	38275599	2	Rep1;Rep3
Chr08	38297600	38300199	2	Rep2;Rep1
Chr08	38405400	38411799	3	Rep1;Rep3;Rep2
Chr08	38522800	38528599	2	Rep1;Rep2
Chr08	38602000	38611199	2	Rep1;Rep3
Chr08	38817800	38821199	2	Rep3;Rep1
Chr08	38982200	38992199	2	Rep3;Rep1
Chr08	39151200	39155399	2	Rep2;Rep1
Chr08	39219200	39227599	2	Rep1;Rep2
Chr08	39936200	39943799	4	Rep1;Rep3;Rep2;Rep1
Chr08	40537400	40538799	2	Rep1;Rep2
Chr08	40760600	40764599	3	Rep3;Rep2;Rep1
Chr08	40965800	40967199	3	Rep3;Rep2;Rep1
Chr08	41586400	41587199	2	Rep2;Rep3	gene	Phvul.008G162200	photosystem II reaction center protein B
Chr08	42207200	42209399	3	Rep1;Rep2;Rep3
Chr08	42272800	42276999	2	Rep1;Rep2
Chr08	42413400	42418199	2	Rep1;Rep3
Chr08	42734600	42736799	2	Rep1;Rep3
Chr08	43144800	43149799	2	Rep1;Rep3
Chr08	44121000	44123199	2	Rep2;Rep3	gene	Phvul.008G169300	electron carriers;protein disulfide oxidoreductases
Chr08	44351000	44351999	2	Rep2;Rep3
Chr08	44860800	44861399	2	Rep2;Rep3
Chr08	44891200	44896599	2	Rep3;Rep1
Chr08	46003800	46007599	2	Rep1;Rep3
Chr08	46619400	46620599	2	Rep2;Rep1
Chr08	46973600	46977399	2	Rep3;Rep1
Chr08	47061600	47062799	2	Rep3;Rep2
Chr08	47420200	47422399	3	Rep3;Rep1;Rep2	three_prime_UTR	Phvul.008G179700
Chr08	47420200	47422399	3	Rep3;Rep1;Rep2	gene	Phvul.008G179700
Chr08	47753000	47754599	3	Rep3;Rep1;Rep2
Chr08	48937600	48939999	3	Rep2;Rep1;Rep3
Chr08	50494000	50496399	3	Rep3;Rep2;Rep1	gene	Phvul.008G197100	maternal effect embryo arrest 22
Chr08	50494000	50496399	3	Rep3;Rep2;Rep1	three_prime_UTR	Phvul.008G197100	maternal effect embryo arrest 22
Chr08	50927800	50929999	2	Rep2;Rep3
Chr08	51442600	51448999	2	Rep2;Rep3
Chr08	51450600	51451999	2	Rep2;Rep3
Chr08	51502600	51503599	3	Rep2;Rep3;Rep1
Chr08	52065800	52066199	3	Rep3;Rep1;Rep2
Chr08	52513400	52514399	2	Rep1;Rep3
Chr08	55011400	55012599	3	Rep1;Rep2;Rep3	gene	Phvul.008G236100	RNA polymerase subunit beta
Chr08	55128800	55129599	3	Rep2;Rep3;Rep1	gene	Phvul.008G237300	chloroplast ribosomal protein S14
Chr08	55128800	55129599	3	Rep2;Rep3;Rep1	five_prime_UTR	Phvul.008G237300	chloroplast ribosomal protein S14
Chr08	55128800	55129599	3	Rep2;Rep3;Rep1	three_prime_UTR	Phvul.008G237300	chloroplast ribosomal protein S14
Chr08	55426200	55426599	3	Rep3;Rep1;Rep2
Chr08	57225400	57226399	2	Rep1;Rep2
Chr08	57409200	57410199	2	Rep3;Rep1
Chr08	57529400	57530399	3	Rep1;Rep2;Rep3	gene	Phvul.008G263000	Chloroplast Ycf2;ATPase, AAA type, core
Chr08	57540600	57541999	3	Rep3;Rep1;Rep2	gene	Phvul.008G263200	ribosomal protein S19
Chr08	57728600	57728999	2	Rep2;Rep3	gene	Phvul.008G266100	Transmembrane proteins 14C
Chr08	57925600	57926199	3	Rep3;Rep2;Rep1	gene	Phvul.008G268800	GDSL-like Lipase/Acylhydrolase superfamily protein
Chr08	58126400	58128199	2	Rep3;Rep2	gene	Phvul.008G271600	Pectin lyase-like superfamily protein
Chr08	58632800	58633599	2	Rep1;Rep3
Chr08	58917000	58919199	3	Rep2;Rep3;Rep1	gene	Phvul.008G283700	Neutral/alkaline non-lysosomal ceramidase
Chr08	59264600	59264999	3	Rep2;Rep1;Rep3
Chr08	59489600	59494199	3	Rep1;Rep3;Rep2	three_prime_UTR	Phvul.008G292500	Calcium-dependent protein kinase family protein
Chr08	59489600	59494199	3	Rep1;Rep3;Rep2	gene	Phvul.008G292500	Calcium-dependent protein kinase family protein
Chr08	59489600	59494199	3	Rep1;Rep3;Rep2	five_prime_UTR	Phvul.008G292600	photosystem II reaction center protein B
Chr08	59489600	59494199	3	Rep1;Rep3;Rep2	gene	Phvul.008G292600	photosystem II reaction center protein B
Chr08	59489600	59494199	3	Rep1;Rep3;Rep2	three_prime_UTR	Phvul.008G292600	photosystem II reaction center protein B
Chr08	59653400	59660599	2	Rep2;Rep1
Chr08	59661400	59662399	2	Rep1;Rep2
Chr09	227200	232399	2	Rep1;Rep3
Chr09	1087800	1095399	2	Rep3;Rep1	three_prime_UTR	Phvul.009G006200
Chr09	1087800	1095399	2	Rep3;Rep1	five_prime_UTR	Phvul.009G006200
Chr09	1087800	1095399	2	Rep3;Rep1	gene	Phvul.009G006200
Chr09	1917400	1918599	2	Rep3;Rep2	gene	Phvul.009G011900	photosystem II reaction center protein A
Chr09	1969600	1972999	3	Rep2;Rep3;Rep1
Chr09	1991600	1992999	2	Rep1;Rep2
Chr09	2109600	2113799	2	Rep3;Rep1
Chr09	2121000	2122799	3	Rep3;Rep2;Rep1
Chr09	2831200	2834799	2	Rep1;Rep2
Chr09	2844200	2848799	2	Rep2;Rep1
Chr09	3605600	3608199	2	Rep3;Rep1
Chr09	3794000	3794399	2	Rep3;Rep2
Chr09	3906400	3910199	3	Rep1;Rep2;Rep3
Chr09	4287200	4294599	2	Rep3;Rep1
Chr09	4684200	4695199	2	Rep1;Rep2
Chr09	5028600	5037399	3	Rep1;Rep3;Rep2
Chr09	5043800	5050599	2	Rep1;Rep3
Chr09	5052400	5057599	4	Rep1;Rep3;Rep2;Rep3	gene	Phvul.009G022000	Chloroplast Ycf2;ATPase, AAA type, core
Chr09	5242600	5246599	2	Rep1;Rep3
Chr09	5603400	5606399	3	Rep1;Rep3;Rep2
Chr09	6423000	6424999	2	Rep3;Rep2
Chr09	6440000	6440399	2	Rep2;Rep3	five_prime_UTR	Phvul.009G029000	Phosphoglycerate mutase family protein
Chr09	6440000	6440399	2	Rep2;Rep3	gene	Phvul.009G029000	Phosphoglycerate mutase family protein
Chr09	6876400	6881199	2	Rep2;Rep1
Chr09	6893800	6895999	2	Rep1;Rep2
Chr09	7914000	7914799	3	Rep1;Rep2;Rep3
Chr09	7923200	7923799	3	Rep2;Rep3;Rep1
Chr09	7927000	7928599	2	Rep1;Rep2
Chr09	8132400	8134199	3	Rep3;Rep1;Rep2
Chr09	8824800	8827599	3	Rep2;Rep3;Rep1
Chr09	9229600	9229999	2	Rep3;Rep2	gene	Phvul.009G048300	Major facilitator superfamily protein
Chr09	9723400	9727799	2	Rep1;Rep2
Chr09	10030800	10032999	2	Rep2;Rep3	gene	Phvul.009G053700	splicing factor-related
Chr09	10030800	10032999	2	Rep2;Rep3	three_prime_UTR	Phvul.009G053700	splicing factor-related
Chr09	10141200	10141999	2	Rep1;Rep3
Chr09	11756200	11757199	3	Rep3;Rep2;Rep1
Chr09	12074400	12076999	2	Rep2;Rep3
Chr09	12322000	12322999	2	Rep3;Rep2	gene	Phvul.009G074600	Chaperone DnaJ-domain superfamily protein
Chr09	12507600	12509399	3	Rep1;Rep3;Rep2
Chr09	13670600	13671199	2	Rep2;Rep3
Chr09	14052800	14054199	3	Rep2;Rep3;Rep1	gene	Phvul.009G090300	Chloroplast Ycf2;ATPase, AAA type, core
Chr09	14052800	14054199	3	Rep2;Rep3;Rep1	five_prime_UTR	Phvul.009G090300	Chloroplast Ycf2;ATPase, AAA type, core
Chr09	14671200	14672599	3	Rep3;Rep2;Rep1
Chr09	16081000	16082799	3	Rep3;Rep2;Rep1
Chr09	16448200	16449399	2	Rep1;Rep3
Chr09	17393400	17393799	2	Rep2;Rep3
Chr09	17594800	17595999	3	Rep3;Rep1;Rep2
Chr09	17958000	17964199	2	Rep1;Rep2
Chr09	18144400	18145599	3	Rep3;Rep2;Rep1	gene	Phvul.009G122100	Ycf1 protein
Chr09	19127000	19127799	2	Rep1;Rep2
Chr09	19246600	19248399	2	Rep3;Rep2	gene	Phvul.009G130900
Chr09	19315200	19317999	2	Rep2;Rep3
Chr09	19748800	19749399	2	Rep1;Rep2
Chr09	20176200	20177999	2	Rep1;Rep2
Chr09	20368800	20369799	3	Rep3;Rep1;Rep2	gene	Phvul.009G138500	Leucine-rich receptor-like protein kinase family protein
Chr09	20996200	20996599	2	Rep2;Rep3
Chr09	21102000	21103999	3	Rep3;Rep2;Rep1	gene	Phvul.009G144500	ribulose-bisphosphate carboxylases
Chr09	21769800	21771799	3	Rep2;Rep1;Rep3	gene	Phvul.009G149000	chloroplast ribosomal protein S4
Chr09	21769800	21771799	3	Rep2;Rep1;Rep3	three_prime_UTR	Phvul.009G149000	chloroplast ribosomal protein S4
Chr09	22260600	22261399	3	Rep3;Rep2;Rep1
Chr09	23728400	23728999	2	Rep3;Rep2
Chr09	24301600	24301799	2	Rep2;Rep3
Chr09	24589200	24589799	3	Rep2;Rep3;Rep1
Chr09	26240400	26241799	3	Rep2;Rep3;Rep1
Chr09	27396000	27396399	2	Rep2;Rep3
Chr09	27939200	27940799	3	Rep1;Rep3;Rep2	three_prime_UTR	Phvul.009G188500	microtubule end binding protein EB1A
Chr09	27939200	27940799	3	Rep1;Rep3;Rep2	gene	Phvul.009G188500	microtubule end binding protein EB1A
Chr09	27939200	27940799	3	Rep1;Rep3;Rep2	gene	Phvul.009G188400	photosystem II reaction center protein C
Chr09	28634600	28636399	2	Rep3;Rep2
Chr09	28840800	28841199	2	Rep3;Rep2
Chr09	29008400	29011199	3	Rep1;Rep2;Rep3
Chr09	30132600	30134999	3	Rep3;Rep1;Rep2	gene	Phvul.009G203800
Chr09	30755800	30756799	2	Rep2;Rep3	gene	Phvul.009G208100	FAD-dependent oxidoreductase family protein
Chr09	31024200	31024999	2	Rep2;Rep3
Chr09	32545000	32546199	3	Rep3;Rep2;Rep1
Chr09	32792200	32793799	2	Rep3;Rep2
Chr09	33213000	33213799	2	Rep2;Rep3	gene	Phvul.009G224400	photosystem II reaction center protein A
Chr09	33414800	33415199	2	Rep2;Rep3
Chr09	34210400	34211999	3	Rep3;Rep2;Rep1
Chr09	34233400	34235599	2	Rep1;Rep2
Chr09	34981600	34982599	2	Rep3;Rep2
Chr09	35443400	35445199	3	Rep2;Rep1;Rep3	gene	Phvul.009G241000	K+ uptake permease 11
Chr09	35543200	35543999	3	Rep2;Rep3;Rep1
Chr09	36000200	36002599	3	Rep3;Rep1;Rep2
Chr09	37042400	37042999	2	Rep3;Rep2
Chr10	88600	89999	2	Rep3;Rep1
Chr10	148000	153999	3	Rep1;Rep2;Rep1
Chr10	909600	909999	3	Rep3;Rep1;Rep2
Chr10	1359400	1366199	3	Rep1;Rep2;Rep3	gene	Phvul.010G009100	NADH-Ubiquinone oxidoreductase (complex I), chain 5 protein
Chr10	2242000	2242399	3	Rep3;Rep1;Rep2
Chr10	2959000	2963199	2	Rep3;Rep2	gene	Phvul.010G019000
Chr10	3100000	3100599	2	Rep3;Rep2	three_prime_UTR	Phvul.010G020500	GPI transamidase component Gpi16 subunit family protein
Chr10	3100000	3100599	2	Rep3;Rep2	gene	Phvul.010G020500	GPI transamidase component Gpi16 subunit family protein
Chr10	4188200	4190599	2	Rep3;Rep2
Chr10	4600600	4603999	3	Rep2;Rep1;Rep3	gene	Phvul.010G031400	ATP synthase epsilon chain
Chr10	4600600	4603999	3	Rep2;Rep1;Rep3	five_prime_UTR	Phvul.010G031400	ATP synthase epsilon chain
Chr10	5297800	5298799	3	Rep1;Rep3;Rep2
Chr10	5872400	5874399	3	Rep2;Rep1;Rep3	gene	Phvul.010G040400	multidrug resistance-associated protein 9
Chr10	5872400	5874399	3	Rep2;Rep1;Rep3	three_prime_UTR	Phvul.010G040400	multidrug resistance-associated protein 9
Chr10	6547200	6549199	2	Rep1;Rep3
Chr10	7256800	7260799	2	Rep1;Rep2	gene	Phvul.010G047200
Chr10	7538800	7540799	2	Rep1;Rep2
Chr10	8182000	8185199	3	Rep1;Rep3;Rep2	five_prime_UTR	Phvul.010G051500	Auxin efflux carrier family protein
Chr10	8182000	8185199	3	Rep1;Rep3;Rep2	gene	Phvul.010G051500	Auxin efflux carrier family protein
Chr10	8219600	8220599	2	Rep3;Rep2
Chr10	9112400	9114799	3	Rep1;Rep2;Rep3
Chr10	9325200	9326999	2	Rep1;Rep3
Chr10	9750400	9752199	3	Rep2;Rep1;Rep3
Chr10	10276600	10279199	2	Rep2;Rep1
Chr10	10846200	10852599	2	Rep1;Rep2
Chr10	11166600	11171999	2	Rep1;Rep3
Chr10	11725400	11732399	2	Rep1;Rep2
Chr10	12429400	12430599	2	Rep3;Rep2
Chr10	12577600	12581799	2	Rep1;Rep3	gene	Phvul.010G065100	TRICHOME BIREFRINGENCE-LIKE 35
Chr10	12577600	12581799	2	Rep1;Rep3	three_prime_UTR	Phvul.010G065100	TRICHOME BIREFRINGENCE-LIKE 35
Chr10	12764400	12768999	2	Rep2;Rep1
Chr10	12921600	12922399	2	Rep2;Rep3
Chr10	12923200	12927999	2	Rep1;Rep3
Chr10	12973800	12978399	2	Rep1;Rep3
Chr10	13083000	13087399	2	Rep1;Rep2
Chr10	13162600	13168999	3	Rep3;Rep2;Rep1
Chr10	13417000	13422799	2	Rep2;Rep1
Chr10	13857800	13862399	2	Rep1;Rep2
Chr10	13877400	13887399	2	Rep1;Rep2	three_prime_UTR	Phvul.010G066100	2-isopropylmalate synthase 1
Chr10	13877400	13887399	2	Rep1;Rep2	gene	Phvul.010G066100	2-isopropylmalate synthase 1
Chr10	13877400	13887399	2	Rep1;Rep2	three_prime_UTR	Phvul.010G066100	2-isopropylmalate synthase 1
Chr10	13950000	13956199	2	Rep3;Rep1
Chr10	14185000	14188599	2	Rep2;Rep1
Chr10	14241800	14255199	3	Rep1;Rep2;Rep3
Chr10	14339800	14347399	2	Rep1;Rep2
Chr10	14355800	14358399	2	Rep3;Rep1
Chr10	14462800	14473399	2	Rep1;Rep3
Chr10	14499400	14506999	3	Rep1;Rep2;Rep3
Chr10	14650000	14657199	2	Rep1;Rep3
Chr10	14668000	14673199	3	Rep3;Rep2;Rep1
Chr10	14691400	14699199	2	Rep1;Rep3
Chr10	14735000	14735799	2	Rep1;Rep3
Chr10	14782400	14786399	2	Rep2;Rep1
Chr10	14925200	14931999	2	Rep1;Rep3
Chr10	14995600	14998799	2	Rep3;Rep1
Chr10	15007800	15012599	3	Rep3;Rep2;Rep1
Chr10	15048600	15051399	2	Rep3;Rep1	five_prime_UTR	Phvul.010G066300
Chr10	15048600	15051399	2	Rep3;Rep1	gene	Phvul.010G066300
Chr10	15048600	15051399	2	Rep3;Rep1	three_prime_UTR	Phvul.010G066300
Chr10	15166800	15171599	2	Rep2;Rep1
Chr10	15278200	15281599	2	Rep2;Rep1
Chr10	15354600	15358599	2	Rep1;Rep2
Chr10	15464400	15466599	2	Rep3;Rep1
Chr10	15468200	15470599	2	Rep1;Rep2
Chr10	15574600	15579999	2	Rep1;Rep2
Chr10	15626000	15630999	2	Rep3;Rep1
Chr10	15708400	15716599	2	Rep2;Rep1
Chr10	15880400	15894599	4	Rep3;Rep1;Rep2;Rep1
Chr10	15919800	15924399	2	Rep1;Rep3
Chr10	16373200	16375999	2	Rep1;Rep2
Chr10	16445200	16448599	2	Rep1;Rep3
Chr10	16506000	16512599	2	Rep3;Rep1
Chr10	16979800	16986399	2	Rep3;Rep2
Chr10	17109800	17113199	2	Rep2;Rep3	gene	Phvul.010G068100	photosystem II reaction center protein C
Chr10	17173400	17180199	2	Rep1;Rep2
Chr10	17227200	17228599	3	Rep3;Rep2;Rep1	gene	Phvul.010G068400
Chr10	17351000	17353599	3	Rep3;Rep1;Rep2	gene	Phvul.010G068700	Photosystem I, PsaA/PsaB protein
Chr10	17351000	17353599	3	Rep3;Rep1;Rep2	gene	Phvul.010G068600
Chr10	17374400	17378599	3	Rep3;Rep1;Rep2	gene	Phvul.010G068800	Photosystem I, PsaA/PsaB protein
Chr10	17374400	17378599	3	Rep3;Rep1;Rep2	five_prime_UTR	Phvul.010G068800	Photosystem I, PsaA/PsaB protein
Chr10	17374400	17378599	3	Rep3;Rep1;Rep2	three_prime_UTR	Phvul.010G069000	YCF9
Chr10	17374400	17378599	3	Rep3;Rep1;Rep2	gene	Phvul.010G068900	chloroplast ribosomal protein S14
Chr10	17374400	17378599	3	Rep3;Rep1;Rep2	three_prime_UTR	Phvul.010G068800	Photosystem I, PsaA/PsaB protein
Chr10	17374400	17378599	3	Rep3;Rep1;Rep2	gene	Phvul.010G069000	YCF9
Chr10	17374400	17378599	3	Rep3;Rep1;Rep2	five_prime_UTR	Phvul.010G069000	YCF9
Chr10	17672600	17681199	2	Rep3;Rep1
Chr10	17702200	17705999	2	Rep1;Rep3
Chr10	17802200	17808799	2	Rep3;Rep1
Chr10	17873600	17876399	2	Rep1;Rep3
Chr10	17912000	17923599	4	Rep2;Rep3;Rep1;Rep2
Chr10	17970000	17973199	2	Rep1;Rep2
Chr10	18319000	18323799	2	Rep2;Rep1
Chr10	18526600	18530799	2	Rep1;Rep3
Chr10	18632800	18641399	2	Rep1;Rep2
Chr10	18664200	18669799	2	Rep1;Rep3
Chr10	18857200	18861999	2	Rep1;Rep3
Chr10	18942800	18945199	2	Rep1;Rep2
Chr10	19286600	19287199	3	Rep1;Rep2;Rep3
Chr10	19518800	19530599	2	Rep1;Rep2
Chr10	19679600	19689399	2	Rep1;Rep2
Chr10	19916000	19917999	2	Rep3;Rep1
Chr10	19925800	19934799	2	Rep2;Rep1
Chr10	20107200	20111399	2	Rep1;Rep3
Chr10	20153200	20157399	2	Rep1;Rep3
Chr10	20416200	20425399	2	Rep1;Rep2
Chr10	20764400	20767599	2	Rep1;Rep3
Chr10	20787400	20791999	2	Rep3;Rep1
Chr10	20837400	20840599	2	Rep1;Rep2
Chr10	20845800	20847999	3	Rep1;Rep3;Rep2
Chr10	20856000	20862599	2	Rep1;Rep2
Chr10	20865400	20874799	2	Rep1;Rep3
Chr10	21052400	21062199	3	Rep1;Rep3;Rep1
Chr10	21103600	21108399	2	Rep1;Rep2
Chr10	21127600	21135199	2	Rep1;Rep2
Chr10	21217400	21220199	2	Rep1;Rep3
Chr10	21444600	21451999	2	Rep1;Rep3
Chr10	21505000	21507399	2	Rep2;Rep1
Chr10	21614000	21641999	4	Rep3;Rep2;Rep1;Rep3
Chr10	21642800	21650799	2	Rep1;Rep2
Chr10	21726000	21730399	2	Rep2;Rep3
Chr10	21785600	21795599	3	Rep3;Rep1;Rep3
Chr10	21804600	21810999	2	Rep1;Rep2
Chr10	21812600	21819199	3	Rep1;Rep2;Rep1
Chr10	21869600	21873999	2	Rep1;Rep2
Chr10	21906200	21912199	2	Rep1;Rep2
Chr10	21959400	21961999	2	Rep3;Rep1
Chr10	21964600	21969199	2	Rep3;Rep1
Chr10	21997400	22007599	3	Rep1;Rep3;Rep2
Chr10	22033600	22035399	3	Rep2;Rep1;Rep3
Chr10	22042200	22045799	2	Rep3;Rep1
Chr10	22070000	22073399	2	Rep3;Rep2
Chr10	22279000	22285399	2	Rep1;Rep3
Chr10	22301200	22306399	2	Rep2;Rep1
Chr10	22412000	22413399	2	Rep3;Rep2
Chr10	22474200	22479399	2	Rep2;Rep1
Chr10	22561600	22566199	2	Rep3;Rep1
Chr10	22684800	22698399	2	Rep3;Rep1
Chr10	22966400	22974599	2	Rep3;Rep1
Chr10	23154800	23157399	2	Rep1;Rep2
Chr10	23531200	23537399	3	Rep3;Rep2;Rep3	gene	Phvul.010G076000	acyl-CoA oxidase 4
Chr10	23995800	24003599	3	Rep3;Rep1;Rep2
Chr10	24057800	24062199	2	Rep1;Rep2
Chr10	24135400	24138399	2	Rep1;Rep2	gene	Phvul.010G076700	cytochrome P450, family 83, subfamily B, polypeptide 1
Chr10	24135400	24138399	2	Rep1;Rep2	three_prime_UTR	Phvul.010G076700	cytochrome P450, family 83, subfamily B, polypeptide 1
Chr10	24647800	24653599	2	Rep1;Rep3
Chr10	24706600	24711199	2	Rep1;Rep2
Chr10	25039800	25048999	3	Rep1;Rep2;Rep1
Chr10	25055600	25056399	3	Rep3;Rep1;Rep2
Chr10	25252800	25259199	2	Rep1;Rep3
Chr10	25266600	25273399	2	Rep3;Rep1
Chr10	25306400	25310399	2	Rep1;Rep2
Chr10	25427800	25431199	2	Rep1;Rep3
Chr10	25841000	25841599	2	Rep3;Rep2
Chr10	25860200	25873399	2	Rep3;Rep1
Chr10	25892000	25897599	2	Rep1;Rep2
Chr10	25980800	25983199	2	Rep2;Rep1
Chr10	26308800	26314799	2	Rep3;Rep1
Chr10	26454600	26459199	2	Rep2;Rep1
Chr10	26631800	26636399	2	Rep3;Rep1
Chr10	26829000	26835999	2	Rep1;Rep3
Chr10	26853600	26865999	2	Rep1;Rep3
Chr10	26907800	26914999	2	Rep1;Rep2
Chr10	26915800	26938799	3	Rep1;Rep3;Rep1
Chr10	27080600	27092399	3	Rep1;Rep3;Rep1	gene	Phvul.010G078400	myb-like HTH transcriptional regulator family protein
Chr10	27080600	27092399	3	Rep1;Rep3;Rep1	three_prime_UTR	Phvul.010G078400	myb-like HTH transcriptional regulator family protein
Chr10	27150600	27154799	2	Rep2;Rep1
Chr10	27188400	27199199	2	Rep1;Rep2
Chr10	27316600	27322199	2	Rep1;Rep3
Chr10	27345200	27349599	2	Rep2;Rep1
Chr10	27376200	27382799	2	Rep1;Rep3
Chr10	27513200	27519399	2	Rep1;Rep2
Chr10	27708400	27714799	2	Rep1;Rep2
Chr10	27942600	27949399	2	Rep1;Rep2
Chr10	27950600	27954999	2	Rep1;Rep3
Chr10	28012400	28019599	2	Rep1;Rep3
Chr10	28027800	28032399	2	Rep3;Rep1	gene	Phvul.010G078800	2-oxoglutarate-dependent dioxygenase family protein
Chr10	28221800	28225399	2	Rep1;Rep2
Chr10	28328400	28330599	2	Rep1;Rep3
Chr10	28342400	28348399	2	Rep1;Rep3
Chr10	28356800	28362999	2	Rep2;Rep1
Chr10	28452600	28460999	2	Rep3;Rep1
Chr10	28484400	28490199	2	Rep1;Rep3
Chr10	28509600	28514999	2	Rep2;Rep1
Chr10	28537200	28540199	2	Rep2;Rep1
Chr10	28619400	28632799	2	Rep2;Rep1
Chr10	28755000	28766999	4	Rep1;Rep3;Rep2;Rep1
Chr10	28755200	28766999	4	Rep3;Rep2;Rep1;Rep2
Chr10	28778600	28786599	2	Rep1;Rep2
Chr10	29030200	29048599	3	Rep3;Rep1;Rep3
Chr10	29033600	29052399	3	Rep1;Rep3;Rep1
Chr10	29123000	29124999	2	Rep1;Rep2
Chr10	29709200	29711599	2	Rep2;Rep1
Chr10	30184600	30189999	3	Rep1;Rep2;Rep3
Chr10	30658000	30664399	2	Rep1;Rep3
Chr10	30665800	30674599	2	Rep2;Rep1
Chr10	30776000	30783999	2	Rep3;Rep1
Chr10	30893200	30895999	2	Rep1;Rep2
Chr10	31040000	31045199	3	Rep2;Rep1;Rep2
Chr10	31244600	31249999	3	Rep1;Rep2;Rep2
Chr10	31359800	31369599	4	Rep2;Rep1;Rep3;Rep2
Chr10	31554800	31555999	2	Rep3;Rep2
Chr10	31814000	31823199	3	Rep1;Rep2;Rep3
Chr10	32329400	32333799	2	Rep2;Rep1
Chr10	34258600	34263199	2	Rep1;Rep3
Chr10	34441400	34443199	2	Rep2;Rep1
Chr10	34715400	34717599	3	Rep2;Rep3;Rep1
Chr10	37454600	37457799	3	Rep1;Rep3;Rep2
Chr10	38954000	38954999	3	Rep2;Rep1;Rep3
Chr10	39206400	39208999	2	Rep3;Rep1
Chr10	39547000	39547599	2	Rep2;Rep3
Chr10	40058200	40058799	2	Rep2;Rep1
Chr10	40136400	40137799	3	Rep2;Rep3;Rep1	gene	Phvul.010G131000	DNA-directed RNA polymerase family protein
Chr10	40136400	40137799	3	Rep2;Rep3;Rep1	three_prime_UTR	Phvul.010G131000	DNA-directed RNA polymerase family protein
Chr10	40136400	40137799	3	Rep2;Rep3;Rep1	five_prime_UTR	Phvul.010G131000	DNA-directed RNA polymerase family protein
Chr10	40722000	40722399	2	Rep2;Rep3
Chr10	40780800	40782199	3	Rep2;Rep3;Rep1	gene	Phvul.010G135400	lipoxygenase 1
Chr10	40857000	40859799	2	Rep2;Rep3
Chr10	40861400	40863199	3	Rep1;Rep2;Rep3
Chr10	40957000	40957399	3	Rep1;Rep3;Rep2
Chr10	41522000	41523399	2	Rep2;Rep3
Chr10	41809000	41810999	3	Rep3;Rep2;Rep1	gene	Phvul.010G146800	cytochrome c oxidase 19-1
Chr10	41809000	41810999	3	Rep3;Rep2;Rep1	three_prime_UTR	Phvul.010G146800	cytochrome c oxidase 19-1
Chr10	41809000	41810999	3	Rep3;Rep2;Rep1	gene	Phvul.010G146900	LETM1-like protein
Chr10	41809000	41810999	3	Rep3;Rep2;Rep1	five_prime_UTR	Phvul.010G146900	LETM1-like protein
Chr10	41809000	41810999	3	Rep3;Rep2;Rep1	five_prime_UTR	Phvul.010G146900	LETM1-like protein
Chr10	42532600	42535599	2	Rep1;Rep2
Chr11	0	3799	2	Rep2;Rep1
Chr11	388000	391799	2	Rep1;Rep2	gene	Phvul.011G005300	Plant invertase/pectin methylesterase inhibitor superfamily protein
Chr11	388000	391799	2	Rep1;Rep2	five_prime_UTR	Phvul.011G005300	Plant invertase/pectin methylesterase inhibitor superfamily protein
Chr11	388000	391799	2	Rep1;Rep2	three_prime_UTR	Phvul.011G005300	Plant invertase/pectin methylesterase inhibitor superfamily protein
Chr11	560000	563799	2	Rep2;Rep1
Chr11	651400	651799	3	Rep2;Rep1;Rep3
Chr11	869200	870799	3	Rep2;Rep3;Rep1	gene	Phvul.011G011400	B-block binding subunit of TFIIIC
Chr11	1021200	1022999	3	Rep3;Rep2;Rep1	gene	Phvul.011G013300	Excinuclease ABC, C subunit, N-terminal
Chr11	1021200	1022999	3	Rep3;Rep2;Rep1	three_prime_UTR	Phvul.011G013300	Excinuclease ABC, C subunit, N-terminal
Chr11	1556400	1556799	3	Rep1;Rep2;Rep3
Chr11	1617400	1618799	2	Rep3;Rep2	three_prime_UTR	Phvul.011G020700	Major facilitator superfamily protein
Chr11	1617400	1618799	2	Rep3;Rep2	gene	Phvul.011G020700	Major facilitator superfamily protein
Chr11	2547600	2549999	2	Rep1;Rep3	gene	Phvul.011G030200	Peroxidase superfamily protein
Chr11	2547600	2549999	2	Rep1;Rep3	five_prime_UTR	Phvul.011G030200	Peroxidase superfamily protein
Chr11	2913000	2913999	3	Rep3;Rep1;Rep2	gene	Phvul.011G033600	PLC-like phosphodiesterases superfamily protein
Chr11	2913000	2913999	3	Rep3;Rep1;Rep2	five_prime_UTR	Phvul.011G033600	PLC-like phosphodiesterases superfamily protein
Chr11	2913000	2913999	3	Rep3;Rep1;Rep2	three_prime_UTR	Phvul.011G033600	PLC-like phosphodiesterases superfamily protein
Chr11	3087800	3088999	3	Rep3;Rep2;Rep1
Chr11	3372000	3372399	3	Rep3;Rep1;Rep2
Chr11	3433200	3434599	3	Rep2;Rep1;Rep3
Chr11	3718200	3719399	2	Rep2;Rep3
Chr11	3856600	3856999	3	Rep2;Rep1;Rep3
Chr11	4508800	4510199	3	Rep1;Rep3;Rep2	gene	Phvul.011G053000	calreticulin 3
Chr11	4508800	4510199	3	Rep1;Rep3;Rep2	three_prime_UTR	Phvul.011G053000	calreticulin 3
Chr11	5612600	5612999	3	Rep2;Rep3;Rep1
Chr11	7036600	7042199	2	Rep2;Rep3	gene	Phvul.011G076200	binding
Chr11	7036600	7042199	2	Rep2;Rep3	five_prime_UTR	Phvul.011G076200	binding
Chr11	7646000	7649799	3	Rep2;Rep1;Rep3	gene	Phvul.011G081400	Ribosomal protein S7p/S5e family protein
Chr11	7837800	7838399	2	Rep2;Rep3
Chr11	8257400	8258399	3	Rep1;Rep2;Rep3	three_prime_UTR	Phvul.011G085700	structural constituent of ribosome
Chr11	8257400	8258399	3	Rep1;Rep2;Rep3	gene	Phvul.011G085700	structural constituent of ribosome
Chr11	8696800	8698199	3	Rep2;Rep1;Rep3	gene	Phvul.011G089000	ribulose-bisphosphate carboxylases
Chr11	8715000	8716599	2	Rep2;Rep3
Chr11	9839000	9840399	2	Rep2;Rep3	gene	Phvul.011G095700	NADH-ubiquinone/plastoquinone oxidoreductase chain 4L
Chr11	10137400	10138599	2	Rep3;Rep1	three_prime_UTR	Phvul.011G097700	E2F transcription factor 1
Chr11	10137400	10138599	2	Rep3;Rep1	three_prime_UTR	Phvul.011G097700	E2F transcription factor 1
Chr11	10137400	10138599	2	Rep3;Rep1	three_prime_UTR	Phvul.011G097700	E2F transcription factor 1
Chr11	10137400	10138599	2	Rep3;Rep1	gene	Phvul.011G097700	E2F transcription factor 1
Chr11	11654000	11654999	3	Rep2;Rep3;Rep1
Chr11	13317200	13320199	3	Rep2;Rep1;Rep3
Chr11	13542800	13543599	2	Rep2;Rep3	three_prime_UTR	Phvul.011G109300	mitochondrial ribosomal protein S14
Chr11	13542800	13543599	2	Rep2;Rep3	gene	Phvul.011G109300	mitochondrial ribosomal protein S14
Chr11	14741000	14743199	2	Rep3;Rep2
Chr11	15823400	15830399	2	Rep1;Rep2
Chr11	16048400	16050999	2	Rep3;Rep1
Chr11	16180400	16187399	2	Rep1;Rep3
Chr11	16221400	16223199	2	Rep1;Rep3
Chr11	16365200	16366199	2	Rep2;Rep1
Chr11	16467800	16474399	3	Rep1;Rep3;Rep1
Chr11	16767600	16774599	2	Rep1;Rep2
Chr11	16797200	16813599	3	Rep3;Rep1;Rep2
Chr11	16840400	16842799	2	Rep1;Rep3
Chr11	16910200	16913999	2	Rep2;Rep1
Chr11	17021200	17023199	2	Rep1;Rep2
Chr11	17093400	17097399	2	Rep2;Rep1
Chr11	17218200	17232199	3	Rep1;Rep3;Rep2
Chr11	17309400	17313799	2	Rep1;Rep2	gene	Phvul.011G115500	Protein of unknown function (DUF679)
Chr11	17345200	17350199	2	Rep1;Rep2
Chr11	17385000	17387199	2	Rep1;Rep2
Chr11	17398000	17401599	2	Rep1;Rep2
Chr11	17418000	17424199	2	Rep1;Rep2
Chr11	17448600	17457599	2	Rep3;Rep1
Chr11	17480000	17484799	2	Rep1;Rep2
Chr11	17613000	17625199	2	Rep3;Rep1
Chr11	17684800	17688799	2	Rep3;Rep1
Chr11	17690800	17693999	2	Rep2;Rep1
Chr11	17715800	17718199	2	Rep1;Rep2
Chr11	17938200	17943599	2	Rep1;Rep3
Chr11	18059000	18065599	3	Rep2;Rep1;Rep3
Chr11	18229400	18234399	2	Rep3;Rep1
Chr11	18367800	18375199	2	Rep2;Rep1
Chr11	18446400	18450399	2	Rep2;Rep1
Chr11	18469000	18471199	2	Rep2;Rep1
Chr11	19176600	19184199	2	Rep1;Rep3
Chr11	19202800	19206199	2	Rep1;Rep3
Chr11	19265800	19275199	2	Rep1;Rep2
Chr11	19361000	19370399	2	Rep1;Rep2
Chr11	19645400	19647199	2	Rep2;Rep1
Chr11	19685000	19691199	2	Rep2;Rep1
Chr11	19998200	20004599	3	Rep1;Rep2;Rep1
Chr11	20029600	20034399	2	Rep3;Rep1
Chr11	20111400	20115599	3	Rep1;Rep2;Rep1
Chr11	20266400	20270199	2	Rep2;Rep1
Chr11	20345600	20348199	2	Rep2;Rep1
Chr11	20362600	20375599	2	Rep1;Rep2
Chr11	20529000	20536999	2	Rep3;Rep1
Chr11	20651600	20652999	2	Rep1;Rep3
Chr11	20676400	20685199	4	Rep1;Rep2;Rep3;Rep1
Chr11	20740400	20743799	2	Rep1;Rep2
Chr11	20813200	20817799	2	Rep1;Rep2
Chr11	20865600	20874399	3	Rep1;Rep3;Rep1
Chr11	20877400	20879999	2	Rep1;Rep2
Chr11	20910400	20913999	2	Rep1;Rep2
Chr11	20982600	20987599	2	Rep1;Rep2
Chr11	21078400	21079599	3	Rep3;Rep1;Rep2
Chr11	21115800	21117399	3	Rep3;Rep1;Rep2	gene	Phvul.011G120400
Chr11	21115800	21117399	3	Rep3;Rep1;Rep2	five_prime_UTR	Phvul.011G120400
Chr11	21115800	21117399	3	Rep3;Rep1;Rep2	three_prime_UTR	Phvul.011G120400
Chr11	21150600	21157399	3	Rep3;Rep1;Rep2	three_prime_UTR	Phvul.011G120500
Chr11	21150600	21157399	3	Rep3;Rep1;Rep2	five_prime_UTR	Phvul.011G120500
Chr11	21150600	21157399	3	Rep3;Rep1;Rep2	gene	Phvul.011G120500
Chr11	21181200	21191399	3	Rep1;Rep3;Rep2	three_prime_UTR	Phvul.011G120700
Chr11	21181200	21191399	3	Rep1;Rep3;Rep2	gene	Phvul.011G120700
Chr11	21181200	21191399	3	Rep1;Rep3;Rep2	five_prime_UTR	Phvul.011G120600
Chr11	21181200	21191399	3	Rep1;Rep3;Rep2	three_prime_UTR	Phvul.011G120600
Chr11	21181200	21191399	3	Rep1;Rep3;Rep2	five_prime_UTR	Phvul.011G120700
Chr11	21181200	21191399	3	Rep1;Rep3;Rep2	gene	Phvul.011G120600
Chr11	21181200	21191399	3	Rep1;Rep3;Rep2	gene	Phvul.011G120800
Chr11	21181200	21191399	3	Rep1;Rep3;Rep2	three_prime_UTR	Phvul.011G120800
Chr11	21181200	21191399	3	Rep1;Rep3;Rep2	five_prime_UTR	Phvul.011G120800
Chr11	21198600	21206199	3	Rep1;Rep3;Rep2	three_prime_UTR	Phvul.011G121100
Chr11	21198600	21206199	3	Rep1;Rep3;Rep2	gene	Phvul.011G121100
Chr11	21198600	21206199	3	Rep1;Rep3;Rep2	five_prime_UTR	Phvul.011G121000
Chr11	21198600	21206199	3	Rep1;Rep3;Rep2	five_prime_UTR	Phvul.011G121100
Chr11	21198600	21206199	3	Rep1;Rep3;Rep2	five_prime_UTR	Phvul.011G121000
Chr11	21198600	21206199	3	Rep1;Rep3;Rep2	gene	Phvul.011G121000
Chr11	21198600	21206199	3	Rep1;Rep3;Rep2	gene	Phvul.011G120900
Chr11	21198600	21206199	3	Rep1;Rep3;Rep2	three_prime_UTR	Phvul.011G121000
Chr11	21235000	21241999	3	Rep3;Rep1;Rep2	three_prime_UTR	Phvul.011G121300
Chr11	21235000	21241999	3	Rep3;Rep1;Rep2	five_prime_UTR	Phvul.011G121300
Chr11	21235000	21241999	3	Rep3;Rep1;Rep2	five_prime_UTR	Phvul.011G121200
Chr11	21235000	21241999	3	Rep3;Rep1;Rep2	five_prime_UTR	Phvul.011G121300
Chr11	21235000	21241999	3	Rep3;Rep1;Rep2	three_prime_UTR	Phvul.011G121200
Chr11	21235000	21241999	3	Rep3;Rep1;Rep2	five_prime_UTR	Phvul.011G121200
Chr11	21235000	21241999	3	Rep3;Rep1;Rep2	gene	Phvul.011G121300
Chr11	21235000	21241999	3	Rep3;Rep1;Rep2	gene	Phvul.011G121200
Chr11	21246800	21250399	3	Rep3;Rep1;Rep2	three_prime_UTR	Phvul.011G121400
Chr11	21246800	21250399	3	Rep3;Rep1;Rep2	gene	Phvul.011G121400
Chr11	21246800	21250399	3	Rep3;Rep1;Rep2	five_prime_UTR	Phvul.011G121400
Chr11	21271800	21280599	3	Rep3;Rep1;Rep2	three_prime_UTR	Phvul.011G121500
Chr11	21271800	21280599	3	Rep3;Rep1;Rep2	five_prime_UTR	Phvul.011G121500
Chr11	21271800	21280599	3	Rep3;Rep1;Rep2	gene	Phvul.011G121500
Chr11	21281600	21285399	3	Rep1;Rep3;Rep2
Chr11	21306200	21313799	3	Rep1;Rep2;Rep3	three_prime_UTR	Phvul.011G121600
Chr11	21306200	21313799	3	Rep1;Rep2;Rep3	gene	Phvul.011G121600
Chr11	21306200	21313799	3	Rep1;Rep2;Rep3	three_prime_UTR	Phvul.011G121600
Chr11	21316000	21319599	3	Rep3;Rep1;Rep2	three_prime_UTR	Phvul.011G121700
Chr11	21316000	21319599	3	Rep3;Rep1;Rep2	five_prime_UTR	Phvul.011G121700
Chr11	21316000	21319599	3	Rep3;Rep1;Rep2	five_prime_UTR	Phvul.011G121800
Chr11	21316000	21319599	3	Rep3;Rep1;Rep2	gene	Phvul.011G121800
Chr11	21316000	21319599	3	Rep3;Rep1;Rep2	three_prime_UTR	Phvul.011G121700
Chr11	21316000	21319599	3	Rep3;Rep1;Rep2	five_prime_UTR	Phvul.011G121900
Chr11	21316000	21319599	3	Rep3;Rep1;Rep2	three_prime_UTR	Phvul.011G121800
Chr11	21316000	21319599	3	Rep3;Rep1;Rep2	gene	Phvul.011G121700
Chr11	21316000	21319599	3	Rep3;Rep1;Rep2	gene	Phvul.011G121900
Chr11	21316000	21319599	3	Rep3;Rep1;Rep2	three_prime_UTR	Phvul.011G121900
Chr11	21369400	21377199	4	Rep3;Rep1;Rep2;Rep2
Chr11	21552400	21556399	2	Rep1;Rep2
Chr11	21652000	21653999	2	Rep1;Rep3
Chr11	21739400	21740599	2	Rep3;Rep1
Chr11	21745800	21751599	2	Rep2;Rep1
Chr11	21852400	21853999	3	Rep3;Rep1;Rep2
Chr11	21918000	21921199	3	Rep2;Rep3;Rep1
Chr11	21953600	21957799	2	Rep1;Rep2
Chr11	22023200	22025399	2	Rep1;Rep2
Chr11	22028000	22037999	2	Rep1;Rep3
Chr11	22097200	22108199	2	Rep1;Rep3
Chr11	22285400	22289599	2	Rep1;Rep3
Chr11	22292000	22296799	2	Rep1;Rep2
Chr11	22622800	22625399	2	Rep1;Rep2
Chr11	22690600	22693799	3	Rep3;Rep2;Rep1	gene	Phvul.011G122500	Chloroplast Ycf2;ATPase, AAA type, core
Chr11	22690600	22693799	3	Rep3;Rep2;Rep1	gene	Phvul.011G122700
Chr11	22690600	22693799	3	Rep3;Rep2;Rep1	three_prime_UTR	Phvul.011G122500	Chloroplast Ycf2;ATPase, AAA type, core
Chr11	22690600	22693799	3	Rep3;Rep2;Rep1	gene	Phvul.011G122600
Chr11	22690600	22693799	3	Rep3;Rep2;Rep1	five_prime_UTR	Phvul.011G122500	Chloroplast Ycf2;ATPase, AAA type, core
Chr11	22719600	22721199	3	Rep1;Rep3;Rep2
Chr11	22730400	22744599	2	Rep3;Rep1
Chr11	22899000	22905799	2	Rep1;Rep3
Chr11	22913200	22919399	2	Rep3;Rep1
Chr11	22927000	22937399	2	Rep1;Rep2
Chr11	22966800	22973999	3	Rep1;Rep2;Rep3
Chr11	23006800	23010199	2	Rep2;Rep1
Chr11	23140600	23149399	2	Rep1;Rep3
Chr11	23206200	23217199	2	Rep2;Rep1
Chr11	23241600	23250399	2	Rep3;Rep1
Chr11	23285800	23290399	2	Rep1;Rep2
Chr11	23292600	23294999	2	Rep2;Rep1
Chr11	23352000	23355199	2	Rep2;Rep3
Chr11	23385000	23398399	2	Rep1;Rep2
Chr11	23488400	23494599	2	Rep3;Rep1
Chr11	23586200	23602599	2	Rep1;Rep2
Chr11	23614000	23620399	2	Rep1;Rep2
Chr11	23766400	23768999	2	Rep1;Rep3
Chr11	23773400	23779799	2	Rep3;Rep1
Chr11	23832200	23846799	2	Rep1;Rep2
Chr11	23847200	23850199	2	Rep2;Rep1
Chr11	23944000	23949799	2	Rep1;Rep2
Chr11	24007800	24009999	2	Rep1;Rep2
Chr11	24152000	24155999	2	Rep1;Rep2
Chr11	24367000	24373199	2	Rep1;Rep2
Chr11	24514400	24515399	2	Rep1;Rep3
Chr11	24635000	24642599	2	Rep1;Rep2
Chr11	24699000	24703199	2	Rep1;Rep2
Chr11	24726800	24735999	3	Rep1;Rep3;Rep1
Chr11	24737200	24746999	3	Rep1;Rep2;Rep1
Chr11	24781000	24790199	2	Rep3;Rep1
Chr11	24833200	24839399	3	Rep3;Rep2;Rep1
Chr11	24845800	24847399	2	Rep1;Rep2
Chr11	24857800	24865599	2	Rep1;Rep3
Chr11	24897800	24905599	3	Rep2;Rep1;Rep1
Chr11	24934000	24947799	3	Rep3;Rep1;Rep1
Chr11	24993600	25000599	3	Rep3;Rep1;Rep3
Chr11	25003600	25009799	2	Rep2;Rep1
Chr11	25021400	25029999	2	Rep2;Rep1
Chr11	25036400	25052199	2	Rep1;Rep2
Chr11	25056800	25059599	2	Rep1;Rep2
Chr11	25142600	25168399	3	Rep1;Rep3;Rep1
Chr11	25153800	25168399	3	Rep3;Rep1;Rep2
Chr11	25281600	25290599	2	Rep1;Rep2
Chr11	25333200	25338199	2	Rep2;Rep1
Chr11	25358400	25362999	2	Rep1;Rep2
Chr11	25384000	25398599	3	Rep1;Rep3;Rep1
Chr11	25530400	25537599	3	Rep1;Rep3;Rep3
Chr11	25530400	25540399	3	Rep1;Rep3;Rep1
Chr11	25693200	25700799	2	Rep1;Rep2
Chr11	25710200	25718199	2	Rep3;Rep1
Chr11	25823200	25826399	2	Rep1;Rep2
Chr11	26051000	26051999	3	Rep1;Rep3;Rep2
Chr11	26134600	26145599	2	Rep3;Rep2	gene	Phvul.011G124000	ATP synthase subunit C family protein
Chr11	26134600	26145599	2	Rep3;Rep2	gene	Phvul.011G124100	Sec-independent periplasmic protein translocase
Chr11	26134600	26145599	2	Rep3;Rep2	three_prime_UTR	Phvul.011G124000	ATP synthase subunit C family protein
Chr11	26134600	26145599	2	Rep3;Rep2	five_prime_UTR	Phvul.011G124000	ATP synthase subunit C family protein
Chr11	26134600	26145599	2	Rep3;Rep2	gene	Phvul.011G123900
Chr11	26218800	26223799	2	Rep1;Rep2
Chr11	26275000	26281399	3	Rep3;Rep1;Rep2
Chr11	26408000	26409799	2	Rep3;Rep1
Chr11	26464400	26472599	3	Rep3;Rep1;Rep2
Chr11	26603800	26608199	2	Rep2;Rep3	three_prime_UTR	Phvul.011G124500
Chr11	26603800	26608199	2	Rep2;Rep3	five_prime_UTR	Phvul.011G124500
Chr11	26603800	26608199	2	Rep2;Rep3	three_prime_UTR	Phvul.011G124500
Chr11	26603800	26608199	2	Rep2;Rep3	five_prime_UTR	Phvul.011G124500
Chr11	26603800	26608199	2	Rep2;Rep3	three_prime_UTR	Phvul.011G124500
Chr11	26603800	26608199	2	Rep2;Rep3	three_prime_UTR	Phvul.011G124500
Chr11	26603800	26608199	2	Rep2;Rep3	gene	Phvul.011G124400	DNA-directed RNA polymerase family protein
Chr11	26603800	26608199	2	Rep2;Rep3	three_prime_UTR	Phvul.011G124500
Chr11	26603800	26608199	2	Rep2;Rep3	three_prime_UTR	Phvul.011G124400	DNA-directed RNA polymerase family protein
Chr11	26603800	26608199	2	Rep2;Rep3	three_prime_UTR	Phvul.011G124500
Chr11	26603800	26608199	2	Rep2;Rep3	gene	Phvul.011G124500
Chr11	26629400	26638399	2	Rep1;Rep2
Chr11	26649200	26655199	2	Rep1;Rep3
Chr11	26711400	26716599	2	Rep2;Rep1	gene	Phvul.011G125000
Chr11	27290600	27293199	2	Rep3;Rep1
Chr11	27819600	27831599	2	Rep1;Rep2
Chr11	27878000	27880999	2	Rep3;Rep1
Chr11	28333800	28335799	3	Rep2;Rep3;Rep1
Chr11	28451800	28455599	2	Rep3;Rep1
Chr11	28833800	28841999	2	Rep1;Rep2
Chr11	29446600	29451399	2	Rep1;Rep2
Chr11	29542400	29551199	2	Rep1;Rep3
Chr11	29713000	29715999	2	Rep1;Rep3
Chr11	29723600	29731599	2	Rep3;Rep1
Chr11	29978400	29986799	2	Rep1;Rep2
Chr11	30096000	30098999	2	Rep1;Rep2	three_prime_UTR	Phvul.011G133300	senescence-associated gene 12
Chr11	30096000	30098999	2	Rep1;Rep2	gene	Phvul.011G133300	senescence-associated gene 12
Chr11	30154400	30155399	2	Rep3;Rep2
Chr11	30384200	30387199	2	Rep3;Rep1
Chr11	30395000	30399799	3	Rep1;Rep2;Rep2
Chr11	30472600	30482399	2	Rep1;Rep2
Chr11	30781600	30787799	2	Rep3;Rep1
Chr11	30928600	30930799	3	Rep2;Rep3;Rep1	gene	Phvul.011G135500	ribosomal protein L2
Chr11	31322600	31336199	2	Rep3;Rep1
Chr11	31563400	31564599	2	Rep3;Rep1
Chr11	31570600	31575799	2	Rep3;Rep1
Chr11	31584200	31593599	2	Rep3;Rep1
Chr11	31622800	31625399	2	Rep2;Rep1
Chr11	31840600	31844599	2	Rep1;Rep2
Chr11	31858400	31859999	2	Rep2;Rep1
Chr11	31932400	31934999	2	Rep2;Rep3	gene	Phvul.011G137000
Chr11	31983000	31989799	2	Rep3;Rep1
Chr11	32085800	32090999	2	Rep1;Rep3
Chr11	32151000	32157999	2	Rep3;Rep1
Chr11	32291200	32295999	2	Rep3;Rep1	five_prime_UTR	Phvul.011G137500
Chr11	32291200	32295999	2	Rep3;Rep1	gene	Phvul.011G137500
Chr11	32291200	32295999	2	Rep3;Rep1	three_prime_UTR	Phvul.011G137500
Chr11	32358000	32361799	2	Rep2;Rep1
Chr11	32437200	32451799	3	Rep1;Rep2;Rep3
Chr11	32511800	32528399	2	Rep1;Rep2
Chr11	32639000	32644199	2	Rep1;Rep2
Chr11	32857000	32862799	2	Rep3;Rep1
Chr11	33496200	33499999	2	Rep2;Rep3
Chr11	33934400	33938599	2	Rep2;Rep1
Chr11	34178800	34182999	2	Rep1;Rep2
Chr11	34455600	34459199	2	Rep3;Rep1
Chr11	34604200	34609599	2	Rep1;Rep2
Chr11	34656000	34661399	2	Rep3;Rep1
Chr11	34750200	34753799	2	Rep1;Rep2
Chr11	34775000	34782199	2	Rep2;Rep1
Chr11	34837200	34848799	2	Rep1;Rep2
Chr11	34887800	34892999	2	Rep1;Rep3
Chr11	34967600	34971999	2	Rep2;Rep1
Chr11	35258600	35263199	2	Rep1;Rep3
Chr11	35296800	35301599	3	Rep3;Rep1;Rep2
Chr11	35328600	35338999	2	Rep1;Rep2
Chr11	35373200	35376799	2	Rep1;Rep2
Chr11	35580000	35587599	2	Rep1;Rep2
Chr11	35592200	35597199	2	Rep2;Rep1
Chr11	35639800	35642199	3	Rep1;Rep2;Rep3
Chr11	35754400	35768399	2	Rep2;Rep1
Chr11	36028400	36029599	2	Rep2;Rep1
Chr11	36065000	36069799	2	Rep1;Rep2
Chr11	36158200	36167599	2	Rep1;Rep2
Chr11	36342600	36353199	2	Rep1;Rep2
Chr11	36376400	36379399	2	Rep2;Rep1
Chr11	36460600	36462999	2	Rep2;Rep1
Chr11	36759600	36765599	3	Rep3;Rep1;Rep2
Chr11	36785600	36789399	2	Rep1;Rep2
Chr11	36835000	36843399	2	Rep3;Rep1
Chr11	36874200	36878999	2	Rep1;Rep3
Chr11	36963800	36970999	2	Rep2;Rep1
Chr11	37327800	37331999	2	Rep3;Rep1
Chr11	37399400	37401399	2	Rep3;Rep2	gene	Phvul.011G145300	ribulose-bisphosphate carboxylases
Chr11	37403600	37404399	3	Rep1;Rep3;Rep2
Chr11	37898200	37902999	2	Rep1;Rep2
Chr11	38056600	38062799	2	Rep1;Rep2
Chr11	38079400	38081999	2	Rep1;Rep2
Chr11	38329200	38331999	2	Rep2;Rep1
Chr11	38354800	38356799	2	Rep1;Rep2
Chr11	39219000	39224599	2	Rep1;Rep2
Chr11	39315000	39316799	2	Rep2;Rep1
Chr11	39458400	39459199	2	Rep3;Rep1	gene	Phvul.011G150100	S-locus lectin protein kinase family protein
Chr11	39478200	39482799	2	Rep2;Rep1	gene	Phvul.011G150300	MuDR family transposase
Chr11	39714800	39720799	2	Rep3;Rep1
Chr11	39810400	39811799	3	Rep1;Rep2;Rep3
Chr11	40211200	40213999	2	Rep2;Rep1
Chr11	40904600	40906999	2	Rep3;Rep1
Chr11	41493800	41495999	3	Rep1;Rep3;Rep2	three_prime_UTR	Phvul.011G157400
Chr11	41493800	41495999	3	Rep1;Rep3;Rep2	gene	Phvul.011G157400
Chr11	42792800	42797399	2	Rep2;Rep1
Chr11	43229600	43229999	3	Rep2;Rep3;Rep1	gene	Phvul.011G164700	Protein kinase superfamily protein
Chr11	43231000	43232399	3	Rep2;Rep3;Rep1	gene	Phvul.011G164700	Protein kinase superfamily protein
Chr11	43866600	43867999	3	Rep2;Rep3;Rep1	gene	Phvul.011G168400	S-locus lectin protein kinase family protein
Chr11	44326600	44327199	3	Rep3;Rep1;Rep2	gene	Phvul.011G171600	Leucine-rich repeat transmembrane protein kinase
Chr11	44710600	44712999	2	Rep1;Rep2
Chr11	44742600	44747399	2	Rep3;Rep2	gene	Phvul.011G173700
Chr11	45391600	45391999	2	Rep3;Rep2
Chr11	45921800	45922399	2	Rep2;Rep3
Chr11	45982800	45983399	3	Rep3;Rep2;Rep1	gene	Phvul.011G183000	MLP-like protein 43
Chr11	46231200	46232799	3	Rep3;Rep2;Rep1
Chr11	46386600	46392199	2	Rep1;Rep2
Chr11	46914000	46915599	2	Rep3;Rep2
Chr11	47001000	47004599	2	Rep3;Rep1
[truncated: 9 more rows]

## Sheet: H4-84IVs0I-ChIP-Seq Analysis
Chromosome	Start	End	Number of overlaps between replicates	Replicates list which have overlapping peaks	Feature	Geneid	Gene annotation
Chr01	97600	99799	2	Rep1;Rep2	gene	Phvul.001G000200
Chr01	103000	111199	2	Rep2;Rep1	gene	Phvul.001G000200
Chr01	122400	123999	2	Rep2;Rep1
Chr01	607600	608799	2	Rep1;Rep2	three_prime_UTR	Phvul.001G007600
Chr01	607600	608799	2	Rep1;Rep2	gene	Phvul.001G007600
Chr01	922400	924999	2	Rep3;Rep1	three_prime_UTR	Phvul.001G010300	ribonuclease P family protein / Rpp14 family protein
Chr01	922400	924999	2	Rep3;Rep1	five_prime_UTR	Phvul.001G010300	ribonuclease P family protein / Rpp14 family protein
Chr01	922400	924999	2	Rep3;Rep1	gene	Phvul.001G010300	ribonuclease P family protein / Rpp14 family protein
Chr01	1504600	1509799	2	Rep1;Rep3
Chr01	1944200	1944799	2	Rep1;Rep2	three_prime_UTR	Phvul.001G022300	Protein kinase family protein
Chr01	1944200	1944799	2	Rep1;Rep2	gene	Phvul.001G022300	Protein kinase family protein
Chr01	2018800	2022999	2	Rep1;Rep2
Chr01	2345800	2346199	2	Rep1;Rep2
Chr01	2769400	2770799	3	Rep2;Rep3;Rep1	gene	Phvul.001G030000	Class II aminoacyl-tRNA and biotin synthetases superfamily protein
Chr01	2769400	2770799	3	Rep2;Rep3;Rep1	gene	Phvul.001G030100
Chr01	2769400	2770799	3	Rep2;Rep3;Rep1	five_prime_UTR	Phvul.001G030100
Chr01	3264400	3265599	2	Rep2;Rep3
Chr01	3529200	3530199	2	Rep2;Rep1	three_prime_UTR	Phvul.001G036700	beta-fructofuranosidase 5
Chr01	3529200	3530199	2	Rep2;Rep1	three_prime_UTR	Phvul.001G036700	beta-fructofuranosidase 5
Chr01	3529200	3530199	2	Rep2;Rep1	three_prime_UTR	Phvul.001G036700	beta-fructofuranosidase 5
Chr01	3529200	3530199	2	Rep2;Rep1	gene	Phvul.001G036700	beta-fructofuranosidase 5
Chr01	3529200	3530199	2	Rep2;Rep1	three_prime_UTR	Phvul.001G036700	beta-fructofuranosidase 5
Chr01	3529200	3530199	2	Rep2;Rep1	three_prime_UTR	Phvul.001G036700	beta-fructofuranosidase 5
Chr01	3646800	3647799	2	Rep2;Rep1	gene	Phvul.001G037800
Chr01	3646800	3647799	2	Rep2;Rep1	three_prime_UTR	Phvul.001G037800
Chr01	4632000	4635199	2	Rep1;Rep3
Chr01	4671800	4672199	2	Rep1;Rep2
Chr01	4832200	4842199	2	Rep3;Rep1
Chr01	5004400	5005799	2	Rep3;Rep1	gene	Phvul.001G046500	C2H2 and C2HC zinc fingers superfamily protein
Chr01	5103000	5103399	2	Rep1;Rep2
Chr01	5161400	5162599	3	Rep3;Rep1;Rep2	gene	Phvul.001G047500	ribosomal protein S11
Chr01	8289800	8292199	2	Rep1;Rep2
Chr01	8393400	8396799	3	Rep3;Rep2;Rep1	three_prime_UTR	Phvul.001G066100	photosystem II reaction center protein B
Chr01	8393400	8396799	3	Rep3;Rep2;Rep1	five_prime_UTR	Phvul.001G066100	photosystem II reaction center protein B
Chr01	8393400	8396799	3	Rep3;Rep2;Rep1	gene	Phvul.001G066100	photosystem II reaction center protein B
Chr01	9062200	9064999	2	Rep1;Rep2
Chr01	9591200	9595799	2	Rep1;Rep3
Chr01	10641800	10647599	2	Rep1;Rep2	gene	Phvul.001G075900
Chr01	10695400	10698999	2	Rep2;Rep1
Chr01	11121000	11126999	2	Rep1;Rep2
Chr01	11283200	11286399	2	Rep1;Rep3
Chr01	11366200	11367999	2	Rep2;Rep3
Chr01	12128200	12132999	3	Rep1;Rep3;Rep2
Chr01	12173200	12175599	2	Rep2;Rep1
Chr01	12276400	12278799	2	Rep3;Rep1
Chr01	12287200	12293599	2	Rep1;Rep2
Chr01	12363600	12371999	3	Rep1;Rep3;Rep1
Chr01	12375800	12381599	2	Rep1;Rep2
Chr01	12384600	12386199	2	Rep3;Rep1
Chr01	12507200	12511599	2	Rep1;Rep3
Chr01	12579600	12582799	2	Rep3;Rep1
Chr01	12668000	12669599	2	Rep2;Rep1
Chr01	12689000	12698199	2	Rep1;Rep3
Chr01	12765000	12768999	2	Rep3;Rep2
Chr01	12786000	12795399	2	Rep1;Rep2
Chr01	12832200	12835399	2	Rep1;Rep2
Chr01	12861400	12863199	2	Rep1;Rep2
Chr01	13170600	13172999	2	Rep2;Rep1	gene	Phvul.001G080400
Chr01	13170600	13172999	2	Rep2;Rep1	five_prime_UTR	Phvul.001G080400
Chr01	13170600	13172999	2	Rep2;Rep1	five_prime_UTR	Phvul.001G080400
Chr01	13170600	13172999	2	Rep2;Rep1	five_prime_UTR	Phvul.001G080400
Chr01	13765000	13769999	2	Rep1;Rep2
Chr01	13775200	13782199	2	Rep1;Rep2
Chr01	13803200	13806799	2	Rep1;Rep2
Chr01	14114800	14116999	2	Rep1;Rep3
Chr01	14403800	14413799	2	Rep1;Rep2
Chr01	14420600	14427999	2	Rep3;Rep1
Chr01	15663000	15664799	2	Rep3;Rep2
Chr01	15889000	15891199	2	Rep1;Rep2
Chr01	16363200	16365599	2	Rep1;Rep2	five_prime_UTR	Phvul.001G089300
Chr01	16363200	16365599	2	Rep1;Rep2	three_prime_UTR	Phvul.001G089300
Chr01	16363200	16365599	2	Rep1;Rep2	gene	Phvul.001G089300
Chr01	16363200	16365599	2	Rep1;Rep2	three_prime_UTR	Phvul.001G089300
Chr01	16384400	16387799	2	Rep1;Rep2
Chr01	16388600	16391199	2	Rep1;Rep2
Chr01	17387000	17391999	2	Rep1;Rep3
Chr01	17707000	17708799	2	Rep2;Rep1
Chr01	17881800	17895799	2	Rep3;Rep1
Chr01	17905800	17910399	2	Rep1;Rep3
Chr01	18031600	18040399	3	Rep1;Rep2;Rep1
Chr01	18311600	18316199	2	Rep2;Rep1	gene	Phvul.001G091600	2-isopropylmalate synthase 1
Chr01	18326000	18330799	2	Rep1;Rep3
Chr01	18361800	18363399	2	Rep1;Rep2
Chr01	18569000	18571799	2	Rep3;Rep2
Chr01	18592400	18598199	2	Rep1;Rep3
Chr01	18609800	18613999	2	Rep2;Rep1
Chr01	18662200	18669799	2	Rep1;Rep3
Chr01	18719400	18725999	2	Rep1;Rep2
Chr01	18735800	18738999	2	Rep2;Rep1
Chr01	18776400	18781399	2	Rep1;Rep2
Chr01	18898400	18903199	2	Rep1;Rep2
Chr01	19331200	19336999	2	Rep2;Rep1
Chr01	19447600	19452999	2	Rep1;Rep3
Chr01	19466200	19469399	2	Rep3;Rep1
Chr01	19690400	19700399	3	Rep2;Rep1;Rep2
Chr01	19808800	19815799	2	Rep1;Rep2
Chr01	19836600	19853399	2	Rep2;Rep1
Chr01	19925000	19929599	2	Rep1;Rep2
Chr01	20037000	20042599	2	Rep1;Rep2
Chr01	20055400	20060599	2	Rep1;Rep3
Chr01	20191600	20195999	2	Rep1;Rep2
Chr01	20222600	20233199	2	Rep1;Rep3
Chr01	20330600	20336199	3	Rep1;Rep2;Rep3
Chr01	20414600	20420599	2	Rep1;Rep2
Chr01	22146000	22146799	2	Rep1;Rep2
Chr01	22293400	22293799	2	Rep2;Rep1
Chr01	22380600	22382999	2	Rep2;Rep3
Chr01	22510400	22514399	2	Rep1;Rep2
Chr01	22943000	22948799	2	Rep1;Rep2
Chr01	23608800	23616799	2	Rep1;Rep2
Chr01	23761000	23762599	2	Rep3;Rep1
Chr01	23908000	23910399	2	Rep1;Rep3
Chr01	23970600	23974199	2	Rep1;Rep2
Chr01	24037000	24042999	2	Rep3;Rep1
Chr01	24126600	24129599	2	Rep3;Rep1
Chr01	24447200	24457599	3	Rep1;Rep2;Rep1
Chr01	24458600	24465799	2	Rep1;Rep2
Chr01	24475800	24479199	2	Rep2;Rep1
Chr01	24709800	24712999	2	Rep1;Rep2
Chr01	24869600	24874599	2	Rep3;Rep1
Chr01	24914800	24919599	2	Rep1;Rep3
Chr01	25201400	25207199	2	Rep1;Rep2
Chr01	25259000	25261799	2	Rep2;Rep1
Chr01	25373800	25375999	2	Rep2;Rep1
Chr01	25477200	25484399	2	Rep1;Rep2
Chr01	25572200	25577599	2	Rep1;Rep3
Chr01	25826800	25829799	2	Rep2;Rep1
Chr01	25832200	25836199	2	Rep1;Rep3
Chr01	25884800	25900199	3	Rep2;Rep1;Rep2
Chr01	25978600	25986199	2	Rep2;Rep1
Chr01	26028400	26030799	2	Rep1;Rep2
Chr01	26064400	26069199	2	Rep1;Rep2
Chr01	26192800	26197199	2	Rep1;Rep3
Chr01	26303400	26307599	2	Rep1;Rep3
Chr01	26687200	26689599	2	Rep2;Rep3
Chr01	26694200	26701599	2	Rep1;Rep3
Chr01	26996400	27002599	2	Rep2;Rep1
Chr01	28098200	28101599	2	Rep3;Rep1
Chr01	28131200	28135199	2	Rep1;Rep2
Chr01	28145400	28147599	2	Rep2;Rep1
Chr01	28219000	28227599	3	Rep1;Rep3;Rep1
Chr01	28468200	28471999	2	Rep2;Rep3
Chr01	28568400	28576399	2	Rep2;Rep1
Chr01	28836000	28840599	2	Rep1;Rep2
Chr01	28862400	28867999	2	Rep1;Rep3
Chr01	28877600	28884199	3	Rep1;Rep2;Rep2
Chr01	29209200	29211399	2	Rep1;Rep2
Chr01	30342200	30344999	2	Rep1;Rep2
Chr01	31008200	31015799	2	Rep1;Rep2
Chr01	31089400	31099799	2	Rep1;Rep2
Chr01	32242200	32245999	2	Rep3;Rep1
Chr01	32331400	32332199	3	Rep3;Rep2;Rep1	gene	Phvul.001G115100	Leucine-rich repeat protein kinase family protein
Chr01	32466200	32471599	2	Rep2;Rep1
Chr01	32932400	32934399	3	Rep3;Rep2;Rep1	gene	Phvul.001G117700	disproportionating enzyme 2
Chr01	32932400	32934399	3	Rep3;Rep2;Rep1	gene	Phvul.001G117600	photosynthetic electron transfer A
Chr01	32932400	32934399	3	Rep3;Rep2;Rep1	three_prime_UTR	Phvul.001G117600	photosynthetic electron transfer A
Chr01	34092000	34092799	3	Rep2;Rep1;Rep3
Chr01	34202800	34203799	2	Rep1;Rep2
Chr01	34377400	34382399	2	Rep2;Rep1
Chr01	34973200	34980199	2	Rep2;Rep1
Chr01	35471600	35472199	3	Rep3;Rep1;Rep2	gene	Phvul.001G126100	Ribosomal protein S7p/S5e family protein
Chr01	35756600	35763399	2	Rep2;Rep1
Chr01	36763800	36773999	2	Rep2;Rep1
Chr01	37454800	37455599	2	Rep1;Rep2
Chr01	37793400	37794599	2	Rep3;Rep1
Chr01	37818200	37818799	3	Rep2;Rep3;Rep1
Chr01	37893600	37894599	2	Rep2;Rep3
Chr01	38347000	38351199	3	Rep1;Rep2;Rep3
Chr01	38427400	38428599	2	Rep2;Rep1
Chr01	39045600	39049199	2	Rep3;Rep2
Chr01	39946200	39947199	3	Rep3;Rep2;Rep1	gene	Phvul.001G146500	Tetratricopeptide repeat (TPR)-like superfamily protein
Chr01	41356200	41357599	3	Rep3;Rep1;Rep2
Chr01	41668200	41670199	3	Rep2;Rep3;Rep1	gene	Phvul.001G158000	ribosomal protein S8
Chr01	41668200	41670199	3	Rep2;Rep3;Rep1	three_prime_UTR	Phvul.001G158100	cytochrome P450, family 94, subfamily B, polypeptide 1
Chr01	41668200	41670199	3	Rep2;Rep3;Rep1	gene	Phvul.001G158100	cytochrome P450, family 94, subfamily B, polypeptide 1
Chr01	41668200	41670199	3	Rep2;Rep3;Rep1	five_prime_UTR	Phvul.001G158000	ribosomal protein S8
Chr01	42526600	42529799	2	Rep1;Rep2	gene	Phvul.001G164500	Tetratricopeptide repeat (TPR)-like superfamily protein
Chr01	42735600	42738199	2	Rep2;Rep3
Chr01	44307800	44308599	2	Rep1;Rep2
Chr01	44488800	44490799	3	Rep2;Rep3;Rep1	three_prime_UTR	Phvul.001G180400	ribosomal protein L2
Chr01	44488800	44490799	3	Rep2;Rep3;Rep1	five_prime_UTR	Phvul.001G180400	ribosomal protein L2
Chr01	44488800	44490799	3	Rep2;Rep3;Rep1	gene	Phvul.001G180400	ribosomal protein L2
Chr01	47323800	47324399	3	Rep1;Rep3;Rep2	gene	Phvul.001G209700	NADH-Ubiquinone/plastoquinone (complex I) protein
Chr01	47626000	47626999	3	Rep1;Rep3;Rep2
Chr01	48739800	48744199	3	Rep1;Rep2;Rep1
Chr01	51644800	51645999	2	Rep1;Rep2	gene	Phvul.001G261900	HCP-like superfamily protein with MYND-type zinc finger
Chr01	52048600	52050799	2	Rep1;Rep2
Chr02	432400	433799	2	Rep1;Rep2
Chr02	445800	448199	2	Rep1;Rep2
Chr02	999400	1001599	3	Rep1;Rep3;Rep2	gene	Phvul.002G008800	myb domain protein 84
Chr02	1476400	1477599	3	Rep3;Rep1;Rep2	gene	Phvul.002G012900	Chloroplast Ycf2;ATPase, AAA type, core
Chr02	1476400	1477599	3	Rep3;Rep1;Rep2	three_prime_UTR	Phvul.002G012900	Chloroplast Ycf2;ATPase, AAA type, core
Chr02	2979800	2981399	3	Rep2;Rep1;Rep3	three_prime_UTR	Phvul.002G028400
Chr02	2979800	2981399	3	Rep2;Rep1;Rep3	gene	Phvul.002G028400
Chr02	3992200	3992999	2	Rep1;Rep2	gene	Phvul.002G041900	Nucleotide-diphospho-sugar transferases superfamily protein
Chr02	3992200	3992999	2	Rep1;Rep2	three_prime_UTR	Phvul.002G041900	Nucleotide-diphospho-sugar transferases superfamily protein
Chr02	4073000	4076999	3	Rep1;Rep2;Rep3
Chr02	4667000	4669799	3	Rep1;Rep2;Rep3	gene	Phvul.002G049900	target of rapamycin
Chr02	4667000	4669799	3	Rep1;Rep2;Rep3	gene	Phvul.002G050100	NADH-Ubiquinone/plastoquinone (complex I) protein
Chr02	4667000	4669799	3	Rep1;Rep2;Rep3	gene	Phvul.002G050000	Cytochrome C assembly protein
Chr02	4689200	4690799	3	Rep3;Rep1;Rep2	gene	Phvul.002G050200	ribosomal protein S12A
Chr02	4689200	4690799	3	Rep3;Rep1;Rep2	gene	Phvul.002G050300	Ribosomal protein S7p/S5e family protein
Chr02	4694200	4695399	3	Rep2;Rep3;Rep1	three_prime_UTR	Phvul.002G050400	ribosomal protein S19
Chr02	4694200	4695399	3	Rep2;Rep3;Rep1	five_prime_UTR	Phvul.002G050400	ribosomal protein S19
Chr02	4694200	4695399	3	Rep2;Rep3;Rep1	gene	Phvul.002G050400	ribosomal protein S19
Chr02	5092000	5096599	2	Rep1;Rep3
Chr02	5279400	5283599	2	Rep1;Rep2	gene	Phvul.002G055300
Chr02	5352600	5360199	2	Rep1;Rep2
Chr02	5390200	5397999	3	Rep1;Rep3;Rep2
Chr02	5415400	5429399	2	Rep1;Rep2
Chr02	5459000	5459999	2	Rep3;Rep1
Chr02	5463800	5471399	3	Rep3;Rep2;Rep1
Chr02	5488600	5496999	3	Rep3;Rep1;Rep2	gene	Phvul.002G055400
Chr02	5519600	5526199	2	Rep2;Rep1
Chr02	5534600	5536799	3	Rep2;Rep3;Rep1	gene	Phvul.002G055500
Chr02	5963600	5967399	2	Rep1;Rep2
Chr02	6224000	6224999	2	Rep2;Rep1
Chr02	6573800	6575199	3	Rep1;Rep2;Rep3	three_prime_UTR	Phvul.002G060900
Chr02	6573800	6575199	3	Rep1;Rep2;Rep3	gene	Phvul.002G060900
Chr02	7139000	7143399	2	Rep1;Rep3
Chr02	7283000	7286399	2	Rep2;Rep1
Chr02	7405000	7406399	3	Rep1;Rep3;Rep2	gene	Phvul.002G064700
Chr02	7405000	7406399	3	Rep1;Rep3;Rep2	five_prime_UTR	Phvul.002G064700
Chr02	7484400	7488599	2	Rep1;Rep2
Chr02	8520400	8524799	2	Rep1;Rep2
Chr02	8711800	8716399	2	Rep1;Rep2
Chr02	9153600	9157199	2	Rep1;Rep2
Chr02	9181400	9187199	2	Rep1;Rep3
Chr02	9188000	9193599	2	Rep1;Rep2
Chr02	9237800	9264399	2	Rep1;Rep2
Chr02	9494800	9500799	2	Rep1;Rep3
Chr02	9816200	9819399	2	Rep1;Rep3
Chr02	9879800	9887599	2	Rep1;Rep2
Chr02	9905600	9912799	2	Rep1;Rep3
Chr02	9971200	9980199	2	Rep1;Rep2
Chr02	9996000	9999799	2	Rep1;Rep2
Chr02	10025400	10028599	2	Rep1;Rep3
Chr02	10185000	10190599	3	Rep3;Rep1;Rep2
Chr02	10784400	10788799	3	Rep1;Rep3;Rep3
Chr02	11111800	11116999	2	Rep1;Rep2
Chr02	11128000	11129399	3	Rep1;Rep2;Rep3
Chr02	11261400	11262799	2	Rep3;Rep1
Chr02	11691400	11694199	2	Rep1;Rep2
Chr02	11998200	12000999	2	Rep2;Rep1
Chr02	12094400	12097999	2	Rep1;Rep2
Chr02	12183200	12186799	3	Rep3;Rep2;Rep1
Chr02	12295000	12296599	3	Rep1;Rep3;Rep2
Chr02	12707000	12710799	2	Rep2;Rep1
Chr02	14757800	14763599	3	Rep2;Rep1;Rep2
Chr02	14929400	14934799	2	Rep1;Rep2
Chr02	14957400	14961599	2	Rep1;Rep2
Chr02	15087800	15089999	2	Rep1;Rep2
Chr02	15291600	15293399	3	Rep3;Rep1;Rep2	five_prime_UTR	Phvul.002G090500	ribosomal protein L20
Chr02	15291600	15293399	3	Rep3;Rep1;Rep2	gene	Phvul.002G090400	ribosomal protein S12A
Chr02	15291600	15293399	3	Rep3;Rep1;Rep2	gene	Phvul.002G090300	plastid-encoded CLP P
Chr02	15291600	15293399	3	Rep3;Rep1;Rep2	gene	Phvul.002G090500	ribosomal protein L20
Chr02	15302000	15303399	3	Rep2;Rep3;Rep1	gene	Phvul.002G090600
Chr02	15485800	15490999	2	Rep1;Rep2
Chr02	15563800	15566999	2	Rep3;Rep2
Chr02	15912400	15918799	3	Rep3;Rep1;Rep2
Chr02	15943400	15947199	2	Rep1;Rep2
Chr02	15974200	15977999	2	Rep2;Rep1
Chr02	16058800	16064199	2	Rep3;Rep1
Chr02	16092200	16100999	2	Rep2;Rep1
Chr02	16231400	16236199	2	Rep1;Rep2
Chr02	16347600	16349199	2	Rep3;Rep2
Chr02	16417000	16421799	2	Rep1;Rep2
Chr02	16426200	16432999	2	Rep1;Rep2
Chr02	16508200	16513199	2	Rep1;Rep2
Chr02	17321400	17325399	2	Rep2;Rep1
Chr02	17535800	17540999	2	Rep2;Rep1
Chr02	17855800	17864199	2	Rep1;Rep2
Chr02	17883800	17884599	2	Rep1;Rep2
Chr02	17984200	17994199	2	Rep2;Rep1
Chr02	18072200	18073199	2	Rep2;Rep3
Chr02	18225200	18233599	2	Rep1;Rep2
Chr02	18260600	18265199	2	Rep1;Rep2
Chr02	18289800	18294799	2	Rep1;Rep2
Chr02	18362800	18366199	2	Rep1;Rep2
Chr02	18386200	18398199	2	Rep1;Rep2
Chr02	18612000	18615799	2	Rep1;Rep2
Chr02	18745800	18746999	2	Rep1;Rep2
Chr02	18751400	18756599	2	Rep1;Rep2
Chr02	18777600	18778799	2	Rep2;Rep1
Chr02	18853800	18855199	2	Rep2;Rep1
Chr02	19323600	19328799	3	Rep1;Rep3;Rep2
Chr02	19424200	19432399	2	Rep1;Rep3	five_prime_UTR	Phvul.002G099300	ZPR1 zinc-finger domain protein
Chr02	19424200	19432399	2	Rep1;Rep3	gene	Phvul.002G099300	ZPR1 zinc-finger domain protein
Chr02	19424200	19432399	2	Rep1;Rep3	five_prime_UTR	Phvul.002G099300	ZPR1 zinc-finger domain protein
Chr02	19624800	19626999	3	Rep2;Rep3;Rep1
Chr02	19681600	19686799	2	Rep1;Rep3
Chr02	19758800	19760999	2	Rep1;Rep3
Chr02	19851000	19859399	2	Rep1;Rep2
Chr02	19956000	19962599	2	Rep1;Rep2
Chr02	20039400	20042199	2	Rep2;Rep1
Chr02	20419200	20424199	2	Rep1;Rep2
Chr02	20515200	20522599	2	Rep1;Rep2
Chr02	20645000	20649599	2	Rep1;Rep2
Chr02	21107200	21110799	2	Rep1;Rep2
Chr02	21310800	21314799	2	Rep3;Rep1	three_prime_UTR	Phvul.002G105800	RING/U-box superfamily protein
Chr02	21310800	21314799	2	Rep3;Rep1	gene	Phvul.002G105800	RING/U-box superfamily protein
Chr02	21438200	21441799	2	Rep2;Rep3
Chr02	21726200	21728999	2	Rep1;Rep2
Chr02	21860000	21864799	2	Rep3;Rep1
Chr02	22146800	22151599	2	Rep3;Rep2
Chr02	22887800	22893399	2	Rep3;Rep2
Chr02	23312600	23313999	2	Rep1;Rep2
Chr02	23849400	23851799	2	Rep3;Rep1
Chr02	24340400	24343199	2	Rep1;Rep2
Chr02	24517200	24522399	2	Rep1;Rep2
Chr02	24967600	24969799	2	Rep3;Rep2
Chr02	25334800	25337399	2	Rep1;Rep2	gene	Phvul.002G125800	Defensin-like (DEFL) family protein
Chr02	25388000	25390999	2	Rep1;Rep2
Chr02	27677200	27677799	3	Rep3;Rep1;Rep2
Chr02	27705400	27707799	2	Rep3;Rep1
Chr02	28365000	28365999	2	Rep3;Rep2	gene	Phvul.002G146500	NAD(P)H dehydrogenase subunit H
Chr02	28654600	28655399	2	Rep2;Rep1
Chr02	30306600	30308599	3	Rep2;Rep3;Rep1	gene	Phvul.002G161100	ribosomal protein L16
Chr02	30306600	30308599	3	Rep2;Rep3;Rep1	gene	Phvul.002G161200	calcium-dependent protein kinase 6
Chr02	30306600	30308599	3	Rep2;Rep3;Rep1	five_prime_UTR	Phvul.002G161100	ribosomal protein L16
Chr02	30306600	30308599	3	Rep2;Rep3;Rep1	three_prime_UTR	Phvul.002G161200	calcium-dependent protein kinase 6
Chr02	31633600	31638399	2	Rep1;Rep2
Chr02	32018400	32019799	2	Rep1;Rep2
Chr02	33581000	33581799	3	Rep1;Rep2;Rep3	gene	Phvul.002G182800	Ribosomal protein S24/S35, mitochondrial
Chr02	34845200	34847599	2	Rep3;Rep2	gene	Phvul.002G192100	Polynucleotidyl transferase, ribonuclease H-like superfamily protein
Chr02	35190000	35191399	2	Rep2;Rep1	five_prime_UTR	Phvul.002G195400
Chr02	35190000	35191399	2	Rep2;Rep1	gene	Phvul.002G195400
Chr02	36374800	36375599	3	Rep1;Rep3;Rep2	five_prime_UTR	Phvul.002G203800
Chr02	36374800	36375599	3	Rep1;Rep3;Rep2	gene	Phvul.002G203800
Chr02	36374800	36375599	3	Rep1;Rep3;Rep2	gene	Phvul.002G203700
Chr02	37092800	37093399	3	Rep1;Rep2;Rep3
Chr02	37186000	37186799	3	Rep2;Rep3;Rep1
Chr02	37763000	37763999	2	Rep2;Rep1	gene	Phvul.002G215500	AGAMOUS-like 21
Chr02	38269000	38271599	2	Rep3;Rep1
Chr02	39450800	39451399	2	Rep2;Rep1
Chr02	39750400	39751199	3	Rep1;Rep2;Rep3
Chr02	40515600	40516199	3	Rep2;Rep3;Rep1	gene	Phvul.002G239000
Chr02	40515600	40516199	3	Rep2;Rep3;Rep1	three_prime_UTR	Phvul.002G239000
Chr02	40863000	40863399	3	Rep3;Rep2;Rep1
Chr02	41469800	41470199	2	Rep1;Rep2
Chr02	44867000	44868999	2	Rep2;Rep1	gene	Phvul.002G285200	hydroxysteroid dehydrogenase 1
Chr02	48203600	48207999	2	Rep1;Rep3	gene	Phvul.002G323200	disease resistance protein (TIR-NBS-LRR class)
Chr02	48203600	48207999	2	Rep1;Rep3	five_prime_UTR	Phvul.002G323200	disease resistance protein (TIR-NBS-LRR class)
Chr02	48507800	48508799	2	Rep2;Rep3	gene	Phvul.002G326800	cyclin-dependent kinase D1;1
Chr02	48507800	48508799	2	Rep2;Rep3	three_prime_UTR	Phvul.002G326800	cyclin-dependent kinase D1;1
Chr02	48507800	48508799	2	Rep2;Rep3	three_prime_UTR	Phvul.002G326800	cyclin-dependent kinase D1;1
Chr02	48694200	48701399	2	Rep1;Rep3	three_prime_UTR	Phvul.002G328600	Protein of unknown function (DUF1162)
Chr02	48694200	48701399	2	Rep1;Rep3	gene	Phvul.002G328600	Protein of unknown function (DUF1162)
Chr03	410000	410399	3	Rep1;Rep2;Rep3	three_prime_UTR	Phvul.003G004500	Chloroplast Ycf2;ATPase, AAA type, core
Chr03	410000	410399	3	Rep1;Rep2;Rep3	five_prime_UTR	Phvul.003G004500	Chloroplast Ycf2;ATPase, AAA type, core
Chr03	410000	410399	3	Rep1;Rep2;Rep3	gene	Phvul.003G004400	nicotinamidase 2
Chr03	410000	410399	3	Rep1;Rep2;Rep3	gene	Phvul.003G004500	Chloroplast Ycf2;ATPase, AAA type, core
Chr03	1043200	1043599	2	Rep3;Rep2	gene	Phvul.003G011200	cytochrome b6f complex subunit (petM), putative
Chr03	1043200	1043599	2	Rep3;Rep2	three_prime_UTR	Phvul.003G011200	cytochrome b6f complex subunit (petM), putative
Chr03	1116000	1116399	2	Rep1;Rep2	gene	Phvul.003G011900	2-oxoglutarate (2OG) and Fe(II)-dependent oxygenase superfamily protein
Chr03	2600800	2601599	2	Rep1;Rep2
Chr03	2773200	2773599	3	Rep1;Rep3;Rep2	gene	Phvul.003G029300	ribulose-bisphosphate carboxylases
Chr03	3719000	3720199	2	Rep2;Rep1
Chr03	3800000	3801399	2	Rep1;Rep2
Chr03	4464600	4465999	3	Rep2;Rep3;Rep1
Chr03	5823800	5828999	2	Rep1;Rep3
Chr03	7045800	7046599	2	Rep2;Rep1
Chr03	7302600	7314399	2	Rep3;Rep1	five_prime_UTR	Phvul.003G056500	SIN3-like 1
Chr03	7302600	7314399	2	Rep3;Rep1	gene	Phvul.003G056500	SIN3-like 1
Chr03	7316000	7327399	2	Rep3;Rep2
Chr03	8022000	8024999	2	Rep3;Rep2	gene	Phvul.003G059700
Chr03	8022000	8024999	2	Rep3;Rep2	gene	Phvul.003G059600	Haloacid dehalogenase-like hydrolase (HAD) superfamily protein
Chr03	9694800	9695399	3	Rep3;Rep1;Rep2	gene	Phvul.003G067400
Chr03	9694800	9695399	3	Rep3;Rep1;Rep2	five_prime_UTR	Phvul.003G067400
Chr03	10102400	10108399	2	Rep1;Rep2
Chr03	12706800	12715399	2	Rep1;Rep2
Chr03	12739000	12741999	2	Rep3;Rep2
Chr03	12782000	12782399	2	Rep2;Rep1
Chr03	12840600	12843599	3	Rep1;Rep2;Rep3
Chr03	12992200	12994599	2	Rep1;Rep2
Chr03	13005600	13011799	2	Rep1;Rep2
Chr03	13156000	13157399	3	Rep1;Rep3;Rep2	three_prime_UTR	Phvul.003G081600	O-fucosyltransferase family protein
Chr03	13156000	13157399	3	Rep1;Rep3;Rep2	gene	Phvul.003G081600	O-fucosyltransferase family protein
Chr03	13438400	13442999	2	Rep1;Rep2
Chr03	13725800	13728599	2	Rep1;Rep2
Chr03	13746800	13753399	3	Rep1;Rep3;Rep2	gene	Phvul.003G083800
Chr03	14175200	14176599	2	Rep1;Rep3
Chr03	14776200	14781799	2	Rep1;Rep2
Chr03	14955000	14956599	2	Rep2;Rep1
Chr03	15373600	15377999	2	Rep1;Rep3
Chr03	15422800	15427799	2	Rep1;Rep2
Chr03	15794200	15794999	2	Rep1;Rep2
Chr03	16392600	16395999	2	Rep1;Rep3
Chr03	16414400	16417399	2	Rep1;Rep3
Chr03	16565600	16569799	2	Rep1;Rep2
Chr03	16574800	16576599	2	Rep1;Rep2
Chr03	16592600	16597199	2	Rep2;Rep1
Chr03	16929800	16940199	2	Rep1;Rep2
Chr03	17255400	17259399	2	Rep2;Rep1
Chr03	17424600	17427799	2	Rep1;Rep2
Chr03	17509200	17513399	2	Rep1;Rep2
Chr03	17821000	17826399	2	Rep1;Rep3
Chr03	17834600	17845799	2	Rep1;Rep2
Chr03	17868600	17873799	3	Rep1;Rep2;Rep3	three_prime_UTR	Phvul.003G090100
Chr03	17868600	17873799	3	Rep1;Rep2;Rep3	gene	Phvul.003G090100
Chr03	17883200	17886799	2	Rep1;Rep2
Chr03	17889200	17891599	2	Rep1;Rep2	gene	Phvul.003G090200
Chr03	18026000	18032999	2	Rep1;Rep2
Chr03	18033800	18042599	2	Rep1;Rep2
Chr03	18094600	18099599	2	Rep1;Rep2
Chr03	18124400	18133599	2	Rep1;Rep2
Chr03	18281400	18287999	2	Rep1;Rep2
Chr03	18583000	18595799	3	Rep1;Rep3;Rep2
Chr03	18926400	18937199	3	Rep1;Rep3;Rep1
Chr03	19209800	19215799	2	Rep3;Rep1
Chr03	19360000	19361799	3	Rep3;Rep1;Rep2	gene	Phvul.003G093900	photosynthetic electron transfer A
Chr03	19360000	19361799	3	Rep3;Rep1;Rep2	gene	Phvul.003G093800	CemA-like proton extrusion protein-related
Chr03	19484200	19487999	2	Rep3;Rep2	gene	Phvul.003G094300	associated molecule with the SH3 domain of STAM 1
Chr03	19484200	19487999	2	Rep3;Rep2	five_prime_UTR	Phvul.003G094300	associated molecule with the SH3 domain of STAM 1
Chr03	19620800	19625399	2	Rep2;Rep1
Chr03	19756800	19761199	2	Rep2;Rep1
Chr03	19810600	19814199	2	Rep1;Rep2
Chr03	19929800	19939999	2	Rep1;Rep2
Chr03	20117200	20118199	2	Rep1;Rep2
Chr03	20409200	20415999	2	Rep2;Rep1
Chr03	20474800	20479399	2	Rep2;Rep1
Chr03	20524000	20525799	2	Rep2;Rep1
Chr03	20531400	20536199	3	Rep1;Rep2;Rep3	gene	Phvul.003G094800	Chloroplast Ycf2;ATPase, AAA type, core
Chr03	20588800	20590999	2	Rep1;Rep2
Chr03	20748400	20750799	2	Rep1;Rep3
Chr03	20954400	20958399	2	Rep1;Rep2
Chr03	20987000	20993199	2	Rep1;Rep3
Chr03	21136200	21140399	2	Rep1;Rep2
Chr03	21283200	21287799	2	Rep2;Rep1
Chr03	21298800	21303399	2	Rep1;Rep2
Chr03	21328000	21332199	2	Rep1;Rep2
Chr03	21387000	21391799	2	Rep1;Rep2
Chr03	21758600	21760399	2	Rep1;Rep3
Chr03	21762200	21764799	2	Rep3;Rep2
Chr03	21792800	21801399	2	Rep1;Rep2
Chr03	22024600	22027199	2	Rep1;Rep2
Chr03	22354200	22364799	2	Rep1;Rep2
Chr03	22449800	22452599	2	Rep1;Rep2
Chr03	22510200	22512799	2	Rep1;Rep2
Chr03	22544400	22547399	2	Rep1;Rep3
Chr03	22593000	22600999	2	Rep1;Rep3
Chr03	22743800	22746999	2	Rep1;Rep3
Chr03	22752600	22764399	2	Rep1;Rep2
Chr03	22853000	22861599	2	Rep3;Rep1
Chr03	22866400	22875199	2	Rep2;Rep1
Chr03	22912000	22917599	2	Rep1;Rep3
Chr03	22947600	22949599	2	Rep2;Rep1
Chr03	23074400	23081399	2	Rep2;Rep1
Chr03	23298600	23299199	3	Rep2;Rep3;Rep1
Chr03	24309400	24312999	2	Rep1;Rep2	gene	Phvul.003G099800
Chr03	24318600	24322399	2	Rep2;Rep1
Chr03	24585600	24586599	3	Rep3;Rep2;Rep1
Chr03	24764400	24769999	2	Rep3;Rep1
Chr03	25722600	25726199	2	Rep1;Rep3
Chr03	26350600	26352399	2	Rep1;Rep2	gene	Phvul.003G106200	Copper amine oxidase family protein
Chr03	26728600	26739799	2	Rep3;Rep2	gene	Phvul.003G107200
Chr03	27210600	27212999	2	Rep2;Rep3
Chr03	27361800	27367999	2	Rep1;Rep2
Chr03	28063800	28070199	2	Rep1;Rep2
Chr03	28200000	28200399	3	Rep1;Rep2;Rep3
Chr03	28367400	28368599	2	Rep2;Rep1	gene	Phvul.003G113100
Chr03	28903000	28903999	2	Rep2;Rep1	gene	Phvul.003G115800	Ca2+-binding protein 1
Chr03	28942800	28944599	3	Rep3;Rep1;Rep2
Chr03	29393000	29395799	2	Rep3;Rep1
Chr03	29564600	29564999	2	Rep1;Rep2
Chr03	30438200	30439999	2	Rep1;Rep2
Chr03	31069200	31072399	2	Rep1;Rep2
Chr03	31361400	31364999	2	Rep1;Rep2
Chr03	31379600	31380599	3	Rep2;Rep3;Rep1
Chr03	32770400	32772999	3	Rep1;Rep3;Rep2	gene	Phvul.003G136200	alpha/beta-Hydrolases superfamily protein
Chr03	32793800	32796799	2	Rep2;Rep1
Chr03	33671800	33672399	2	Rep1;Rep2	gene	Phvul.003G142600
Chr03	34514800	34517199	2	Rep2;Rep1
Chr03	34704400	34712599	2	Rep1;Rep3
Chr03	35861600	35863199	2	Rep2;Rep3	gene	Phvul.003G153900	DNA/RNA polymerases superfamily protein
Chr03	35895000	35896399	3	Rep2;Rep1;Rep3
Chr03	37157200	37158599	3	Rep3;Rep1;Rep2
Chr03	37502000	37502399	2	Rep2;Rep1
Chr03	37856800	37858199	3	Rep1;Rep2;Rep3
Chr03	41245200	41247399	3	Rep3;Rep2;Rep1
Chr03	41783200	41783799	3	Rep2;Rep3;Rep1
Chr03	42015800	42016199	2	Rep2;Rep1
Chr03	42136000	42136399	2	Rep1;Rep2
Chr03	42272000	42273999	3	Rep1;Rep3;Rep2
Chr03	44578200	44580399	2	Rep1;Rep2
Chr03	46025200	46037599	2	Rep1;Rep3	gene	Phvul.003G237700
Chr03	46928400	46933599	2	Rep3;Rep1
Chr03	48470400	48473199	3	Rep3;Rep1;Rep2	five_prime_UTR	Phvul.003G256800	ATPase, F0 complex, subunit A protein
Chr03	48470400	48473199	3	Rep3;Rep1;Rep2	three_prime_UTR	Phvul.003G256800	ATPase, F0 complex, subunit A protein
Chr03	48470400	48473199	3	Rep3;Rep1;Rep2	gene	Phvul.003G256700	ribosomal protein S2
Chr03	48470400	48473199	3	Rep3;Rep1;Rep2	gene	Phvul.003G256800	ATPase, F0 complex, subunit A protein
Chr03	48760400	48761799	2	Rep1;Rep2	gene	Phvul.003G259700	Serine carboxypeptidase S28 family protein
Chr03	48760400	48761799	2	Rep1;Rep2	three_prime_UTR	Phvul.003G259700	Serine carboxypeptidase S28 family protein
Chr03	48760400	48761799	2	Rep1;Rep2	gene	Phvul.003G259600
Chr03	48774400	48775799	3	Rep3;Rep1;Rep2	gene	Phvul.003G259900	Serine carboxypeptidase S28 family protein
Chr03	49210200	49210599	3	Rep2;Rep3;Rep1	gene	Phvul.003G265100	photosystem II reaction center protein C
Chr03	51112600	51112999	2	Rep1;Rep2
Chr03	51146600	51147999	3	Rep1;Rep3;Rep2	five_prime_UTR	Phvul.003G285300	SPT2 chromatin protein
Chr03	51146600	51147999	3	Rep1;Rep3;Rep2	gene	Phvul.003G285300	SPT2 chromatin protein
Chr03	51552200	51552599	3	Rep1;Rep3;Rep2
Chr03	52011800	52012799	2	Rep1;Rep2	gene	Phvul.003G294700	RNA-binding protein 47B
Chr04	220600	222199	2	Rep1;Rep2	gene	Phvul.004G001800	Photosystem I, PsaA/PsaB protein
Chr04	275600	282599	2	Rep1;Rep2
Chr04	630400	631799	2	Rep1;Rep3
Chr04	1183600	1183999	2	Rep3;Rep2
Chr04	1564400	1565199	3	Rep1;Rep3;Rep2	gene	Phvul.004G015300	NAD(P)H dehydrogenase subunit H
Chr04	1564400	1565199	3	Rep1;Rep3;Rep2	five_prime_UTR	Phvul.004G015300	NAD(P)H dehydrogenase subunit H
Chr04	2550400	2552199	3	Rep1;Rep2;Rep3	gene	Phvul.004G025200	NADH-Ubiquinone/plastoquinone (complex I) protein
Chr04	2550400	2552199	3	Rep1;Rep2;Rep3	five_prime_UTR	Phvul.004G025200	NADH-Ubiquinone/plastoquinone (complex I) protein
Chr04	2550400	2552199	3	Rep1;Rep2;Rep3	three_prime_UTR	Phvul.004G025200	NADH-Ubiquinone/plastoquinone (complex I) protein
Chr04	5685200	5685599	2	Rep1;Rep2	gene	Phvul.004G048800	TRICHOME BIREFRINGENCE-LIKE 19
Chr04	5903200	5907999	2	Rep2;Rep1
Chr04	6279400	6291199	3	Rep1;Rep2;Rep2
Chr04	6531800	6538999	2	Rep1;Rep2
Chr04	6549200	6553799	2	Rep2;Rep1
Chr04	8619800	8623199	2	Rep1;Rep2	gene	Phvul.004G063300	vacuolar proton ATPase A2
Chr04	8619800	8623199	2	Rep1;Rep2	three_prime_UTR	Phvul.004G063300	vacuolar proton ATPase A2
Chr04	10544400	10547599	3	Rep1;Rep2;Rep3	gene	Phvul.004G070000	ribosomal protein L2
Chr04	10544400	10547599	3	Rep1;Rep2;Rep3	five_prime_UTR	Phvul.004G070000	ribosomal protein L2
Chr04	10549200	10549799	3	Rep3;Rep1;Rep2	three_prime_UTR	Phvul.004G070000	ribosomal protein L2
Chr04	10549200	10549799	3	Rep3;Rep1;Rep2	gene	Phvul.004G070000	ribosomal protein L2
Chr04	10807400	10813599	2	Rep1;Rep2
Chr04	11449800	11457399	2	Rep2;Rep1
Chr04	11776200	11777399	2	Rep1;Rep2	gene	Phvul.004G074000	potassium channel tetramerisation domain-containing protein / pentapeptide repeat-containing protein
Chr04	11891200	11899799	2	Rep3;Rep1
Chr04	12017600	12021199	2	Rep1;Rep2
Chr04	12106600	12108399	2	Rep2;Rep3
Chr04	12211800	12218999	2	Rep1;Rep3
Chr04	12360400	12362399	3	Rep1;Rep2;Rep3	three_prime_UTR	Phvul.004G074800	DEA(D/H)-box RNA helicase family protein
Chr04	12360400	12362399	3	Rep1;Rep2;Rep3	gene	Phvul.004G074800	DEA(D/H)-box RNA helicase family protein
Chr04	12691600	12693399	2	Rep1;Rep2
Chr04	13357600	13358399	3	Rep2;Rep3;Rep1
Chr04	13516800	13520999	2	Rep2;Rep3
Chr04	14078600	14079999	2	Rep1;Rep2	gene	Phvul.004G081500	photosynthetic electron transfer B
Chr04	14440200	14442999	2	Rep3;Rep1
Chr04	14576600	14581199	2	Rep1;Rep2
Chr04	14745800	14747799	2	Rep2;Rep1
Chr04	15065600	15068999	2	Rep1;Rep3
Chr04	15177200	15180399	2	Rep2;Rep1
Chr04	15315400	15320799	2	Rep1;Rep3
Chr04	15417600	15421199	2	Rep1;Rep3
Chr04	15497400	15506599	2	Rep1;Rep2
Chr04	15634200	15646399	2	Rep1;Rep3
Chr04	15758800	15765399	2	Rep1;Rep3
Chr04	15919400	15921399	3	Rep1;Rep2;Rep3
Chr04	15946400	15947799	3	Rep1;Rep2;Rep3
Chr04	16080400	16083799	2	Rep1;Rep2
Chr04	16234200	16238799	2	Rep1;Rep2
Chr04	16258800	16266399	2	Rep1;Rep3
Chr04	16327800	16333999	2	Rep1;Rep2
Chr04	16355600	16369199	3	Rep1;Rep3;Rep1
Chr04	16376400	16380599	2	Rep1;Rep2
Chr04	16381400	16384399	2	Rep2;Rep1
Chr04	16942600	16949799	2	Rep3;Rep1
Chr04	17373200	17374799	2	Rep2;Rep3
Chr04	17743600	17746399	2	Rep1;Rep3
Chr04	17841800	17846599	2	Rep2;Rep1
Chr04	18131600	18136199	2	Rep1;Rep3
Chr04	18136800	18142599	2	Rep3;Rep1
Chr04	18184200	18186999	2	Rep1;Rep3
Chr04	18213000	18218199	2	Rep1;Rep3
Chr04	18390200	18397599	2	Rep2;Rep1
Chr04	18726400	18728799	2	Rep1;Rep2
Chr04	18788000	18790599	2	Rep1;Rep3
Chr04	19185800	19189399	2	Rep1;Rep2
Chr04	19270200	19273999	2	Rep1;Rep2
Chr04	19314600	19317199	2	Rep2;Rep1
Chr04	19480400	19484799	2	Rep3;Rep1
Chr04	19498600	19504399	2	Rep1;Rep3
Chr04	19575800	19580999	2	Rep3;Rep1	gene	Phvul.004G088500
Chr04	19575800	19580999	2	Rep3;Rep1	three_prime_UTR	Phvul.004G088500
Chr04	19907600	19912799	2	Rep1;Rep3
Chr04	19966800	19970399	2	Rep2;Rep1
Chr04	20066800	20071999	2	Rep1;Rep2
Chr04	20102600	20107199	2	Rep1;Rep2
Chr04	20296200	20301999	2	Rep1;Rep2
Chr04	20396200	20405399	2	Rep2;Rep1
Chr04	20426800	20429799	2	Rep3;Rep1
Chr04	20465400	20467999	2	Rep2;Rep1
Chr04	20651200	20651799	2	Rep2;Rep1
Chr04	20661800	20662799	2	Rep3;Rep1
Chr04	20703200	20704399	2	Rep2;Rep1
Chr04	20758400	20762599	2	Rep3;Rep1
Chr04	20892800	20900399	2	Rep1;Rep3
Chr04	21187200	21191199	2	Rep1;Rep2	gene	Phvul.004G089500	NADH-Ubiquinone oxidoreductase (complex I), chain 5 protein
Chr04	21280400	21282199	2	Rep1;Rep2
Chr04	21717200	21719399	2	Rep3;Rep1
Chr04	22245600	22246799	3	Rep1;Rep3;Rep2
Chr04	22322000	22324799	2	Rep2;Rep3
Chr04	22478400	22488399	2	Rep2;Rep1
Chr04	22509000	22512999	2	Rep1;Rep3
Chr04	22524600	22529399	3	Rep3;Rep1;Rep2
Chr04	22614600	22617199	2	Rep2;Rep1
Chr04	22620400	22622199	2	Rep1;Rep3
Chr04	23350200	23367999	2	Rep3;Rep1
Chr04	23972600	23978399	2	Rep1;Rep3
Chr04	24227800	24230399	2	Rep2;Rep1
Chr04	24264800	24272999	2	Rep1;Rep3
Chr04	24794000	24796999	2	Rep3;Rep1
Chr04	25270600	25274599	2	Rep1;Rep2
Chr04	25596200	25602999	2	Rep1;Rep3
Chr04	25737400	25740199	2	Rep1;Rep3
Chr04	26211600	26221399	2	Rep1;Rep2
Chr04	26296600	26301999	2	Rep1;Rep2
Chr04	26440000	26442999	2	Rep1;Rep2
Chr04	26610800	26613199	2	Rep3;Rep2
Chr04	27339400	27339999	3	Rep2;Rep1;Rep3
Chr04	27879000	27883999	2	Rep2;Rep1
Chr04	28163200	28166799	2	Rep3;Rep1
Chr04	28599800	28601599	3	Rep1;Rep2;Rep3	gene	Phvul.004G098800	NADH-Ubiquinone/plastoquinone (complex I) protein
Chr04	28718000	28722799	2	Rep3;Rep1
Chr04	28904200	28907599	2	Rep1;Rep2
Chr04	28956400	28959799	2	Rep1;Rep2
Chr04	28979400	28980799	3	Rep2;Rep3;Rep1
Chr04	29827200	29836399	3	Rep2;Rep1;Rep2
Chr04	29995400	30009199	2	Rep1;Rep2
Chr04	30237800	30244199	2	Rep1;Rep2
Chr04	30315400	30318799	2	Rep2;Rep1
Chr04	30552400	30553799	2	Rep1;Rep2
Chr04	30735200	30737399	3	Rep3;Rep2;Rep1
Chr04	30810400	30820799	2	Rep1;Rep3
Chr04	30835000	30843799	2	Rep1;Rep2
Chr04	31084600	31088399	2	Rep1;Rep2
Chr04	31151600	31153799	2	Rep1;Rep2
Chr04	31292800	31296599	2	Rep3;Rep1
Chr04	31493800	31498399	2	Rep1;Rep2
Chr04	31549200	31555199	2	Rep1;Rep2
Chr04	31639000	31644999	2	Rep2;Rep1
Chr04	31742200	31746799	2	Rep3;Rep1
Chr04	31756200	31763399	2	Rep1;Rep2
Chr04	31793000	31795599	2	Rep1;Rep2
Chr04	31869000	31874199	2	Rep1;Rep2
Chr04	32407200	32410599	2	Rep3;Rep1
Chr04	32526600	32532399	3	Rep1;Rep2;Rep3
Chr04	33221200	33227199	2	Rep2;Rep1
Chr04	33556400	33557999	3	Rep2;Rep3;Rep1	gene	Phvul.004G105000	ribosomal protein L20
Chr04	33903200	33905999	2	Rep3;Rep1
Chr04	34023600	34025599	3	Rep1;Rep2;Rep3
Chr04	34440800	34443799	2	Rep1;Rep2
Chr04	34647400	34652799	3	Rep1;Rep2;Rep3
Chr04	35126600	35141999	2	Rep1;Rep2
Chr04	35651200	35652799	2	Rep2;Rep1	three_prime_UTR	Phvul.004G107500	Homeodomain-like superfamily protein
Chr04	35651200	35652799	2	Rep2;Rep1	five_prime_UTR	Phvul.004G107500	Homeodomain-like superfamily protein
Chr04	35651200	35652799	2	Rep2;Rep1	gene	Phvul.004G107500	Homeodomain-like superfamily protein
Chr04	36454800	36456199	2	Rep1;Rep3
Chr04	37563600	37564999	3	Rep2;Rep1;Rep3
Chr04	37750000	37752199	3	Rep1;Rep2;Rep3
Chr04	37914400	37919599	2	Rep2;Rep1
Chr04	38035000	38035999	2	Rep2;Rep1
Chr04	39155600	39156199	3	Rep2;Rep3;Rep1
Chr04	39484600	39485399	3	Rep3;Rep1;Rep2
Chr04	42520800	42521199	3	Rep3;Rep1;Rep2
Chr04	43178800	43181399	3	Rep3;Rep2;Rep1	gene	Phvul.004G150700
Chr04	43536200	43545799	2	Rep1;Rep3
Chr04	44093600	44095399	2	Rep1;Rep2
Chr04	44758200	44763199	2	Rep1;Rep3
Chr04	45017200	45019599	2	Rep1;Rep2
Chr04	45558800	45561399	2	Rep3;Rep1
Chr05	20200	30599	2	Rep1;Rep2	three_prime_UTR	Phvul.005G000300	Protein of unknown function (DUF179)
Chr05	20200	30599	2	Rep1;Rep2	gene	Phvul.005G000300	Protein of unknown function (DUF179)
Chr05	354400	359199	2	Rep1;Rep3
Chr05	637200	638399	2	Rep1;Rep2
Chr05	664000	664399	3	Rep1;Rep3;Rep2
Chr05	1497200	1497799	2	Rep2;Rep1	gene	Phvul.005G016900	Chloroplast Ycf2;ATPase, AAA type, core
Chr05	1568000	1571599	2	Rep2;Rep3	three_prime_UTR	Phvul.005G018000
Chr05	1568000	1571599	2	Rep2;Rep3	gene	Phvul.005G018000
Chr05	1850600	1853599	2	Rep3;Rep2
Chr05	3993800	3994199	2	Rep1;Rep2	gene	Phvul.005G040400	ATP synthase subunit beta
Chr05	4003200	4005799	2	Rep1;Rep3
Chr05	4200400	4200799	2	Rep1;Rep2
Chr05	4983600	4987799	3	Rep2;Rep1;Rep3
Chr05	4992200	4992599	2	Rep1;Rep2
Chr05	5462200	5478999	2	Rep2;Rep3
Chr05	5906400	5909999	2	Rep3;Rep1
Chr05	6607400	6609399	3	Rep1;Rep2;Rep3
Chr05	8042600	8049999	2	Rep1;Rep2
Chr05	8182200	8185799	2	Rep3;Rep1
Chr05	8513600	8513999	3	Rep1;Rep3;Rep2	three_prime_UTR	Phvul.005G061100	ribulose-bisphosphate carboxylases
Chr05	8513600	8513999	3	Rep1;Rep3;Rep2	gene	Phvul.005G061100	ribulose-bisphosphate carboxylases
Chr05	8625000	8631199	2	Rep1;Rep2
Chr05	8844800	8845799	2	Rep2;Rep1	gene	Phvul.005G062500	glucan synthase-like 4
Chr05	10050600	10051399	2	Rep2;Rep1	five_prime_UTR	Phvul.005G066100	ATP synthase subunit C family protein
Chr05	10050600	10051399	2	Rep2;Rep1	gene	Phvul.005G066100	ATP synthase subunit C family protein
Chr05	10050600	10051399	2	Rep2;Rep1	three_prime_UTR	Phvul.005G066100	ATP synthase subunit C family protein
Chr05	11020800	11023199	2	Rep1;Rep3
Chr05	11024200	11029799	2	Rep1;Rep3
Chr05	11500600	11503399	2	Rep1;Rep3	three_prime_UTR	Phvul.005G070200	pfkB-like carbohydrate kinase family protein
Chr05	11500600	11503399	2	Rep1;Rep3	three_prime_UTR	Phvul.005G070200	pfkB-like carbohydrate kinase family protein
Chr05	11500600	11503399	2	Rep1;Rep3	gene	Phvul.005G070200	pfkB-like carbohydrate kinase family protein
Chr05	11827000	11830599	2	Rep1;Rep2
Chr05	12219000	12224199	2	Rep1;Rep2
Chr05	12971200	12974999	2	Rep2;Rep1
Chr05	13255600	13259199	2	Rep1;Rep3
Chr05	13454200	13462399	2	Rep1;Rep2
Chr05	13528000	13532799	2	Rep3;Rep1
Chr05	13539800	13544199	2	Rep1;Rep2
Chr05	13571600	13575599	2	Rep1;Rep2
Chr05	13841000	13845799	2	Rep1;Rep2
Chr05	13851200	13862799	3	Rep1;Rep2;Rep2
Chr05	13886600	13890799	2	Rep2;Rep1
Chr05	14073000	14076799	2	Rep1;Rep2
Chr05	14081200	14086599	2	Rep1;Rep2
Chr05	14241200	14245799	3	Rep1;Rep3;Rep2
Chr05	14325400	14327199	3	Rep3;Rep1;Rep2
Chr05	14670600	14683799	2	Rep1;Rep3
Chr05	14699800	14711399	2	Rep1;Rep3
Chr05	14750000	14752599	2	Rep3;Rep2
Chr05	15348600	15351399	3	Rep3;Rep1;Rep2
Chr05	15408400	15411999	2	Rep2;Rep1
Chr05	15457600	15462199	2	Rep1;Rep2
Chr05	15745400	15750999	2	Rep1;Rep3
Chr05	15764600	15767999	2	Rep1;Rep2	gene	Phvul.005G077200	TRICHOME BIREFRINGENCE-LIKE 42
Chr05	15764600	15767999	2	Rep1;Rep2	three_prime_UTR	Phvul.005G077200	TRICHOME BIREFRINGENCE-LIKE 42
Chr05	16235800	16238999	2	Rep2;Rep1
Chr05	16306400	16312199	2	Rep3;Rep1
Chr05	16649800	16650199	2	Rep1;Rep2
Chr05	16670800	16690199	3	Rep1;Rep2;Rep2
Chr05	16868800	16871599	2	Rep2;Rep1
Chr05	17310400	17312399	2	Rep1;Rep3
Chr05	17337200	17347599	2	Rep1;Rep2
Chr05	17680600	17684799	2	Rep1;Rep2
Chr05	17724000	17726999	2	Rep3;Rep1
Chr05	17766000	17772399	2	Rep1;Rep2
Chr05	18077200	18080399	2	Rep3;Rep1
Chr05	18090400	18095999	2	Rep1;Rep2
Chr05	18258400	18259999	2	Rep2;Rep1
Chr05	18387400	18392399	2	Rep2;Rep1
Chr05	18705400	18708199	2	Rep3;Rep1
Chr05	18768400	18770999	2	Rep1;Rep3
Chr05	19144600	19145799	2	Rep1;Rep2
Chr05	19219000	19219799	2	Rep2;Rep1
Chr05	19554000	19560799	2	Rep3;Rep1
Chr05	19784600	19786999	3	Rep1;Rep3;Rep2
Chr05	20174400	20176799	2	Rep2;Rep1
Chr05	20214800	20216199	3	Rep3;Rep2;Rep1	gene	Phvul.005G083700	protochlorophyllide oxidoreductase A
Chr05	20214800	20216199	3	Rep3;Rep2;Rep1	three_prime_UTR	Phvul.005G083700	protochlorophyllide oxidoreductase A
Chr05	20591600	20594799	2	Rep1;Rep2
Chr05	20741800	20747599	2	Rep1;Rep2
Chr05	20923600	20934799	2	Rep1;Rep2
Chr05	20954400	20956599	2	Rep1;Rep2
Chr05	20969200	20970999	2	Rep2;Rep1
Chr05	21166800	21170799	2	Rep1;Rep2
Chr05	21184800	21189999	2	Rep2;Rep1
Chr05	21212400	21214199	2	Rep3;Rep1
Chr05	21250600	21253799	2	Rep2;Rep1
Chr05	22709600	22721999	3	Rep1;Rep2;Rep2
Chr05	22752000	22754599	2	Rep1;Rep2
Chr05	22829400	22831199	2	Rep1;Rep2
Chr05	23300400	23311799	3	Rep1;Rep3;Rep2
Chr05	23327800	23329199	2	Rep1;Rep2
Chr05	23796400	23800599	2	Rep1;Rep3
Chr05	24557000	24558399	2	Rep2;Rep3
Chr05	25145400	25148799	2	Rep1;Rep3
Chr05	25581600	25583599	2	Rep1;Rep3
Chr05	25648400	25650599	2	Rep3;Rep1
Chr05	25799400	25801999	2	Rep1;Rep2
Chr05	25906400	25912199	3	Rep1;Rep3;Rep2
Chr05	26150800	26157399	2	Rep3;Rep1
Chr05	26593600	26594799	2	Rep3;Rep2
Chr05	26598800	26604799	2	Rep1;Rep2
Chr05	26666800	26668199	2	Rep1;Rep2
Chr05	26669200	26673399	2	Rep2;Rep1
Chr05	26858200	26866999	2	Rep1;Rep2
Chr05	27254200	27256999	2	Rep1;Rep2
Chr05	27327200	27330799	2	Rep1;Rep3
Chr05	27341600	27345399	2	Rep1;Rep2
Chr05	27900400	27902399	2	Rep1;Rep3
Chr05	27927400	27937599	2	Rep2;Rep3	gene	Phvul.005G093600	UDP-Glycosyltransferase superfamily protein
Chr05	27927400	27937599	2	Rep2;Rep3	five_prime_UTR	Phvul.005G093600	UDP-Glycosyltransferase superfamily protein
Chr05	27927400	27937599	2	Rep2;Rep3	three_prime_UTR	Phvul.005G093600	UDP-Glycosyltransferase superfamily protein
Chr05	28767800	28768399	3	Rep2;Rep3;Rep1
Chr05	29170000	29177199	2	Rep1;Rep2
Chr05	29215200	29222999	2	Rep3;Rep1
Chr05	29339600	29348399	2	Rep1;Rep2
Chr05	29402800	29405199	3	Rep1;Rep3;Rep2
Chr05	29502400	29504799	3	Rep3;Rep1;Rep2
Chr05	30180600	30186199	2	Rep1;Rep2
Chr05	30531200	30534799	2	Rep1;Rep3
Chr05	31389600	31391599	2	Rep1;Rep3
Chr05	32033600	32034599	2	Rep2;Rep1
Chr05	32495400	32500799	2	Rep2;Rep3
Chr05	32843200	32844199	2	Rep1;Rep2
Chr05	33684400	33693199	2	Rep1;Rep3
Chr05	34182600	34185399	2	Rep2;Rep1
Chr05	35056600	35061199	3	Rep1;Rep3;Rep2
Chr05	35638800	35643399	2	Rep1;Rep2
Chr05	36117400	36117999	3	Rep3;Rep1;Rep2
Chr05	38913200	38915399	2	Rep2;Rep1
Chr05	39694200	39695799	3	Rep1;Rep2;Rep3
Chr05	40627400	40636599	2	Rep1;Rep2
Chr05	40642600	40669199	2	Rep1;Rep2
Chr05	40670200	40695999	2	Rep1;Rep2	gene	Phvul.005G186100	ZPR1 zinc-finger domain protein
Chr05	40783600	40787199	2	Rep1;Rep2	gene	Phvul.005G186300
Chr06	602400	606799	2	Rep2;Rep1
Chr06	613200	614399	3	Rep2;Rep3;Rep1
Chr06	766800	769999	2	Rep1;Rep3
Chr06	770600	773599	2	Rep1;Rep2
Chr06	868000	871199	2	Rep1;Rep2
Chr06	1028000	1030599	2	Rep2;Rep3
Chr06	1150800	1154999	2	Rep1;Rep3
Chr06	1288000	1292399	2	Rep2;Rep3
Chr06	1293200	1295999	2	Rep1;Rep2
Chr06	1412600	1414599	2	Rep3;Rep2
Chr06	1445400	1450599	2	Rep2;Rep1
Chr06	1624200	1625799	2	Rep2;Rep1
Chr06	1691600	1695199	2	Rep1;Rep2
Chr06	1795400	1799799	2	Rep1;Rep2
Chr06	1865200	1868799	2	Rep1;Rep2
Chr06	1989800	1995599	2	Rep1;Rep2
Chr06	1997000	2005399	2	Rep1;Rep2
Chr06	2056200	2064599	2	Rep1;Rep2
Chr06	2150600	2156399	2	Rep1;Rep3
Chr06	2293200	2295399	2	Rep1;Rep3
Chr06	2311600	2313399	2	Rep1;Rep2
Chr06	2316200	2325599	2	Rep1;Rep2
Chr06	2399800	2402599	2	Rep2;Rep1
Chr06	2523400	2531999	2	Rep1;Rep3
Chr06	2574800	2583399	3	Rep2;Rep1;Rep2
Chr06	2671800	2680799	2	Rep1;Rep3
Chr06	2768400	2776399	2	Rep1;Rep3
Chr06	2937400	2939999	2	Rep1;Rep3
Chr06	3747400	3756599	2	Rep1;Rep3
Chr06	3880200	3883999	3	Rep1;Rep2;Rep3
Chr06	3902400	3916999	2	Rep1;Rep2
Chr06	3925600	3937999	2	Rep1;Rep2
Chr06	4279400	4289599	3	Rep1;Rep2;Rep1
Chr06	4331200	4341399	3	Rep1;Rep3;Rep2
Chr06	6055000	6055599	2	Rep1;Rep2
Chr06	6110600	6116399	2	Rep1;Rep2
Chr06	6128000	6134599	2	Rep1;Rep3
Chr06	6681200	6682599	2	Rep2;Rep1	five_prime_UTR	Phvul.006G013400
Chr06	6681200	6682599	2	Rep2;Rep1	gene	Phvul.006G013400
Chr06	6891600	6897999	2	Rep1;Rep2
Chr06	7230800	7239199	2	Rep1;Rep2
Chr06	7344200	7345599	2	Rep2;Rep3
Chr06	8037000	8043199	2	Rep2;Rep1
Chr06	8208800	8212399	2	Rep1;Rep2
Chr06	8506000	8515999	2	Rep1;Rep2
Chr06	8674400	8676799	2	Rep1;Rep2
Chr06	8680800	8682799	2	Rep1;Rep2
Chr06	8873000	8874199	2	Rep3;Rep1
Chr06	9932600	9938199	2	Rep1;Rep3
Chr06	10625800	10628999	2	Rep2;Rep1
Chr06	11050000	11053799	3	Rep2;Rep3;Rep1
Chr06	11476000	11482199	2	Rep2;Rep3	gene	Phvul.006G025700	Bifunctional inhibitor/lipid-transfer protein/seed storage 2S albumin superfamily protein
Chr06	11561600	11562999	2	Rep1;Rep2
Chr06	11642200	11643599	2	Rep1;Rep2	gene	Phvul.006G026500	Ribosomal protein S7p/S5e family protein
Chr06	11674600	11676799	3	Rep2;Rep3;Rep1
Chr06	12994600	12998999	2	Rep2;Rep1
Chr06	13349200	13354799	2	Rep1;Rep2
Chr06	15005200	15005599	2	Rep2;Rep3
Chr06	15442600	15443399	2	Rep3;Rep1
Chr06	15495600	15500199	2	Rep1;Rep2
Chr06	15519400	15521399	3	Rep3;Rep1;Rep2
Chr06	15940600	15942199	2	Rep2;Rep1	gene	Phvul.006G045700	tetraacyldisaccharide 4\'-kinase family protein
Chr06	15940600	15942199	2	Rep2;Rep1	five_prime_UTR	Phvul.006G045700	tetraacyldisaccharide 4\'-kinase family protein
Chr06	16514200	16514599	2	Rep1;Rep2	gene	Phvul.006G050400	SHV3-like 2
Chr06	16680000	16680599	2	Rep2;Rep1
Chr06	17771000	17772399	2	Rep2;Rep1
Chr06	17847400	17848599	2	Rep2;Rep1
Chr06	18549000	18550199	3	Rep3;Rep1;Rep2	gene	Phvul.006G066900	acetyl-CoA carboxylase carboxyl transferase subunit beta
Chr06	18549000	18550199	3	Rep3;Rep1;Rep2	three_prime_UTR	Phvul.006G066900	acetyl-CoA carboxylase carboxyl transferase subunit beta
Chr06	18975400	18987999	2	Rep1;Rep3	five_prime_UTR	Phvul.006G070600	Acyl-CoA N-acyltransferases (NAT) superfamily protein
Chr06	18975400	18987999	2	Rep1;Rep3	gene	Phvul.006G070600	Acyl-CoA N-acyltransferases (NAT) superfamily protein
Chr06	18975400	18987999	2	Rep1;Rep3	three_prime_UTR	Phvul.006G070600	Acyl-CoA N-acyltransferases (NAT) superfamily protein
Chr06	19354200	19355799	2	Rep2;Rep1	gene	Phvul.006G074100	Tetratricopeptide repeat (TPR)-like superfamily protein
Chr06	19664400	19665399	2	Rep1;Rep2
Chr06	25015000	25015799	2	Rep1;Rep2	gene	Phvul.006G135800	RNA polymerase II, Rpb4, core protein
Chr06	25018000	25018599	2	Rep1;Rep2
Chr06	26184000	26189399	2	Rep3;Rep1	gene	Phvul.006G149100	O-Glycosyl hydrolases family 17 protein
Chr06	26184000	26189399	2	Rep3;Rep1	three_prime_UTR	Phvul.006G149100	O-Glycosyl hydrolases family 17 protein
Chr06	26717000	26717999	3	Rep1;Rep3;Rep2	gene	Phvul.006G154100
Chr06	28490600	28491199	2	Rep2;Rep1	gene	Phvul.006G174500	Protein kinase superfamily protein
Chr06	28661200	28663599	3	Rep1;Rep3;Rep2
Chr06	30493400	30502799	3	Rep1;Rep3;Rep1	five_prime_UTR	Phvul.006G200300	AGAMOUS-like 17
Chr06	30493400	30502799	3	Rep1;Rep3;Rep1	gene	Phvul.006G200300	AGAMOUS-like 17
Chr06	30493400	30502799	3	Rep1;Rep3;Rep1	three_prime_UTR	Phvul.006G200300	AGAMOUS-like 17
Chr06	30493400	30502799	3	Rep1;Rep3;Rep1	three_prime_UTR	Phvul.006G200300	AGAMOUS-like 17
Chr06	30493400	30502799	3	Rep1;Rep3;Rep1	three_prime_UTR	Phvul.006G200300	AGAMOUS-like 17
Chr07	1103600	1103999	2	Rep2;Rep1
Chr07	1496400	1498799	3	Rep1;Rep3;Rep2	three_prime_UTR	Phvul.007G021600	Ycf1 protein
Chr07	1496400	1498799	3	Rep1;Rep3;Rep2	five_prime_UTR	Phvul.007G021600	Ycf1 protein
Chr07	1496400	1498799	3	Rep1;Rep3;Rep2	gene	Phvul.007G021600	Ycf1 protein
Chr07	1828400	1829199	3	Rep1;Rep2;Rep3	gene	Phvul.007G025000	photosynthetic electron transfer D
Chr07	1828400	1829199	3	Rep1;Rep2;Rep3	three_prime_UTR	Phvul.007G025000	photosynthetic electron transfer D
Chr07	3963200	3963799	3	Rep2;Rep3;Rep1	gene	Phvul.007G049200	cysteine-rich RLK (RECEPTOR-like protein kinase) 29
Chr07	4424200	4430399	2	Rep1;Rep3	three_prime_UTR	Phvul.007G054500	ARM repeat protein interacting with ABF2
Chr07	4424200	4430399	2	Rep1;Rep3	gene	Phvul.007G054500	ARM repeat protein interacting with ABF2
Chr07	5279600	5280399	3	Rep3;Rep1;Rep2	three_prime_UTR	Phvul.007G061100
Chr07	5279600	5280399	3	Rep3;Rep1;Rep2	gene	Phvul.007G061100
Chr07	8633000	8643199	2	Rep1;Rep2
Chr07	8856000	8857799	2	Rep2;Rep3
Chr07	8999600	8999999	2	Rep1;Rep2
Chr07	9915800	9917599	2	Rep2;Rep1
Chr07	10724600	10727599	2	Rep2;Rep3
Chr07	11285400	11289399	2	Rep3;Rep1
Chr07	11583800	11585799	2	Rep1;Rep2
Chr07	11612400	11612599	2	Rep1;Rep2
Chr07	12364200	12368599	2	Rep2;Rep1
Chr07	12650000	12655799	2	Rep1;Rep2
Chr07	12930800	12931799	3	Rep1;Rep3;Rep2
Chr07	13517800	13519999	2	Rep1;Rep2
Chr07	13536800	13538399	2	Rep2;Rep1
Chr07	14755600	14760999	2	Rep1;Rep2
Chr07	15029800	15033999	2	Rep1;Rep2
Chr07	15068000	15071599	2	Rep3;Rep1
Chr07	15092800	15097399	2	Rep1;Rep2
Chr07	15111000	15119799	2	Rep1;Rep2
Chr07	15577800	15583999	2	Rep1;Rep2
Chr07	16021800	16026599	2	Rep2;Rep1
Chr07	16570200	16577199	3	Rep1;Rep2;Rep3
Chr07	16657600	16659199	3	Rep3;Rep1;Rep2
Chr07	16669000	16672199	2	Rep1;Rep3
Chr07	16693400	16699999	2	Rep1;Rep2
Chr07	16771400	16778599	2	Rep3;Rep1
Chr07	16782600	16784199	2	Rep1;Rep2
Chr07	16868400	16870599	2	Rep2;Rep1
Chr07	16997800	17000399	2	Rep1;Rep2
Chr07	17005000	17009399	2	Rep3;Rep1
Chr07	17079600	17088999	2	Rep1;Rep2
Chr07	17184800	17188999	2	Rep3;Rep1
Chr07	17401600	17409999	2	Rep2;Rep1
Chr07	17434400	17444199	2	Rep1;Rep2
Chr07	17445000	17451199	2	Rep2;Rep1
Chr07	17832200	17837999	2	Rep1;Rep3
Chr07	18015400	18019799	2	Rep3;Rep1
Chr07	18083400	18085799	2	Rep3;Rep1
Chr07	18229000	18238799	3	Rep1;Rep2;Rep3
Chr07	18467200	18479199	2	Rep1;Rep2
Chr07	18672000	18677799	2	Rep1;Rep2
Chr07	19110600	19113799	2	Rep2;Rep1
Chr07	19165400	19165999	2	Rep1;Rep2
Chr07	19244000	19248199	2	Rep1;Rep2
Chr07	19414400	19417599	2	Rep1;Rep2
Chr07	19647400	19661799	5	Rep3;Rep2;Rep1;Rep3;Rep2
Chr07	19663000	19672399	2	Rep1;Rep2
Chr07	19740600	19749599	2	Rep2;Rep1
Chr07	19754400	19761799	2	Rep3;Rep1
Chr07	19892000	19896799	2	Rep1;Rep3
Chr07	19964400	19965999	2	Rep1;Rep2
Chr07	19974000	19976999	2	Rep1;Rep2
Chr07	20151600	20154199	2	Rep1;Rep3
Chr07	20298400	20314799	3	Rep1;Rep3;Rep3
Chr07	20647600	20652599	3	Rep1;Rep3;Rep2
Chr07	20665000	20665599	2	Rep1;Rep2
Chr07	20678400	20682599	2	Rep2;Rep1
Chr07	20711400	20714799	2	Rep3;Rep1
Chr07	20861200	20862399	2	Rep1;Rep3
Chr07	21025600	21034199	2	Rep1;Rep2
Chr07	21048800	21059799	3	Rep1;Rep2;Rep1
Chr07	21491600	21496799	2	Rep1;Rep2
Chr07	21516000	21521399	2	Rep1;Rep2
Chr07	21607800	21611399	3	Rep1;Rep3;Rep2
Chr07	21760600	21764199	2	Rep1;Rep3
Chr07	21765400	21771399	2	Rep1;Rep3
Chr07	21909800	21912199	2	Rep1;Rep2
Chr07	22155400	22159799	2	Rep1;Rep2
Chr07	22336600	22338999	2	Rep1;Rep2
Chr07	22363600	22368199	2	Rep1;Rep2
Chr07	22383000	22387799	2	Rep1;Rep3
Chr07	22391200	22401599	2	Rep1;Rep2
Chr07	22518200	22526999	2	Rep1;Rep2
Chr07	22653400	22666999	4	Rep1;Rep2;Rep2;Rep3
Chr07	22719200	22736399	4	Rep3;Rep1;Rep2;Rep1
Chr07	22765000	22766199	2	Rep2;Rep1
Chr07	22822000	22827199	2	Rep1;Rep2
Chr07	22828400	22829199	2	Rep1;Rep2
Chr07	22934000	22938799	2	Rep2;Rep1
Chr07	23041000	23049599	2	Rep1;Rep2
Chr07	23188400	23192999	2	Rep2;Rep1
Chr07	23415600	23419199	2	Rep2;Rep1
Chr07	23424400	23427199	2	Rep3;Rep1
Chr07	23579000	23581199	2	Rep2;Rep1
Chr07	23625800	23630399	2	Rep1;Rep3
Chr07	23831000	23832399	2	Rep1;Rep3
Chr07	23964400	23967399	2	Rep1;Rep2
Chr07	24145000	24154799	2	Rep1;Rep2
Chr07	24162400	24170799	5	Rep3;Rep1;Rep2;Rep1;Rep2
Chr07	24187600	24193199	2	Rep1;Rep3
Chr07	24299000	24309399	2	Rep1;Rep3
Chr07	24319200	24335799	4	Rep3;Rep2;Rep1;Rep1
Chr07	24611400	24625199	2	Rep1;Rep3	gene	Phvul.007G125100	no pollen germination related 2
Chr07	24611400	24625199	2	Rep1;Rep3	three_prime_UTR	Phvul.007G125100	no pollen germination related 2
Chr07	24702000	24713799	3	Rep1;Rep2;Rep1
Chr07	24716600	24720799	2	Rep1;Rep3
Chr07	24813400	24826999	3	Rep1;Rep2;Rep1
Chr07	24899400	24907399	2	Rep2;Rep1
Chr07	24909200	24914399	2	Rep1;Rep3
Chr07	24999600	25004999	2	Rep1;Rep3
Chr07	25023200	25024999	2	Rep2;Rep1
Chr07	25114400	25124199	2	Rep3;Rep1
Chr07	25178600	25183599	2	Rep3;Rep1
Chr07	25207400	25211399	3	Rep1;Rep3;Rep2
Chr07	25281200	25295799	2	Rep1;Rep3
Chr07	25678000	25687999	2	Rep2;Rep1
Chr07	25784800	25789199	2	Rep2;Rep1
Chr07	26517000	26524399	2	Rep1;Rep2
Chr07	27060600	27069799	2	Rep1;Rep2
Chr07	27121200	27127999	2	Rep1;Rep2
Chr07	27212400	27213599	2	Rep1;Rep2
Chr07	27773200	27780999	2	Rep2;Rep1
Chr07	27794000	27804399	3	Rep3;Rep1;Rep3
Chr07	28373800	28377599	3	Rep1;Rep2;Rep3
Chr07	28467800	28485599	3	Rep1;Rep2;Rep2
Chr07	28582800	28585599	2	Rep1;Rep2
Chr07	28585600	28592799	2	Rep3;Rep1
Chr07	28616800	28629199	2	Rep1;Rep2
Chr07	28685200	28693999	2	Rep3;Rep1
Chr07	28765800	28771399	2	Rep1;Rep3
Chr07	29083600	29089599	2	Rep3;Rep1
Chr07	29333800	29337799	2	Rep3;Rep1
Chr07	29341400	29344599	2	Rep1;Rep2
Chr07	29366200	29377399	2	Rep3;Rep1
Chr07	29501800	29507199	2	Rep1;Rep2
Chr07	29531400	29536999	2	Rep1;Rep3
Chr07	29575000	29581999	2	Rep1;Rep3
Chr07	29713600	29715799	3	Rep1;Rep2;Rep3
Chr07	29809800	29813399	2	Rep3;Rep1
Chr07	29815200	29819999	2	Rep1;Rep2
Chr07	29826400	29832599	3	Rep1;Rep3;Rep2
Chr07	29858000	29861399	2	Rep3;Rep1
Chr07	29949800	29953999	2	Rep1;Rep2
Chr07	29974400	29977199	2	Rep1;Rep3
Chr07	30001600	30005999	2	Rep3;Rep1
Chr07	30165000	30182199	3	Rep1;Rep2;Rep1	five_prime_UTR	Phvul.007G130300	Protein of unknown function (DUF810)
Chr07	30165000	30182199	3	Rep1;Rep2;Rep1	gene	Phvul.007G130300	Protein of unknown function (DUF810)
Chr07	30199200	30209399	2	Rep1;Rep2
Chr07	30330600	30335599	2	Rep1;Rep2
Chr07	30471800	30477199	2	Rep1;Rep3
Chr07	30504400	30513999	2	Rep3;Rep1
Chr07	30657800	30661999	2	Rep1;Rep3
Chr07	30690000	30696999	3	Rep3;Rep1;Rep2
Chr07	30723200	30732399	2	Rep1;Rep2
Chr07	30755200	30758799	2	Rep3;Rep1
Chr07	30831600	30846199	3	Rep1;Rep2;Rep2
Chr07	30850800	30853399	2	Rep3;Rep1
Chr07	30856400	30864399	2	Rep1;Rep2
Chr07	31182400	31184199	2	Rep2;Rep1
Chr07	31219800	31220799	2	Rep2;Rep1
Chr07	31230000	31236599	2	Rep3;Rep1
Chr07	31519200	31526199	2	Rep1;Rep2
Chr07	31537800	31544399	2	Rep3;Rep1
Chr07	31552800	31563399	3	Rep1;Rep2;Rep2
Chr07	31572400	31577799	2	Rep3;Rep1
Chr07	31714200	31719599	2	Rep1;Rep2
Chr07	31776600	31782999	3	Rep1;Rep2;Rep2
Chr07	31776600	31785199	3	Rep1;Rep2;Rep1
Chr07	31851400	31857599	3	Rep3;Rep1;Rep2
Chr07	32056400	32059799	2	Rep2;Rep1
Chr07	32155600	32159599	2	Rep2;Rep1
Chr07	32277600	32285599	2	Rep3;Rep1
Chr07	32473000	32476599	2	Rep1;Rep2
Chr07	32645200	32652199	2	Rep1;Rep3
Chr07	32770200	32771999	2	Rep2;Rep1
Chr07	33094000	33099199	2	Rep1;Rep3	gene	Phvul.007G133600	Plant transposase (Ptta/En/Spm family)
Chr07	33094000	33099199	2	Rep1;Rep3	gene	Phvul.007G133700
Chr07	33162600	33167599	2	Rep1;Rep2
Chr07	33577600	33582999	2	Rep1;Rep2
Chr07	33602000	33604599	2	Rep3;Rep2	gene	Phvul.007G136100	Transducin/WD40 repeat-like superfamily protein
Chr07	33926400	33929399	2	Rep1;Rep2
Chr07	34290200	34293599	3	Rep3;Rep2;Rep1	three_prime_UTR	Phvul.007G139100	Chloroplast Ycf2;ATPase, AAA type, core
Chr07	34290200	34293599	3	Rep3;Rep2;Rep1	gene	Phvul.007G139100	Chloroplast Ycf2;ATPase, AAA type, core
Chr07	34313000	34314599	2	Rep2;Rep1
Chr07	34476400	34478999	2	Rep3;Rep1
Chr07	34568800	34572999	2	Rep1;Rep2
Chr07	34621200	34623799	2	Rep1;Rep3
Chr07	34747200	34748399	2	Rep1;Rep2
Chr07	35299000	35304199	2	Rep2;Rep1
Chr07	36051000	36053399	3	Rep3;Rep1;Rep2
Chr07	36889000	36889799	3	Rep2;Rep3;Rep1
Chr07	38649200	38653599	2	Rep1;Rep2
Chr07	39351400	39357999	2	Rep1;Rep3
Chr07	39360000	39361199	2	Rep2;Rep1	gene	Phvul.007G164000	ribosomal protein L2
Chr07	39360000	39361199	2	Rep2;Rep1	three_prime_UTR	Phvul.007G164000	ribosomal protein L2
Chr07	39912400	39913799	2	Rep1;Rep2
Chr07	40297000	40299399	2	Rep1;Rep3
Chr07	40360000	40362999	2	Rep2;Rep3
Chr07	41829000	41831799	2	Rep3;Rep2
Chr07	42646000	42648999	2	Rep3;Rep2
Chr07	42677600	42679199	3	Rep2;Rep1;Rep3	gene	Phvul.007G190600	no pollen germination related 2
Chr07	44836800	44837399	3	Rep3;Rep1;Rep2
Chr07	47653400	47653799	2	Rep1;Rep2
Chr07	47749400	47750399	3	Rep1;Rep2;Rep3
Chr07	49339800	49340199	2	Rep1;Rep2
Chr07	51264800	51265999	3	Rep3;Rep2;Rep1	gene	Phvul.007G274900	peptide transporter 3
Chr07	51264800	51265999	3	Rep3;Rep2;Rep1	three_prime_UTR	Phvul.007G274900	peptide transporter 3
Chr07	51716800	51717599	2	Rep1;Rep2
Chr08	933800	934599	3	Rep2;Rep1;Rep3	gene	Phvul.008G009700	Translation initiation factor IF2/IF5
Chr08	933800	934599	3	Rep2;Rep1;Rep3	five_prime_UTR	Phvul.008G009700	Translation initiation factor IF2/IF5
Chr08	1273200	1273799	3	Rep2;Rep3;Rep1
Chr08	2847200	2848399	3	Rep3;Rep1;Rep2
Chr08	2857400	2857799	2	Rep1;Rep2
Chr08	4431600	4432799	2	Rep2;Rep1
[truncated: 831 more rows]

## Sheet: H4-84IVs12I-ChIP-Seq Analysis
Chromosome	Start	End	Number of overlaps between replicates	Replicates list which have overlapping peaks	Feature	Geneid	Gene annotation
[truncated: 1,022 more rows]
