# Supplementary material for: Genome-Wide Profiling of Histone Modifications (H3K9me2 and H4K12ac) and Gene Expression in Rust (Uromyces appendiculatus) Inoculated Common Bean (Phaseolus vulgaris L.)
Source: PLoS One. 2015 Jul 13;10(7):e0132176. doi: 10.1371/journal.pone.0132176 (PMC4500563; doi:10.1371/journal.pone.0132176)
Supplement: S2 Table — (XLSX) [file pone.0132176.s002.xlsx]

## Sheet: RNA-Seq Analysis
S2 Table. RNA-Seq analysis of significantly enriched genes identified in bean-rust interaction at 0, 12 and 84 hai
ID	Locus	Sample_1	Sample_2	Status	Value_1	Value_2	log2FC	FC	Test_stat	p_value	q_value	Significant	Lengths	PFAM	Panther	KOG	KOGG ec
Phvul.008G228000	Chr08:54147674-54148522	0I	12I	OK	135.437	0.854534	-7.30827	0.00630946	-7.19245	5e-05	0.00212359	yes	847	PF00011	PTHR11527,PTHR11527:SF14			KEGG Orthology	Gene Ontology	Best Arabidopsis hit name	Best Arabidopsis hit symbol	Best Arabidopsis definition line
Phvul.001G242900	Chr01:50253948-50254695	0I	12I	OK	249.925	1.58418	-7.30162	0.00633862	-9.05532	5e-05	0.00212359	yes	746	PF07011						AT1G53540.1		HSP20-like chaperones superfamily protein
Phvul.007G214800	Chr07:45385267-45386541	0I	12I	OK	1288.75	8.60822	-7.22604	0.00667951	-10.2538	5e-05	0.00212359	yes	1273	PF00582						AT2G40080.1	ELF4	Protein of unknown function (DUF1313)
Phvul.006G194200	Chr06:30110263-30117160	0I	12I	OK	11.9004	0.105025	-6.82414	0.00882533	-4.52818	0.0007	0.0165305	yes	6896	PF00432	PTHR11764,PTHR11764:SF3	KOG0497			GO:0006950	AT3G62550.1		Adenine nucleotide alpha hydrolases-like superfamily protein
Phvul.007G027200	Chr07:2043978-2045720	0I	12I	OK	244.536	3.12638	-6.28941	0.0127849	-7.19916	5e-05	0.00212359	yes	1741	PF00643,PF06203		KOG1601			GO:0003824	AT1G78955.1	CAMS1	camelliol C synthase 1
Phvul.003G096700	Chr03:22229473-22230485	0I	12I	OK	54.2629	0.713132	-6.24965	0.0131422	-6.29626	5e-05	0.00212359	yes	1011	PF03242					GO:0008270,GO:0005622,GO:0005515	AT1G25440.1		B-box type zinc finger protein with CCT domain
Phvul.003G131400	Chr03:32093598-32094587	0I	12I	OK	721.578	9.5432	-6.24054	0.0132255	-8.10972	5e-05	0.00212359	yes	988	PF00190					GO:0006950	AT4G15910.1	ATDI21,DI21	drought-induced 21
Phvul.007G203400	Chr07:44258086-44259736	0I	12I	OK	40.7276	0.57783	-6.13922	0.0141877	-5.14709	5e-05	0.00212359	yes	1649	PF01501	PTHR11183,PTHR11183:SF2	KOG1950			GO:0045735	AT5G20630.1	ATGER3,GER3,GLP3,GLP3A,GLP3B	germin 3
Phvul.008G186200	Chr08:48947030-48947552	0I	12I	OK	83.2027	1.18674	-6.13155	0.0142632	-6.85181	0.00025	0.00767234	yes	521						GO:0016757	AT1G56600.1	AtGolS2,GolS2	galactinol synthase 2
Phvul.005G168500	Chr05:39275521-39279310	0I	12I	OK	31.7379	0.522467	-5.92472	0.0164619	-4.43179	0.0001	0.00373966	yes	1013	PF01221	PTHR11886,PTHR11886:SF22	KOG3430				AT5G05220.1
Phvul.010G019300	Chr10:2992707-2995944	0I	12I	OK	17.9927	0.349414	-5.68633	0.0194198	-4.79612	0.0011	0.0229263	yes	3236						GO:0007017,GO:0005875	AT1G52240.2	ATROPGEF11,PIRF1,ROPGEF11	RHO guanyl-nucleotide exchange factor 11
Phvul.010G021000	Chr10:3151428-3155830	0I	12I	OK	10.7079	0.214485	-5.64166	0.0200305	-4.32488	0.0016	0.0298352	yes	4401	PF00657	PTHR22835,PTHR22835:SF39
Phvul.003G004300	Chr03:404687-408392	0I	12I	OK	198.146	4.0834	-5.60065	0.020608	-7.62471	5e-05	0.00212359	yes	3704	PF00226	PTHR25040:SF173,PTHR25040	KOG0716			GO:0016788,GO:0006629	AT3G14225.1	GLIP4	GDSL-motif lipase 4
Phvul.002G163700	Chr02:30545247-30546790	0I	12I	OK	28.9944	0.612993	-5.56376	0.0211418	-5.66132	5e-05	0.00212359	yes	1542	PF00847					GO:0031072	AT5G23240.1		DNAJ heat shock N-terminal domain-containing protein
Phvul.001G075400	Chr01:10506528-10509049	0I	12I	OK	71.0354	1.5536	-5.51485	0.0218708	-6.21609	5e-05	0.00212359	yes	2520	PF00481	PTHR13832,PTHR13832:SF115	KOG0698			GO:0003700,GO:0006355	AT1G64380.1		Integrase-type DNA-binding superfamily protein
Phvul.011G062100	Chr11:5372354-5375080	0I	12I	OK	8.42449	0.187543	-5.4893	0.0222616	-4.57218	0.0002	0.00647999	yes	2725	PF00249					GO:0003824	AT2G29380.1	HAI3	highly ABA-induced PP2C gene 3
Phvul.006G146300	Chr06:26010893-26013121	0I	12I	OK	395.342	9.26688	-5.41487	0.0234402	-8.36218	5e-05	0.00212359	yes	2227	PF02341					GO:0003677	AT3G46640.1	LUX,PCL1	Homeodomain-like superfamily protein
Phvul.007G215800	Chr07:45475634-45479668	0I	12I	OK	8.66933	0.235587	-5.20159	0.0271748	-4.49913	0.00045	0.0119541	yes	4033	PF00249	PTHR10641					AT4G04330.1		Chaperonin-like RbcX protein
Phvul.009G080200	Chr09:12921533-12922280	0I	12I	OK	19.5388	0.542984	-5.16929	0.02779	-4.83341	0.00105	0.0221576	yes	746	PF00011	PTHR11527,PTHR11527:SF14	KOG0710		K09422	GO:0003677	AT2G47460.1	ATMYB12,MYB12,PFG1	myb domain protein 12
Phvul.010G040600	Chr10:6001121-6011332	0I	12I	OK	66.7294	2.22136	-4.90881	0.0332891	-5.42581	5e-05	0.00212359	yes	10210	PF12076,PF04116	PTHR11863,PTHR11863:SF1					AT5G12020.1	HSP17.6II	17.6 kDa class II heat shock protein
Phvul.007G021100	Chr07:1472725-1477675	0I	12I	OK	70.0911	2.35295	-4.89669	0.0335699	-5.70112	5e-05	0.00212359	yes	4949	PF01535	PTHR24015				GO:0005506,GO:0016491,GO:0006633,GO:0055114	AT1G02205.2	CER1	Fatty acid hydroxylase superfamily
Phvul.006G121900	Chr06:23759802-23760378	0I	12I	OK	38.5651	1.3357	-4.85163	0.0346349	-7.79037	0.0019	0.0336069	yes	575							AT2G35130.1		Tetratricopeptide repeat (TPR)-like superfamily protein
Phvul.011G077900	Chr11:7209219-7211149	0I	12I	OK	121.869	4.50228	-4.75853	0.0369436	-4.64015	5e-05	0.00212359	yes	1929	PF00332	PTHR16631					AT5G23240.1		DNAJ heat shock N-terminal domain-containing protein
Phvul.009G168000	Chr09:24532273-24533798	0I	12I	OK	7.19765	0.28288	-4.66926	0.0393017	-3.96812	5e-05	0.00212359	yes	1524						GO:0004553,GO:0005975	AT4G16260.1		Glycosyl hydrolase superfamily protein
Phvul.009G226600	Chr09:33500333-33504749	0I	12I	OK	15.9254	0.627829	-4.66481	0.0394231	-4.28654	5e-05	0.00212359	yes	4415	PF03088	PTHR10426:SF19,PTHR10426	KOG1520				AT5G50360.1
Phvul.006G065300	Chr06:18351667-18358482	0I	12I	OK	494.738	21.0447	-4.55513	0.0425371	-5.77348	5e-05	0.00212359	yes	6814	PF01964					GO:0016844,GO:0009058	AT3G51420.1	ATSSL4,SSL4	strictosidine synthase-like 4
Phvul.003G154800	Chr03:35968688-35970638	0I	12I	OK	7.35017	0.314666	-4.54588	0.0428107	-3.7538	0.0004	0.0109647	yes	1949	PF00012	PTHR19375	KOG0100		K03147	GO:0009228	AT2G29630.1	PY,THIC	thiaminC
Phvul.004G088300	Chr04:18702120-18716535	0I	12I	OK	40.213	1.7305	-4.5384	0.0430333	-5.70745	5e-05	0.00212359	yes	14414					K03283	GO:0000902,GO:0005524	AT1G16030.1	Hsp70b	heat shock protein 70B
Phvul.006G064100	Chr06:18176796-18184880	0I	12I	OK	147.342	6.53666	-4.49447	0.0443639	-5.57518	5e-05	0.00212359	yes	8083	PF00343	PTHR11468	KOG2099	2.4.1.1			AT1G22770.1	FB,GI	gigantea protein (GI)
Phvul.002G050700	Chr02:4709289-4713318	0I	12I	OK	22.5662	1.02151	-4.46539	0.0452673	-4.89395	5e-05	0.00212359	yes	4028					K00688	GO:0004645,GO:0005975	AT3G46970.1	ATPHS2,PHS2	alpha-glucan phosphorylase 2
Phvul.009G257000	Chr09:36987247-36994102	0I	12I	OK	3.64661	0.165306	-4.46335	0.0453314	-3.39419	0.00175	0.0317486	yes	6854	PF03822,PF00069	PTHR24345,PTHR24345:SF45	KOG0583				AT1G17870.1	ATEGY3,EGY3	ethylene-dependent gravitropism-deficient and yellow-green-like 3
Phvul.007G071100	Chr07:6408763-6409930	0I	12I	OK	12.5627	0.572173	-4.45655	0.0455454	-4.14522	0.0005	0.0129251	yes	1166	PF06521					GO:0004672,GO:0005524,GO:0006468,GO:0007165	AT1G01140.1	CIPK9,PKS6,SnRK3.12	CBL-interacting protein kinase 9
Phvul.006G046000	Chr06:15959640-15960632	0I	12I	OK	51.0801	2.32828	-4.45543	0.045581	-5.1458	5e-05	0.00212359	yes	991	PF00011	PTHR11527,PTHR11527:SF18					AT5G52390.1		PAR1 protein
Phvul.002G326700	Chr02:48502923-48505936	0I	12I	OK	42.0165	1.91745	-4.4537	0.0456356	-5.25478	5e-05	0.00212359	yes	3012	PF01554	PTHR11206:SF51,PTHR11206	KOG1347				AT4G27670.1	HSP21	heat shock protein 21
Phvul.004G098000	Chr04:28330269-28332066	0I	12I	OK	18.9611	0.897498	-4.40099	0.0473336	-4.39269	5e-05	0.00212359	yes	1796	PF04554					GO:0015238,GO:0015297,GO:0006855,GO:0055085,GO:0016020	AT5G52450.1		MATE efflux family protein
Phvul.003G224100	Chr03:44326977-44329820	0I	12I	OK	1.65194	0.0783054	-4.39891	0.0474021	-3.05316	0.00215	0.0366633	yes	2842	PF01535	PTHR24015				GO:0005199,GO:0009664	AT1G21310.1	ATEXT3,EXT3,RSH	extensin 3
Phvul.002G332400	Chr02:48938846-48939320	0I	12I	OK	34.9049	1.67273	-4.38316	0.0479225	-5.33614	0.00065	0.0157072	yes	473	PF04770						AT4G16835.1		Tetratricopeptide repeat (TPR)-like superfamily protein
Phvul.003G223600	Chr03:44193651-44195231	0I	12I	OK	13.3323	0.645112	-4.36923	0.0483872	-4.25094	5e-05	0.00212359	yes	1579	PF00847						AT1G75240.1	AtHB33,HB33	homeobox protein 33
Phvul.001G215300	Chr01:47871224-47873157	0I	12I	OK	36.0456	1.76836	-4.34934	0.049059	-4.11048	5e-05	0.00212359	yes	1932	PF01501	PTHR11183,PTHR11183:SF2	KOG1950			GO:0003700,GO:0006355	AT5G52020.1		Integrase-type DNA-binding superfamily protein
Phvul.010G107400	Chr10:36756870-36760802	0I	12I	OK	46.3613	2.35838	-4.29705	0.0508696	-4.40045	5e-05	0.00212359	yes	3931	PF00612,PF02179					GO:0016757	AT2G47180.1	AtGolS1,GolS1	galactinol synthase 1
Phvul.005G008400	Chr05:736044-739554	0I	12I	OK	24.0997	1.23589	-4.28539	0.0512824	-3.95021	5e-05	0.00212359	yes	3509	PF03092	PTHR24003,PTHR24003:SF251	KOG0254			GO:0005515,GO:0051087,GO:0006915	AT2G46240.1	ATBAG6,BAG6	BCL-2-associated athanogene 6
Phvul.006G068300	Chr06:18682769-18686913	0I	12I	OK	3.41666	0.175661	-4.28172	0.0514131	-3.21265	0.00135	0.0265124	yes	4143	PF05686	PTHR12203:SF11,PTHR12203	KOG2458			GO:0055085,GO:0016021	AT1G04570.1		Major facilitator superfamily protein
Phvul.005G002600	Chr05:191955-199903	0I	12I	OK	14.8267	0.776516	-4.25504	0.0523728	-4.50109	5e-05	0.00212359	yes	7947	PF00534,PF00862,PF05116	PTHR12526,PTHR12526:SF169	KOG0853	2.4.1.14			AT1G07220.1		Arabidopsis thaliana protein of unknown function (DUF821)
Phvul.006G063800	Chr06:18120140-18122492	0I	12I	OK	684.774	36.121	-4.24472	0.0527488	-6.79471	5e-05	0.00212359	yes	2351					K00696	GO:0009058,GO:0005985	AT4G10120.1	ATSPS4F	Sucrose-phosphate synthase family protein
Phvul.008G264700	Chr08:57637034-57640712	0I	12I	OK	418.045	23.0731	-4.17937	0.0551929	-6.707	5e-05	0.00212359	yes	3677	PF00011	PTHR11527:SF42,PTHR11527					AT4G37300.1	MEE59	maternal effect embryo arrest 59
Phvul.003G084000	Chr03:13847004-13848421	0I	12I	OK	44.9151	2.51736	-4.15722	0.0560471	-4.51484	0.0001	0.00373966	yes	1416							AT1G06460.1	ACD31.2,ACD32.1	alpha-crystallin domain 32.1
Phvul.001G268700	Chr01:52034775-52036089	0I	12I	OK	6.2419	0.354482	-4.1382	0.0567907	-3.3521	0.0017	0.0311164	yes	1313	PF00891,PF08100	PTHR11746	KOG3178
Phvul.002G093000	Chr02:16761442-16762906	0I	12I	OK	11.4125	0.686861	-4.05445	0.060185	-4.04868	0.0002	0.00647999	yes	1463	PF00226	PTHR24077:SF88,PTHR24077				GO:0008171,GO:0008168,GO:0046983	AT4G35160.1		O-methyltransferase family protein
Phvul.008G257300	Chr08:57017561-57018978	0I	12I	OK	43.8522	2.66343	-4.04129	0.0607365	-4.06258	5e-05	0.00212359	yes	1416	PF06203					GO:0031072	AT1G71000.1		Chaperone DnaJ-domain superfamily protein
Phvul.004G022700	Chr04:2323546-2324843	0I	12I	OK	7.16577	0.441441	-4.02083	0.0616041	-3.63605	0.00025	0.00767234	yes	1296	PF01501	PTHR13778				GO:0005515	AT1G07050.1		CCT motif family protein
Phvul.010G145400	Chr10:41655245-41662838	0I	12I	OK	16.0917	1.00151	-4.00607	0.0622377	-3.76969	0.0008	0.0182153	yes	7592	PF01627		KOG4747			GO:0016757	AT3G28340.1	GATL10	galacturonosyltransferase-like 10
Phvul.002G049000	Chr02:4577614-4583538	0I	12I	OK	13.4925	0.861718	-3.9688	0.0638664	-4.14466	5e-05	0.00212359	yes	5923	PF03171	PTHR10209,PTHR10209:SF55	KOG0143		K14490	GO:0004871,GO:0000160	AT3G16360.2	AHP4	HPT phosphotransmitter 4
Phvul.004G160800	Chr04:44266831-44270478	0I	12I	OK	40.3382	2.65897	-3.92321	0.0659169	-5.03454	5e-05	0.00212359	yes	3646	PF00561	PTHR10992,PTHR10992:SF13	KOG1454			GO:0016491,GO:0016706,GO:0055114	AT4G21200.1	ATGA2OX8,GA2OX8	gibberellin 2-oxidase 8
Phvul.010G133800	Chr10:40550406-40551682	0I	12I	OK	5.94901	0.393736	-3.91735	0.0661851	-3.33645	0.0012	0.0243958	yes	1275							AT3G24420.1		alpha/beta-Hydrolases superfamily protein
Phvul.006G197100	Chr06:30268319-30269086	0I	12I	OK	15.8005	1.08259	-3.86741	0.0685162	-4.14653	5e-05	0.00212359	yes	766	PF00188	PTHR10334					AT3G13950.1
Phvul.003G151400	Chr03:35496964-35497541	0I	12I	OK	44.7977	3.08305	-3.861	0.0688216	-5.404	5e-05	0.00212359	yes	576							AT5G26130.1		CAP (Cysteine-rich secretory proteins, Antigen 5, and Pathogenesis-related 1 protein) superfamily protein
Phvul.007G116200	Chr07:17707473-17708189	0I	12I	OK	23.4696	1.65388	-3.82687	0.070469	-4.45518	5e-05	0.00212359	yes	715
Phvul.009G155500	Chr09:22629301-22629952	0I	12I	OK	11.208	0.819989	-3.77278	0.073161	-3.69087	0.0029	0.0450714	yes	650	PF00808	PTHR11064,PTHR11064:SF9	KOG0869
Phvul.007G264800	Chr07:50235338-50240391	0I	12I	OK	6.92674	0.508461	-3.76797	0.0734055	-3.71466	0.0001	0.00373966	yes	5052	PF04253,PF04389	PTHR10404,PTHR10404:SF15	KOG2195			GO:0003677,GO:0043565,GO:0005622	AT2G13570.1	NF-YB7	nuclear factor Y, subunit B7
Phvul.003G188400	Chr03:40066092-40072275	0I	12I	OK	40.6361	3.05807	-3.73207	0.075255	-5.25871	5e-05	0.00212359	yes	6182	PF06203,PF00072	PTHR26402				GO:0008233,GO:0006508	AT3G54720.1	AMP1,COP2,HPT,MFO1,PT	Peptidase M28 family protein
Phvul.003G142200	Chr03:33619364-33620504	0I	12I	OK	51.1561	3.89878	-3.71381	0.0762134	-4.97544	5e-05	0.00212359	yes	1139					K12127	GO:0000156,GO:0000160,GO:0006355,GO:0005515	AT5G61380.1	APRR1,AtTOC1,PRR1,TOC1	CCT motif -containing response regulator protein
Phvul.008G030900	Chr08:2540196-2540879	0I	12I	OK	142.166	10.8395	-3.7132	0.0762454	-5.65607	5e-05	0.00212359	yes	682							AT4G24220.1	AWI31,VEP1	NAD(P)-binding Rossmann-fold superfamily protein
Phvul.006G037000	Chr06:14643972-14645556	0I	12I	OK	51.4132	3.95451	-3.70057	0.0769162	-4.819	5e-05	0.00212359	yes	1583	PF02458
Phvul.002G261700	Chr02:42812519-42817020	0I	12I	OK	1122.03	86.4704	-3.69776	0.077066	-3.24418	5e-05	0.00212359	yes	4500	PF01658,PF07994	PTHR11510	KOG0693	5.5.1.4		GO:0016747	AT2G19070.1	SHT	spermidine hydroxycinnamoyl transferase
Phvul.008G088900	Chr08:8981483-8982015	0I	12I	OK	161.537	12.8347	-3.65374	0.0794536	-7.72184	5e-05	0.00212359	yes	531	PF04525				K01858	GO:0004512,GO:0006021,GO:0008654	AT2G22240.1	ATIPS2,ATMIPS2,MIPS2	myo-inositol-1-phosphate synthase 2
Phvul.007G017500	Chr07:1160350-1167579	0I	12I	OK	37.0496	2.96461	-3.64354	0.0800173	-4.68969	5e-05	0.00212359	yes	7228	PF07690	PTHR24003,PTHR24003:SF15	KOG2816				AT5G01750.2		Protein of unknown function (DUF567)
Phvul.003G061900	Chr03:8404465-8405617	0I	12I	OK	552.982	44.5197	-3.63472	0.0805084	-6.05925	5e-05	0.00212359	yes	1151	PF09713					GO:0055085,GO:0016021	AT2G16980.2		Major facilitator superfamily protein
Phvul.011G098100	Chr11:10238416-10239400	0I	12I	OK	6.52805	0.529601	-3.62367	0.081127	-2.97315	0.00285	0.0445491	yes	983							AT1G10657.2		Plant protein 1589 of unknown function
Phvul.008G221200	Chr08:53370388-53373213	0I	12I	OK	87.3896	7.24183	-3.59304	0.0828683	-5.35263	5e-05	0.00212359	yes	2824	PF00210	PTHR11431:SF8,PTHR11431	KOG2332	1.16.3.1			AT3G52460.1		hydroxyproline-rich glycoprotein family protein
Phvul.010G041900	Chr10:6319977-6323392	0I	12I	OK	5.36997	0.447855	-3.58381	0.0833999	-3.44467	0.0013	0.0258362	yes	3414					K00522	GO:0008199,GO:0006879,GO:0006826,GO:0005488	AT2G40300.1	ATFER4,FER4	ferritin 4
Phvul.003G249200	Chr03:47569803-47571149	0I	12I	OK	7.94754	0.671857	-3.56428	0.0845365	-3.4703	0.00055	0.0138745	yes	1345							AT1G02180.1		ferredoxin-related
Phvul.009G167200	Chr09:24389755-24390476	0I	12I	OK	8.85724	0.76427	-3.5347	0.0862876	-3.44501	0.00105	0.0221576	yes	720
Phvul.006G005200	Chr06:1814434-1819935	0I	12I	OK	33.4533	2.90033	-3.52786	0.0866979	-4.84666	5e-05	0.00212359	yes	5500	PF06203
Phvul.006G168800	Chr06:27999657-28005840	0I	12I	OK	5.72376	0.499549	-3.51826	0.0872764	-3.09175	0.0006	0.0148112	yes	6182	PF05922,PF00082,PF02225	PTHR10795,PTHR10795:SF17				GO:0005515	AT3G07650.1	COL9	CONSTANS-like 9
Phvul.006G139400	Chr06:25454624-25455472	0I	12I	OK	8.70349	0.770859	-3.49705	0.088569	-3.52189	0.001	0.0213935	yes	847	PF00808	PTHR11064,PTHR11064:SF9	KOG0869			GO:0004252,GO:0006508,GO:0042802,GO:0043086	AT5G45650.1		subtilase family protein
Phvul.005G143400	Chr05:37220034-37221143	0I	12I	OK	7.51984	0.670507	-3.48738	0.0891651	-3.0788	0.00145	0.0278141	yes	1108						GO:0003677,GO:0043565,GO:0005622	AT4G14540.1	NF-YB3	nuclear factor Y, subunit B3
Phvul.008G112800	Chr08:13507763-13508727	0I	12I	OK	5.22322	0.479967	-3.44393	0.091891	-2.89822	0.0022	0.0372356	yes	963	PF04145	PTHR12483:SF1,PTHR12483	KOG3386				AT2G37610.1
Phvul.006G204500	Chr06:30768815-30770412	0I	12I	OK	6.7562	0.628702	-3.42576	0.0930556	-2.10083	0.0025	0.0406406	yes	1596	PF05627					GO:0005375,GO:0035434,GO:0016021	AT5G59030.1	COPT1	copper transporter 1
Phvul.011G167300	Chr11:43710466-43711598	0I	12I	OK	19.2331	1.79368	-3.42259	0.0932601	-3.49677	5e-05	0.00212359	yes	1131	PF00704						AT5G19473.1		RPM1-interacting protein 4 (RIN4) family protein
Phvul.007G248900	Chr07:48819534-48820781	0I	12I	OK	12.6223	1.18784	-3.40956	0.0941065	-3.32896	0.0011	0.0229263	yes	1246	PF02704					GO:0004553,GO:0005975	AT5G24090.1	ATCHIA,CHIA	chitinase A
Phvul.007G114700	Chr07:15566175-15567552	0I	12I	OK	3.41468	0.322781	-3.40313	0.0945275	-2.78253	0.0029	0.0450714	yes	1376							AT1G74670.1		Gibberellin-regulated family protein
Phvul.008G123700	Chr08:17095500-17098651	0I	12I	OK	5.04161	0.476835	-3.40232	0.0945799	-2.83868	0.002	0.0348168	yes	3150		PTHR23083,PTHR23083:SF200
Phvul.011G034800	Chr11:3044258-3046131	0I	12I	OK	8.07745	0.765128	-3.40013	0.094724	-3.22117	0.00015	0.00517612	yes	1872	PF06911	PTHR21068,PTHR21068:SF7					AT5G48850.1	ATSDI1	Tetratricopeptide repeat (TPR)-like superfamily protein
Phvul.005G063500	Chr05:9234049-9237110	0I	12I	OK	3.97095	0.37716	-3.39624	0.0949798	-2.62947	0.0004	0.0109647	yes	3060	PF00067	PTHR24282:SF174,PTHR24282	KOG0157				AT2G17840.1	ERD7	Senescence/dehydration-associated protein-related
Phvul.004G096900	Chr04:27559232-27560438	0I	12I	OK	5.29018	0.507324	-3.38234	0.0958992	-3.19175	0.0013	0.0258362	yes	1205	PF02469	PTHR10900:SF23,PTHR10900				GO:0005506,GO:0009055,GO:0016705,GO:0020037,GO:0055114	AT3G14690.1	CYP72A15	cytochrome P450, family 72, subfamily A, polypeptide 15
Phvul.001G174000	Chr01:43688075-43696880	0I	12I	OK	125.386	12.069	-3.377	0.0962548	-4.47741	5e-05	0.00212359	yes	8804	PF01535	PTHR24015					AT5G03170.1	ATFLA11,FLA11	FASCICLIN-like arabinogalactan-protein 11
Phvul.004G163300	Chr04:44509236-44511021	0I	12I	OK	85.0594	8.1958	-3.37552	0.0963538	-5.05425	5e-05	0.00212359	yes	1784	PF00447	PTHR10015,PTHR10015:SF7	KOG0627				AT5G02830.1		Tetratricopeptide repeat (TPR)-like superfamily protein
Phvul.006G169400	Chr06:28060969-28063048	0I	12I	OK	6.22866	0.603932	-3.36646	0.0969602	-2.78887	0.00165	0.0304788	yes	2078	PF00657	PTHR22835,PTHR22835:SF39				GO:0003700,GO:0043565,GO:0006355,GO:0005634	AT3G24520.1	AT-HSFC1,HSFC1	heat shock transcription factor C1
Phvul.008G261200	Chr08:57396805-57397255	0I	12I	OK	32.8806	3.20692	-3.35798	0.0975323	-4.9863	0.0005	0.0129251	yes	449	PF07011					GO:0016788,GO:0006629	AT1G29670.1		GDSL-like Lipase/Acylhydrolase superfamily protein
Phvul.005G111300	Chr05:32591256-32593439	0I	12I	OK	357.273	34.9818	-3.35235	0.0979134	-3.46299	5e-05	0.00212359	yes	2182	PF00722,PF06955	PTHR10963,PTHR10963:SF14		2.4.1.207			AT2G29950.1	ELF4-L1	ELF4-like 1
Phvul.003G227300	Chr03:44745914-44747079	0I	12I	OK	50.64	5.06392	-3.32195	0.0999984	-4.32007	5e-05	0.00212359	yes	1164	PF04570				K08235	GO:0004553,GO:0005975,GO:0016762,GO:0006073,GO:0005618,GO:0048046	AT4G03210.1	XTH9	xyloglucan endotransglucosylase/hydrolase 9
Phvul.008G046900	Chr08:4061507-4066050	0I	12I	OK	14.2512	1.43442	-3.31254	0.100653	-3.8924	5e-05	0.00212359	yes	4542	PF00069	PTHR24351,PTHR24351:SF88	KOG0610				AT4G17670.1		Protein of unknown function (DUF581)
Phvul.010G153100	Chr10:42280607-42281549	0I	12I	OK	273.603	27.6319	-3.30768	0.100993	-4.94574	5e-05	0.00212359	yes	941						GO:0004672,GO:0005524,GO:0006468	AT2G44830.1		Protein kinase superfamily protein
Phvul.001G029700	Chr01:2746301-2747917	0I	12I	OK	4.60073	0.465063	-3.30636	0.101085	-3.13485	0.0009	0.0198447	yes	1615							AT1G52720.1
Phvul.007G121500	Chr07:21620802-21622206	0I	12I	OK	36.5028	3.71864	-3.29516	0.101873	-4.44803	5e-05	0.00212359	yes	1403	PF00069	PTHR24349	KOG0032
Phvul.002G096000	Chr02:17623495-17626857	0I	12I	OK	108.228	11.1916	-3.27359	0.103408	-4.73807	5e-05	0.00212359	yes	3361	PF02878,PF02879,PF02880	PTHR22573:SF4,PTHR22573	KOG1220			GO:0004672,GO:0005524,GO:0006468	AT1G08650.1	ATPPCK1,PPCK1	phosphoenolpyruvate carboxylase kinase 1
Phvul.004G083200	Chr04:14776583-14779480	0I	12I	OK	31.275	3.29903	-3.2449	0.105485	-4.15735	5e-05	0.00212359	yes	2896	PF00583	PTHR23091:SF34,PTHR23091				GO:0016868,GO:0005975	AT1G70820.1		phosphoglucomutase, putative / glucose phosphomutase, putative
Phvul.003G209200	Chr03:42383136-42386573	0I	12I	OK	67.7172	7.27215	-3.21907	0.10739	-4.61159	5e-05	0.00212359	yes	3436	PF01274	PTHR21631:SF1,PTHR21631	KOG1261	2.3.3.9		GO:0008080,GO:0008152	AT2G39000.1		Acyl-CoA N-acyltransferases (NAT) superfamily protein
Phvul.009G158000	Chr09:22934928-22935517	0I	12I	OK	27.9656	3.00536	-3.21805	0.107466	-4.35542	0.00025	0.00767234	yes	588	PF00304				K01638	GO:0004474,GO:0006097	AT5G03860.1	MLS	malate synthase
Phvul.008G221800	Chr08:53419176-53420215	0I	12I	OK	11.078	1.21129	-3.19308	0.109342	-3.39707	0.0004	0.0109647	yes	1038	PF00462	PTHR10168:SF44,PTHR10168	KOG1752			GO:0006952	AT5G63660.1	LCR74,PDF2.5	Scorpion toxin-like knottin superfamily protein
Phvul.005G174800	Chr05:39834770-39835844	0I	12I	OK	17.6405	1.93487	-3.18859	0.109683	-3.67154	0.00125	0.0251295	yes	1073		PTHR23241,PTHR23241:SF34				GO:0009055,GO:0015035,GO:0045454	AT5G58530.1		Glutaredoxin family protein
Phvul.008G228100	Chr08:54150519-54150999	0I	12I	OK	29.1556	3.20255	-3.18648	0.109843	-4.83117	0.00035	0.00994562	yes	479	PF00011	PTHR11527,PTHR11527:SF14					AT1G52690.1		Late embryogenesis abundant protein (LEA) family protein
Phvul.002G044500	Chr02:4170661-4172803	0I	12I	OK	2.47581	0.272891	-3.1815	0.110223	-2.63357	0.00285	0.0445491	yes	2141	PF01535	PTHR24015					AT1G53540.1		HSP20-like chaperones superfamily protein
Phvul.007G052900	Chr07:4252088-4253791	0I	12I	OK	5265.32	581.006	-3.1799	0.110346	-2.9066	0.00015	0.00517612	yes	1702	PF01946	PTHR10617,PTHR10617:SF54	KOG2960				AT4G14820.1		Pentatricopeptide repeat (PPR) superfamily protein
Phvul.005G051600	Chr05:6575772-6578140	0I	12I	OK	8.10206	0.900732	-3.16912	0.111173	-3.14333	0.0001	0.00373966	yes	2367	PF03055	PTHR10543,PTHR10543:SF1	KOG1285	1.13.11.51	K03146	GO:0009055,GO:0016491,GO:0055114	AT5G54770.1	THI1,THI4,TZ	thiazole biosynthetic enzyme, chloroplast (ARA6) (THI1) (THI4)
Phvul.010G062300	Chr10:10965217-10972625	0I	12I	OK	2.12202	0.236162	-3.16759	0.111291	-2.27396	0.0011	0.0229263	yes	7407	PF06963	PTHR11660:SF2,PTHR11660	KOG2601		K09840		AT1G78390.1	ATNCED9,NCED9	nine-cis-epoxycarotenoid dioxygenase 9
Phvul.001G047100	Chr01:5122091-5127477	0I	12I	OK	30.5114	3.43808	-3.14968	0.112682	-4.0756	5e-05	0.00212359	yes	5385	PF00069	PTHR24420:SF449,PTHR24420	KOG1187			GO:0005381,GO:0034755,GO:0016021	AT2G38460.1	ATIREG1,FPN1,IREG1	iron regulated 1
Phvul.010G156300	Chr10:42484794-42488052	0I	12I	OK	1762.27	199.956	-3.13967	0.113465	-4.80172	5e-05	0.00212359	yes	3257						GO:0004672,GO:0005524,GO:0006468	AT2G25220.1		Protein kinase superfamily protein
Phvul.001G004000	Chr01:356065-357964	0I	12I	OK	25.3805	2.9999	-3.08073	0.118197	-3.64005	5e-05	0.00212359	yes	1898	PF08240,PF00107	PTHR11695,PTHR11695:SF285	KOG0023				AT3G15840.1	PIFI	post-illumination chlorophyll fluorescence increase
Phvul.003G151200	Chr03:35443626-35446465	0I	12I	OK	2.65858	0.315928	-3.07299	0.118833	-2.61813	0.0031	0.0471477	yes	2838	PF05703,PF08458					GO:0008270,GO:0016491,GO:0055114	AT4G39330.1	ATCAD9,CAD9	cinnamyl alcohol dehydrogenase 9
Phvul.008G087200	Chr08:8681289-8683120	0I	12I	OK	15.8388	1.8841	-3.07152	0.118955	-3.78747	5e-05	0.00212359	yes	1830							AT5G57770.1		Plant protein of unknown function (DUF828) with plant pleckstrin homology-like region
Phvul.010G031400	Chr10:4603683-4603941	0I	12I	OK	2447.22	292.69	-3.0637	0.119601	-11.7701	5e-05	0.00212359	yes	257	PF00401	PTHR13822,PTHR13822:SF3		3.6.3.14			AT2G40435.1
Phvul.009G053300	Chr09:9974470-9979477	0I	12I	OK	26.9115	3.22062	-3.06281	0.119674	-3.02282	5e-05	0.00212359	yes	5006	PF06203				K02114	GO:0046933,GO:0046961,GO:0015986,GO:0045261	ATCG00470.1		ATP synthase epsilon chain
Phvul.011G056500	Chr11:4827790-4833840	0I	12I	OK	626.613	75.1295	-3.06013	0.119898	-3.67444	5e-05	0.00212359	yes	6049	PF00305,PF01477	PTHR11771,PTHR11771:SF2		1.13.11.12		GO:0005515	AT5G53420.1		CCT motif family protein
Phvul.009G169000	Chr09:24661077-24663076	0I	12I	OK	10.0347	1.20763	-3.05475	0.120345	-3.09078	0.0003	0.00883534	yes	1998	PF04055,PF06969	PTHR13932		1.3.99.22	K00454	GO:0016702,GO:0046872,GO:0055114,GO:0005515	AT3G45140.1	ATLOX2,LOX2	lipoxygenase 2
Phvul.006G014100	Chr06:6910375-6921241	0I	12I	OK	5.74449	0.698162	-3.04055	0.121536	-3.1612	0.0001	0.00373966	yes	10865	PF04185			3.1.4.3	K02495	GO:0003824,GO:0051536,GO:0055114,GO:0006779,GO:0005737,GO:0004109	AT5G63290.1		Radical SAM superfamily protein
Phvul.011G139100	Chr11:33170457-33173104	0I	12I	OK	24.007	2.92825	-3.03534	0.121975	-4.0085	5e-05	0.00212359	yes	2646	PF01946	PTHR10617,PTHR10617:SF54	KOG2960		K01114	GO:0016788	AT2G26870.1	NPC2	non-specific phospholipase C2
Phvul.001G085300	Chr01:15239191-15242946	0I	12I	OK	1.64805	0.201656	-3.0308	0.12236	-2.35773	0.0026	0.0417761	yes	3754	PF01535	PTHR24015,PTHR24015:SF99			K03146	GO:0009055,GO:0016491,GO:0055114	AT5G54770.1	THI1,THI4,TZ	thiazole biosynthetic enzyme, chloroplast (ARA6) (THI1) (THI4)
Phvul.008G280700	Chr08:58724454-58728092	0I	12I	OK	4.60768	0.56422	-3.02971	0.122452	-2.70986	0.0006	0.0148112	yes	3637	PF03151,PF08449	PTHR11132	KOG1441				AT3G02010.1		Pentatricopeptide repeat (PPR) superfamily protein
Phvul.009G192400	Chr09:28477570-28482192	0I	12I	OK	11.0276	1.35724	-3.02237	0.123077	-3.25686	5e-05	0.00212359	yes	4621	PF00067	PTHR24298:SF44,PTHR24298	KOG0156	1.14.13.21		GO:0055085	AT5G55950.1		Nucleotide/sugar transporter family protein
Phvul.002G165100	Chr02:30662779-30665691	0I	12I	OK	1.68998	0.20815	-3.02131	0.123167	-2.52015	0.00235	0.0389498	yes	2911	PF00240,PF00454	PTHR15245,PTHR15245:SF11	KOG2381		K05280	GO:0005506,GO:0009055,GO:0016705,GO:0020037,GO:0055114	AT5G07990.1	CYP75B1,D501,TT7	Cytochrome P450 superfamily protein
Phvul.009G044600	Chr09:8637183-8642820	0I	12I	OK	13.6593	1.68777	-3.01669	0.123562	-3.50429	5e-05	0.00212359	yes	5636	PF03171	PTHR10209,PTHR10209:SF55	KOG0143			GO:0005515,GO:0016773	AT2G46500.1	ATPI4K GAMMA 4,PI4K GAMMA 4,UBDK GAMMA 4	phosphoinositide 4-kinase gamma 4
Phvul.004G079500	Chr04:13543354-13545941	0I	12I	OK	181.387	22.5066	-3.01065	0.124081	-4.80196	5e-05	0.00212359	yes	2586		PTHR11122:SF9,PTHR11122	KOG1594			GO:0016491,GO:0016706,GO:0055114	AT5G24530.1	DMR6	2-oxoglutarate (2OG) and Fe(II)-dependent oxygenase superfamily protein
Phvul.007G218400	Chr07:45709909-45712694	0I	12I	OK	8.51188	1.05771	-3.00853	0.124263	-2.96213	0.00025	0.00767234	yes	2784	PF00759	PTHR22298					AT1G55370.2	NDF5	NDH-dependent cyclic electron flow 5
Phvul.003G291900	Chr03:51771996-51777774	0I	12I	OK	10.9142	1.35728	-3.00742	0.124359	-3.42629	0.0001	0.00373966	yes	5777						GO:0004553,GO:0005975	AT4G02290.1	AtGH9B13,GH9B13	glycosyl hydrolase 9B13
Phvul.006G010000	Chr06:5017345-5021527	0I	12I	OK	5.40732	0.677257	-2.99714	0.125248	-2.83469	5e-05	0.00212359	yes	4181	PF01582,PF07725,PF00931	PTHR11017,PTHR11017:SF20	KOG4658				AT5G42900.1	COR27	cold regulated gene 27
Phvul.003G195300	Chr03:40781415-40784627	0I	12I	OK	9.64026	1.21712	-2.9856	0.126254	-3.01629	0.0013	0.0258362	yes	3211						GO:0043531,GO:0005515,GO:0007165,GO:0005622,GO:0045087,GO:0031224,GO:0004888,GO:0006915,GO:0005524	AT5G17680.1		disease resistance protein (TIR-NBS-LRR class), putative
Phvul.003G162300	Chr03:37036627-37038829	0I	12I	OK	4.98982	0.633925	-2.9766	0.127044	-2.74821	0.00115	0.0236676	yes	2201	PF01535	PTHR24015,PTHR24015:SF153					AT1G06460.1	ACD31.2,ACD32.1	alpha-crystallin domain 32.1
Phvul.011G056900	Chr11:4879011-4882844	0I	12I	OK	11.5266	1.46441	-2.97658	0.127046	-3.43925	0.0002	0.00647999	yes	3832	PF08007	PTHR12461:SF3,PTHR12461	KOG2132				AT1G08070.1	OTP82	Tetratricopeptide repeat (TPR)-like superfamily protein
Phvul.002G308900	Chr02:47075198-47077723	0I	12I	OK	6.96556	0.885385	-2.97586	0.127109	-2.78759	0.0006	0.0148112	yes	2524	PF06911	PTHR21068,PTHR21068:SF5				GO:0005515	AT3G20810.1		2-oxoglutarate (2OG) and Fe(II)-dependent oxygenase superfamily protein
Phvul.001G025800	Chr01:2356384-2357970	0I	12I	OK	80.801	10.3478	-2.96504	0.128065	-4.5106	5e-05	0.00212359	yes	1585	PF02704						AT4G15450.1		Senescence/dehydration-associated protein-related
Phvul.002G060000	Chr02:6458648-6459726	0I	12I	OK	8.863	1.1366	-2.96307	0.128241	-2.98998	0.0009	0.0198447	yes	1077	PF07279						AT5G59845.1		Gibberellin-regulated family protein
Phvul.003G287400	Chr03:51328144-51330074	0I	12I	OK	5.28841	0.684315	-2.9501	0.129399	-2.74713	0.00135	0.0265124	yes	1929	PF08240,PF00107	PTHR11695,PTHR11695:SF285	KOG0023				AT3G60780.1		Protein of unknown function (DUF1442)
Phvul.008G105000	Chr08:11976961-11983104	0I	12I	OK	8.22279	1.06827	-2.94436	0.129916	-2.86648	0.002	0.0348168	yes	6142	PF00717	PTHR12383:SF8,PTHR12383	KOG1568	3.4.99.-		GO:0008270,GO:0016491,GO:0055114	AT4G37970.1	ATCAD6,CAD6	cinnamyl alcohol dehydrogenase 6
Phvul.003G031300	Chr03:3004705-3006976	0I	12I	OK	5.19125	0.675279	-2.94252	0.13008	-2.84179	0.0002	0.00647999	yes	2270	PF08392,PF08541				K09648		AT3G08980.1		Peptidase S24/S26A/S26B/S26C family protein
Phvul.004G158300	Chr04:44028691-44029637	0I	12I	OK	41.8684	5.4593	-2.93907	0.130392	-3.54609	0.0001	0.00373966	yes	945	PF00139					GO:0016746,GO:0009058,GO:0016747,GO:0006633,GO:0016020,GO:0008610	AT1G68530.1	CER6,CUT1,G2,KCS6,POP1	3-ketoacyl-CoA synthase 6
Phvul.010G069100	Chr10:17454684-17456340	0I	12I	OK	628.409	81.973	-2.93848	0.130445	-3.96132	5e-05	0.00212359	yes	1655	PF00234					GO:0005488	AT5G10530.1		Concanavalin A-like lectin protein kinase family protein
Phvul.008G156400	Chr08:39002888-39006862	0I	12I	OK	1.89666	0.248447	-2.93245	0.130992	-2.42047	0.0018	0.0323616	yes	3973	PF00069,PF01657	PTHR24420:SF433,PTHR24420	KOG1187				AT5G59320.1	LTP3	lipid transfer protein 3
Phvul.011G050600	Chr11:4334472-4337965	0I	12I	OK	2.68848	0.355725	-2.91796	0.132315	-2.13096	0.00185	0.0329965	yes	3492	PF02362					GO:0004672,GO:0005524,GO:0006468	AT5G40380.1	CRK42	cysteine-rich RLK (RECEPTOR-like protein kinase) 42
Phvul.007G189200	Chr07:42549945-42553336	0I	12I	OK	10.8833	1.44839	-2.9096	0.133084	-2.9096	5e-05	0.00212359	yes	3390	PF05030	PTHR23107	KOG3227			GO:0003677,GO:0006355	AT3G18990.1	REM39,VRN1	AP2/B3-like transcriptional factor family protein
Phvul.005G177800	Chr05:40048179-40050031	0I	12I	OK	14.5502	1.94079	-2.90632	0.133386	-2.3486	0.0006	0.0148112	yes	1851		PTHR26312:SF35,PTHR26312					AT5G28640.1	AN3,ATGIF1,GIF,GIF1	SSXT family protein
Phvul.006G189400	Chr06:29742158-29743333	0I	12I	OK	19.4741	2.6005	-2.90469	0.133536	-3.36112	5e-05	0.00212359	yes	1174							AT5G20190.1		Tetratricopeptide repeat (TPR)-like superfamily protein
Phvul.010G086800	Chr10:32438389-32442079	0I	12I	OK	5.69439	0.765453	-2.89516	0.134422	-2.37406	0.00025	0.00767234	yes	3689	PF02826	PTHR10996,PTHR10996:SF15					AT1G11112.1
Phvul.007G150700	Chr07:37158884-37161507	0I	12I	OK	1569.17	211.548	-2.89094	0.134815	-3.42344	5e-05	0.00212359	yes	2622	PF00076	PTHR24012,PTHR24012:SF56	KOG0131			GO:0016616,GO:0048037,GO:0055114	AT1G12550.1		D-isomer specific 2-hydroxyacid dehydrogenase family protein
Phvul.004G035200	Chr04:3902754-3903540	0I	12I	OK	32.1834	4.34419	-2.88916	0.134982	-3.52216	0.0001	0.00373966	yes	785						GO:0003676	AT2G37220.1		RNA-binding (RRM/RBD/RNP motifs) family protein
Phvul.001G098200	Chr01:21769114-21770842	0I	12I	OK	3.61968	0.48893	-2.88816	0.135075	-2.60785	0.00215	0.0366633	yes	1727	PF00722,PF06955			2.4.1.207			AT5G39240.1
Phvul.010G073500	Chr10:22290061-22291860	0I	12I	OK	7.50129	1.0142	-2.8868	0.135203	-3.00586	0.0013	0.0258362	yes	1798	PF01161				K08235	GO:0004553,GO:0005975,GO:0016762,GO:0006073,GO:0005618,GO:0048046	AT5G13870.1	EXGT-A4,XTH5	xyloglucan endotransglucosylase/hydrolase 5
Phvul.004G158200	Chr04:44023205-44024166	0I	12I	OK	71.3191	9.69929	-2.87834	0.135998	-3.62829	0.00015	0.00517612	yes	960	PF00139				K06910		AT5G01300.1		PEBP (phosphatidylethanolamine-binding protein) family protein
Phvul.007G124500	Chr07:23764301-23774548	0I	12I	OK	4.47558	0.611794	-2.87096	0.136696	-2.79997	0.0001	0.00373966	yes	10246	PF03105,PF03124	PTHR10783,PTHR10783:SF4	KOG1162			GO:0005488	AT5G10530.1		Concanavalin A-like lectin protein kinase family protein
Phvul.001G224600	Chr01:48622808-48623847	0I	12I	OK	9.73957	1.3329	-2.86929	0.136854	-3.23194	0.00065	0.0157072	yes	1038						GO:0016021	AT3G23430.1	ATPHO1,PHO1	phosphate 1
Phvul.008G232200	Chr08:54674681-54676674	0I	12I	OK	13.1096	1.79671	-2.86719	0.137053	-3.26163	0.00025	0.00767234	yes	1992	PF01357,PF03330						AT1G09250.1		basic helix-loop-helix (bHLH) DNA-binding superfamily protein
Phvul.007G026700	Chr07:1947559-1948436	0I	12I	OK	10.6459	1.45926	-2.86699	0.137072	-3.1853	0.0003	0.00883534	yes	876							AT2G39700.1	ATEXP4,ATEXPA4,ATHEXP ALPHA 1.6,EXPA4	expansin A4
Phvul.002G173900	Chr02:32357056-32359387	0I	12I	OK	16.2545	2.22853	-2.86668	0.137102	-3.27675	5e-05	0.00212359	yes	2330	PF00067	PTHR24298:SF44,PTHR24298	KOG0156				AT1G13360.1
Phvul.009G227800	Chr09:33650736-33651892	0I	12I	OK	1165.24	160.06	-2.86394	0.137362	-4.30324	5e-05	0.00212359	yes	1155	PF00190					GO:0005506,GO:0009055,GO:0016705,GO:0020037,GO:0055114	AT1G13710.1	CYP78A5,KLU	cytochrome P450, family 78, subfamily A, polypeptide 5
Phvul.005G138100	Chr05:36676396-36680221	0I	12I	OK	5.81478	0.803065	-2.85614	0.138108	-2.80171	0.00065	0.0157072	yes	3824	PF00854	PTHR11654:SF19,PTHR11654				GO:0045735	AT5G20630.1	ATGER3,GER3,GLP3,GLP3A,GLP3B	germin 3
Phvul.005G181400	Chr05:40301040-40302783	0I	12I	OK	63.8888	8.91587	-2.84111	0.139553	-4.35657	5e-05	0.00212359	yes	1742	PF00010	PTHR23042,PTHR23042:SF25				GO:0005215,GO:0006857,GO:0016020	AT3G45660.1		Major facilitator superfamily protein
Phvul.010G129900	Chr10:39982779-39983851	0I	12I	OK	4163.58	582.788	-2.83678	0.139973	-3.49332	5e-05	0.00212359	yes	1071	PF00190					GO:0030528,GO:0006355	AT4G37850.1		basic helix-loop-helix (bHLH) DNA-binding superfamily protein
Phvul.008G287500	Chr08:59187155-59188854	0I	12I	OK	13.7521	1.93789	-2.82709	0.140916	-3.08567	0.00095	0.0206426	yes	1698						GO:0045735	AT1G72610.1	ATGER1,GER1,GLP1	germin-like protein 1
Phvul.010G087000	Chr10:32473857-32474805	0I	12I	OK	14.5711	2.05338	-2.82704	0.140921	-3.55024	0.00285	0.0445491	yes	947	PF00389	PTHR10996,PTHR10996:SF15
Phvul.008G175500	Chr08:46216466-46218959	0I	12I	OK	5.05504	0.713827	-2.82408	0.141211	-2.78503	0.0005	0.0129251	yes	2492	PF00201	PTHR11926,PTHR11926:SF15	KOG1192			GO:0016616,GO:0051287,GO:0008152,GO:0055114	AT2G45630.1		D-isomer specific 2-hydroxyacid dehydrogenase family protein
Phvul.008G144700	Chr08:27548047-27550161	0I	12I	OK	19.5776	2.76995	-2.82128	0.141486	-2.1577	0.00125	0.0251295	yes	2113	PF03195					GO:0016758,GO:0008152	AT1G22360.1	AtUGT85A2,UGT85A2	UDP-glucosyl transferase 85A2
Phvul.002G088400	Chr02:14290924-14292389	0I	12I	OK	11.9602	1.70414	-2.81112	0.142484	-3.07631	0.0007	0.0165305	yes	1464	PF00010	PTHR12565,PTHR12565:SF8					AT3G27650.1	LBD25	LOB domain-containing protein 25
Phvul.005G116200	Chr05:33580070-33583871	0I	12I	OK	12.3309	1.76212	-2.8069	0.142903	-3.21775	5e-05	0.00212359	yes	3800	PF03552	PTHR13301,PTHR13301:SF1				GO:0030528,GO:0006355	AT1G26945.1	KDR	basic helix-loop-helix (bHLH) DNA-binding superfamily protein
Phvul.011G050000	Chr11:4285767-4286416	0I	12I	OK	215.58	31.0235	-2.79679	0.143907	-5.13672	5e-05	0.00212359	yes	648						GO:0016760,GO:0030244,GO:0016020	AT2G32540.1	ATCSLB04,ATCSLB4,CSLB04	cellulose synthase-like B4
Phvul.007G063500	Chr07:5587298-5589526	0I	12I	OK	9.46785	1.36545	-2.79366	0.14422	-3.19533	5e-05	0.00212359	yes	2227	PF03016	PTHR11062,PTHR11062:SF33	KOG1021				AT2G15960.1
Phvul.007G278100	Chr07:51508333-51511008	0I	12I	OK	83.3983	12.0302	-2.79336	0.14425	-4.2837	5e-05	0.00212359	yes	2674	PF07224			3.1.1.14		GO:0016020	AT5G62220.1	ATGT18,GT18	glycosyltransferase 18
Phvul.001G157900	Chr01:41647893-41649841	0I	12I	OK	10.1019	1.47118	-2.77959	0.145634	-2.7942	5e-05	0.00212359	yes	1947	PF00067	PTHR24296	KOG0157		K08099	GO:0047746,GO:0015996	AT5G43860.1	ATCLH2,CLH2	chlorophyllase 2
Phvul.001G156900	Chr01:41486144-41489703	0I	12I	OK	33.4032	4.86568	-2.77927	0.145665	-3.4411	5e-05	0.00212359	yes	3558	PF01764		KOG4569			GO:0005506,GO:0009055,GO:0016705,GO:0020037,GO:0055114	AT5G63450.1	CYP94B1	cytochrome P450, family 94, subfamily B, polypeptide 1
Phvul.006G034900	Chr06:14052450-14058817	0I	12I	OK	101.125	14.7425	-2.77809	0.145785	-4.21419	5e-05	0.00212359	yes	6366	PF00118	PTHR11353:SF8,PTHR11353	KOG0356			GO:0004806,GO:0006629	AT1G06800.1	PLA-I{gamma}1	alpha/beta-Hydrolases superfamily protein
Phvul.010G097300	Chr10:35087603-35091294	0I	12I	OK	7.21111	1.05295	-2.77579	0.146018	-3.02307	0.0002	0.00647999	yes	3690	PF01062					GO:0005524,GO:0044267	AT1G26230.1		TCP-1/cpn60 chaperonin family protein
Phvul.010G057700	Chr10:9612390-9613938	0I	12I	OK	36.0329	5.26553	-2.77466	0.146131	-3.78984	5e-05	0.00212359	yes	1547	PF11955						AT3G61320.1		Bestrophin-like protein
Phvul.002G070800	Chr02:9693003-9693897	0I	12I	OK	10.059	1.48025	-2.76457	0.147157	-3.00294	0.00045	0.0119541	yes	893							AT4G01037.1	AtWTF1,WTF1	Ubiquitin carboxyl-terminal hydrolase family protein
Phvul.008G178100	Chr08:47082120-47085170	0I	12I	OK	21.5403	3.18859	-2.75604	0.148029	-3.17136	0.00025	0.00767234	yes	3049	PF03171	PTHR10209,PTHR10209:SF55	KOG0143				AT1G23530.1
Phvul.004G141900	Chr04:42050977-42055383	0I	12I	OK	4.62632	0.685515	-2.7546	0.148177	-2.26165	0.0006	0.0148112	yes	4405	PF07765					GO:0016491,GO:0016706,GO:0055114	AT2G36690.1		2-oxoglutarate (2OG) and Fe(II)-dependent oxygenase superfamily protein
Phvul.003G043300	Chr03:4833397-4835243	0I	12I	OK	2.99938	0.44537	-2.75159	0.148487	-2.53511	0.0011	0.0229263	yes	1845	PF01535	PTHR24015					AT1G48405.1		Kinase interacting (KIP1-like) family protein
Phvul.001G182300	Chr01:44740077-44741673	0I	12I	OK	6.23393	0.926761	-2.74987	0.148664	-3.01794	0.00035	0.00994562	yes	1595	PF00201	PTHR11926,PTHR11926:SF15	KOG1192				AT1G26500.1		Pentatricopeptide repeat (PPR) superfamily protein
Phvul.005G057200	Chr05:7586824-7587632	0I	12I	OK	19.0595	2.83418	-2.7495	0.148702	-3.32478	0.00105	0.0221576	yes	807						GO:0016758,GO:0008152	AT2G36750.1	UGT73C1	UDP-glucosyl transferase 73C1
Phvul.011G185500	Chr11:46222023-46227927	0I	12I	OK	9.12542	1.35842	-2.74796	0.148861	-3.47309	5e-05	0.00212359	yes	5903	PF07714,PF00560	PTHR24420,PTHR24420:SF465	KOG1187				AT2G32210.1
Phvul.006G219400	Chr06:31822604-31823575	0I	12I	OK	7.90303	1.17839	-2.74559	0.149106	-2.91658	0.00065	0.0157072	yes	970	PF00564					GO:0004672,GO:0005524,GO:0006468,GO:0005515	AT5G14210.1		Leucine-rich repeat protein kinase family protein
Phvul.010G153400	Chr10:42305065-42308995	0I	12I	OK	8.80866	1.3215	-2.73675	0.150023	-2.91535	0.0006	0.0148112	yes	3929	PF02230	PTHR10655,PTHR10655:SF5	KOG2112			GO:0005515	AT5G49920.1		Octicosapeptide/Phox/Bem1p family protein
Phvul.008G132700	Chr08:20646220-20649735	0I	12I	OK	3.98132	0.598864	-2.73295	0.150418	-2.44454	0.0019	0.0336069	yes	3514						GO:0016787	AT1G52700.1		alpha/beta-Hydrolases superfamily protein
Phvul.005G151000	Chr05:37823095-37826678	0I	12I	OK	8.20596	1.23496	-2.73221	0.150495	-2.89751	0.00145	0.0278141	yes	3582	PF01738	PTHR17630,PTHR17630:SF19	KOG3043				AT4G13030.1		P-loop containing nucleoside triphosphate hydrolases superfamily protein
Phvul.011G202200	Chr11:48034210-48038514	0I	12I	OK	12.3931	1.87155	-2.72723	0.151015	-3.30848	5e-05	0.00212359	yes	4303	PF00954,PF07714,PF08276,PF01453	PTHR24420,PTHR24420:SF703	KOG1187			GO:0016787	AT3G23600.1		alpha/beta-Hydrolases superfamily protein
Phvul.007G095000	Chr07:9869288-9872915	0I	12I	OK	3.42167	0.518849	-2.72132	0.151636	-2.77721	0.00025	0.00767234	yes	3626	PF06507,PF02362					GO:0004672,GO:0005524,GO:0006468,GO:0048544,GO:0005529	AT4G27290.1		S-locus lectin protein kinase family protein
Phvul.010G152200	Chr10:42196319-42198613	0I	12I	OK	3.18688	0.48558	-2.71436	0.152368	-2.47646	0.0028	0.0440401	yes	2293	PF03171	PTHR10209,PTHR10209:SF55	KOG0143			GO:0003677,GO:0006355,GO:0009725,GO:0005634	AT4G30080.1	ARF16	auxin response factor 16
Phvul.009G222700	Chr09:32995003-32998545	0I	12I	OK	6.40997	0.978473	-2.71171	0.152649	-2.61721	0.00085	0.0190244	yes	3541	PF01095,PF04043	PTHR22931,PTHR22931:SF5				GO:0016491,GO:0016706,GO:0055114	AT1G15550.1	ATGA3OX1,GA3OX1,GA4	gibberellin 3-oxidase 1
Phvul.003G237400	Chr03:45988423-45989429	0I	12I	OK	136.148	20.8242	-2.70884	0.152953	-3.88956	5e-05	0.00212359	yes	1005	PF10714					GO:0030599,GO:0042545,GO:0005618,GO:0004857	AT5G20860.1		Plant invertase/pectin methylesterase inhibitor superfamily
Phvul.003G022000	Chr03:1933559-1942022	0I	12I	OK	6.11908	0.944226	-2.69611	0.154308	-3.02016	0.00015	0.00517612	yes	8462	PF07651	PTHR22951,PTHR22951:SF1	KOG0251				AT2G23110.1		Late embryogenesis abundant protein, group 6
Phvul.008G147400	Chr08:29619089-29624547	0I	12I	OK	27.4642	4.24289	-2.69443	0.154488	-3.45347	5e-05	0.00212359	yes	5457	PF06203					GO:0005543	AT2G01600.1		ENTH/ANTH/VHS superfamily protein
Phvul.005G045400	Chr05:4775129-4777363	0I	12I	OK	11.5357	1.79072	-2.68749	0.155233	-3.02865	5e-05	0.00212359	yes	2233	PF00271,PF00270	PTHR24031,PTHR24031:SF8	KOG0327			GO:0005515	AT5G14370.1		CCT motif family protein
Phvul.009G090200	Chr09:14011131-14015007	0I	12I	OK	14.9427	2.32633	-2.68331	0.155683	-3.45211	5e-05	0.00212359	yes	3875						GO:0003676,GO:0005524,GO:0008026,GO:0004386	AT1G12770.1	EMB1586,ISE1	P-loop containing nucleoside triphosphate hydrolases superfamily protein
Phvul.011G163100	Chr11:42751093-42758210	0I	12I	OK	11.1171	1.73633	-2.67867	0.156186	-2.90929	0.0005	0.0129251	yes	7116	PF06325	PTHR18895:SF46,PTHR18895					AT4G32030.1
Phvul.003G137200	Chr03:32939221-32942205	0I	12I	OK	5.25881	0.822425	-2.67678	0.15639	-2.51048	0.0028	0.0440401	yes	2983						GO:0008168,GO:0008276,GO:0006479,GO:0005737	AT5G53920.1		ribosomal protein L11 methyltransferase-related
Phvul.008G084600	Chr08:8311012-8312398	0I	12I	OK	47.6137	7.45811	-2.6745	0.156638	-3.0877	0.0001	0.00373966	yes	1385	PF03822,PF00069	PTHR24343,PTHR24343:SF45	KOG0583				AT1G55160.1
Phvul.007G131800	Chr07:32348619-32353832	0I	12I	OK	23.1808	3.63339	-2.67354	0.156741	-3.74201	5e-05	0.00212359	yes	5212	PF00076,PF02136	PTHR10693:SF8,PTHR10693	KOG0116			GO:0004672,GO:0005524,GO:0006468,GO:0007165	AT5G58380.1	CIPK10,PKS2,SIP1,SNRK3.8	SOS3-interacting protein 1
Phvul.002G263100	Chr02:42931058-42931578	0I	12I	OK	459.249	72.1604	-2.67	0.157127	-5.39722	5e-05	0.00212359	yes	519						GO:0003676,GO:0006810,GO:0005622	AT5G43960.1		Nuclear transport factor 2 (NTF2) family protein with RNA binding (RRM-RBD-RNP motifs) domain
Phvul.007G185200	Chr07:42157505-42163182	0I	12I	OK	144.425	22.7513	-2.6663	0.15753	-3.49775	5e-05	0.00212359	yes	5676	PF00291	PTHR10314,PTHR10314:SF8	KOG1252	2.5.1.47			AT5G65207.1
Phvul.003G216700	Chr03:43286201-43293332	0I	12I	OK	3.83904	0.605027	-2.66568	0.157599	-2.55429	0.00175	0.0317486	yes	7130	PF12214	PTHR14326:SF11,PTHR14326			K01738	GO:0003824,GO:0030170,GO:0008152	AT3G04940.1	ATCYSD1,CYSD1	cysteine synthase D1
Phvul.007G056700	Chr07:4694516-4698664	0I	12I	OK	1.88777	0.298286	-2.66191	0.15801	-2.2378	0.003	0.046101	yes	4147	PF00650	PTHR10174:SF78,PTHR10174	KOG1470				AT4G22860.1		Cell cycle regulated microtubule associated protein
Phvul.009G081600	Chr09:13025219-13027612	0I	12I	OK	5.04321	0.798163	-2.65959	0.158265	-2.52414	0.0027	0.0429381	yes	2392							AT1G05370.1		Sec14p-like phosphatidylinositol transfer family protein
Phvul.002G076400	Chr02:11298434-11299694	0I	12I	OK	4.96597	0.788161	-2.65551	0.158712	-2.52756	0.00135	0.0265124	yes	1259	PF01471,PF00413	PTHR10201:SF15,PTHR10201					AT1G76880.1		Duplicated homeodomain-like superfamily protein
Phvul.006G069200	Chr06:18814300-18819045	0I	12I	OK	10.8863	1.73394	-2.65039	0.159277	-3.20894	5e-05	0.00212359	yes	4744	PF03005	PTHR13533,PTHR13533:SF3				GO:0004222,GO:0008270,GO:0006508,GO:0031012,GO:0008152	AT1G70170.1	MMP	matrix metalloproteinase
Phvul.006G182500	Chr06:29181781-29182524	0I	12I	OK	43.5445	6.96608	-2.64407	0.159976	-4.07115	5e-05	0.00212359	yes	742							AT5G58600.1	PMR5,TBL44	Plant protein of unknown function (DUF828)
Phvul.001G141000	Chr01:38925228-38929516	0I	12I	OK	4.85778	0.783333	-2.6326	0.161253	-2.73056	0.0005	0.0129251	yes	4287	PF03110						AT2G33855.1
Phvul.005G173000	Chr05:39635539-39637426	0I	12I	OK	12.7809	2.06311	-2.6311	0.161421	-2.79931	0.0004	0.0109647	yes	1886	PF02309					GO:0003677,GO:0005634	AT2G42200.1	SPL9	squamosa promoter binding protein-like 9
Phvul.002G152700	Chr02:29354508-29355852	0I	12I	OK	9.26629	1.50069	-2.62636	0.161952	-2.95499	0.0002	0.00647999	yes	1343	PF03171	PTHR10209,PTHR10209:SF55	KOG0143	1.14.11.19		GO:0006355,GO:0005634	AT1G04250.1	AXR3,IAA17	AUX/IAA transcriptional regulator family protein
Phvul.005G039200	Chr05:3787178-3792989	0I	12I	OK	85.0865	13.7941	-2.62488	0.162119	-2.61483	5e-05	0.00212359	yes	5810	PF00232	PTHR10353	KOG0626		K05277	GO:0016491,GO:0016706,GO:0055114	AT4G22880.1	ANS,LDOX,TDS4,TT18	leucoanthocyanidin dioxygenase
Phvul.004G158000	Chr04:44000736-44001878	0I	12I	OK	616.914	100.051	-2.62434	0.16218	-2.92815	0.00025	0.00767234	yes	1141	PF00139					GO:0004553,GO:0005975	AT2G44480.1	BGLU17	beta glucosidase 17
Phvul.006G127900	Chr06:24254389-24256936	0I	12I	OK	3.28255	0.533667	-2.62081	0.162577	-2.53944	0.0013	0.0258362	yes	2546	PF11721,PF07714	PTHR24420:SF743,PTHR24420	KOG1187			GO:0005488	AT5G10530.1		Concanavalin A-like lectin protein kinase family protein
Phvul.010G065600	Chr10:13071143-13074335	0I	12I	OK	183.407	29.9765	-2.61314	0.163443	-4.59136	5e-05	0.00212359	yes	3191	PF00210	PTHR11431:SF8,PTHR11431	KOG2332	1.16.3.1		GO:0004672,GO:0005524,GO:0006468	AT1G30570.1	HERK2	hercules receptor kinase 2
Phvul.008G002700	Chr08:334237-338190	0I	12I	OK	8.18897	1.34462	-2.60648	0.164199	-3.10009	5e-05	0.00212359	yes	3952	PF03141	PTHR10108,PTHR10108:SF54			K00522	GO:0008199,GO:0006879,GO:0006826,GO:0005488	AT5G01600.1	ATFER1,FER1	ferretin 1
Phvul.006G205500	Chr06:30841753-30843579	0I	12I	OK	10.9989	1.80955	-2.60365	0.164521	-2.81513	0.00045	0.0119541	yes	1825	PF00201	PTHR11926,PTHR11926:SF15	KOG1192			GO:0008168,GO:0008152	AT2G43200.1		S-adenosyl-L-methionine-dependent methyltransferases superfamily protein
Phvul.005G012300	Chr05:1042362-1043295	0I	12I	OK	4.53108	0.748832	-2.59714	0.165266	-2.45192	0.00295	0.0456052	yes	932	PF06697					GO:0016758,GO:0008152	AT1G22400.1	ATUGT85A1,UGT85A1	UDP-Glycosyltransferase superfamily protein
Phvul.005G124400	Chr05:34822492-34824756	0I	12I	OK	5.23026	0.865569	-2.59516	0.165493	-2.50883	0.00075	0.0173678	yes	2263	PF01535	PTHR24015					AT4G22900.1		Protein of unknown function (DUF1191)
Phvul.006G103400	Chr06:21978696-21981858	0I	12I	OK	7.50371	1.24263	-2.5942	0.165602	-2.86286	0.00015	0.00517612	yes	3161	PF00248	PTHR11732:SF12,PTHR11732	KOG1575				AT5G48910.1	LPA66	Pentatricopeptide repeat (PPR) superfamily protein
Phvul.003G147500	Chr03:34741812-34742974	0I	12I	OK	14.0134	2.32463	-2.59174	0.165886	-3.00112	0.00015	0.00517612	yes	1161	PF00722,PF06955					GO:0055114,GO:0016491	AT1G60690.1		NAD(P)-linked oxidoreductase superfamily protein
Phvul.006G101000	Chr06:21811035-21812699	0I	12I	OK	8.35856	1.394	-2.58403	0.166775	-2.48399	0.0007	0.0165305	yes	1663	PF02458					GO:0004553,GO:0005975,GO:0016762,GO:0006073,GO:0005618,GO:0048046	AT4G25810.1	XTH23,XTR6	xyloglucan endotransglycosylase 6
Phvul.008G167800	Chr08:43437740-43439451	0I	12I	OK	48.6742	8.11867	-2.58384	0.166796	-2.96662	5e-05	0.00212359	yes	1710	PF00891,PF08100	PTHR11746:SF53,PTHR11746	KOG3178			GO:0016747	AT4G29250.1		HXXXD-type acyl-transferase family protein
Phvul.011G022500	Chr11:1757709-1760247	0I	12I	OK	2.96894	0.496671	-2.57958	0.167289	-2.3258	0.003	0.046101	yes	2537	PF01764	PTHR21493:SF9,PTHR21493	KOG4569			GO:0008171,GO:0008168,GO:0046983	AT4G35160.1		O-methyltransferase family protein
Phvul.002G083600	Chr02:12900619-12902739	0I	12I	OK	92.8781	15.6681	-2.5675	0.168695	-3.43322	5e-05	0.00212359	yes	2119	PF01357,PF03330					GO:0004806,GO:0006629	AT1G51440.1		alpha/beta-Hydrolases superfamily protein
Phvul.001G028800	Chr01:2662035-2664755	0I	12I	OK	4.42802	0.748215	-2.56514	0.168973	-2.72174	0.0005	0.0129251	yes	2719							AT2G03090.1	ATEXP15,ATEXPA15,ATHEXP ALPHA 1.3,EXP15,EXPA15	expansin A15
Phvul.010G040500	Chr10:5958325-5969543	0I	12I	OK	5.04127	0.852978	-2.56321	0.169199	-2.65276	0.00045	0.0119541	yes	11217	PF12076,PF04116	PTHR11863,PTHR11863:SF1					AT4G33800.1
Phvul.008G073200	Chr08:6844048-6845967	0I	12I	OK	41.2512	6.99675	-2.55968	0.169613	-3.42217	5e-05	0.00212359	yes	1918	PF12143,PF00264,PF12142	PTHR11474,PTHR11474:SF5				GO:0005506,GO:0016491,GO:0006633,GO:0055114	AT1G02205.2	CER1	Fatty acid hydroxylase superfamily
Phvul.009G226000	Chr09:33450764-33457526	0I	12I	OK	3.50996	0.595618	-2.55899	0.169694	-2.49805	0.0019	0.0336069	yes	6761	PF03552	PTHR13301,PTHR13301:SF24				GO:0016491,GO:0008152,GO:0004097,GO:0055114
Phvul.003G041200	Chr03:4582904-4584971	0I	12I	OK	11.4823	1.96552	-2.54643	0.171178	-2.72126	0.0009	0.0198447	yes	2066	PF00067	PTHR24298:SF44,PTHR24298	KOG0156	1.14.-.-		GO:0016760,GO:0030244,GO:0016020	AT4G24010.1	ATCSLG1,CSLG1	cellulose synthase like G1
Phvul.001G236000	Chr01:49644994-49647503	0I	12I	OK	50.2869	8.61859	-2.54466	0.171388	-3.45297	5e-05	0.00212359	yes	2508	PF00481	PTHR13832,PTHR13832:SF115	KOG0698	3.1.3.16	K00517	GO:0005506,GO:0009055,GO:0016705,GO:0020037,GO:0055114	AT1G13710.1	CYP78A5,KLU	cytochrome P450, family 78, subfamily A, polypeptide 5
Phvul.001G124300	Chr01:35081075-35084725	0I	12I	OK	20.0662	3.45641	-2.53742	0.17225	-3.43939	5e-05	0.00212359	yes	3649	PF03807	PTHR11645	KOG3124	1.5.1.2	K14497	GO:0003824	AT2G29380.1	HAI3	highly ABA-induced PP2C gene 3
Phvul.006G141900	Chr06:25599815-25603251	0I	12I	OK	8.72422	1.50558	-2.53471	0.172575	-2.57833	0.00195	0.0341883	yes	3435	PF00265	PTHR11441	KOG3125	2.7.1.21	K00286	GO:0004616,GO:0006098,GO:0055114,GO:0016491,GO:0006561,GO:0004735	AT5G14800.1	AT-P5C1,AT-P5R,EMB2772,P5CR	pyrroline-5- carboxylate (P5C) reductase
Phvul.005G076600	Chr05:15553190-15557663	0I	12I	OK	3.84465	0.663745	-2.53415	0.172641	-2.457	0.0015	0.0284784	yes	4472	PF01513	PTHR20275	KOG4180		K00857	GO:0004797,GO:0005524	AT5G23070.1		Thymidine kinase
Phvul.008G097200	Chr08:10123413-10127736	0I	12I	OK	2.84175	0.491629	-2.53114	0.173002	-2.35989	0.0016	0.0298352	yes	4322	PF00232	PTHR10353	KOG0626			GO:0003951,GO:0008152	AT1G78590.1	ATNADK-3,NADK3	NAD(H) kinase 3
Phvul.010G108800	Chr10:36976048-36980812	0I	12I	OK	14.3645	2.48558	-2.53085	0.173036	-2.99705	5e-05	0.00212359	yes	4763	PF00170,PF07777	PTHR22952:SF73,PTHR22952				GO:0004553,GO:0005975	AT1G02850.2	BGLU11	beta glucosidase 11
Phvul.009G227100	Chr09:33603269-33606712	0I	12I	OK	834.768	145.11	-2.52423	0.173833	-3.46923	5e-05	0.00212359	yes	3442	PF00112,PF08246	PTHR12411:SF50,PTHR12411	KOG1543	3.4.22.16	K09060	GO:0003700,GO:0043565,GO:0046983,GO:0006355,GO:0003677,GO:0006351,GO:0005634	AT2G46270.2	GBF3	G-box binding factor 3
Phvul.002G122600	Chr02:24800239-24808022	0I	12I	OK	10.707	1.86243	-2.5233	0.173945	-2.63128	0.0001	0.00373966	yes	7782	PF05199,PF00732	PTHR10668,PTHR10668:SF14	KOG1238		K01366	GO:0008234,GO:0006508	AT5G60360.1	AALP,ALP,SAG2	aleurain-like protease
Phvul.008G134100	Chr08:21195655-21197336	0I	12I	OK	12.1366	2.11373	-2.52149	0.174162	-2.61295	0.001	0.0213935	yes	1680	PF03171	PTHR10209,PTHR10209:SF55	KOG0143			GO:0016614,GO:0050660,GO:0055114	AT4G19380.1		Long-chain fatty alcohol dehydrogenase family protein
Phvul.003G245700	Chr03:47131504-47136858	0I	12I	OK	18.572	3.25379	-2.51293	0.175199	-3.5431	5e-05	0.00212359	yes	5353	PF04784	PTHR23054			K06892	GO:0016491,GO:0016706,GO:0055114	AT3G19000.1		2-oxoglutarate (2OG) and Fe(II)-dependent oxygenase superfamily protein
Phvul.009G237000	Chr09:34898322-34899360	0I	12I	OK	9.67567	1.70367	-2.50571	0.176078	-2.69849	0.00095	0.0206426	yes	1037							AT4G37080.2		Protein of unknown function, DUF547
Phvul.010G125300	Chr10:39534812-39535990	0I	12I	OK	7.56601	1.33233	-2.50558	0.176094	-2.67318	0.00235	0.0389498	yes	1177	PF00011	PTHR11527					AT1G28190.1
Phvul.003G125900	Chr03:30743303-30744181	0I	12I	OK	6.74268	1.19221	-2.49968	0.176815	-2.62184	0.0028	0.0440401	yes	877	PF00097	PTHR22764,PTHR22764:SF31					AT1G54050.1		HSP20-like chaperones superfamily protein
Phvul.009G120400	Chr09:17852421-17855909	0I	12I	OK	16.7837	2.96796	-2.49952	0.176836	-3.30313	5e-05	0.00212359	yes	3487	PF06813	PTHR21576,PTHR21576:SF12					AT5G20885.1		RING/U-box superfamily protein
Phvul.003G042000	Chr03:4685429-4689844	0I	12I	OK	15.9227	2.8304	-2.49201	0.177759	-3.09795	5e-05	0.00212359	yes	4414	PF07897						AT4G34950.1		Major facilitator superfamily protein
Phvul.008G173100	Chr08:45459135-45463438	0I	12I	OK	5.19709	0.933252	-2.47737	0.179572	-2.44602	0.0018	0.0323616	yes	4302	PF00191	PTHR10502:SF10,PTHR10502	KOG0819				AT1G13740.1	AFP2	ABI five binding protein 2
Phvul.006G173900	Chr06:28446171-28446513	0I	12I	OK	347.385	62.5102	-2.47437	0.179945	-11.9388	5e-05	0.00212359	yes	341						GO:0005509,GO:0005544	AT1G35720.1	ANNAT1,ATOXY5,OXY5	annexin 1
Phvul.005G023500	Chr05:2120017-2125000	0I	12I	OK	32.7864	5.90374	-2.4734	0.180067	-3.24842	5e-05	0.00212359	yes	4982	PF01179,PF02728,PF02727	PTHR10638,PTHR10638:SF12	KOG1186				AT1G33055.1
Phvul.004G068300	Chr04:10038743-10041640	0I	12I	OK	8.12726	1.46496	-2.4719	0.180253	-2.48934	0.00085	0.0190244	yes	2896	PF00067	PTHR24298:SF44,PTHR24298	KOG0156			GO:0005507,GO:0008131,GO:0048038,GO:0009308,GO:0055114	AT4G12290.1		Copper amine oxidase family protein
Phvul.004G021700	Chr04:2226979-2229617	0I	12I	OK	9.20474	1.66047	-2.47078	0.180393	-2.94806	0.00015	0.00517612	yes	2637	PF00067	PTHR24298:SF44,PTHR24298	KOG0156			GO:0005506,GO:0009055,GO:0016705,GO:0020037,GO:0055114	AT4G37370.1	CYP81D8	cytochrome P450, family 81, subfamily D, polypeptide 8
Phvul.006G107100	Chr06:22384821-22390556	0I	12I	OK	16.3298	2.9535	-2.46702	0.180866	-3.12156	5e-05	0.00212359	yes	5734	PF00657	PTHR22835,PTHR22835:SF39				GO:0005506,GO:0009055,GO:0016705,GO:0020037,GO:0055114	AT4G31970.1	CYP82C2	cytochrome P450, family 82, subfamily C, polypeptide 2
Phvul.001G226300	Chr01:48791288-48792608	0I	12I	OK	111.669	20.2228	-2.46516	0.181096	-3.64078	5e-05	0.00212359	yes	1319	PF00226	PTHR24077,PTHR24077:SF66				GO:0016788,GO:0006629	AT3G04290.1	ATLTL1,LTL1	Li-tolerant lipase 1
Phvul.002G286500	Chr02:45042904-45043859	0I	12I	OK	42.0831	7.63376	-2.46278	0.181397	-3.08636	0.0001	0.00373966	yes	954	PF00314					GO:0031072	AT1G56300.1		Chaperone DnaJ-domain superfamily protein
Phvul.008G139900	Chr08:23409517-23410136	0I	12I	OK	50.174	9.12104	-2.45967	0.181788	-3.87085	0.0003	0.00883534	yes	618							AT4G11650.1	ATOSM34,OSM34	osmotin 34
Phvul.003G076400	Chr03:11894573-11901885	0I	12I	OK	14.616	2.67029	-2.45248	0.182696	-3.2304	5e-05	0.00212359	yes	7311	PF00271,PF00270	PTHR24031,PTHR24031:SF38	KOG0330
Phvul.008G222300	Chr08:53471793-53473113	0I	12I	OK	5.64705	1.03184	-2.45228	0.182722	-2.64119	0.0012	0.0243958	yes	1319	PF02458					GO:0003677,GO:0005524,GO:0003676,GO:0008026,GO:0004386,GO:0016787	AT5G19210.2		P-loop containing nucleoside triphosphate hydrolases superfamily protein
Phvul.003G175100	Chr03:38579285-38580112	0I	12I	OK	49.0447	8.96288	-2.45206	0.182749	-3.97483	5e-05	0.00212359	yes	826						GO:0016747	AT2G40230.1		HXXXD-type acyl-transferase family protein
Phvul.002G218600	Chr02:38122855-38125279	0I	12I	OK	14.7767	2.71639	-2.44356	0.183829	-3.05834	0.00025	0.00767234	yes	2423	PF01370	PTHR10366,PTHR10366:SF9	KOG1502				AT2G46490.1
Phvul.002G293000	Chr02:45641802-45644641	0I	12I	OK	12.7549	2.36824	-2.42917	0.185673	-2.74232	5e-05	0.00212359	yes	2838	PF00155	PTHR11751,PTHR11751:SF26	KOG0256	4.4.1.14		GO:0003854,GO:0016616,GO:0006694,GO:0055114,GO:0003824,GO:0050662,GO:0044237	AT1G61720.1	BAN	NAD(P)-binding Rossmann-fold superfamily protein
Phvul.003G295000	Chr03:52031896-52035256	0I	12I	OK	13.1838	2.45847	-2.42293	0.186477	-2.93319	5e-05	0.00212359	yes	3359	PF07859	PTHR23024:SF10,PTHR23024	KOG1515		K01762	GO:0016740,GO:0030170,GO:0009058,GO:0016769	AT3G61510.1	ACS1,AT-ACS1	ACC synthase 1
Phvul.001G135200	Chr01:38007143-38012525	0I	12I	OK	29.4639	5.50569	-2.41995	0.186862	-2.72413	5e-05	0.00212359	yes	5381	PF05691					GO:0016787,GO:0008152	AT2G03550.1		alpha/beta-Hydrolases superfamily protein
Phvul.003G253200	Chr03:48116959-48124566	0I	12I	OK	8.7634	1.64598	-2.41254	0.187824	-2.67177	0.00015	0.00517612	yes	7606	PF02910,PF00890	PTHR11632:SF5,PTHR11632	KOG2403	1.3.5.1			AT3G57520.1	AtSIP2,SIP2	seed imbibition 2
Phvul.011G117200	Chr11:18474359-18475576	0I	12I	OK	7.39637	1.39355	-2.40805	0.18841	-2.71286	0.0031	0.0471477	yes	1216	PF00583	PTHR23091:SF20,PTHR23091	KOG3139		K00234	GO:0009055,GO:0016491,GO:0055114	AT5G66760.1	SDH1-1	succinate dehydrogenase 1-1
Phvul.004G106700	Chr04:34757506-34758639	0I	12I	OK	351.626	66.2765	-2.40747	0.188486	-3.99443	5e-05	0.00212359	yes	1132	PF11947					GO:0008080,GO:0016747,GO:0008152	AT1G03650.1		Acyl-CoA N-acyltransferases (NAT) superfamily protein
Phvul.005G023200	Chr05:2059060-2062924	0I	12I	OK	201.513	38.0067	-2.40654	0.188607	-4.06847	5e-05	0.00212359	yes	3863	PF03350						AT5G52780.1		Protein of unknown function (DUF3464)
Phvul.005G174400	Chr05:39803241-39807869	0I	12I	OK	7.58571	1.43171	-2.40555	0.188738	-2.37483	0.00035	0.00994562	yes	4627	PF00955	PTHR11453,PTHR11453:SF6					AT5G13720.1		Uncharacterised protein family (UPF0114)
Phvul.011G094900	Chr11:9710625-9714481	0I	12I	OK	3.39838	0.642474	-2.40314	0.189053	-2.34862	0.002	0.0348168	yes	3855	PF00620,PF00786	PTHR23177:SF2,PTHR23177	KOG4270			GO:0006820,GO:0016021,GO:0016020,GO:0005452	AT1G15460.1	ATBOR4,BOR4	HCO3- transporter family
Phvul.011G119800	Chr11:20709338-20710140	0I	12I	OK	26.4756	5.01548	-2.4002	0.189438	-3.52029	0.0006	0.0148112	yes	801						GO:0007165,GO:0005622,GO:0005515	AT5G22400.1		Rho GTPase activating protein with PAK-box/P21-Rho-binding domain
Phvul.002G068300	Chr02:8457555-8459645	0I	12I	OK	5.11763	0.995287	-2.36229	0.194482	-2.3326	0.0029	0.0450714	yes	2089	PF00226,PF01556	PTHR24077:SF88,PTHR24077	KOG0712				AT1G65032.1
Phvul.002G283800	Chr02:44735594-44737728	0I	12I	OK	51.2467	9.98651	-2.35941	0.194871	-3.08574	5e-05	0.00212359	yes	2133	PF03083	PTHR10791,PTHR10791:SF6	KOG1623			GO:0031072,GO:0051082,GO:0006457	AT1G10350.1		DNAJ heat shock family protein
Phvul.001G089800	Chr01:16669113-16670619	0I	12I	OK	36.0719	7.07283	-2.35052	0.196076	-3.38731	5e-05	0.00212359	yes	1505	PF01190					GO:0016021	AT5G50800.1		Nodulin MtN3 family protein
Phvul.002G140900	Chr02:27563315-27564033	0I	12I	OK	14.3295	2.81127	-2.3497	0.196188	-2.96969	0.00205	0.0354537	yes	717	PF06094	PTHR12510	KOG4450				AT5G41050.1		Pollen Ole e 1 allergen and extensin family protein
Phvul.009G109600	Chr09:16431519-16432907	0I	12I	OK	14.3404	2.81483	-2.34896	0.196287	-2.8466	0.0005	0.0129251	yes	1387	PF00847						AT5G46720.1		AIG2-like (avirulence induced gene) family protein
Phvul.002G194800	Chr02:35133458-35137334	0I	12I	OK	245.661	48.3025	-2.3465	0.196623	-2.91088	5e-05	0.00212359	yes	3875	PF04481					GO:0003700,GO:0006355	AT5G11590.1	TINY2	Integrase-type DNA-binding superfamily protein
Phvul.008G267200	Chr08:57815563-57819778	0I	12I	OK	2.99867	0.589833	-2.34594	0.196698	-2.43994	0.0008	0.0182153	yes	4214
Phvul.006G131200	Chr06:24641563-24645327	0I	12I	OK	10.367	2.04149	-2.3443	0.196922	-2.46794	0.00165	0.0304788	yes	3763							AT1G50660.1
Phvul.002G314200	Chr02:47490382-47493336	0I	12I	OK	2.80745	0.553977	-2.34136	0.197324	-2.30837	0.0012	0.0243958	yes	2953		PTHR24420:SF665,PTHR24420	KOG0487				AT1G36320.1
Phvul.009G187400	Chr09:27698674-27700213	0I	12I	OK	371.492	73.3593	-2.34028	0.197472	-3.79864	5e-05	0.00212359	yes	1538	PF02704						AT3G24480.1		Leucine-rich repeat (LRR) family protein
Phvul.011G057300	Chr11:4908574-4912121	0I	12I	OK	14.8692	2.93672	-2.34005	0.197504	-3.20915	5e-05	0.00212359	yes	3546							AT5G15230.1	GASA4	GAST1 protein homolog 4
Phvul.009G204200	Chr09:30181714-30185025	0I	12I	OK	7.82589	1.54821	-2.33766	0.197832	-2.93738	0.0002	0.00647999	yes	3310	PF01535	PTHR24015,PTHR24015:SF133					AT4G12070.1
Phvul.001G009700	Chr01:827262-828881	0I	12I	OK	8.90528	1.76258	-2.33697	0.197925	-2.74806	0.0005	0.0129251	yes	1618	PF00643						AT1G18485.1		Pentatricopeptide repeat (PPR) superfamily protein
Phvul.004G122000	Chr04:39326715-39327951	0I	12I	OK	17.3643	3.44184	-2.33487	0.198214	-2.8121	5e-05	0.00212359	yes	1235	PF00847					GO:0008270,GO:0005622	AT1G75540.1	STH2	salt tolerance homolog2
Phvul.002G211800	Chr02:37228392-37228662	0I	12I	OK	229.859	45.6319	-2.33264	0.198521	-7.96595	0.0008	0.0182153	yes	269						GO:0003700,GO:0006355	AT5G51990.1	CBF4,DREB1D	C-repeat-binding factor 4
Phvul.009G220500	Chr09:32715091-32723105	0I	12I	OK	3.83954	0.765204	-2.32702	0.199296	-2.08676	0.0023	0.0383662	yes	8013
Phvul.006G151300	Chr06:26446364-26454369	0I	12I	OK	3.2744	0.65519	-2.32124	0.200095	-2.35315	0.00195	0.0341883	yes	8004	PF00232	PTHR10353	KOG0626				AT1G48280.1		hydroxyproline-rich glycoprotein family protein
Phvul.009G250300	Chr09:36348957-36350064	0I	12I	OK	10.3963	2.08114	-2.32062	0.200181	-2.68328	0.00145	0.0278141	yes	1106						GO:0004553,GO:0005975	AT4G21760.1	BGLU47	beta-glucosidase 47
Phvul.011G113700	Chr11:15339053-15339774	0I	12I	OK	14.6139	2.9272	-2.31974	0.200302	-2.97249	0.0012	0.0243958	yes	720							AT3G06840.1
Phvul.001G150500	Chr01:40445612-40453158	0I	12I	OK	8.73151	1.75589	-2.31403	0.201098	-2.35844	0.00015	0.00517612	yes	7545	PF00344	PTHR10906:SF2,PTHR10906
Phvul.001G055400	Chr01:6458055-6464471	0I	12I	OK	13.4026	2.69554	-2.31386	0.201121	-2.72589	5e-05	0.00212359	yes	6415	PF00134,PF02984	PTHR10177:SF49,PTHR10177	KOG0654			GO:0015450,GO:0015031,GO:0016020	AT2G31530.1	EMB2289,SCY2	SecY protein transport family protein
Phvul.008G175700	Chr08:46301192-46302398	0I	12I	OK	10.0225	2.03582	-2.29957	0.203125	-2.70228	0.0005	0.0129251	yes	1205	PF04674					GO:0005634	AT5G11300.1	CYC2BAT,CYC3B,CYCA2;2	mitotic-like cyclin 3B from Arabidopsis
Phvul.001G103300	Chr01:24309311-24315443	0I	12I	OK	90.6575	18.4163	-2.29944	0.203141	-2.79898	0.0001	0.00373966	yes	6131	PF01554	PTHR11206:SF9,PTHR11206	KOG1347				AT4G08950.1	EXO	Phosphate-responsive 1 family protein
Phvul.004G029100	Chr04:3148971-3157360	0I	12I	OK	6.68401	1.35881	-2.29837	0.203293	-2.77978	0.0001	0.00373966	yes	8388	PF00534,PF08323	PTHR12526,PTHR12526:SF17		2.4.1.21		GO:0015238,GO:0015297,GO:0006855,GO:0055085,GO:0016020	AT1G33110.1		MATE efflux family protein
Phvul.002G309100	Chr02:47084449-47090571	0I	12I	OK	5.21407	1.06529	-2.29116	0.204311	-2.47775	0.00045	0.0119541	yes	6121	PF00481	PTHR13832,PTHR13832:SF115	KOG0698		K00703	GO:0009058	AT3G01180.1	AtSS2,SS2	starch synthase 2
Phvul.009G019400	Chr09:3737047-3743320	0I	12I	OK	10.086	2.06123	-2.29078	0.204365	-2.81128	0.0002	0.00647999	yes	6272	PF00578	PTHR13871:SF2,PTHR13871	KOG2501			GO:0003824	AT4G26080.1	ABI1,AtABI1	Protein phosphatase 2C family protein
Phvul.001G106000	Chr01:26908265-26916498	0I	12I	OK	7.86447	1.60875	-2.28941	0.204559	-1.94636	0.00295	0.0456052	yes	8232	PF07741	PTHR11618				GO:0016209,GO:0016491,GO:0055114	AT1G60420.1		DC1 domain-containing protein
Phvul.009G166900	Chr09:24358351-24364039	0I	12I	OK	2.52165	0.517684	-2.28422	0.205296	-1.83974	0.0029	0.0450714	yes	5687	PF02201	PTHR13844	KOG2570			GO:0008270,GO:0045893,GO:0005634,GO:0016563,GO:0030528,GO:0006355,GO:0006352	AT3G09360.1		Cyclin/Brf1-like TBP-binding protein
Phvul.002G327800	Chr02:48584851-48587395	0I	12I	OK	25.7714	5.30031	-2.28162	0.205666	-3.06867	5e-05	0.00212359	yes	2543						GO:0005515	AT5G14170.1	CHC1	SWIB/MDM2 domain superfamily protein
Phvul.003G183400	Chr03:39535194-39535839	0I	12I	OK	142.182	29.2562	-2.28093	0.205766	-4.06651	5e-05	0.00212359	yes	644	PF01176						AT3G18050.1
Phvul.007G156000	Chr07:37996562-38000426	0I	12I	OK	13.6932	2.81915	-2.28013	0.20588	-2.68666	0.0004	0.0109647	yes	3863	PF00657	PTHR22835,PTHR22835:SF39			K02518	GO:0003723,GO:0003743,GO:0006413	AT4G11175.1		Nucleic acid-binding, OB-fold-like protein
Phvul.003G062100	Chr03:8423076-8434657	0I	12I	OK	34.2766	7.06101	-2.27928	0.206001	-3.47164	5e-05	0.00212359	yes	11580	PF01985					GO:0016788,GO:0006629	AT4G28780.1		GDSL-like Lipase/Acylhydrolase superfamily protein
Phvul.011G008700	Chr11:637168-640503	0I	12I	OK	13.2638	2.73669	-2.27699	0.206328	-2.81788	0.0001	0.00373966	yes	3334	PF00149	PTHR22953	KOG1378			GO:0003723	AT1G23400.1	ATCAF2,CAF2	RNA-binding CRS1 / YhbY (CRM) domain-containing protein
Phvul.002G168000	Chr02:31069120-31069705	0I	12I	OK	2901.65	599.028	-2.27618	0.206444	-3.64931	0.0002	0.00647999	yes	584						GO:0016787	AT2G16430.2	ATPAP10,PAP10	purple acid phosphatase 10
Phvul.007G225900	Chr07:46556013-46561163	0I	12I	OK	5.47434	1.13063	-2.27556	0.206533	-2.21393	0.0002	0.00647999	yes	5149	PF00026	PTHR13683,PTHR13683:SF98	KOG1339				AT2G03440.1	ATNRP1,NRP1	nodulin-related protein 1
Phvul.002G164400	Chr02:30608383-30609133	0I	12I	OK	37.8851	7.8351	-2.27361	0.206812	-3.55108	0.0004	0.0109647	yes	749						GO:0004190,GO:0006508	AT2G36670.2		Eukaryotic aspartyl protease family protein
Phvul.001G263300	Chr01:51731506-51733755	0I	12I	OK	90.8367	18.7972	-2.27276	0.206934	-3.29326	5e-05	0.00212359	yes	2248							AT4G23880.1
Phvul.007G042600	Chr07:3410311-3413429	0I	12I	OK	7.51446	1.55847	-2.26954	0.207396	-2.75831	0.00035	0.00994562	yes	3117	PF04788						AT1G27290.1
Phvul.008G149500	Chr08:30562208-30565065	0I	12I	OK	3.89838	0.809218	-2.26827	0.207578	-2.23177	0.00195	0.0341883	yes	2856		PTHR24158,PTHR24158:SF306	KOG4412				AT3G19540.1		Protein of unknown function (DUF620)
Phvul.005G174000	Chr05:39736705-39740686	0I	12I	OK	212.005	44.0508	-2.26686	0.207782	-3.17813	5e-05	0.00212359	yes	3980	PF03219						AT3G01750.1		Ankyrin repeat family protein
Phvul.004G163900	Chr04:44579987-44584052	0I	12I	OK	427.284	88.9669	-2.26386	0.208215	-3.22618	5e-05	0.00212359	yes	4064	PF00106	PTHR24314,PTHR24314:SF37	KOG0725	1.1.1.294	K03301	GO:0005471,GO:0005524,GO:0006810,GO:0016021	AT1G80300.1	ATNTT1,NTT1	nucleotide transporter 1
Phvul.003G040700	Chr03:4414311-4418207	0I	12I	OK	16.4498	3.43136	-2.26122	0.208596	-2.62593	0.00025	0.00767234	yes	3895	PF00294	PTHR10584,PTHR10584:SF34	KOG2855		K13606	GO:0016491,GO:0008152	AT4G13250.1	NYC1	NAD(P)-binding Rossmann-fold superfamily protein
Phvul.009G031400	Chr09:6930870-6933879	0I	12I	OK	4.51813	0.945604	-2.25642	0.209291	-2.37209	0.00155	0.029162	yes	3008	PF00481	PTHR13832,PTHR13832:SF149	KOG0698				AT1G69200.1	FLN2	fructokinase-like 2
Phvul.008G207300	Chr08:51867570-51868802	0I	12I	OK	28.9831	6.07656	-2.25389	0.209659	-2.97825	5e-05	0.00212359	yes	1231	PF03168					GO:0003824	AT1G34750.1		Protein phosphatase 2C family protein
Phvul.007G058400	Chr07:4857639-4861180	0I	12I	OK	10.5175	2.20869	-2.25153	0.210001	-2.64299	5e-05	0.00212359	yes	3540	PF04570						AT2G27080.1		Late embryogenesis abundant (LEA) hydroxyproline-rich glycoprotein family
Phvul.011G178400	Chr11:45351232-45352724	0I	12I	OK	12.2221	2.56925	-2.25007	0.210213	-2.53835	0.00145	0.0278141	yes	1491	PF02798,PF00043	PTHR11260,PTHR11260:SF54	KOG0406				AT3G22550.1		Protein of unknown function (DUF581)
Phvul.007G169400	Chr07:40224241-40231071	0I	12I	OK	13.6847	2.87972	-2.24857	0.210434	-2.43751	0.0011	0.0229263	yes	6829						GO:0005515	AT1G78380.1	ATGSTU19,GST8,GSTU19	glutathione S-transferase TAU 19
Phvul.003G193400	Chr03:40571097-40575999	0I	12I	OK	23.1277	4.87619	-2.2458	0.210838	-3.30801	5e-05	0.00212359	yes	4901	PF00854	PTHR11654:SF20,PTHR11654	KOG1237				AT2G48120.1	PAC	pale cress protein (PAC)
Phvul.011G136700	Chr11:31593883-31595529	0I	12I	OK	7.51259	1.59162	-2.23882	0.21186	-2.1382	0.00305	0.0466108	yes	1645	PF00201	PTHR11926,PTHR11926:SF77	KOG1192			GO:0005215,GO:0006857,GO:0016020	AT5G62680.1		Major facilitator superfamily protein
Phvul.007G116000	Chr07:17378443-17381183	0I	12I	OK	46.8631	9.97748	-2.2317	0.212907	-3.23942	5e-05	0.00212359	yes	2739	PF00646					GO:0016758,GO:0008152	AT5G54010.1		UDP-Glycosyltransferase superfamily protein
Phvul.003G070600	Chr03:10595522-10605772	0I	12I	OK	7.0491	1.50322	-2.22938	0.21325	-2.838	5e-05	0.00212359	yes	10249	PF00962	PTHR11359	KOG1096			GO:0005515	AT2G02360.1	AtPP2-B10,PP2-B10	phloem protein 2-B10
Phvul.003G199200	Chr03:41218426-41220918	0I	12I	OK	4.62264	0.986121	-2.22888	0.213324	-2.37776	0.0007	0.0165305	yes	2491	PF00514,PF04564	PTHR23315:SF32,PTHR23315				GO:0019239,GO:0009168	AT2G38280.1	ATAMPD,FAC1	AMP deaminase, putative / myoadenylate deaminase, putative
Phvul.009G200900	Chr09:29771936-29774438	0I	12I	OK	39.8656	8.54815	-2.22146	0.214424	-3.00101	5e-05	0.00212359	yes	2501						GO:0005515,GO:0004842,GO:0016567,GO:0000151	AT1G60190.1		ARM repeat superfamily protein
Phvul.003G266600	Chr03:49341829-49345314	0I	12I	OK	7.22991	1.56252	-2.21011	0.216119	-2.22604	0.00055	0.0138745	yes	3484	PF00026	PTHR13683,PTHR13683:SF98	KOG1339				AT3G25690.1	CHUP1	Hydroxyproline-rich glycoprotein family protein
Phvul.006G184400	Chr06:29343111-29344216	0I	12I	OK	40.7811	8.83935	-2.20589	0.216751	-3.27487	5e-05	0.00212359	yes	1104	PF05678					GO:0004190,GO:0006508	AT4G35880.1		Eukaryotic aspartyl protease family protein
Phvul.008G085000	Chr08:8428339-8430722	0I	12I	OK	67.4961	14.678	-2.20115	0.217464	-2.2703	0.00185	0.0329965	yes	2382	PF03822,PF00069	PTHR24343,PTHR24343:SF45	KOG0583				AT1G28280.2		VQ motif-containing protein
Phvul.009G144500	Chr09:21093954-21103486	0I	12I	OK	80.5075	17.5508	-2.19759	0.218002	-2.29639	0.00155	0.029162	yes	1776	PF00016	PTHR23321:SF19,PTHR23321		4.1.1.39		GO:0004672,GO:0005524,GO:0006468,GO:0007165	AT2G30360.1	CIPK11,PKS5,SIP4,SNRK3.22	SOS3-interacting protein 4
Phvul.009G135800	Chr09:19944002-19945367	0I	12I	OK	132.153	28.8473	-2.19571	0.218287	-3.12044	5e-05	0.00212359	yes	1364	PF07366				K01601	GO:0000287,GO:0016984,GO:0015977,GO:0009536	ATCG00490.1		ribulose-bisphosphate carboxylases
Phvul.002G291100	Chr02:45419963-45424491	0I	12I	OK	2.86983	0.628207	-2.19165	0.2189	-2.17566	0.00105	0.0221576	yes	4527							AT1G78780.2		pathogenesis-related family protein
Phvul.009G258600	Chr09:37078869-37084937	0I	12I	OK	8.29445	1.82264	-2.18611	0.219742	-2.16318	0.0024	0.0394873	yes	6067	PF00891,PF08100	PTHR11746	KOG3178				AT4G23440.1		Disease resistance protein (TIR-NBS class)
Phvul.010G094800	Chr10:34678609-34681863	0I	12I	OK	208.439	45.8709	-2.18397	0.220069	-3.08397	5e-05	0.00212359	yes	3253	PF00106	PTHR24322:SF19,PTHR24322	KOG1208			GO:0008171,GO:0008168,GO:0046983	AT5G54160.1	ATOMT1,OMT1	O-methyltransferase 1
Phvul.001G265400	Chr01:51855779-51857797	0I	12I	OK	10.9719	2.4262	-2.17704	0.221129	-2.68669	0.00015	0.00517612	yes	2017	PF00201	PTHR11926,PTHR11926:SF15	KOG1192	2.4.1.-		GO:0016491,GO:0008152	AT3G61220.1		NAD(P)-binding Rossmann-fold superfamily protein
Phvul.003G022100	Chr03:1944226-1945116	0I	12I	OK	985.629	218.043	-2.17643	0.221222	-3.73433	5e-05	0.00212359	yes	889					K12338	GO:0016758,GO:0008152	AT4G15550.1	IAGLU	indole-3-acetate beta-D-glucosyltransferase
Phvul.001G113100	Chr01:31623308-31628444	0I	12I	OK	33.7853	7.48429	-2.17446	0.221525	-3.1215	5e-05	0.00212359	yes	5135	PF00806	PTHR12537:SF12,PTHR12537					AT2G01590.1	CRR3	chlororespiratory reduction 3
Phvul.011G068300	Chr11:5915335-5916384	0I	12I	OK	9.69392	2.15545	-2.16909	0.222351	-2.48107	0.0018	0.0323616	yes	1048	PF03018	PTHR21495:SF10,PTHR21495				GO:0003723	AT3G20250.1	APUM5,PUM5	pumilio 5
Phvul.007G166400	Chr07:39809301-39809718	0I	12I	OK	39.9743	8.94072	-2.16061	0.223662	-3.91747	0.0021	0.0360758	yes	416							AT2G28670.1		Disease resistance-responsive (dirigent-like protein) family protein
Phvul.011G077500	Chr11:7154640-7160660	0I	12I	OK	14.0188	3.13761	-2.15963	0.223814	-2.74021	0.0004	0.0109647	yes	6019	PF00808	PTHR10252,PTHR10252:SF23					AT2G47930.1	AGP26,ATAGP26	arabinogalactan protein 26
Phvul.009G089000	Chr09:13848369-13849558	0I	12I	OK	26.1143	5.85242	-2.15773	0.224108	-2.96189	5e-05	0.00212359	yes	1188		PTHR10032,PTHR10032:SF119				GO:0003677,GO:0043565,GO:0005622	AT1G07980.1	NF-YC10	nuclear factor Y, subunit C10
Phvul.010G083700	Chr10:31374980-31377703	0I	12I	OK	11.5226	2.58566	-2.15586	0.224399	-2.67186	0.0007	0.0165305	yes	2722							AT5G10970.1		C2H2 and C2HC zinc fingers superfamily protein
Phvul.001G125800	Chr01:35340846-35342926	0I	12I	OK	31.1246	7.00008	-2.15261	0.224905	-3.11265	5e-05	0.00212359	yes	2079	PF00072	PTHR26402:SF64,PTHR26402					AT2G45380.1
Phvul.004G018600	Chr04:1916988-1920467	0I	12I	OK	5.38454	1.21302	-2.15022	0.225278	-2.32965	0.00285	0.0445491	yes	3478	PF00892				K14492	GO:0000156,GO:0000160,GO:0006355	AT3G57040.1	ARR9,ATRR4	response regulator 9
Phvul.009G213600	Chr09:31630712-31633119	0I	12I	OK	7.10534	1.60849	-2.1432	0.226378	-2.23879	0.00235	0.0389498	yes	2406	PF07983	PTHR16631				GO:0016020	AT3G28050.1		nodulin MtN21 /EamA-like transporter family protein
Phvul.005G143200	Chr05:37201518-37204881	0I	12I	OK	25.4081	5.76334	-2.14031	0.226831	-2.84348	5e-05	0.00212359	yes	3362	PF00023	PTHR24158,PTHR24158:SF306	KOG4412				AT1G29380.1		Carbohydrate-binding X8 domain superfamily protein
Phvul.003G293200	Chr03:51869633-51872330	0I	12I	OK	8.43088	1.92076	-2.134	0.227824	-2.09773	0.0009	0.0198447	yes	2696	PF03171	PTHR10209	KOG0143			GO:0005515	AT2G28840.1	XBAT31	XB3 ortholog 1 in Arabidopsis thaliana
Phvul.001G260500	Chr01:51566998-51570438	0I	12I	OK	9.17054	2.09026	-2.13332	0.227932	-2.44353	0.00125	0.0251295	yes	3439		PTHR13000	KOG3091		K06892	GO:0016491,GO:0016706,GO:0055114	AT3G19010.1		2-oxoglutarate (2OG) and Fe(II)-dependent oxygenase superfamily protein
Phvul.011G049600	Chr11:4247840-4249702	0I	12I	OK	66.6202	15.214	-2.13056	0.228369	-3.04591	5e-05	0.00212359	yes	1861	PF00067						AT1G24310.1
Phvul.001G194900	Chr01:46076944-46077556	0I	12I	OK	38.3857	8.76984	-2.12995	0.228466	-2.97708	0.00105	0.0221576	yes	611	PF03168	PTHR19957:SF11,PTHR19957				GO:0005506,GO:0009055,GO:0016705,GO:0020037,GO:0055114	AT5G42650.1	AOS,CYP74A,DDE2	allene oxide synthase
Phvul.006G059800	Chr06:17687023-17690047	0I	12I	OK	21.5452	4.92506	-2.12915	0.228592	-3.06817	5e-05	0.00212359	yes	3023	PF00651	PTHR24413,PTHR24413:SF190	KOG1987				AT2G35980.1	ATNHL10,NHL10,YLS9	Late embryogenesis abundant (LEA) hydroxyproline-rich glycoprotein family
Phvul.008G101000	Chr08:11041024-11044828	0I	12I	OK	16.2272	3.72373	-2.1236	0.229475	-2.84225	0.0024	0.0394873	yes	3803	PF01096	PTHR11239:SF2,PTHR11239	KOG2906	2.7.7.6		GO:0005515	AT1G55760.1		BTB/POZ domain-containing protein
Phvul.007G217700	Chr07:45668507-45675083	0I	12I	OK	13.1812	3.02679	-2.12262	0.229629	-2.35864	0.00245	0.0400743	yes	6575	PF10415,PF00206	PTHR11444,PTHR11444:SF1	KOG1317		K03019	GO:0003676,GO:0008270,GO:0006351	AT4G07950.1		DNA-directed RNA polymerase, subunit M, archaeal
Phvul.009G039000	Chr09:8001372-8005081	0I	12I	OK	27.103	6.22609	-2.12205	0.22972	-2.62051	0.00035	0.00994562	yes	3708	PF02365					GO:0016829,GO:0006099	AT5G50950.2	FUM2	FUMARASE 2
Phvul.006G035000	Chr06:14059849-14060944	0I	12I	OK	20.9233	4.81199	-2.1204	0.229982	-2.9489	0.0001	0.00373966	yes	1094	PF00583	PTHR13355				GO:0003677,GO:0006355	AT4G35580.2	NTL9	NAC transcription factor-like 9
Phvul.007G183300	Chr07:41952904-41955184	0I	12I	OK	16.2743	3.74671	-2.1189	0.230222	-2.55284	0.0006	0.0148112	yes	2279						GO:0008080,GO:0008152	AT1G26220.1		Acyl-CoA N-acyltransferases (NAT) superfamily protein
Phvul.009G129900	Chr09:19138813-19143048	0I	12I	OK	29.487	6.79222	-2.11812	0.230346	-2.54468	0.00145	0.0278141	yes	4234							AT5G27330.1		Prefoldin chaperone subunit family protein
Phvul.003G093200	Chr03:19253243-19256492	0I	12I	OK	40.0506	9.23147	-2.11719	0.230495	-3.30193	5e-05	0.00212359	yes	3248	PF00076	PTHR24011	KOG0114				AT1G21600.1	PTAC6	plastid transcriptionally active 6
Phvul.009G237400	Chr09:34932041-34939766	0I	12I	OK	6.53467	1.50624	-2.11716	0.2305	-2.45787	0.0009	0.0198447	yes	7724	PF02485					GO:0003676	AT5G19030.1		RNA-binding (RRM/RBD/RNP motifs) family protein
Phvul.002G218300	Chr02:38103029-38105310	0I	12I	OK	9.18686	2.12012	-2.11543	0.230777	-2.48887	0.00175	0.0317486	yes	2280	PF02679	PTHR10795,PTHR10795:SF3				GO:0008375,GO:0016020	AT2G19160.1		Core-2/I-branching beta-1,6-N-acetylglucosaminyltransferase family protein
Phvul.001G234800	Chr01:49560383-49561374	0I	12I	OK	28.555	6.59171	-2.11502	0.230843	-3.3773	0.00145	0.0278141	yes	990	PF00106	PTHR24310,PTHR24310:SF66				GO:0019295	AT4G21320.1	HSA32	Aldolase-type TIM barrel family protein
Phvul.001G238500	Chr01:49882566-49886130	0I	12I	OK	7.74755	1.79284	-2.11149	0.231407	-2.60457	0.0001	0.00373966	yes	3563	PF03759					GO:0016491,GO:0008152	AT5G06060.1		NAD(P)-binding Rossmann-fold superfamily protein
Phvul.004G141400	Chr04:41991909-41995093	0I	12I	OK	4.11379	0.952451	-2.11075	0.231526	-2.28651	0.00175	0.0317486	yes	3183	PF05553					GO:0005089	AT5G05940.1	ATROPGEF5,ROPGEF5	ROP guanine nucleotide exchange factor 5
Phvul.008G087000	Chr08:8658471-8659588	0I	12I	OK	1153.3	267.684	-2.10717	0.232103	-3.12708	5e-05	0.00212359	yes	1116	PF00234						AT1G61260.1		Protein of unknown function (DUF761)
Phvul.008G102300	Chr08:11200883-11204015	0I	12I	OK	21.4947	4.99049	-2.10672	0.232173	-3.0253	5e-05	0.00212359	yes	3131	PF00249	PTHR10641	KOG0048				AT5G59310.1	LTP4	lipid transfer protein 4
Phvul.005G063100	Chr05:9063856-9067749	0I	12I	OK	19.2179	4.46768	-2.10486	0.232475	-2.13571	0.00015	0.00517612	yes	3892	PF10502,PF00717	PTHR12383:SF9,PTHR12383	KOG0171	3.4.99.-	K09422	GO:0003677	AT2G37630.1	AS1,ATMYB91,ATPHAN,MYB91	myb-like HTH transcriptional regulator family protein
Phvul.001G021300	Chr01:1813234-1814322	0I	12I	OK	19.3854	4.50729	-2.10464	0.23251	-2.86989	0.0006	0.0148112	yes	1087					K09647		AT1G53530.1		Peptidase S24/S26A/S26B/S26C family protein
Phvul.011G048800	Chr11:4204234-4205271	0I	12I	OK	16.4463	3.82667	-2.1036	0.232677	-2.40563	0.00135	0.0265124	yes	1036							AT5G42750.1	BKI1	BRI1 kinase inhibitor 1
Phvul.001G004500	Chr01:388393-392084	0I	12I	OK	14.508	3.38329	-2.10035	0.233202	-2.71429	0.00045	0.0119541	yes	3690	PF00657	PTHR22835,PTHR22835:SF39					AT3G50800.1
Phvul.008G287800	Chr08:59205181-59210445	0I	12I	OK	7.01958	1.63785	-2.09958	0.233326	-2.51654	0.0004	0.0109647	yes	5263	PF00307	PTHR19961,PTHR19961:SF9	KOG0046			GO:0016788,GO:0006629	AT1G75880.2		SGNH hydrolase-type esterase superfamily protein
Phvul.009G013600	Chr09:2146870-2148733	0I	12I	OK	213.684	49.8981	-2.09842	0.233514	-3.45326	5e-05	0.00212359	yes	1862	PF00112,PF08246	PTHR12411:SF42,PTHR12411	KOG1542	3.4.22.-		GO:0005515	AT5G35700.1	FIM2	fimbrin-like protein 2
Phvul.009G253600	Chr09:36630099-36632713	0I	12I	OK	9.02149	2.11339	-2.09381	0.234262	-2.25338	0.00255	0.0411907	yes	2613	PF06749				K01376	GO:0008234,GO:0006508	AT4G39090.1	RD19,RD19A	Papain family cysteine protease
Phvul.005G168000	Chr05:39245868-39247002	0I	12I	OK	8.79514	2.06878	-2.08793	0.235219	-2.41151	0.003	0.046101	yes	1133							AT5G49320.1		Protein of unknown function (DUF1218)
Phvul.009G211000	Chr09:31259364-31260282	0I	12I	OK	34.5229	8.12096	-2.08783	0.235234	-2.70635	0.0007	0.0165305	yes	917	PF02095						AT3G16070.1
Phvul.007G084700	Chr07:8387864-8389832	0I	12I	OK	22.0791	5.21017	-2.08328	0.235977	-3.02301	0.00065	0.0157072	yes	1967	PF00156	PTHR22573,PTHR22573:SF9	KOG3367	2.4.2.8		GO:0005199
Phvul.001G243000	Chr01:50255123-50258312	0I	12I	OK	25.2148	5.95896	-2.08114	0.236328	-2.82607	5e-05	0.00212359	yes	3188	PF00160	PTHR11071:SF121,PTHR11071	KOG0880	5.2.1.8	K00760	GO:0009116	AT1G71750.1	HGPT	Hypoxanthine-guanine phosphoribosyltransferase
Phvul.004G082300	Chr04:14500486-14504529	0I	12I	OK	20.9509	4.97704	-2.07365	0.237557	-3.06948	5e-05	0.00212359	yes	4042	PF03222		KOG1303		K01802	GO:0003755,GO:0006457	AT3G55920.1		Cyclophilin-like peptidyl-prolyl cis-trans isomerase family protein
Phvul.002G244500	Chr02:41111681-41119127	0I	12I	OK	26.0161	6.18487	-2.07259	0.237732	-2.92666	5e-05	0.00212359	yes	7445	PF01782,PF05239	PTHR11952	KOG2388				AT5G19500.1		Tryptophan/tyrosine permease
Phvul.005G061100	Chr05:8513645-8513944	0I	12I	OK	407.106	96.8201	-2.07203	0.237825	-6.69805	0.0003	0.00883534	yes	298	PF00016					GO:0006364,GO:0016779,GO:0008152	AT5G46420.1		16S rRNA processing protein RimM family
Phvul.004G153600	Chr04:43565994-43567559	0I	12I	OK	14.8619	3.53585	-2.07149	0.237914	-2.67732	0.003	0.046101	yes	1564						GO:0000287,GO:0016984,GO:0015977,GO:0009536	ATCG00490.1		ribulose-bisphosphate carboxylases
Phvul.002G148500	Chr02:28732058-28734648	0I	12I	OK	91.2092	21.7035	-2.07125	0.237953	-2.78838	0.0003	0.00883534	yes	2589							AT3G18240.1		Ribosomal protein S24/S35, mitochondrial
Phvul.002G008300	Chr02:942649-943933	0I	12I	OK	23.9301	5.69652	-2.07068	0.238048	-2.77084	0.0005	0.0129251	yes	1283							AT4G38100.1
Phvul.002G254900	Chr02:42176041-42177059	0I	12I	OK	17.4273	4.17091	-2.06292	0.239332	-2.67917	0.00085	0.0190244	yes	1017	PF01477	PTHR24748,PTHR24748:SF34					AT4G37810.1
Phvul.006G075400	Chr06:19457794-19460226	0I	12I	OK	10.5515	2.52699	-2.06196	0.239491	-1.90003	0.0032	0.0482546	yes	2431						GO:0005515	AT2G22170.1		Lipase/lipooxygenase, PLAT/LH2 family protein
Phvul.002G234600	Chr02:40076649-40078023	0I	12I	OK	12.4514	2.99381	-2.05625	0.24044	-2.71744	0.00045	0.0119541	yes	1373	PF06026	PTHR11934	KOG3075	5.3.1.6			AT3G56220.1		transcription regulators
Phvul.001G257200	Chr01:51335465-51341591	0I	12I	OK	2.39954	0.579973	-2.0487	0.241702	-2.03271	0.0021	0.0360758	yes	6125					K01807	GO:0004751,GO:0009052	AT2G01290.1	RPI2	ribose-5-phosphate isomerase 2
Phvul.002G127600	Chr02:25693063-25698252	0I	12I	OK	16.9204	4.09812	-2.04573	0.2422	-2.41758	0.0001	0.00373966	yes	5188		PTHR21596:SF7,PTHR21596					AT5G37190.1	CIP4	COP1-interacting protein 4
Phvul.011G138300	Chr11:32690934-32691873	0I	12I	OK	259.439	62.904	-2.04417	0.242462	-4.37263	5e-05	0.00212359	yes	938	PF01221	PTHR11886,PTHR11886:SF22	KOG3430				AT3G45900.1		Ribonuclease P protein subunit P38-related
Phvul.004G022100	Chr04:2257717-2259038	0I	12I	OK	164.566	39.9816	-2.04126	0.242952	-3.45717	5e-05	0.00212359	yes	1320						GO:0007017,GO:0005875	AT4G27360.1		Dynein light chain type 1 family protein
Phvul.008G286800	Chr08:59143911-59145171	0I	12I	OK	29.7025	7.2178	-2.04095	0.243003	-2.91387	0.0021	0.0360758	yes	1259	PF00861	PTHR12899					AT5G43150.1
Phvul.009G246800	Chr09:36032708-36035337	0I	12I	OK	21.1202	5.13406	-2.04045	0.243088	-2.80664	0.00015	0.00517612	yes	2628						GO:0003735,GO:0006412,GO:0005622,GO:0005840	AT5G27820.1		Ribosomal L18p/L5e family protein
Phvul.002G173400	Chr02:32230067-32231467	0I	12I	OK	53.9957	13.1395	-2.03893	0.243343	-3.26126	0.0001	0.00373966	yes	1399	PF04669						AT3G21400.1
Phvul.002G241000	Chr02:40794650-40795576	0I	12I	OK	37.0877	9.0555	-2.03407	0.244165	-3.11048	0.00115	0.0236676	yes	925							AT1G67330.1		Protein of unknown function (DUF579)
Phvul.006G186700	Chr06:29522020-29528861	0I	12I	OK	7.32493	1.7951	-2.02875	0.245067	-2.41026	0.00075	0.0173678	yes	6840	PF01979	PTHR11647:SF4,PTHR11647	KOG2584				AT4G15140.1
Phvul.008G041600	Chr08:3569482-3573690	0I	12I	OK	4.81485	1.18191	-2.02637	0.245472	-2.33623	0.00085	0.0190244	yes	4207	PF07891	PTHR10759,PTHR10759:SF1				GO:0016787	AT4G04955.1	ALN,ATALN	allantoinase
Phvul.003G209600	Chr03:42420331-42434949	0I	12I	OK	26.4959	6.53378	-2.01978	0.246596	-2.76599	5e-05	0.00212359	yes	14617	PF10545,PF00753,PF07521	PTHR11203:SF24,PTHR11203	KOG1137			GO:0006412,GO:0005840,GO:0005622,GO:0003735	AT5G39785.1		Protein of unknown function (DUF1666)
Phvul.001G229500	Chr01:49041374-49045251	0I	12I	OK	52.4467	12.9669	-2.01602	0.24724	-3.25465	5e-05	0.00212359	yes	3876	PF03951,PF00120	PTHR20852:SF14,PTHR20852	KOG0683			GO:0016787	AT5G63420.1	emb2746	RNA-metabolising metallo-beta-lactamase family protein
Phvul.008G261800	Chr08:57442367-57446610	0I	12I	OK	47.5771	11.7786	-2.01409	0.247569	-2.65512	0.00035	0.00994562	yes	4242	PF01255	PTHR10291	KOG1602	2.5.1.-		GO:0004356,GO:0006807,GO:0006542	AT5G37600.1	ATGLN1;1,ATGSR1,GLN1;1,GSR 1	glutamine synthase clone R1
Phvul.002G283000	Chr02:44654659-44660362	0I	12I	OK	12.6503	3.13316	-2.01348	0.247675	-2.54515	0.00015	0.00517612	yes	5702	PF01743	PTHR13734:SF12,PTHR13734	KOG2159		K11778	GO:0016765	AT5G58770.1		Undecaprenyl pyrophosphate synthetase family protein
Phvul.002G230700	Chr02:39658171-39658987	0I	12I	OK	20.6529	5.1221	-2.01154	0.248009	-2.53496	0.00145	0.0278141	yes	815						GO:0003723,GO:0016779,GO:0006396	AT5G23690.1		Polynucleotide adenylyltransferase family protein
Phvul.001G220100	Chr01:48264156-48272272	0I	12I	OK	115.638	28.7836	-2.0063	0.248911	-2.8538	5e-05	0.00212359	yes	8115	PF08127,PF00112	PTHR12411,PTHR12411:SF16	KOG1543	3.4.22.1
Phvul.002G270500	Chr02:43575820-43579129	0I	12I	OK	62.2069	15.489	-2.00583	0.248992	-2.64522	0.00015	0.00517612	yes	3308	PF00696	PTHR26059,PTHR26059:SF1		2.7.4.22	K01363	GO:0008234,GO:0006508,GO:0004197,GO:0050790	AT1G02305.1		Cysteine proteinases superfamily protein
Phvul.008G280300	Chr08:58687475-58692751	0I	12I	OK	6.98851	1.74067	-2.00534	0.249076	-2.34553	0.0019	0.0336069	yes	5275	PF06405			1.3.1.80	K09903	GO:0008652	AT3G18680.1		Amino acid kinase family protein
Phvul.002G318100	Chr02:47829515-47833578	0I	12I	OK	10.7684	2.68281	-2.00499	0.249137	-2.23922	0.0013	0.0258362	yes	4062	PF07887				K13545		AT4G37000.1	ACD2,ATRCCR	accelerated cell death 2 (ACD2)
Phvul.001G074900	Chr01:10398672-10402411	0I	12I	OK	12.5671	3.13509	-2.00307	0.249468	-1.95645	0.0028	0.0440401	yes	3738	PF06203						AT1G73805.1		Calmodulin binding protein-like
Phvul.003G137100	Chr03:32935144-32936991	0I	12I	OK	29.4318	7.34657	-2.00223	0.249613	-2.97653	0.0001	0.00373966	yes	1846	PF00320	PTHR10071				GO:0005515	AT5G53420.1		CCT motif family protein
Phvul.002G003100	Chr02:401087-402559	0I	12I	OK	34.5848	8.6379	-2.00139	0.24976	-2.79058	0.0004	0.0109647	yes	1471	PF04570					GO:0003700,GO:0008270,GO:0043565,GO:0006355	AT5G56860.1	GATA21,GNC	GATA type zinc finger transcription factor family protein
Phvul.004G037800	Chr04:4177900-4183020	0I	12I	OK	7.62747	1.90719	-1.99975	0.250042	-2.45394	0.0001	0.00373966	yes	5119							AT5G47060.1		Protein of unknown function (DUF581)
Phvul.009G229900	Chr09:33939665-33943447	0I	12I	OK	15.2361	3.82319	-1.99465	0.25093	-2.42475	5e-05	0.00212359	yes	3781	PF00481	PTHR13832,PTHR13832:SF115	KOG0698				AT1G74160.1
Phvul.006G119700	Chr06:23486414-23489872	0I	12I	OK	5.81665	1.46344	-1.99083	0.251595	-2.32332	0.0013	0.0258362	yes	3457						GO:0003824	AT1G72770.1	HAB1	homology to ABI1
Phvul.003G029300	Chr03:2773359-2773560	0I	12I	OK	490.304	123.405	-1.99028	0.251691	-12.9114	0.00145	0.0278141	yes	200	PF00016	PTHR23321:SF19,PTHR23321					AT3G17120.1
Phvul.009G182800	Chr09:26960005-26962365	0I	12I	OK	11.4237	2.8839	-1.98593	0.252449	-2.51754	0.0016	0.0298352	yes	2359	PF00072	PTHR26402,PTHR26402:SF62				GO:0000287,GO:0016984,GO:0015977,GO:0009536	ATCG00490.1		ribulose-bisphosphate carboxylases
Phvul.002G109100	Chr02:22114907-22117343	0I	12I	OK	14.0869	3.57412	-1.97869	0.253719	-2.7125	0.0004	0.0109647	yes	2435	PF03366	PTHR23195:SF15,PTHR23195	KOG3149		K14492	GO:0000156,GO:0000160,GO:0006355	AT3G48100.1	ARR5,ATRR2,IBC6,RR5	response regulator 5
Phvul.004G048900	Chr04:5699686-5706271	0I	12I	OK	22.6751	5.75385	-1.97851	0.253752	-2.98493	5e-05	0.00212359	yes	6584	PF03005	PTHR13533,PTHR13533:SF3				GO:0006355,GO:0005634	AT5G45600.2	GAS41,TAF14B	YEATS family protein
Phvul.007G258900	Chr07:49692287-49693285	0I	12I	OK	31.1672	7.96398	-1.96847	0.255524	-2.76509	0.00085	0.0190244	yes	997							AT5G15900.1	TBL19	TRICHOME BIREFRINGENCE-LIKE 19
Phvul.007G058200	Chr07:4837525-4838459	0I	12I	OK	15.4576	3.95525	-1.96647	0.255877	-2.53084	0.00085	0.0190244	yes	933	PF07911						AT3G57950.1
Phvul.008G211600	Chr08:52341644-52343151	0I	12I	OK	36.7609	9.40874	-1.9661	0.255944	-2.86272	0.0003	0.00883534	yes	1506	PF05899						AT3G22540.1		Protein of unknown function (DUF1677)
Phvul.011G134600	Chr11:30736444-30740143	0I	12I	OK	26.9822	6.92033	-1.9631	0.256478	-2.99331	0.00015	0.00517612	yes	3698	PF03005	PTHR13533,PTHR13533:SF3					AT2G32650.1		RmlC-like cupins superfamily protein
Phvul.007G073400	Chr07:6693534-6697334	0I	12I	OK	21.9778	5.67756	-1.9527	0.258332	-2.36658	0.0003	0.00883534	yes	3799	PF01554	PTHR11206:SF49,PTHR11206	KOG1347				AT2G42570.1	TBL39	TRICHOME BIREFRINGENCE-LIKE 39
Phvul.006G139500	Chr06:25460299-25462417	0I	12I	OK	17.807	4.60543	-1.95104	0.25863	-2.59076	0.001	0.0213935	yes	2117	PF00550	PTHR20863,PTHR20863:SF5				GO:0015238,GO:0015297,GO:0006855,GO:0055085,GO:0016020	AT4G25640.2	ATDTX35,DTX35,FFT	detoxifying efflux carrier 35
Phvul.007G080600	Chr07:7732339-7735103	0I	12I	OK	152.185	39.3834	-1.95017	0.258786	-3.06557	5e-05	0.00212359	yes	2763	PF00085	PTHR10438	KOG0910			GO:0048037	AT5G47630.1	mtACP3	mitochondrial acyl carrier protein 3
Phvul.003G248900	Chr03:47495927-47501095	0I	12I	OK	4.87412	1.26149	-1.95001	0.258814	-2.35269	0.0007	0.0165305	yes	5167	PF00503	PTHR10218,PTHR10218:SF90	KOG0082			GO:0045454,GO:0016209,GO:0016491,GO:0055114,GO:0015035,GO:0009055,GO:0006662	AT1G76760.1	ATY1,TRX-Y1,TY1	thioredoxin Y1
Phvul.011G045000	Chr11:3880908-3882030	0I	12I	OK	974.408	252.315	-1.9493	0.258942	-3.06672	0.0002	0.00647999	yes	1121	PF00076	PTHR24012,PTHR24012:SF31	KOG0107			GO:0004871,GO:0019001,GO:0007186	AT2G23460.1	ATXLG1,XLG1	extra-large G-protein 1
Phvul.009G023100	Chr09:5302967-5307262	0I	12I	OK	21.9923	5.70603	-1.94644	0.259456	-2.4552	0.0001	0.00373966	yes	4294	PF00483	PTHR22572,PTHR22572:SF10	KOG1322	2.7.7.27		GO:0003676	AT2G21660.1	ATGRP7,CCR2,GR-RBP7,GRP7	cold, circadian rhythm, and rna binding 2
Phvul.008G097000	Chr08:10087750-10091243	0I	12I	OK	21.771	5.6611	-1.94325	0.260029	-2.8765	5e-05	0.00212359	yes	3492	PF00232	PTHR10353	KOG0626		K00975	GO:0016779,GO:0009058	AT4G39210.1	APL3	Glucose-1-phosphate adenylyltransferase family protein
Phvul.005G024100	Chr05:2190447-2192811	0I	12I	OK	65.1311	16.946	-1.9424	0.260183	-3.26128	5e-05	0.00212359	yes	2363	PF04862					GO:0004553,GO:0005975	AT1G02850.2	BGLU11	beta glucosidase 11
Phvul.011G033900	Chr11:2932932-2934192	0I	12I	OK	53.9955	14.2171	-1.92521	0.263302	-3.11561	5e-05	0.00212359	yes	1259	PF00313,PF00098	PTHR11544,PTHR11544:SF12	KOG3070				AT3G08030.1		Protein of unknown function, DUF642
Phvul.011G212600	Chr11:49726182-49727999	0I	12I	OK	24.4909	6.45039	-1.92479	0.263379	-2.82241	0.00015	0.00517612	yes	1816	PF01370	PTHR10366,PTHR10366:SF9	KOG1502		K09250	GO:0003676,GO:0008270,GO:0003677,GO:0006355	AT2G21060.1	ATCSP4,ATGRP2B,GRP2B	glycine-rich protein 2B
Phvul.002G197800	Chr02:35635242-35637954	0I	12I	OK	15.1726	4.00122	-1.92296	0.263714	-2.14379	0.0002	0.00647999	yes	2711	PF07712					GO:0016491,GO:0008152,GO:0003854,GO:0016616,GO:0006694,GO:0055114,GO:0003824,GO:0050662,GO:0044237	AT2G45400.1	BEN1	NAD(P)-binding Rossmann-fold superfamily protein
Phvul.002G140400	Chr02:27440367-27444356	0I	12I	OK	148.88	39.2637	-1.92288	0.263727	-3.16691	5e-05	0.00212359	yes	3988	PF00076	PTHR24012,PTHR24012:SF56	KOG0131				AT5G61820.1
Phvul.006G107800	Chr06:22458553-22460522	0I	12I	OK	39.2408	10.3581	-1.92159	0.263963	-2.72549	0.0001	0.00373966	yes	1968	PF04564,PF05804	PTHR23315:SF30,PTHR23315				GO:0003676	AT2G35410.1		RNA-binding (RRM/RBD/RNP motifs) family protein
Phvul.006G075900	Chr06:19495541-19497535	0I	12I	OK	15.2748	4.03356	-1.92103	0.264066	-2.54263	0.0005	0.0129251	yes	1993	PF00141			1.11.1.7		GO:0004842,GO:0016567,GO:0000151	AT3G07360.1	ATPUB9,PUB9	plant U-box 9
Phvul.010G002900	Chr10:616978-620331	0I	12I	OK	21.5524	5.69417	-1.92029	0.264201	-2.85954	5e-05	0.00212359	yes	3352	PF00686	PTHR10357,PTHR10357:SF64			K00430	GO:0004601,GO:0020037,GO:0006979,GO:0055114	AT5G58400.1		Peroxidase superfamily protein
Phvul.002G171000	Chr02:31743095-31744932	0I	12I	OK	6.12291	1.61808	-1.91993	0.264267	-2.11508	0.00305	0.0466108	yes	1836	PF04770					GO:2001070,GO:0005975,GO:0003824	AT5G01260.2		Carbohydrate-binding-like fold
Phvul.003G261900	Chr03:48978645-48982072	0I	12I	OK	60.7349	16.0725	-1.91793	0.264634	-2.61053	0.0004	0.0109647	yes	3426	PF03171	PTHR10209,PTHR10209:SF55	KOG0143	1.14.11.9			AT5G39760.1	AtHB23,HB23	homeobox protein 23
Phvul.007G268200	Chr07:50655487-50659577	0I	12I	OK	2.45308	0.649493	-1.91721	0.264766	-2.05526	0.00295	0.0456052	yes	4089	PF00069,PF00560	PTHR24420,PTHR24420:SF467	KOG1187		K00475	GO:0016491,GO:0016706,GO:0055114	AT3G51240.1	F3\'H,F3H,TT6	flavanone 3-hydroxylase
Phvul.009G007600	Chr09:1199328-1204658	0I	12I	OK	34.641	9.18068	-1.91581	0.265024	-2.80043	0.0001	0.00373966	yes	5329	PF00083	PTHR24063,PTHR24063:SF85	KOG0254			GO:0004672,GO:0005524,GO:0006468,GO:0005515	AT2G01820.1		Leucine-rich repeat protein kinase family protein
Phvul.009G033200	Chr09:7239359-7256403	0I	12I	OK	31.5429	8.39131	-1.91035	0.266028	-2.61032	0.0001	0.00373966	yes	17043	PF00128,PF02922	PTHR10357:SF75,PTHR10357	KOG0470	3.2.1.-		GO:0022857,GO:0055085,GO:0016021	AT4G35300.1	TMT2	tonoplast monosaccharide transporter2
Phvul.002G229200	Chr02:39496449-39498151	0I	12I	OK	38.6341	10.2814	-1.90984	0.266122	-2.97426	0.00015	0.00517612	yes	1701	PF01190				K02438	GO:0003824,GO:0043169,GO:0005975,GO:0004553	AT4G09020.1	ATISA3,ISA3	isoamylase 3
Phvul.009G119300	Chr09:17723937-17724991	0I	12I	OK	32.2388	8.60263	-1.90595	0.266841	-2.8626	0.00035	0.00994562	yes	1053	PF00403	PTHR22814,PTHR22814:SF26	KOG1603				AT2G34700.1		Pollen Ole e 1 allergen and extensin family protein
Phvul.003G153300	Chr03:35779351-35780070	0I	12I	OK	46.3305	12.3752	-1.90451	0.267107	-3.06329	0.00045	0.0119541	yes	718						GO:0046872,GO:0030001	AT4G38580.1	ATFP6,FP6,HIPP26	farnesylated protein 6
Phvul.011G097600	Chr11:10135055-10136939	0I	12I	OK	191.182	51.0737	-1.90429	0.267147	-3.1673	5e-05	0.00212359	yes	1883	PF06916	PTHR21377	KOG4526				AT4G30845.1
Phvul.007G088800	Chr07:8973609-8980492	0I	12I	OK	6.50155	1.73925	-1.90232	0.267513	-2.39968	0.0005	0.0129251	yes	6882	PF01061,PF00005	PTHR19241,PTHR19241:SF23	KOG0061				AT2G27290.1		Protein of unknown function (DUF1279)
Phvul.009G199900	Chr09:29621867-29624954	0I	12I	OK	6.18083	1.65675	-1.89945	0.268047	-2.35264	0.00075	0.0173678	yes	3086	PF01535	PTHR24015				GO:0005524,GO:0016887,GO:0016020	AT1G71960.1	ABCG25,ATABCG25	ATP-binding casette family G25
Phvul.002G193800	Chr02:35038319-35040948	0I	12I	OK	35.0678	9.41393	-1.89728	0.268449	-3.01628	5e-05	0.00212359	yes	2628	PF02492						AT5G55740.1	CRR21	Tetratricopeptide repeat (TPR)-like superfamily protein
Phvul.004G072000	Chr04:10947918-10949791	0I	12I	OK	49.8852	13.3964	-1.89677	0.268545	-2.98992	5e-05	0.00212359	yes	1872	PF06351			5.3.99.6	K03189		AT2G34470.2	PSKF109,UREG	urease accessory protein G
Phvul.011G024700	Chr11:2054939-2056988	0I	12I	OK	39.0794	10.5007	-1.89593	0.268702	-2.38227	0.00075	0.0173678	yes	2048	PF02365				K10525	GO:0016853,GO:0009507	AT1G13280.1	AOC4	allene oxide cyclase 4
Phvul.003G222700	Chr03:44067750-44069548	0I	12I	OK	47.2092	12.704	-1.89378	0.2691	-2.87835	5e-05	0.00212359	yes	1797	PF01756	PTHR10909,PTHR10909:SF11				GO:0003677,GO:0006355	AT2G17040.1	anac036,NAC036	NAC domain containing protein 36
Phvul.009G173000	Chr09:25179763-25181497	0I	12I	OK	11.7123	3.16015	-1.88996	0.269815	-2.27381	0.00105	0.0221576	yes	1733	PF05910					GO:0003997,GO:0006635,GO:0055114,GO:0005777	AT4G16760.1	ACX1,ATACX1	acyl-CoA oxidase 1
Phvul.001G111000	Chr01:30495345-30500339	0I	12I	OK	28.5511	7.72519	-1.8859	0.270574	-2.29544	5e-05	0.00212359	yes	4993	PF01583	PTHR11055	KOG0635	2.7.1.25			AT4G12690.1		Plant protein of unknown function (DUF868)
Phvul.009G090900	Chr09:14099850-14100513	0I	12I	OK	27.1942	7.35894	-1.88573	0.270607	-3.03996	0.0012	0.0243958	yes	662					K00860	GO:0004020,GO:0005524,GO:0000103,GO:0016772,GO:0016301	AT3G03900.1	APK3	adenosine-5\'-phosphosulfate (APS) kinase 3
Phvul.008G224300	Chr08:53774164-53774806	0I	12I	OK	26.5547	7.18716	-1.88547	0.270655	-2.78465	0.0021	0.0360758	yes	641	PF07011						AT5G11090.1		serine-rich protein-related
Phvul.006G062000	Chr06:17937484-17938443	0I	12I	OK	192.452	52.1973	-1.88245	0.271222	-3.51098	5e-05	0.00212359	yes	958							AT2G40080.1	ELF4	Protein of unknown function (DUF1313)
Phvul.004G020100	Chr04:2071129-2072637	0I	12I	OK	15.7597	4.27736	-1.88145	0.271411	-2.42501	0.0007	0.0165305	yes	1507	PF00141			1.11.1.7			AT2G01870.1
Phvul.008G269000	Chr08:57948894-57951436	0I	12I	OK	110.352	29.9883	-1.87964	0.271751	-3.33799	5e-05	0.00212359	yes	2541	PF01248	PTHR23105:SF11,PTHR23105	KOG3387		K00430	GO:0004601,GO:0020037,GO:0006979,GO:0055114	AT3G28200.1		Peroxidase superfamily protein
Phvul.011G216500	Chr11:50206939-50209605	0I	12I	OK	8.09706	2.20848	-1.87434	0.272751	-2.12804	0.0006	0.0148112	yes	2665	PF01535	PTHR24015,PTHR24015:SF125			K12845		AT5G20160.1		Ribosomal protein L7Ae/L30e/S12e/Gadd45 family protein
Phvul.002G093300	Chr02:16830610-16832236	0I	12I	OK	6.25085	1.70595	-1.87348	0.272915	-2.07567	0.00305	0.0466108	yes	1625	PF00201	PTHR11926,PTHR11926:SF15	KOG1192				AT3G49170.1	EMB2261	Tetratricopeptide repeat (TPR)-like superfamily protein
Phvul.006G204400	Chr06:30761456-30767058	0I	12I	OK	22.6205	6.17735	-1.87257	0.273086	-2.66453	0.00015	0.00517612	yes	5601	PF01979	PTHR11647:SF1,PTHR11647	KOG2584	3.5.2.2		GO:0016758,GO:0008152	AT4G34131.1	UGT73B3	UDP-glucosyl transferase 73B3
Phvul.009G040500	Chr09:8136770-8137136	0I	12I	OK	112.637	30.7856	-1.87135	0.273317	-4.26363	0.00165	0.0304788	yes	365					K01464	GO:0016787,GO:0003824,GO:0008152	AT5G12200.1	PYD2	pyrimidine 2
Phvul.003G184100	Chr03:39609834-39611566	0I	12I	OK	72.4578	19.8086	-1.87102	0.273381	-3.47845	0.00085	0.0190244	yes	1731							AT5G24660.1	LSU2	response to low sulfur 2
Phvul.006G179500	Chr06:28933255-28937322	0I	12I	OK	38.1182	10.438	-1.86863	0.273832	-2.7434	5e-05	0.00212359	yes	4066	PF00657	PTHR22835,PTHR22835:SF39					AT5G08040.1	TOM5	mitochondrial import receptor subunit TOM5 homolog
Phvul.009G175600	Chr09:25614600-25618106	0I	12I	OK	15.2651	4.1854	-1.8668	0.274181	-2.03973	0.00145	0.0278141	yes	3505	PF00106	PTHR24320	KOG1208			GO:0016788,GO:0006629	AT5G45950.1		GDSL-like Lipase/Acylhydrolase superfamily protein
Phvul.001G010800	Chr01:949437-950668	0I	12I	OK	504.592	138.377	-1.86651	0.274235	-3.50647	5e-05	0.00212359	yes	1230	PF00085	PTHR10438	KOG0907			GO:0016491,GO:0008152,GO:0003824,GO:0050662,GO:0044237	AT5G50130.1		NAD(P)-binding Rossmann-fold superfamily protein
Phvul.006G014400	Chr06:7036335-7037850	0I	12I	OK	499.894	137.106	-1.86633	0.27427	-3.64205	5e-05	0.00212359	yes	1514	PF11347					GO:0045454,GO:0015035,GO:0009055,GO:0006662	AT3G51030.1	ATTRX H1,ATTRX1,TRX1	thioredoxin H-type 1
Phvul.002G303200	Chr02:46561777-46571782	0I	12I	OK	3.51409	0.965224	-1.86422	0.274673	-1.89492	0.0024	0.0394873	yes	10004	PF02791	PTHR24326,PTHR24326:SF77					AT5G20935.1
Phvul.008G003500	Chr08:409629-414134	0I	12I	OK	41.7337	11.4668	-1.86375	0.274761	-2.68367	5e-05	0.00212359	yes	4504	PF00854	PTHR11654:SF37,PTHR11654	KOG1237				AT4G12750.1		Homeodomain-like transcriptional regulator
Phvul.007G040900	Chr07:3292651-3293735	0I	12I	OK	26.6569	7.32474	-1.86366	0.274778	-2.37182	0.0011	0.0229263	yes	1083	PF04450					GO:0005215,GO:0006857,GO:0016020	AT5G13400.1		Major facilitator superfamily protein
Phvul.003G141200	Chr03:33489097-33492555	0I	12I	OK	19.1818	5.27546	-1.86237	0.275024	-2.15618	0.0008	0.0182153	yes	3457	PF06203						AT2G15220.1		Plant basic secretory protein (BSP) family protein
Phvul.007G180200	Chr07:41700743-41703155	0I	12I	OK	9.29949	2.55986	-1.86108	0.275269	-1.87124	0.00205	0.0354537	yes	2411	PF05890	PTHR13028	KOG3080			GO:0005515	AT5G57180.2	CIA2	chloroplast import apparatus 2
Phvul.002G084700	Chr02:13225636-13227439	0I	12I	OK	4.8081	1.32482	-1.85967	0.275539	-2.10423	0.00325	0.0487485	yes	1802	PF01535	PTHR24015,PTHR24015:SF189					AT3G22660.1		rRNA processing protein-related
Phvul.001G110100	Chr01:29979024-29980904	0I	12I	OK	204.066	56.2331	-1.85955	0.275563	-2.49673	0.00065	0.0157072	yes	1879		PTHR11122:SF5,PTHR11122	KOG1594				AT2G02980.1	OTP85	Pentatricopeptide repeat (PPR) superfamily protein
Phvul.002G118100	Chr02:23927091-23931421	0I	12I	OK	3.68884	1.01814	-1.85724	0.276005	-2.07365	0.00185	0.0329965	yes	4329	PF00083	PTHR24063,PTHR24063:SF85	KOG0254				AT1G64770.1	NDF2,NDH45	NDH-dependent cyclic electron flow 1
Phvul.003G249300	Chr03:47578852-47583238	0I	12I	OK	5.36507	1.48178	-1.85626	0.27619	-2.06243	0.00175	0.0317486	yes	4385	PF00069	PTHR24420,PTHR24420:SF852	KOG1187			GO:0022857,GO:0055085,GO:0016021	AT3G51490.2	TMT3	tonoplast monosaccharide transporter3
Phvul.005G099500	Chr05:29982129-29983171	0I	12I	OK	215.861	59.7706	-1.85259	0.276894	-2.60683	0.00225	0.0378284	yes	1041	PF02469	PTHR10900:SF23,PTHR10900				GO:0004672,GO:0005524,GO:0006468	AT2G23450.1		Protein kinase superfamily protein
Phvul.008G108300	Chr08:12567135-12572927	0I	12I	OK	34.8361	9.6859	-1.84663	0.278042	-2.44748	0.00055	0.0138745	yes	5791							AT1G03870.1	FLA9	FASCICLIN-like arabinoogalactan 9
Phvul.001G036200	Chr01:3469369-3472780	0I	12I	OK	33.4825	9.31468	-1.84583	0.278195	-2.74505	5e-05	0.00212359	yes	3410	PF00173,PF00487	PTHR19353	KOG4232				AT5G48470.1
Phvul.007G205900	Chr07:44474304-44475622	0I	12I	OK	55.8217	15.5355	-1.84525	0.278306	-2.88273	0.0002	0.00647999	yes	1317	PF01679					GO:0020037,GO:0006629,GO:0055114,GO:0016491	AT2G46210.1		Fatty acid/sphingolipid desaturase
Phvul.004G107000	Chr04:34874651-34876446	0I	12I	OK	51.1939	14.2832	-1.84166	0.279002	-2.94596	0.0002	0.00647999	yes	1794	PF00403	PTHR22814,PTHR22814:SF56	KOG1603			GO:0016021	AT3G05890.1	RCI2B	Low temperature and salt responsive protein family
Phvul.006G104500	Chr06:22076443-22083016	0I	12I	OK	10.8081	3.02036	-1.83932	0.279453	-2.31925	0.0006	0.0148112	yes	6572	PF05033,PF10440,PF00856	PTHR22884,PTHR22884:SF23	KOG1082			GO:0046872,GO:0030001	AT1G01490.1		Heavy metal transport/detoxification superfamily protein
Phvul.005G123800	Chr05:34755982-34756378	0I	12I	OK	148.68	41.6225	-1.83678	0.279947	-4.86517	0.0001	0.00373966	yes	395						GO:0005515,GO:0008270,GO:0018024,GO:0034968,GO:0005634	AT3G04380.1	SDG31,SUVR4	SET-domain containing protein lysine methyltransferase family protein
Phvul.005G063400	Chr05:9167854-9171208	0I	12I	OK	13.1625	3.6865	-1.83611	0.280076	-2.35726	0.0011	0.0229263	yes	3353	PF00067	PTHR24282:SF174,PTHR24282	KOG0157				AT3G52740.1
Phvul.002G246900	Chr02:41339190-41344885	0I	12I	OK	68.6824	19.2732	-1.83334	0.280613	-2.10916	0.00035	0.00994562	yes	5694	PF10241	PTHR13511	KOG3443			GO:0005506,GO:0009055,GO:0016705,GO:0020037,GO:0055114	AT3G14690.1	CYP72A15	cytochrome P450, family 72, subfamily A, polypeptide 15
Phvul.002G016800	Chr02:1839142-1844389	0I	12I	OK	133.74	37.5327	-1.83321	0.280639	-2.80158	5e-05	0.00212359	yes	5246	PF00571	PTHR11911,PTHR11911:SF5					AT3G29130.2
Phvul.008G280200	Chr08:58683691-58686022	0I	12I	OK	35.3894	9.94062	-1.83191	0.280893	-2.894	5e-05	0.00212359	yes	2330	PF06405			1.3.1.80		GO:0005515	AT4G36910.1	CDCP2,LEJ2	Cystathionine beta-synthase (CBS) family protein
Phvul.003G024500	Chr03:2165305-2168876	0I	12I	OK	31.7969	8.96718	-1.82616	0.282014	-2.88965	0.0007	0.0165305	yes	3570	PF05180	PTHR20922,PTHR20922:SF13			K13545		AT4G37000.1	ACD2,ATRCCR	accelerated cell death 2 (ACD2)
Phvul.002G239600	Chr02:40606703-40613808	0I	12I	OK	49.912	14.093	-1.82441	0.282357	-2.52721	5e-05	0.00212359	yes	7104	PF00069	PTHR24057	KOG0658			GO:0008270	AT1G68730.1		Zim17-type zinc finger protein
Phvul.002G083000	Chr02:12672222-12679731	0I	12I	OK	109.333	30.8829	-1.82384	0.282466	-1.92636	0.00245	0.0400743	yes	7508	PF02518,PF00183	PTHR11528:SF29,PTHR11528	KOG0019			GO:0004672,GO:0005524,GO:0006468	AT1G06390.1	ATGSK1,ATSK2-3,ATSK22,BIL2,GSK1,SK22	GSK3/SHAGGY-like protein kinase 1
Phvul.003G086100	Chr03:14649989-14652488	0I	12I	OK	51.1971	14.467	-1.8233	0.282575	-2.6949	5e-05	0.00212359	yes	2498	PF01535	PTHR24015				GO:0005524,GO:0051082,GO:0006457,GO:0006950	AT2G04030.1	AtHsp90.5,CR88,EMB1956,Hsp88.1,HSP90.5	Chaperone protein htpG family protein
Phvul.003G209000	Chr03:42364439-42365315	0I	12I	OK	22.828	6.45148	-1.8231	0.282613	-2.33297	0.0024	0.0394873	yes	875							AT4G16390.1		pentatricopeptide (PPR) repeat-containing protein
Phvul.008G152900	Chr08:33405945-33408863	0I	12I	OK	28.0626	7.9342	-1.82249	0.282732	-2.87572	0.00025	0.00767234	yes	2917	PF00892						AT5G50360.1
Phvul.007G077900	Chr07:7274325-7281929	0I	12I	OK	17.1455	4.86046	-1.81867	0.283483	-2.50887	5e-05	0.00212359	yes	7603	PF00664,PF00005	PTHR24223:SF21,PTHR24223	KOG0054			GO:0016020	AT5G40230.1		nodulin MtN21 /EamA-like transporter family protein
Phvul.010G009200	Chr10:1452336-1453111	0I	12I	OK	22.5386	6.43151	-1.80917	0.285355	-2.6814	0.0024	0.0394873	yes	774						GO:0005524,GO:0016887,GO:0042626,GO:0006810,GO:0055085,GO:0016021	AT3G59140.1	ATMRP14,MRP14	multidrug resistance-associated protein 14
Phvul.008G091400	Chr08:9306701-9309904	0I	12I	OK	10.8898	3.11186	-1.80713	0.285759	-2.4543	0.0003	0.00883534	yes	3202	PF03765,PF00650	PTHR23324:SF4,PTHR23324	KOG1471
Phvul.009G044900	Chr09:8700245-8700878	0I	12I	OK	21.166	6.04881	-1.80702	0.28578	-2.7487	0.00315	0.0477124	yes	632	PF03168						AT3G51670.1		SEC14 cytosolic factor family protein / phosphoglyceride transfer family protein
Phvul.008G059000	Chr08:5277833-5283325	0I	12I	OK	15.8725	4.54144	-1.80531	0.28612	-2.27303	0.00125	0.0251295	yes	5491	PF00249	PTHR12802:SF30,PTHR12802	KOG0724				AT5G53730.1		Late embryogenesis abundant (LEA) hydroxyproline-rich glycoprotein family
Phvul.009G073300	Chr09:12182034-12184171	0I	12I	OK	11.8121	3.38887	-1.80139	0.286898	-2.31579	0.00065	0.0157072	yes	2136	PF04564	PTHR22849				GO:0003677	AT4G01280.1		Homeodomain-like superfamily protein
Phvul.010G005100	Chr10:863589-868400	0I	12I	OK	20.1873	5.8079	-1.79736	0.287701	-2.45894	0.0002	0.00647999	yes	4810	PF00534	PTHR12526,PTHR12526:SF168	KOG1111	2.4.1.-		GO:0004842,GO:0016567,GO:0000151	AT3G49810.1		ARM repeat superfamily protein
Phvul.006G199600	Chr06:30440950-30441190	0I	12I	OK	404.558	116.499	-1.79603	0.287966	-9.23514	0.0007	0.0165305	yes	239					K06119	GO:0009058	AT5G01220.1	SQD2	sulfoquinovosyldiacylglycerol 2
Phvul.010G142600	Chr10:41452376-41457734	0I	12I	OK	20.6993	5.9612	-1.79591	0.28799	-2.68201	5e-05	0.00212359	yes	5357	PF07687,PF01546	PTHR11014:SF44,PTHR11014		3.5.1.-
Phvul.010G155000	Chr10:42409777-42414070	0I	12I	OK	28.5666	8.23465	-1.79455	0.288261	-2.22559	0.00095	0.0206426	yes	4292	PF00168,PF00614,PF12357	PTHR18896,PTHR18896:SF11	KOG1329	3.1.4.4	K14664	GO:0016787,GO:0008152	AT1G51760.1	IAR3,JR3	peptidase M20/M25/M40 family protein
Phvul.001G138500	Chr01:38609083-38612821	0I	12I	OK	5.45772	1.57484	-1.79309	0.288553	-2.15073	0.00135	0.0265124	yes	3737	PF00069,PF00560,PF08263	PTHR24420,PTHR24420:SF927	KOG1187		K01115	GO:0005515,GO:0003824,GO:0008152	AT3G15730.1	PLD,PLDALPHA1	phospholipase D alpha 1
Phvul.001G076400	Chr01:10937741-10949631	0I	12I	OK	6.58533	1.90137	-1.79222	0.288728	-2.27946	0.0002	0.00647999	yes	11889	PF07992,PF01645,PF04898,PF00070,PF01493,PF00310	PTHR11938:SF1,PTHR11938	KOG0399	1.4.1.13,1.4.1.14		GO:0004672,GO:0005524,GO:0006468,GO:0005515	AT3G57830.1		Leucine-rich repeat protein kinase family protein
Phvul.009G105600	Chr09:15903858-15907587	0I	12I	OK	37.7919	10.9371	-1.78885	0.289403	-2.68074	0.0001	0.00373966	yes	3728	PF01926	PTHR11649	KOG2486		K00264	GO:0016491,GO:0050660,GO:0055114,GO:0008152,GO:0015930,GO:0016638,GO:0006537,GO:0006807	AT5G53460.1	GLT1	NADH-dependent glutamate synthase 1
Phvul.010G102700	Chr10:36001002-36003906	0I	12I	OK	9.29136	2.69166	-1.78739	0.289695	-2.20589	0.00265	0.0423886	yes	2903						GO:0005525,GO:0015093,GO:0015684,GO:0016021,GO:0005622	AT5G11480.1		P-loop containing nucleoside triphosphate hydrolases superfamily protein
Phvul.001G188600	Chr01:45506494-45509704	0I	12I	OK	11.9819	3.47302	-1.78659	0.289856	-2.26401	0.00115	0.0236676	yes	3209	PF00657	PTHR22835,PTHR22835:SF39					AT1G10340.1		Ankyrin repeat family protein
Phvul.002G017000	Chr02:1884636-1891565	0I	12I	OK	3.49029	1.01325	-1.78436	0.290305	-2.05785	0.0027	0.0429381	yes	6928	PF05911					GO:0016788,GO:0006629	AT5G03610.1		GDSL-like Lipase/Acylhydrolase superfamily protein
Phvul.008G279000	Chr08:58601451-58602404	0I	12I	OK	192.967	56.0201	-1.78434	0.290309	-3.03861	5e-05	0.00212359	yes	952	PF09685						AT2G23360.1		Plant protein of unknown function (DUF869)
Phvul.006G027100	Chr06:11887898-11890806	0I	12I	OK	23.2496	6.75667	-1.78282	0.290614	-2.52442	0.00065	0.0157072	yes	2907	PF12352	PTHR21230:SF1,PTHR21230	KOG3251				AT5G55710.1
Phvul.004G120000	Chr04:38914470-38919076	0I	12I	OK	14.9288	4.33964	-1.78245	0.290689	-2.11884	0.0024	0.0394873	yes	4605	PF03141	PTHR10108,PTHR10108:SF54			K08496		AT2G36900.1	ATMEMB11,MEMB11	membrin 11
Phvul.004G121000	Chr04:39069109-39072216	0I	12I	OK	14.9002	4.34828	-1.77682	0.291827	-2.49657	0.00035	0.00994562	yes	3106	PF03171	PTHR10209,PTHR10209:SF55	KOG0143			GO:0008168,GO:0008152	AT2G45750.1		S-adenosyl-L-methionine-dependent methyltransferases superfamily protein
Phvul.011G042600	Chr11:3708498-3710233	0I	12I	OK	44.5617	13.0084	-1.77636	0.291919	-2.4459	0.00075	0.0173678	yes	1734	PF00170	PTHR22952:SF60,PTHR22952				GO:0016491,GO:0016706,GO:0055114	AT1G06650.2		2-oxoglutarate (2OG) and Fe(II)-dependent oxygenase superfamily protein
Phvul.009G023400	Chr09:5347921-5349238	0I	12I	OK	36.8277	10.7626	-1.77476	0.292242	-2.72749	0.00025	0.00767234	yes	1316	PF00582					GO:0003700,GO:0043565,GO:0046983,GO:0006355	AT1G75390.1	AtbZIP44,bZIP44	basic leucine-zipper 44
Phvul.007G074800	Chr07:6844964-6846175	0I	12I	OK	25.2814	7.39071	-1.77429	0.292338	-2.53502	0.00175	0.0317486	yes	1210	PF00403	PTHR22814,PTHR22814:SF56	KOG1603			GO:0006950	AT2G21620.1	RD2	Adenine nucleotide alpha hydrolases-like superfamily protein
Phvul.008G180100	Chr08:47604378-47606812	0I	12I	OK	37.5208	10.9986	-1.77037	0.293133	-2.82869	0.0003	0.00883534	yes	2433	PF00226	PTHR24077				GO:0046872,GO:0030001	AT1G01490.1		Heavy metal transport/detoxification superfamily protein
Phvul.008G274800	Chr08:58394492-58397428	0I	12I	OK	35.8796	10.5661	-1.76372	0.294488	-2.66501	0.0001	0.00373966	yes	2935	PF00168					GO:0031072	AT2G33735.1		Chaperone DnaJ-domain superfamily protein
Phvul.006G000300	Chr06:39445-46037	0I	12I	OK	12.4667	3.67923	-1.7606	0.295125	-2.32464	0.0005	0.0129251	yes	6591	PF02714	PTHR13018:SF5,PTHR13018	KOG1134			GO:0005515	AT5G55530.1		Calcium-dependent lipid-binding (CaLB domain) family protein
Phvul.007G063900	Chr07:5630096-5632192	0I	12I	OK	17.5829	5.20078	-1.75737	0.295786	-2.44641	0.0003	0.00883534	yes	2095	PF01120	PTHR10030,PTHR10030:SF0				GO:0016020	AT4G22120.1		ERD (early-responsive to dehydration stress) family protein
Phvul.008G007300	Chr08:751997-756063	0I	12I	OK	51.2136	15.1992	-1.75253	0.296781	-2.99038	5e-05	0.00212359	yes	4065	PF01195	PTHR17224	KOG2255			GO:0004560,GO:0005975	AT2G28100.1	ATFUC1,FUC1	alpha-L-fucosidase 1
Phvul.002G102800	Chr02:20660685-20671147	0I	12I	OK	13.2241	3.93403	-1.74909	0.297489	-2.41551	0.0005	0.0129251	yes	10461	PF00232	PTHR10353	KOG0626	3.2.1.21		GO:0004045,GO:0006412	AT5G16140.1		Peptidyl-tRNA hydrolase family protein
Phvul.009G211200	Chr09:31274720-31281566	0I	12I	OK	71.5108	21.3733	-1.74235	0.298882	-2.49033	0.00155	0.029162	yes	6845	PF02095				K01188	GO:0004553,GO:0005975	AT1G26560.1	BGLU40	beta glucosidase 40
Phvul.007G231900	Chr07:47159357-47167521	0I	12I	OK	20.9368	6.26423	-1.74083	0.299197	-2.53982	0.00225	0.0378284	yes	8163						GO:0005199	AT3G22142.1		Bifunctional inhibitor/lipid-transfer protein/seed storage 2S albumin superfamily protein
Phvul.001G249000	Chr01:50710645-50713855	0I	12I	OK	6.34815	1.90067	-1.73983	0.299405	-1.94787	0.00125	0.0251295	yes	3209	PF05701						AT1G04555.1
Phvul.005G152900	Chr05:37989264-37990592	0I	12I	OK	12.9539	3.88085	-1.73894	0.299589	-2.25386	0.0013	0.0258362	yes	1327	PF00036	PTHR10891,PTHR10891:SF141	KOG0027				AT2G40480.1		Plant protein of unknown function (DUF827)
Phvul.006G104600	Chr06:22086069-22087862	0I	12I	OK	14.478	4.34839	-1.7353	0.300345	-2.2412	0.003	0.046101	yes	1792	PF05042				K13448		AT2G43290.1	MSS3	Calcium-binding EF-hand family protein
Phvul.007G131900	Chr07:32354466-32357306	0I	12I	OK	14.3001	4.29616	-1.7349	0.300429	-2.12411	0.00015	0.00517612	yes	2839		PTHR23083:SF102,PTHR23083					AT5G55240.1	ATPXG2	ARABIDOPSIS THALIANA PEROXYGENASE 2
Phvul.003G004400	Chr03:409296-411110	0I	12I	OK	20.3635	6.11995	-1.73439	0.300535	-2.52644	0.0017	0.0311164	yes	1813	PF00857	PTHR11080,PTHR11080:SF11					AT1G04530.1		Tetratricopeptide repeat (TPR)-like superfamily protein
Phvul.008G037300	Chr08:3118911-3119986	0I	12I	OK	23.4554	7.09517	-1.72501	0.302496	-2.38525	0.00155	0.029162	yes	1074	PF00036	PTHR10891:SF137,PTHR10891				GO:0003824,GO:0008152	AT5G23230.1	NIC2	nicotinamidase 2
Phvul.004G026000	Chr04:2648981-2653890	0I	12I	OK	11.7828	3.5673	-1.72378	0.302755	-2.46527	0.0003	0.00883534	yes	4908	PF00069	PTHR24420,PTHR24420:SF661	KOG1187			GO:0005509,GO:0007165,GO:0005578	AT5G39670.1		Calcium-binding EF-hand family protein
Phvul.001G242100	Chr01:50163735-50165948	0I	12I	OK	700.552	212.431	-1.7215	0.303234	-2.57758	0.0003	0.00883534	yes	2212	PF00504	PTHR21649				GO:0004672,GO:0005524,GO:0006468	AT5G15080.1		Protein kinase superfamily protein
Phvul.003G229700	Chr03:45010687-45011794	0I	12I	OK	202.377	61.4902	-1.71862	0.30384	-2.84237	0.0001	0.00373966	yes	1106	PF07534				K08915	GO:0016020,GO:0009765	AT2G40100.1	LHCB4.3	light harvesting complex photosystem II
Phvul.008G070300	Chr08:6312211-6317433	0I	12I	OK	15.4356	4.68997	-1.71861	0.303841	-2.22401	0.00255	0.0411907	yes	5221	PF00398	PTHR11727,PTHR11727:SF7	KOG0820				AT1G32520.1
Phvul.007G202800	Chr07:44232288-44233572	0I	12I	OK	140.499	42.837	-1.71363	0.304892	-2.43088	0.00175	0.0317486	yes	1283	PF04398					GO:0000179,GO:0008649,GO:0000154	AT1G01860.1	PFC1	Ribosomal RNA adenine dimethylase family protein
Phvul.003G105300	Chr03:26084146-26084856	0I	12I	OK	137.55	42.0219	-1.71074	0.305503	-3.04448	0.0004	0.0109647	yes	709	PF05498						AT1G09310.1		Protein of unknown function, DUF538
Phvul.006G064800	Chr06:18304784-18306947	0I	12I	OK	6.74457	2.06575	-1.70706	0.306283	-2.03462	0.00295	0.0456052	yes	2162							AT4G15800.1	RALFL33	ralf-like 33
Phvul.011G073600	Chr11:6644335-6650685	0I	12I	OK	9.94566	3.04857	-1.70594	0.306523	-2.25242	0.0001	0.00373966	yes	6349	PF02309,PF06507,PF02362						AT2G29660.1		zinc finger (C2H2 type) family protein
Phvul.001G000800	Chr01:169086-171622	0I	12I	OK	14.4341	4.42447	-1.70591	0.306529	-1.89556	0.0014	0.0271728	yes	2535	PF00724	PTHR22893,PTHR22893:SF13	KOG0134			GO:0006355,GO:0005634,GO:0003677,GO:0009725	AT5G60450.1	ARF4	auxin response factor 4
Phvul.002G109900	Chr02:22373853-22379158	0I	12I	OK	3.51124	1.07632	-1.70587	0.306536	-2.01903	0.0022	0.0372356	yes	5304	PF05911					GO:0010181,GO:0016491,GO:0055114	AT1G76680.1	ATOPR1,OPR1	12-oxophytodienoate reductase 1
Phvul.004G037200	Chr04:4124964-4126988	0I	12I	OK	200.385	61.4733	-1.70474	0.306776	-2.39758	5e-05	0.00212359	yes	2023	PF12095						AT4G36120.1		Plant protein of unknown function (DUF869)
Phvul.007G091400	Chr07:9325339-9326047	0I	12I	OK	41.7348	12.8138	-1.70355	0.307029	-2.82875	0.00115	0.0236676	yes	707							AT5G39210.1	CRR7	chlororespiratory reduction 7
Phvul.009G083500	Chr09:13222717-13224178	0I	12I	OK	40.7453	12.5111	-1.70342	0.307056	-2.49715	0.0005	0.0129251	yes	1460	PF07911						AT5G61660.1		glycine-rich protein
Phvul.011G189500	Chr11:46613123-46618521	0I	12I	OK	7.98271	2.45147	-1.70323	0.307097	-2.02274	0.00215	0.0366633	yes	5397	PF07690	PTHR24003:SF14,PTHR24003	KOG2615				AT1G72510.1		Protein of unknown function (DUF1677)
Phvul.006G052200	Chr06:16665656-16671472	0I	12I	OK	33.4404	10.2698	-1.70318	0.307108	-2.29314	0.00045	0.0119541	yes	5815	PF00664,PF00005	PTHR24223,PTHR24223:SF20	KOG0054			GO:0022857,GO:0055085,GO:0016021	AT5G13750.1	ZIFL1	zinc induced facilitator-like 1
Phvul.008G035600	Chr08:2960819-2967665	0I	12I	OK	29.2024	8.98577	-1.70037	0.307707	-2.37589	0.0001	0.00373966	yes	6845	PF02861,PF00004,PF07724,PF10431	PTHR11638:SF18,PTHR11638	KOG1051			GO:0005524,GO:0016887,GO:0042626,GO:0006810,GO:0055085,GO:0016021	AT3G13080.1	ATMRP3,MRP3	multidrug resistance-associated protein 3
Phvul.003G017900	Chr03:1584761-1585590	0I	12I	OK	231.677	71.2988	-1.70017	0.307751	-3.20972	0.0004	0.0109647	yes	828					K03695	GO:0005524,GO:0008134,GO:0006355,GO:0019538,GO:0016887	AT5G15450.1	APG6,CLPB-P,CLPB3	casein lytic proteinase B3
Phvul.009G002700	Chr09:558187-558603	0I	12I	OK	67.2914	20.7435	-1.69776	0.308264	-3.49102	0.0033	0.0492397	yes	415							AT2G01755.1
Phvul.002G326400	Chr02:48466094-48477213	0I	12I	OK	8.70544	2.68466	-1.69718	0.308389	-2.34197	0.0001	0.00373966	yes	11118	PF00271,PF00035,PF07717,PF00270,PF04408	PTHR18934:SF68,PTHR18934	KOG0920				AT2G21290.1
Phvul.009G243200	Chr09:35660266-35663382	0I	12I	OK	116.963	36.1579	-1.69367	0.30914	-2.78512	0.0001	0.00373966	yes	3115	PF03473,PF03476	PTHR14237	KOG2362			GO:0003725,GO:0005622,GO:0003676,GO:0005524,GO:0008026,GO:0004386	AT1G48650.1		DEA(D/H)-box RNA helicase family protein
Phvul.009G130200	Chr09:19175520-19178972	0I	12I	OK	10.937	3.3847	-1.69211	0.309472	-1.7642	0.0024	0.0394873	yes	3451	PF02798,PF00043	PTHR11260,PTHR11260:SF31	KOG4420			GO:0003824,GO:0030151,GO:0030170	AT1G30910.1		Molybdenum cofactor sulfurase family protein
Phvul.001G198400	Chr01:46436811-46444971	0I	12I	OK	15.0803	4.67154	-1.6907	0.309778	-2.0642	0.0005	0.0129251	yes	8159	PF01061,PF00005	PTHR19241,PTHR19241:SF23	KOG0061			GO:0005515	AT1G77290.1		Glutathione S-transferase family protein
Phvul.009G232700	Chr09:34352326-34354236	0I	12I	OK	38.5027	11.9738	-1.68508	0.310986	-2.34888	0.0014	0.0271728	yes	1909	PF00320	PTHR10071				GO:0005524,GO:0016887,GO:0016020	AT5G06530.1		ABC-2 type transporter family protein
Phvul.002G019500	Chr02:2146851-2148906	0I	12I	OK	18.4158	5.7402	-1.68177	0.3117	-2.40045	0.00045	0.0119541	yes	2054	PF02234	PTHR10265				GO:0003700,GO:0008270,GO:0043565,GO:0006355	AT5G56860.1	GATA21,GNC	GATA type zinc finger transcription factor family protein
Phvul.006G204100	Chr06:30743265-30744144	0I	12I	OK	26.0092	8.10924	-1.68139	0.311784	-2.50175	0.001	0.0213935	yes	878						GO:0004861,GO:0007050,GO:0005634	AT1G49620.1	ICK5,ICN6,KRP7	Cyclin-dependent kinase inhibitor family protein
Phvul.007G033900	Chr07:2698229-2710226	0I	12I	OK	4.30557	1.34356	-1.68014	0.312052	-2.16699	0.0007	0.0165305	yes	11996	PF00271,PF00035,PF07717,PF00270,PF04408	PTHR18934:SF68,PTHR18934	KOG0920
Phvul.007G197200	Chr07:43699153-43701008	0I	12I	OK	63.0101	19.7363	-1.67473	0.313224	-2.93904	0.00025	0.00767234	yes	1854	PF00838	PTHR11991	KOG1727			GO:0003725,GO:0005622,GO:0003676,GO:0005524,GO:0008026,GO:0004386	AT2G01130.1		DEA(D/H)-box RNA helicase family protein
Phvul.005G118400	Chr05:33955542-33959902	0I	12I	OK	20.0109	6.27305	-1.67355	0.313482	-2.47961	0.00025	0.00767234	yes	4359	PF01103	PTHR12815					AT3G16640.1	TCTP	translationally controlled tumor protein
Phvul.003G295900	Chr03:52114311-52115975	0I	12I	OK	661.642	207.638	-1.67198	0.313822	-2.50811	0.00155	0.029162	yes	1663						GO:0019867	AT3G44160.1		Outer membrane OMP85 family protein
Phvul.009G029200	Chr09:6457468-6459826	0I	12I	OK	16.5958	5.21026	-1.67139	0.313951	-2.10281	0.0027	0.0429381	yes	2357	PF00650	PTHR10174:SF78,PTHR10174	KOG1470				AT2G15890.1	MEE14	maternal effect embryo arrest 14
Phvul.001G010500	Chr01:934080-939800	0I	12I	OK	47.7054	14.9927	-1.6699	0.314277	-2.66403	5e-05	0.00212359	yes	5719	PF01926,PF01018	PTHR11702:SF3,PTHR11702	KOG1489				AT1G22180.2		Sec14p-like phosphatidylinositol transfer family protein
Phvul.008G225600	Chr08:53883688-53886194	0I	12I	OK	110.985	34.8875	-1.66959	0.314344	-2.14628	0.00035	0.00994562	yes	2505		PTHR23083,PTHR23083:SF161				GO:0005525,GO:0015093,GO:0015684,GO:0016021,GO:0005622,GO:0003924,GO:0000287	AT5G18570.1	ATOBGC,CPSAR1,EMB269	GTP1/OBG family protein
Phvul.002G146200	Chr02:28337644-28339852	0I	12I	OK	9.90019	3.11635	-1.6676	0.314777	-2.11097	0.00175	0.0317486	yes	2207	PF00201	PTHR11926,PTHR11926:SF15	KOG1192				AT2G29670.1		Tetratricopeptide repeat (TPR)-like superfamily protein
Phvul.001G247200	Chr01:50602087-50604340	0I	12I	OK	16.1918	5.10735	-1.66462	0.315428	-2.34829	0.00125	0.0251295	yes	2252	PF02153					GO:0016758,GO:0008152	AT1G22360.1	AtUGT85A2,UGT85A2	UDP-glucosyl transferase 85A2
Phvul.004G060400	Chr04:8113605-8125045	0I	12I	OK	15.8196	4.99186	-1.66406	0.315549	-2.24223	0.00185	0.0329965	yes	11439	PF01535	PTHR24015,PTHR24015:SF7				GO:0004665,GO:0008977,GO:0006571,GO:0055114,GO:0004616,GO:0006098,GO:0016491	AT5G34930.1		arogenate dehydrogenase
Phvul.002G264600	Chr02:43038692-43039884	0I	12I	OK	39.5047	12.4797	-1.66244	0.315904	-2.57505	0.00055	0.0138745	yes	1191	PF00504						AT4G35850.1		Pentatricopeptide repeat (PPR) superfamily protein
Phvul.011G099500	Chr11:10709765-10712263	0I	12I	OK	13.5608	4.28935	-1.66061	0.316305	-2.2283	0.0007	0.0165305	yes	2497	PF11250						AT2G21970.1	2014-09-02	stress enhanced protein 2
Phvul.006G115800	Chr06:23108406-23109908	0I	12I	OK	12.8486	4.06616	-1.65988	0.316467	-2.34211	0.00105	0.0221576	yes	1501							AT5G22090.1		Protein of unknown function (DUF3049)
Phvul.006G186800	Chr06:29531577-29537276	0I	12I	OK	103.103	32.6302	-1.65981	0.316482	-2.59176	5e-05	0.00212359	yes	5698	PF01979	PTHR11647:SF4,PTHR11647	KOG2584	3.5.2.5			AT2G46630.1
Phvul.007G279300	Chr07:51577292-51579260	0I	12I	OK	35.7898	11.3382	-1.65836	0.3168	-2.12827	0.0026	0.0417761	yes	1967	PF04720				K01466	GO:0016787	AT4G04955.1	ALN,ATALN	allantoinase
Phvul.008G008200	Chr08:821595-822456	0I	12I	OK	238.56	75.675	-1.65646	0.317216	-2.55463	0.0014	0.0271728	yes	860	PF00234						AT3G22970.1		Protein of unknown function (DUF506)
Phvul.006G103300	Chr06:21972773-21976312	0I	12I	OK	24.1728	7.67052	-1.65599	0.31732	-2.45931	0.0004	0.0109647	yes	3538	PF00248	PTHR11732:SF12,PTHR11732	KOG1575				AT3G18280.1		Bifunctional inhibitor/lipid-transfer protein/seed storage 2S albumin superfamily protein
Phvul.011G084200	Chr11:8039668-8042648	0I	12I	OK	25.1658	7.99825	-1.65371	0.317822	-2.27477	0.00045	0.0119541	yes	2979	PF00403	PTHR22814:SF13,PTHR22814	KOG1603			GO:0055114,GO:0016491	AT1G60710.1	ATB2	NAD(P)-linked oxidoreductase superfamily protein
Phvul.007G082600	Chr07:8152269-8154568	0I	12I	OK	14.8995	4.74428	-1.651	0.318419	-2.25156	0.00265	0.0423886	yes	2298	PF00141					GO:0046872,GO:0030001	AT5G60800.1		Heavy metal transport/detoxification superfamily protein
Phvul.008G143400	Chr08:26081401-26084421	0I	12I	OK	16.9236	5.38939	-1.65084	0.318454	-2.15257	0.0004	0.0109647	yes	3019	PF03514					GO:0004601,GO:0020037,GO:0006979,GO:0055114	AT1G71695.1		Peroxidase superfamily protein
Phvul.004G018700	Chr04:1925762-1928736	0I	12I	OK	82.8967	26.4009	-1.65073	0.31848	-2.7957	5e-05	0.00212359	yes	2973	PF00892		KOG4510				AT4G00150.1	ATHAM3,HAM3	GRAS family transcription factor
Phvul.001G099500	Chr01:22170547-22178636	0I	12I	OK	15.0417	4.80088	-1.6476	0.319171	-2.18508	0.00135	0.0265124	yes	8088	PF02559,PF00270	PTHR24031,PTHR24031:SF85				GO:0016020	AT3G28050.1		nodulin MtN21 /EamA-like transporter family protein
Phvul.008G048200	Chr08:4271228-4273541	0I	12I	OK	10.7433	3.43097	-1.64675	0.319359	-2.21434	0.00265	0.0423886	yes	2312	PF02536	PTHR13068				GO:0003676,GO:0005524,GO:0008026,GO:0003677,GO:0016787,GO:0006355,GO:0003700	AT3G02060.1		DEAD/DEAH box helicase, putative
Phvul.005G031500	Chr05:2923558-2926929	0I	12I	OK	45.9276	14.6795	-1.64556	0.319623	-2.31901	0.00045	0.0119541	yes	3370	PF00106	PTHR24322	KOG0725				AT3G18870.1		Mitochondrial transcription termination factor family protein
Phvul.011G083600	Chr11:7991018-7993530	0I	12I	OK	100.27	32.0687	-1.64465	0.319823	-2.25669	0.0002	0.00647999	yes	2511						GO:0016491,GO:0008152	AT1G52340.1	ABA2,ATABA2,ATSDR1,GIN1,ISI4,SDR1,SIS4,SRE1	NAD(P)-binding Rossmann-fold superfamily protein
Phvul.001G083000	Chr01:14547184-14549317	0I	12I	OK	192.214	61.7413	-1.63841	0.321211	-2.01524	0.00325	0.0487485	yes	2132	PF02797,PF00195	PTHR11877,PTHR11877:SF9		2.3.1.74			AT3G45050.2
Phvul.002G290300	Chr02:45328984-45333280	0I	12I	OK	13.6571	4.38706	-1.63832	0.321229	-2.05345	0.002	0.0348168	yes	4295	PF01225,PF02875,PF08245	PTHR23135,PTHR23135:SF4			K00660	GO:0016746,GO:0009058,GO:0016747,GO:0006633,GO:0016020,GO:0008610,GO:0004315,GO:0008415	AT5G13930.1	ATCHS,CHS,TT4	Chalcone and stilbene synthase family protein
Phvul.006G120500	Chr06:23561097-23562798	0I	12I	OK	92.9723	29.935	-1.63497	0.321978	-2.4489	0.00055	0.0138745	yes	1700						GO:0005524,GO:0009058,GO:0016874	AT1G63680.1	ATMURE,MURE,PDE316	acid-amino acid ligases;ligases;ATP binding;ATP binding;ligases
Phvul.007G068100	Chr07:6130689-6131497	0I	12I	OK	56.6166	18.263	-1.6323	0.322573	-2.72427	0.0009	0.0198447	yes	807
Phvul.008G264900	Chr08:57645553-57650312	0I	12I	OK	11.779	3.8051	-1.63022	0.323041	-2.09916	0.00265	0.0423886	yes	4758	PF01423	PTHR10701	KOG3168				AT5G52190.1		Sugar isomerase (SIS) family protein
Phvul.008G093100	Chr08:9531270-9533209	0I	12I	OK	22.7806	7.3845	-1.62524	0.324157	-1.8145	0.0032	0.0482546	yes	1938	PF00366	PTHR10744	KOG1740		K11086		AT5G44500.1		Small nuclear ribonucleoprotein family protein
Phvul.001G148700	Chr01:40199618-40202216	0I	12I	OK	11.7954	3.82988	-1.62285	0.324693	-2.08426	0.0018	0.0323616	yes	2597	PF00128,PF02922	PTHR10357:SF75,PTHR10357	KOG0470		K02961	GO:0003735,GO:0006412,GO:0005622,GO:0005840	AT1G49400.1	emb1129	Nucleic acid-binding, OB-fold-like protein
Phvul.008G089000	Chr08:8987712-8989411	0I	12I	OK	226.638	73.6816	-1.62101	0.325107	-2.72146	0.0003	0.00883534	yes	1698	PF04525					GO:0003824,GO:0043169,GO:0005975,GO:0004553	AT1G03310.1	ATISA2,BE2,DBE1,ISA2	debranching enzyme 1
Phvul.011G034900	Chr11:3061387-3062803	0I	12I	OK	12.3844	4.03068	-1.61943	0.325464	-2.17657	0.0025	0.0406406	yes	1415	PF00249	PTHR10641	KOG0048				AT5G01750.2		Protein of unknown function (DUF567)
Phvul.008G114600	Chr08:13916684-13921132	0I	12I	OK	14.5274	4.7288	-1.61923	0.325509	-2.1269	0.00115	0.0236676	yes	4447	PF11891				K09422	GO:0003677	AT4G34990.1	AtMYB32,MYB32	myb domain protein 32
Phvul.011G125200	Chr11:26734317-26735830	0I	12I	OK	17.4114	5.67644	-1.61697	0.326019	-2.28932	0.00105	0.0221576	yes	1512	PF00847						AT2G37860.3	LCD1	Protein of unknown function (DUF3411)
Phvul.005G117500	Chr05:33831762-33835341	0I	12I	OK	22.5888	7.37607	-1.61468	0.326537	-2.10054	0.00205	0.0354537	yes	3578	PF02469	PTHR10900:SF38,PTHR10900	KOG1437		K09286	GO:0003700,GO:0006355	AT5G44210.1	ATERF-9,ATERF9,ERF9	erf domain protein 9
Phvul.005G090800	Chr05:26046381-26048161	0I	12I	OK	170.746	55.794	-1.61367	0.326766	-2.48191	0.00075	0.0173678	yes	1779	PF05757						AT5G06390.1	FLA17	FASCICLIN-like arabinogalactan protein 17 precursor
Phvul.003G078400	Chr03:12300929-12305553	0I	12I	OK	18.1773	5.94867	-1.6115	0.327258	-2.35939	0.00025	0.00767234	yes	4623	PF00069,PF00036	PTHR24347,PTHR24347:SF13	KOG0032	2.7.11.1	K08901	GO:0005509,GO:0015979,GO:0009523,GO:0009654,GO:0019898	AT3G01440.1	PQL1,PQL2	PsbQ-like 1
Phvul.001G020500	Chr01:1766461-1767464	0I	12I	OK	42.4044	13.8794	-1.61127	0.32731	-2.6963	0.00085	0.0190244	yes	1002	PF07859	PTHR23024:SF10,PTHR23024	KOG1515		K13412	GO:0004672,GO:0005524,GO:0006468	AT4G04720.1	CPK21	calcium-dependent protein kinase 21
Phvul.009G188100	Chr09:27886495-27889348	0I	12I	OK	4.70343	1.54041	-1.61039	0.327508	-1.94077	0.00305	0.0466108	yes	2852	PF03634	PTHR11584:SF275,PTHR11584				GO:0016787,GO:0008152	AT3G48700.1	ATCXE13,CXE13	carboxyesterase 13
Phvul.004G080700	Chr04:13857947-13859844	0I	12I	OK	108.027	35.3912	-1.60993	0.327614	-2.52214	0.00025	0.00767234	yes	1896							AT3G47620.1	AtTCP14,TCP14	TEOSINTE BRANCHED, cycloidea and PCF (TCP) 14
Phvul.002G242600	Chr02:40926782-40940156	0I	12I	OK	7.70639	2.53419	-1.60453	0.328843	-2.1262	0.0004	0.0109647	yes	13373	PF11721,PF07714,PF00560	PTHR24420:SF698,PTHR24420	KOG1187				AT5G18130.1
Phvul.006G145100	Chr06:25880469-25882486	0I	12I	OK	534.672	175.852	-1.60429	0.328897	-2.37763	0.0005	0.0129251	yes	2016	PF04755					GO:0004672,GO:0005524,GO:0006468,GO:0005515	AT1G29750.2	RKF1	receptor-like kinase in flowers 1
Phvul.007G033800	Chr07:2694745-2697611	0I	12I	OK	32.7509	10.7812	-1.60301	0.329188	-2.42588	0.0006	0.0148112	yes	2865	PF00274	PTHR11627	KOG1557	4.1.2.13		GO:0005198,GO:0009507	AT4G04020.1	FIB	fibrillin
Phvul.001G111700	Chr01:30780943-30783995	0I	12I	OK	145.916	48.1863	-1.59844	0.330233	-2.45172	0.0004	0.0109647	yes	3051	PF03953,PF00091	PTHR11588	KOG1376		K01623	GO:0004332,GO:0006096	AT2G01140.1		Aldolase superfamily protein
Phvul.001G188200	Chr01:45470999-45472612	0I	12I	OK	80.553	26.6108	-1.59793	0.330351	-2.91033	0.00105	0.0221576	yes	1612	PF00428	PTHR21141	KOG3449		K07374	GO:0051258,GO:0043234,GO:0003924,GO:0005525,GO:0006184,GO:0007017,GO:0005874	AT5G19770.1	TUA3	tubulin alpha-3
Phvul.011G024400	Chr11:2016236-2017029	0I	12I	OK	94.0066	31.0979	-1.59594	0.330805	-2.91012	0.00075	0.0173678	yes	792						GO:0003735,GO:0006414,GO:0005622,GO:0005840	AT2G27710.4		60S acidic ribosomal protein family
Phvul.002G213000	Chr02:37489067-37492787	0I	12I	OK	18.1868	6.04039	-1.59018	0.33213	-2.34751	0.0019	0.0336069	yes	3719	PF08507						AT3G22210.1
Phvul.001G164700	Chr01:42543459-42546322	0I	12I	OK	59.4622	19.7878	-1.58736	0.332779	-2.00359	0.00105	0.0221576	yes	2862		PTHR23083:SF102,PTHR23083					AT4G33625.1
Phvul.005G107800	Chr05:31664176-31665146	0I	12I	OK	260.265	86.6144	-1.5873	0.332793	-2.62622	0.00045	0.0119541	yes	969	PF12609						AT4G17940.1		Tetratricopeptide repeat (TPR)-like superfamily protein
Phvul.005G045600	Chr05:4866484-4871433	0I	12I	OK	47.3409	15.7874	-1.58432	0.333483	-2.41231	0.0001	0.00373966	yes	4948	PF04146	PTHR12357:SF6,PTHR12357	KOG1901				AT4G28240.1		Wound-responsive family protein
Phvul.007G015300	Chr07:1033170-1037233	0I	12I	OK	42.8851	14.337	-1.58073	0.334312	-2.29245	0.00065	0.0157072	yes	4062	PF01535	PTHR24015					AT1G79270.1	ECT8	evolutionarily conserved C-terminal region 8
Phvul.002G249900	Chr02:41690824-41691751	0I	12I	OK	28.8785	9.66685	-1.57888	0.334742	-2.33995	0.0018	0.0323616	yes	926	PF03446	PTHR22981,PTHR22981:SF31	KOG0409				AT3G59040.1		Tetratricopeptide repeat (TPR)-like superfamily protein
Phvul.011G215100	Chr11:49988994-49992237	0I	12I	OK	13.2052	4.42563	-1.57715	0.335143	-2.20989	0.0018	0.0323616	yes	3242	PF00107,PF08240	PTHR11695,PTHR11695:SF31	KOG1197	1.6.5.5		GO:0004616,GO:0006098,GO:0055114,GO:0016491	AT1G71180.1		6-phosphogluconate dehydrogenase family protein
Phvul.009G010700	Chr09:1762587-1766507	0I	12I	OK	79.3928	26.6173	-1.57664	0.335261	-2.29188	0.0004	0.0109647	yes	3919	PF01535	PTHR24015			K00344	GO:0008270,GO:0016491,GO:0055114	AT5G61510.1		GroES-like zinc-binding alcohol dehydrogenase family protein
Phvul.006G050300	Chr06:16492455-16499080	0I	12I	OK	13.5357	4.53852	-1.57648	0.3353	-2.26497	0.0003	0.00883534	yes	6624	PF03009	PTHR23344	KOG2258				AT5G42310.1		Pentatricopeptide repeat (PPR-like) superfamily protein
Phvul.003G229500	Chr03:44985750-44988457	0I	12I	OK	51.8596	17.3976	-1.57572	0.335475	-2.33758	0.00025	0.00767234	yes	2706	PF01535	PTHR24015				GO:0008889,GO:0006071	AT4G26690.1	GPDL2,MRH5,SHV3	PLC-like phosphodiesterase family protein
Phvul.005G073500	Chr05:12802506-12803213	0I	12I	OK	61.6589	20.7008	-1.57463	0.335731	-2.61877	0.00145	0.0278141	yes	706							AT5G46580.1		pentatricopeptide (PPR) repeat-containing protein
Phvul.002G086700	Chr02:13728741-13731422	0I	12I	OK	58.844	19.7687	-1.57368	0.335951	-2.63761	0.00045	0.0119541	yes	2680	PF03134	PTHR12300,PTHR12300:SF11	KOG1725
Phvul.002G309600	Chr02:47120071-47126513	0I	12I	OK	67.0132	22.521	-1.57317	0.336068	-2.52777	0.0001	0.00373966	yes	6441	PF00390,PF03949	PTHR23406:SF2,PTHR23406	KOG1257	1.1.1.40			AT1G69700.1	ATHVA22C,HVA22C	HVA22 homologue C
Phvul.002G249800	Chr02:41666241-41668006	0I	12I	OK	117.876	39.6278	-1.57268	0.336182	-2.4957	0.0002	0.00647999	yes	1764	PF00190				K00029	GO:0016616,GO:0055114,GO:0051287	AT5G25880.1	ATNADP-ME3,NADP-ME3	NADP-malic enzyme 3
Phvul.008G249300	Chr08:56406702-56408139	0I	12I	OK	17.4058	5.86797	-1.56864	0.337127	-2.23151	0.00145	0.0278141	yes	1436	PF00579,PF01479	PTHR11766	KOG2623	6.1.1.1		GO:0045735	AT1G07750.1		RmlC-like cupins superfamily protein
Phvul.011G045100	Chr11:3888296-3892149	0I	12I	OK	7.8902	2.66499	-1.56593	0.337759	-2.0354	0.0024	0.0394873	yes	3852	PF02536	PTHR13068,PTHR13068:SF3	KOG1267		K01866	GO:0000166,GO:0004812,GO:0005524,GO:0006418,GO:0005737,GO:0003723,GO:0006412,GO:0006437,GO:0004831	AT3G02660.1	emb2768	Tyrosyl-tRNA synthetase, class Ib, bacterial/mitochondrial
Phvul.004G063900	Chr04:8822736-8828964	0I	12I	OK	44.3536	15.0213	-1.56205	0.338671	-2.43334	0.0004	0.0109647	yes	6227	PF03007,PF06974						AT2G21710.1	EMB2219	Mitochondrial transcription termination factor family protein
Phvul.007G034300	Chr07:2760630-2764312	0I	12I	OK	151.569	51.3761	-1.5608	0.338962	-2.53294	0.00015	0.00517612	yes	3681	PF00902					GO:0004144	AT3G49190.1		O-acyltransferase (WSD1-like) family protein
Phvul.008G222000	Chr08:53438584-53443744	0I	12I	OK	8.87234	3.00847	-1.56028	0.339084	-2.08908	0.00175	0.0317486	yes	5159	PF07244,PF01103	PTHR12815	KOG2602		K03118		AT2G01110.1	APG2,PGA2,TATC,UNE3	Sec-independent periplasmic protein translocase
Phvul.006G150600	Chr06:26389882-26391115	0I	12I	OK	175.892	59.7527	-1.55762	0.339712	-2.44948	0.00185	0.0329965	yes	1232	PF00011	PTHR11527,PTHR11527:SF14				GO:0019867	AT5G05520.1		Outer membrane OMP85 family protein
Phvul.009G000300	Chr09:242493-243471	0I	12I	OK	78.8173	26.7954	-1.55653	0.339969	-2.69796	0.00025	0.00767234	yes	977							AT4G21870.1		HSP20-like chaperones superfamily protein
Phvul.003G291300	Chr03:51722677-51727518	0I	12I	OK	25.6199	8.71129	-1.55631	0.34002	-2.40405	0.00105	0.0221576	yes	4840	PF04278
Phvul.005G115800	Chr05:33506802-33509069	0I	12I	OK	16.822	5.72962	-1.55384	0.340603	-2.21865	0.00185	0.0329965	yes	2266	PF05529	PTHR12701:SF1,PTHR12701	KOG1962				AT3G23710.1		Tic22-like family protein
Phvul.002G067200	Chr02:8154165-8156347	0I	12I	OK	49.0056	16.6987	-1.55321	0.340751	-2.41465	0.0006	0.0148112	yes	2181	PF02183,PF00046	PTHR24326,PTHR24326:SF218				GO:0006886,GO:0005783,GO:0016021	AT5G42570.1		B-cell receptor-associated 31-like
Phvul.007G121100	Chr07:21226439-21228185	0I	12I	OK	111.46	38.0687	-1.54985	0.341546	-2.4406	0.0003	0.00883534	yes	1745						GO:0003700,GO:0043565,GO:0006355,GO:0003677,GO:0005634	AT3G01470.1	ATHB-1,ATHB1,HAT5,HB-1,HD-ZIP-1	homeobox 1
Phvul.009G168200	Chr09:24550811-24561900	0I	12I	OK	30.2767	10.3418	-1.54972	0.341576	-2.13172	0.0017	0.0311164	yes	11088							AT3G04550.1
Phvul.002G018400	Chr02:2022095-2026831	0I	12I	OK	33.1049	11.3161	-1.54867	0.341826	-2.36893	0.0005	0.0129251	yes	4735	PF01764	PTHR10992,PTHR10992:SF274	KOG4569				AT3G48500.1	PDE312,PTAC10	Nucleic acid-binding, OB-fold-like protein
Phvul.006G054100	Chr06:16963138-16965436	0I	12I	OK	14.8167	5.07138	-1.54677	0.342275	-2.07139	0.0028	0.0440401	yes	2297	PF00067	PTHR24298:SF44,PTHR24298	KOG0156			GO:0004806,GO:0006629	AT5G42930.1		alpha/beta-Hydrolases superfamily protein
Phvul.005G104600	Chr05:31132378-31135657	0I	12I	OK	36.6286	12.5472	-1.54561	0.342552	-2.24457	0.0016	0.0298352	yes	3278	PF01357,PF03330					GO:0005506,GO:0009055,GO:0016705,GO:0020037,GO:0055114	AT3G26300.1	CYP71B34	cytochrome P450, family 71, subfamily B, polypeptide 34
Phvul.006G047000	Chr06:16048870-16060227	0I	12I	OK	9.06167	3.10722	-1.54415	0.342897	-1.94975	0.00195	0.0341883	yes	11356	PF00128,PF02806,PF02922	PTHR10357:SF27,PTHR10357	KOG0470				AT4G28250.1	ATEXPB3,ATHEXP BETA 1.6,EXPB3	expansin B3
Phvul.006G203300	Chr06:30704174-30705898	0I	12I	OK	145.841	50.1078	-1.54129	0.343578	-2.69917	0.0012	0.0243958	yes	1723	PF00254	PTHR10516	KOG0544	5.2.1.8		GO:0003824,GO:0043169,GO:0005975,GO:0004553	AT3G20440.2	BE1,EMB2729	Alpha amylase family protein
Phvul.009G171500	Chr09:25016187-25018700	0I	12I	OK	612.555	210.488	-1.5411	0.343623	-2.1319	0.00175	0.0317486	yes	2512	PF00076	PTHR24012,PTHR24012:SF56	KOG0131		K01802	GO:0006457	AT5G64350.1	ATFKBP12,FKBP12	FK506-binding protein 12
Phvul.006G113700	Chr06:22907063-22909082	0I	12I	OK	25.1514	8.64572	-1.54058	0.343747	-2.2143	0.0007	0.0165305	yes	2018	PF00026	PTHR13683,PTHR13683:SF98	KOG1339			GO:0003676	AT4G24770.1	ATRBP31,ATRBP33,CP31,RBP31	31-kDa RNA binding protein
Phvul.009G225500	Chr09:33417587-33418981	0I	12I	OK	670.528	230.845	-1.53837	0.344273	-2.16097	0.00335	0.049762	yes	1393	PF00504	PTHR21649				GO:0004190,GO:0006508	AT1G01300.1		Eukaryotic aspartyl protease family protein
Phvul.009G057800	Chr09:10522837-10524970	0I	12I	OK	70.9773	24.5201	-1.53339	0.345464	-2.46917	0.0003	0.00883534	yes	2132	PF04072				K08908	GO:0016020,GO:0009765	AT1G19150.1	LHCA2*1,LHCA6	photosystem I light harvesting complex gene 6
Phvul.007G156300	Chr07:38070609-38073154	0I	12I	OK	20.1319	6.96445	-1.5314	0.345941	-1.77904	0.00295	0.0456052	yes	2544	PF04438	PTHR13241:SF2,PTHR13241	KOG2857			GO:0008168	AT5G42760.1		Leucine carboxyl methyltransferase
Phvul.008G166000	Chr08:42855236-42859627	0I	12I	OK	83.7895	28.9966	-1.53089	0.346065	-2.2905	0.0009	0.0198447	yes	4390	PF03171	PTHR10209,PTHR10209:SF55	KOG0143	1.14.11.23			AT4G28820.2		HIT-type Zinc finger family protein
Phvul.007G279100	Chr07:51567655-51570966	0I	12I	OK	59.1972	20.4881	-1.53074	0.346099	-2.08496	0.00265	0.0423886	yes	3310					K05278	GO:0016491,GO:0016706,GO:0055114	AT5G08640.1	ATFLS1,FLS,FLS1	flavonol synthase 1
Phvul.006G207600	Chr06:30992577-30993274	0I	12I	OK	58.4657	20.2755	-1.52785	0.346793	-2.7475	0.0013	0.0258362	yes	696	PF00226	PTHR24078					AT3G55760.1
Phvul.001G138600	Chr01:38622965-38625891	0I	12I	OK	19.9853	6.9581	-1.52217	0.348161	-2.26241	0.00055	0.0138745	yes	2925	PF00010	PTHR10985:SF42,PTHR10985				GO:0031072	AT4G13830.2	J20	DNAJ-like 20
Phvul.002G273700	Chr02:43830487-43836322	0I	12I	OK	13.7049	4.77646	-1.52067	0.348522	-2.04432	0.0012	0.0243958	yes	5834	PF03141	PTHR10108,PTHR10108:SF55				GO:0030528,GO:0006355	AT2G42280.1		basic helix-loop-helix (bHLH) DNA-binding superfamily protein
Phvul.008G028800	Chr08:2392229-2396586	0I	12I	OK	17.6311	6.1476	-1.52003	0.348679	-2.02473	0.0021	0.0360758	yes	4356	PF00067	PTHR24286,PTHR24286:SF21	KOG0157			GO:0008168,GO:0008152	AT5G64030.1		S-adenosyl-L-methionine-dependent methyltransferases superfamily protein
Phvul.003G117100	Chr03:29214856-29215724	0I	12I	OK	33.1742	11.5874	-1.5175	0.34929	-2.46036	0.00145	0.0278141	yes	867	PF04043					GO:0005506,GO:0009055,GO:0016705,GO:0020037,GO:0055114	AT3G30180.1	BR6OX2,CYP85A2	brassinosteroid-6-oxidase 2
Phvul.005G067700	Chr05:10575760-10578050	0I	12I	OK	34.7835	12.1682	-1.51529	0.349827	-2.25626	0.0005	0.0129251	yes	2289						GO:0004857,GO:0030599	AT1G47960.1	ATC/VIF1,C/VIF1	cell wall / vacuolar inhibitor of fructosidase 1
Phvul.003G194000	Chr03:40613464-40615689	0I	12I	OK	49.954	17.4954	-1.51362	0.35023	-2.42677	5e-05	0.00212359	yes	2224	PF01535	PTHR24015,PTHR24015:SF153					AT3G15000.1		cobalt ion binding
Phvul.002G036500	Chr02:3589316-3594876	0I	12I	OK	6.93265	2.4326	-1.51091	0.35089	-1.94047	0.0022	0.0372356	yes	5559	PF01535	PTHR24015,PTHR24015:SF20					AT2G45350.1	CRR4	Pentatricopeptide repeat (PPR) superfamily protein
Phvul.004G132800	Chr04:41006001-41007278	0I	12I	OK	22.011	7.72523	-1.51058	0.350971	-2.32094	0.0013	0.0258362	yes	1276	PF07859	PTHR23024:SF10,PTHR23024	KOG1515				AT3G18110.1	EMB1270	Pentatricopeptide repeat (PPR) superfamily protein
Phvul.006G136700	Chr06:25118713-25122866	0I	12I	OK	18.0867	6.35135	-1.50979	0.351161	-1.86066	0.00175	0.0317486	yes	4152	PF03765,PF00650	PTHR23324,PTHR23324:SF18	KOG1471			GO:0016787,GO:0008152	AT5G23530.1	AtCXE18,CXE18	carboxyesterase 18
Phvul.002G060100	Chr02:6489006-6492336	0I	12I	OK	14.1725	4.9909	-1.50572	0.352154	-2.08948	0.00165	0.0304788	yes	3329	PF01571,PF08669	PTHR22602	KOG2929				AT5G47730.1		Sec14p-like phosphatidylinositol transfer family protein
Phvul.001G020100	Chr01:1738877-1742766	0I	12I	OK	47.2219	16.7029	-1.49936	0.353711	-2.33633	0.00025	0.00767234	yes	3888	PF01734	PTHR10470,PTHR10470:SF3	KOG0513		K06980	GO:0004047,GO:0006546,GO:0005737	AT4G12130.1		Glycine cleavage T-protein family
Phvul.002G234400	Chr02:40054410-40055880	0I	12I	OK	50.5386	17.9504	-1.49337	0.355182	-2.3756	0.0017	0.0311164	yes	1469	PF00234					GO:0006629	AT2G26560.1	PLA IIA,PLA2A,PLP2	phospholipase A 2A
Phvul.005G089300	Chr05:25025390-25028428	0I	12I	OK	31.0822	11.0618	-1.49051	0.355889	-2.35798	0.00105	0.0221576	yes	3037	PF00076	PTHR23365	KOG4208				AT1G55260.2		Bifunctional inhibitor/lipid-transfer protein/seed storage 2S albumin superfamily protein
Phvul.003G035600	Chr03:3571815-3577791	0I	12I	OK	20.7575	7.39124	-1.48974	0.356076	-2.19357	0.00275	0.0434764	yes	5975	PF06749					GO:0003676	AT5G04600.1		RNA-binding (RRM/RBD/RNP motifs) family protein
Phvul.004G109900	Chr04:36181097-36183682	0I	12I	OK	10.1298	3.6177	-1.48546	0.357134	-2.04424	0.00145	0.0278141	yes	2584	PF03514						AT1G13380.1		Protein of unknown function (DUF1218)
Phvul.007G080200	Chr07:7705923-7708227	0I	12I	OK	13.0585	4.66597	-1.48474	0.357313	-2.01691	0.0015	0.0284784	yes	2303	PF05633						AT5G52510.1	SCL8	SCARECROW-like 8
Phvul.001G250900	Chr01:50856795-50858190	0I	12I	OK	123.92	44.2876	-1.48444	0.357389	-2.29674	0.002	0.0348168	yes	1394	PF04570						AT1G18740.1		Protein of unknown function (DUF793)
Phvul.001G187400	Chr01:45329769-45331910	0I	12I	OK	103.685	37.1436	-1.48102	0.358235	-2.11648	0.0005	0.0129251	yes	2140	PF04949	PTHR21470					AT1G78020.1		Protein of unknown function (DUF581)
Phvul.006G042600	Chr06:15564017-15571636	0I	12I	OK	23.9034	8.56709	-1.48034	0.358405	-2.09361	0.0018	0.0323616	yes	7618	PF00326	PTHR11731:SF54,PTHR11731	KOG2100				AT2G36410.2		Family of unknown function (DUF662)
Phvul.004G055100	Chr04:7172658-7175967	0I	12I	OK	43.7253	15.6951	-1.47815	0.358948	-2.3428	0.00245	0.0400743	yes	3308						GO:0008236,GO:0006508,GO:0016787	AT5G36210.1		alpha/beta-Hydrolases superfamily protein
Phvul.001G179300	Chr01:44372045-44378693	0I	12I	OK	5.51011	1.98159	-1.47543	0.359628	-2.01237	0.001	0.0213935	yes	6647	PF00664,PF00005	PTHR24221	KOG0055				AT3G01860.1
Phvul.011G002000	Chr11:161272-164811	0I	12I	OK	20.6544	7.45036	-1.47107	0.360715	-2.2766	0.00075	0.0173678	yes	3538	PF00854	PTHR11654:SF37,PTHR11654	KOG1237			GO:0005524,GO:0016887,GO:0042626,GO:0006810,GO:0055085,GO:0016021	AT2G36910.1	ABCB1,ATPGP1,PGP1	ATP binding cassette subfamily B1
Phvul.006G219700	Chr06:31838590-31844247	0I	12I	OK	67.5846	24.5015	-1.46383	0.362531	-2.37572	0.0003	0.00883534	yes	5656	PF00069	PTHR24057	KOG0658	2.7.11.26		GO:0005215,GO:0006857,GO:0016020,GO:0055085,GO:0016021	AT1G22540.1		Major facilitator superfamily protein
Phvul.009G059000	Chr09:10600500-10602389	0I	12I	OK	98.5936	35.7436	-1.46381	0.362535	-2.16911	0.0024	0.0394873	yes	1888	PF05368	PTHR10366,PTHR10366:SF62		1.3.1.-	K03083	GO:0004672,GO:0005524,GO:0006468	AT1G09840.1	ATSK41,SK41	shaggy-like protein kinase 41
Phvul.008G101800	Chr08:11131986-11133371	0I	12I	OK	3184.17	1154.85	-1.46321	0.362685	-2.35592	0.00275	0.0434764	yes	1384	PF01439				K00224	GO:0016491,GO:0008152,GO:0003854,GO:0016616,GO:0006694,GO:0055114,GO:0003824,GO:0050662,GO:0044237,GO:0006813	AT4G39230.1		NmrA-like negative transcriptional regulator family protein
Phvul.007G261500	Chr07:50004542-50006197	0I	12I	OK	15.7721	5.7507	-1.45557	0.364612	-1.9962	0.00245	0.0400743	yes	1654		PTHR11389:SF374,PTHR11389				GO:0046872	AT3G09390.1	ATMT-1,ATMT-K,MT2A	metallothionein 2A
Phvul.009G083800	Chr09:13249917-13268354	0I	12I	OK	6.56841	2.39552	-1.45521	0.364703	-1.89223	0.0024	0.0394873	yes	18436	PF00636,PF03368,PF00271,PF02170,PF00270	PTHR14950,PTHR14950:SF1	KOG0701				AT2G41940.1	ZFP8	zinc finger protein 8
Phvul.008G016200	Chr08:1402120-1402729	0I	12I	OK	51.9571	19.0527	-1.44732	0.366701	-2.61735	0.00235	0.0389498	yes	608	PF01928					GO:0003676,GO:0005524,GO:0008026,GO:0004386,GO:0003723,GO:0004525,GO:0006396,GO:0005515,GO:0016891,GO:0003677,GO:0016787	AT3G43920.2	ATDCL3,DCL3	dicer-like 3
Phvul.007G080400	Chr07:7715979-7717710	0I	12I	OK	557.999	204.731	-1.44653	0.366902	-2.27093	0.0016	0.0298352	yes	1730	PF02496					GO:0006796	AT2G11890.1		adenylate cyclases
Phvul.008G224800	Chr08:53809314-53814596	0I	12I	OK	8.75419	3.21323	-1.44595	0.367051	-1.99303	0.00275	0.0434764	yes	5281						GO:0006950
Phvul.009G136200	Chr09:19998902-20002796	0I	12I	OK	6.84184	2.51377	-1.44453	0.367411	-1.92655	0.00165	0.0304788	yes	3893	PF00069,PF00560,PF08263	PTHR24420,PTHR24420:SF784	KOG1187				AT2G40070.1
Phvul.001G007300	Chr01:592051-595190	0I	12I	OK	17.4507	6.41283	-1.44425	0.367483	-2.1869	0.0012	0.0243958	yes	3138	PF03134	PTHR12300,PTHR12300:SF20	KOG1726			GO:0004672,GO:0005524,GO:0006468,GO:0005515	AT5G48940.1		Leucine-rich repeat transmembrane protein kinase family protein
Phvul.009G023700	Chr09:5456946-5458052	0I	12I	OK	209.186	76.9184	-1.44339	0.367703	-2.36568	0.00215	0.0366633	yes	1105	PF00076	PTHR24012,PTHR24012:SF31	KOG0107				AT5G42560.1		Abscisic acid-responsive (TB2/DP1, HVA22) family protein
Phvul.006G190800	Chr06:29853954-29854913	0I	12I	OK	67.8649	24.9685	-1.44256	0.367915	-2.31022	0.00215	0.0366633	yes	958	PF00467	PTHR11143	KOG3401			GO:0003676	AT2G21660.1	ATGRP7,CCR2,GR-RBP7,GRP7	cold, circadian rhythm, and rna binding 2
Phvul.011G034300	Chr11:2986687-2990574	0I	12I	OK	55.8473	20.5952	-1.43918	0.368777	-1.93829	0.0027	0.0429381	yes	3886	PF06813	PTHR21576,PTHR21576:SF12				GO:0015934,GO:0006412,GO:0003735	AT3G49910.1		Translation protein SH3-like family protein
Phvul.007G161900	Chr07:39023405-39026001	0I	12I	OK	90.4178	33.3542	-1.43874	0.36889	-2.52549	0.00075	0.0173678	yes	2595	PF00043	PTHR11260:SF42,PTHR11260	KOG0406				AT4G34950.1		Major facilitator superfamily protein
Phvul.006G130700	Chr06:24577101-24583854	0I	12I	OK	27.8718	10.2906	-1.43747	0.369212	-2.2924	0.00125	0.0251295	yes	6752		PTHR18901					AT5G02790.1	GSTL3	Glutathione S-transferase family protein
Phvul.011G187300	Chr11:46398883-46401536	0I	12I	OK	13.6711	5.05511	-1.43532	0.369766	-1.84497	0.0023	0.0383662	yes	2652	PF04140		KOG2628				AT5G45170.1		Haloacid dehalogenase-like hydrolase (HAD) superfamily protein
Phvul.002G223300	Chr02:38781110-38783567	0I	12I	OK	48.1186	17.8347	-1.43191	0.37064	-2.16121	0.0017	0.0311164	yes	2456	PF00657	PTHR22835,PTHR22835:SF39				GO:0004671,GO:0006481,GO:0016021	AT5G59500.1		protein C-terminal S-isoprenylcysteine carboxyl O-methyltransferases
Phvul.005G118000	Chr05:33924178-33927717	0I	12I	OK	17.2866	6.40801	-1.4317	0.370692	-2.11222	0.00275	0.0434764	yes	3538	PF07714	PTHR24420,PTHR24420:SF872	KOG1187			GO:0016788,GO:0006629	AT5G14450.1		GDSL-like Lipase/Acylhydrolase superfamily protein
Phvul.009G110500	Chr09:16589772-16595618	0I	12I	OK	7.6612	2.84772	-1.42776	0.371707	-1.98653	0.00145	0.0278141	yes	5845	PF08670,PF01852,PF00046	PTHR24326,PTHR24326:SF218	KOG0483			GO:0004672,GO:0005524,GO:0006468	AT5G22050.2		Protein kinase superfamily protein
Phvul.006G169500	Chr06:28066327-28068723	0I	12I	OK	37.1125	13.8102	-1.42617	0.372117	-2.27675	0.00085	0.0190244	yes	2395	PF00657	PTHR22835,PTHR22835:SF39			K09338	GO:0003700,GO:0043565,GO:0006355	AT4G32880.1	ATHB-8,ATHB8,HB-8	homeobox gene 8
Phvul.005G149700	Chr05:37709639-37712145	0I	12I	OK	9.18373	3.42363	-1.42355	0.372793	-1.9776	0.00215	0.0366633	yes	2505						GO:0016788,GO:0006629	AT1G29670.1		GDSL-like Lipase/Acylhydrolase superfamily protein
Phvul.007G046300	Chr07:3703151-3704672	0I	12I	OK	245.559	91.6059	-1.42255	0.37305	-2.60704	0.00165	0.0304788	yes	1520							AT5G12900.1
Phvul.010G012900	Chr10:2031003-2032962	0I	12I	OK	32.6501	12.189	-1.42151	0.373322	-2.05615	0.0029	0.0450714	yes	1958	PF00067	PTHR24298:SF44,PTHR24298	KOG0156
Phvul.005G019500	Chr05:1697990-1698562	0I	12I	OK	76.1751	28.4436	-1.42122	0.373398	-2.82978	0.00135	0.0265124	yes	571						GO:0005506,GO:0009055,GO:0016705,GO:0020037,GO:0055114	AT4G37370.1	CYP81D8	cytochrome P450, family 81, subfamily D, polypeptide 8
Phvul.003G236800	Chr03:45942391-45946610	0I	12I	OK	16.1497	6.0407	-1.41872	0.374044	-1.89957	0.0012	0.0243958	yes	4218	PF00651,PF03000	PTHR13690:SF174,PTHR13690
Phvul.011G014800	Chr11:1175991-1183489	0I	12I	OK	22.0583	8.26869	-1.41559	0.374856	-1.90131	0.0027	0.0429381	yes	7497	PF00149	PTHR22953	KOG1378			GO:0005515,GO:0004871,GO:0009416	AT5G67385.1		Phototropic-responsive NPH3 family protein
Phvul.007G125700	Chr07:25468937-25474794	0I	12I	OK	53.2552	19.964	-1.41552	0.374874	-2.18116	0.00135	0.0265124	yes	5856	PF01546	PTHR11014,PTHR11014:SF27	KOG2275			GO:0016787	AT4G24890.1	ATPAP24,PAP24	purple acid phosphatase 24
Phvul.006G061500	Chr06:17873022-17877116	0I	12I	OK	13.4273	5.04037	-1.41357	0.375382	-2.00204	0.0031	0.0471477	yes	4093	PF01490	PTHR22950	KOG1303			GO:0016787,GO:0008152,GO:0008233,GO:0006508	AT5G43600.1	ATAAH-2,UAH	ureidoglycolate amidohydrolase
Phvul.002G040200	Chr02:3841995-3847312	0I	12I	OK	7.62941	2.87431	-1.40836	0.376741	-1.87257	0.00245	0.0400743	yes	5316	PF03552	PTHR10587,PTHR10587:SF9					AT5G23810.1	AAP7	amino acid permease 7
Phvul.001G019900	Chr01:1718702-1722496	0I	12I	OK	57.4042	21.6645	-1.40582	0.377403	-2.30224	0.0011	0.0229263	yes	3793	PF01126	PTHR10720	KOG4480			GO:0016760,GO:0030244,GO:0016020	AT3G03050.1	ATCSLD3,CSLD3,KJK	cellulose synthase-like D3
Phvul.004G007100	Chr04:577912-582310	0I	12I	OK	16.4344	6.20728	-1.40468	0.3777	-1.92012	0.0022	0.0372356	yes	4397	PF05691					GO:0004392,GO:0006788,GO:0055114	AT2G26550.2	HO2	heme oxygenase 2
Phvul.006G110400	Chr06:22633798-22634920	0I	12I	OK	120.28	45.4473	-1.40413	0.377846	-2.48213	0.0022	0.0372356	yes	1121	PF06376						AT5G40390.1	SIP1	Raffinose synthase family protein
Phvul.008G235100	Chr08:54898349-54899305	0I	12I	OK	40.7851	15.4292	-1.40238	0.378305	-2.31856	0.0025	0.0406406	yes	955	PF00036	PTHR10891:SF39,PTHR10891	KOG0027				AT3G61640.1	AGP20,AtAGP20	arabinogalactan protein 20
Phvul.004G054500	Chr04:7055373-7057738	0I	12I	OK	213.408	80.7872	-1.40142	0.378558	-2.48839	0.0021	0.0360758	yes	2364	PF01165				K13448	GO:0005509,GO:0007165,GO:0005578	AT1G18210.1		Calcium-binding EF-hand family protein
Phvul.009G106200	Chr09:15972203-15976755	0I	12I	OK	12.4636	4.72614	-1.39899	0.379195	-1.97961	0.00225	0.0378284	yes	4551	PF07714	PTHR24420:SF822,PTHR24420	KOG1187			GO:0003735,GO:0006412,GO:0005622,GO:0005840	AT3G27160.1	GHS1	Ribosomal protein S21 family protein
Phvul.009G093600	Chr09:14411948-14413203	0I	12I	OK	35.899	13.6292	-1.39724	0.379654	-2.27222	0.0018	0.0323616	yes	1254	PF00847					GO:0004672,GO:0005524,GO:0006468	AT3G24550.1	ATPERK1,PERK1	proline extensin-like receptor kinase 1
Phvul.003G043000	Chr03:4793022-4795242	0I	12I	OK	21.3053	8.09046	-1.39692	0.379739	-2.13316	0.00235	0.0389498	yes	2219	PF07983	PTHR16631:SF1,PTHR16631				GO:0003700,GO:0006355	AT5G25390.2	SHN2	Integrase-type DNA-binding superfamily protein
Phvul.001G255300	Chr01:51196356-51201318	0I	12I	OK	12.5647	4.77512	-1.39577	0.380043	-1.75723	0.00275	0.0434764	yes	4961	PF05212						AT1G18650.1	PDCB3	plasmodesmata callose-binding protein 3
Phvul.007G189900	Chr07:42618793-42620096	0I	12I	OK	225.474	85.7216	-1.39523	0.380184	-2.46515	0.00315	0.0477124	yes	1302	PF00238	PTHR11761	KOG0901				AT1G67850.1		Protein of unknown function (DUF707)
Phvul.001G173500	Chr01:43660521-43663198	0I	12I	OK	94.3779	35.9218	-1.39359	0.380617	-2.18636	0.0028	0.0440401	yes	2676	PF00043	PTHR11260:SF42,PTHR11260	KOG0406		K02894	GO:0003735,GO:0006412,GO:0005840	AT1G04480.1		Ribosomal protein L14p/L23e family protein
Phvul.001G024500	Chr01:2190318-2194581	0I	12I	OK	620.557	236.233	-1.39335	0.380679	-1.93125	0.0028	0.0440401	yes	4262	PF00112,PF00396,PF08246	PTHR12411:SF44,PTHR12411	KOG1543	3.4.22.-			AT5G02790.1	GSTL3	Glutathione S-transferase family protein
Phvul.004G053100	Chr04:6786284-6790366	0I	12I	OK	49.0182	18.6675	-1.39278	0.380828	-2.28177	0.0009	0.0198447	yes	4081	PF01230	PTHR23089	KOG3275		K01376	GO:0008234,GO:0006508	AT1G47128.1	RD21,RD21A	Granulin repeat cysteine protease family protein
Phvul.005G033200	Chr05:3056613-3059236	0I	12I	OK	142.3	54.1972	-1.39265	0.380866	-1.89984	0.0011	0.0229263	yes	2622	PF07145						AT3G56490.1	HINT1,HIT3	HIS triad family protein 3
Phvul.008G199700	Chr08:50870778-50875386	0I	12I	OK	8.4021	3.20775	-1.38919	0.38178	-1.88349	0.00315	0.0477124	yes	4607	PF00271,PF00270	PTHR24031,PTHR24031:SF161	KOG0331				AT2G41430.1	CID1,ERD15,LSR1	dehydration-induced protein (ERD15)
Phvul.011G092000	Chr11:9201867-9206038	0I	12I	OK	19.473	7.44409	-1.38731	0.382278	-1.87901	0.0023	0.0383662	yes	4170						GO:0003676,GO:0005524,GO:0008026,GO:0004386	AT3G22330.1	ATRH53,PMH2	putative mitochondrial RNA helicase 2
Phvul.008G117200	Chr08:14589144-14593699	0I	12I	OK	41.624	15.9699	-1.38206	0.38367	-2.13785	0.00125	0.0251295	yes	4554	PF00106	PTHR24310,PTHR24310:SF66	KOG0725	1.1.1.206			AT3G16000.1	MFP1	MAR binding filament-like protein 1
Phvul.007G060600	Chr07:5236720-5244282	0I	12I	OK	4.97667	1.91097	-1.38087	0.383986	-1.84779	0.00255	0.0411907	yes	7561	PF07765	PTHR13140,PTHR13140:SF97	KOG1003		K08081	GO:0016491,GO:0008152,GO:0003824,GO:0050662,GO:0044237	AT2G29360.1		NAD(P)-binding Rossmann-fold superfamily protein
Phvul.010G152900	Chr10:42255214-42259192	0I	12I	OK	62.0632	23.8357	-1.38061	0.384055	-2.01087	0.0023	0.0383662	yes	3977	PF03219						AT3G22790.1		Kinase interacting (KIP1-like) family protein
Phvul.005G023100	Chr05:2055781-2058393	0I	12I	OK	20.7878	7.98373	-1.3806	0.384058	-1.74569	0.003	0.046101	yes	2611	PF04545,PF04542,PF04539				K03301	GO:0005471,GO:0005524,GO:0006810,GO:0016021	AT1G80300.1	ATNTT1,NTT1	nucleotide transporter 1
Phvul.001G136400	Chr01:38226749-38229866	0I	12I	OK	36.0297	13.858	-1.37847	0.384627	-2.06455	0.00175	0.0317486	yes	3116	PF00709	PTHR11846	KOG1355	6.3.4.4		GO:0003677,GO:0003700,GO:0016987,GO:0006352,GO:0006355	AT5G13730.1	SIG4,SIGD	sigma factor 4
Phvul.003G282500	Chr03:50826291-50826889	0I	12I	OK	226.389	87.8084	-1.36637	0.387865	-3.06446	0.0016	0.0298352	yes	597	PF00304				K01939	GO:0000287,GO:0004019,GO:0005525,GO:0006164,GO:0005737	AT3G57610.1	ADSS	adenylosuccinate synthase
Phvul.004G144500	Chr04:42465441-42469539	0I	12I	OK	208.097	80.8268	-1.36435	0.388409	-2.08143	0.00135	0.0265124	yes	4097	PF00282	PTHR11999,PTHR11999:SF1	KOG1383	4.1.1.15		GO:0006952	AT2G02130.1	LCR68,PDF2.3	low-molecular-weight cysteine-rich 68
Phvul.003G168000	Chr03:37758618-37762844	0I	12I	OK	12.2754	4.80127	-1.35428	0.391129	-1.74152	0.00295	0.0456052	yes	4225	PF07714	PTHR24420,PTHR24420:SF661	KOG1187		K01580	GO:0016831,GO:0030170,GO:0019752,GO:0006536,GO:0004351	AT3G17760.1	GAD5	glutamate decarboxylase 5
Phvul.002G043700	Chr02:4112367-4118243	0I	12I	OK	15.4257	6.08783	-1.34134	0.394655	-1.90009	0.0024	0.0394873	yes	5875	PF03638	PTHR12446:SF4,PTHR12446	KOG1171			GO:0004672,GO:0005524,GO:0006468	AT5G15080.1		Protein kinase superfamily protein
Phvul.005G057100	Chr05:7567409-7571938	0I	12I	OK	102.831	40.7218	-1.33641	0.396007	-2.306	0.00095	0.0206426	yes	4528	PF02410	PTHR21043					AT4G14770.1	ATTCX2,TCX2	TESMIN/TSO1-like CXC 2
Phvul.008G002900	Chr08:347384-349421	0I	12I	OK	63.1499	25.0972	-1.33125	0.397423	-2.28361	0.0011	0.0229263	yes	2036	PF00463	PTHR21631,PTHR21631:SF4					AT3G12930.1		Lojap-related protein
Phvul.009G117900	Chr09:17576916-17582488	0I	12I	OK	43.258	17.1989	-1.33065	0.397589	-2.13598	0.0007	0.0165305	yes	5571	PF03094					GO:0003824,GO:0008152	AT2G43180.4		Phosphoenolpyruvate carboxylase family protein
Phvul.003G185300	Chr03:39720707-39724920	0I	12I	OK	48.4905	19.2911	-1.32977	0.397833	-1.96861	0.00275	0.0434764	yes	4212	PF07983	PTHR16631:SF1,PTHR16631			K08472	GO:0008219,GO:0016021	AT4G02600.1	ATMLO1,MLO1	Seven transmembrane MLO family protein
Phvul.010G097000	Chr10:35043619-35049071	0I	12I	OK	17.0656	6.79862	-1.32778	0.398382	-1.98491	0.00235	0.0389498	yes	5451	PF03479						AT1G18650.1	PDCB3	plasmodesmata callose-binding protein 3
Phvul.011G038400	Chr11:3331334-3334005	0I	12I	OK	47.1804	18.8035	-1.32719	0.398545	-2.13814	0.0026	0.0417761	yes	2670	PF00248	PTHR11732:SF34,PTHR11732	KOG1577	1.1.1.200			AT2G45850.1		AT hook motif DNA-binding family protein
Phvul.006G061200	Chr06:17827844-17834542	0I	12I	OK	39.5737	15.7846	-1.32603	0.398866	-2.10801	0.00145	0.0278141	yes	6697	PF12049				K00085	GO:0055114,GO:0016491	AT2G21250.1		NAD(P)-linked oxidoreductase superfamily protein
Phvul.002G045100	Chr02:4200121-4200967	0I	12I	OK	60.9704	24.3982	-1.32134	0.400165	-2.27873	0.00305	0.0466108	yes	845	PF00584						AT4G29400.1		Protein of unknown function (DUF3531)
Phvul.003G014400	Chr03:1319858-1322713	0I	12I	OK	37.476	15.1074	-1.31071	0.403122	-2.15651	0.0012	0.0243958	yes	2854	PF00722,PF06955			2.4.1.207		GO:0006605,GO:0006886,GO:0016020	AT4G14870.1		secE/sec61-gamma protein transport protein
Phvul.001G263600	Chr01:51752740-51755670	0I	12I	OK	72.2623	29.1595	-1.30928	0.403523	-2.08074	0.00285	0.0445491	yes	2929	PF07298				K08235	GO:0004553,GO:0005975,GO:0016762,GO:0006073,GO:0005618,GO:0048046	AT2G01850.1	ATXTH27,EXGT-A3,XTH27	endoxyloglucan transferase A3
Phvul.006G099100	Chr06:21678798-21682842	0I	12I	OK	176.036	71.2172	-1.30558	0.40456	-2.06362	0.00195	0.0341883	yes	4043	PF00291	PTHR10314,PTHR10314:SF8	KOG1252	2.5.1.47			AT1G10830.1	Z-ISO,Z-ISO1.1,Z-ISO1.2	15-cis-zeta-carotene isomerase
Phvul.005G000300	Chr05:18019-21366	0I	12I	OK	30.9719	12.5355	-1.30493	0.404738	-2.12205	0.0011	0.0229263	yes	3346	PF02622				K01738	GO:0003824,GO:0030170,GO:0008152	AT4G14880.1	ATCYS-3A,CYTACS1,OASA1,OLD3	O-acetylserine (thiol) lyase (OAS-TL) isoform A1
Phvul.007G105600	Chr07:12208729-12211176	0I	12I	OK	155.558	63.18	-1.29991	0.406151	-2.47621	0.00315	0.0477124	yes	2446							AT1G33780.1		Protein of unknown function (DUF179)
Phvul.002G165400	Chr02:30682974-30691523	0I	12I	OK	34.1669	13.9126	-1.29621	0.407195	-2.04823	0.00115	0.0236676	yes	8548	PF00067	PTHR25943:SF143,PTHR25943	KOG0157				AT3G52230.1
Phvul.009G185500	Chr09:27386736-27392574	0I	12I	OK	43.9914	18.2505	-1.26929	0.414865	-1.97689	0.00125	0.0251295	yes	5837	PF06203,PF00072	PTHR26402				GO:0005506,GO:0009055,GO:0016705,GO:0020037,GO:0055114	AT4G15110.1	CYP97B3	cytochrome P450, family 97, subfamily B, polypeptide 3
Phvul.007G093700	Chr07:9593245-9595615	0I	12I	OK	43.1669	17.972	-1.26418	0.416338	-2.06735	0.0031	0.0471477	yes	2369	PF00179	PTHR24067,PTHR24067:SF26	KOG0421		K12127	GO:0000156,GO:0000160,GO:0006355,GO:0005515	AT5G61380.1	APRR1,AtTOC1,PRR1,TOC1	CCT motif -containing response regulator protein
Phvul.002G246700	Chr02:41312459-41316966	0I	12I	OK	33.4698	14.0465	-1.25264	0.419677	-1.88762	0.0019	0.0336069	yes	4506	PF04548,PF11886	PTHR10903:SF24,PTHR10903				GO:0016881	AT3G20060.1	UBC19	ubiquitin-conjugating enzyme19
Phvul.007G181500	Chr07:41788175-41790926	0I	12I	OK	17.3827	7.33124	-1.24553	0.421755	-1.89628	0.00235	0.0389498	yes	2750	PF00403	PTHR22814,PTHR22814:SF16	KOG1603			GO:0005525	AT4G02510.1	ATTOC159,PPI2,TOC159,TOC160,TOC86	translocon at the outer envelope membrane of chloroplasts 159
Phvul.005G070300	Chr05:11532986-11536578	0I	12I	OK	38.1284	16.2231	-1.23282	0.425486	-1.97246	0.00285	0.0445491	yes	3591	PF00891,PF08100	PTHR11746	KOG3178			GO:0046872,GO:0030001	AT5G19090.1		Heavy metal transport/detoxification superfamily protein
Phvul.009G020000	Chr09:3819687-3822047	0I	12I	OK	49.8761	21.3543	-1.22382	0.428147	-1.88843	0.00295	0.0456052	yes	2359	PF08241,PF08498	PTHR10108,PTHR10108:SF21	KOG1269	2.1.1.143		GO:0008171,GO:0008168,GO:0046983	AT3G53140.1		O-methyltransferase family protein
Phvul.010G031900	Chr10:4689082-4691820	0I	12I	OK	29.951	12.942	-1.21054	0.432106	-1.82576	0.00295	0.0456052	yes	2737	PF00069,PF01453	PTHR24420:SF845,PTHR24420	KOG1187		K08242	GO:0008168,GO:0008610,GO:0008152,GO:0006694	AT1G20330.1	CVP1,FRL1,SMT2	sterol methyltransferase 2
Phvul.004G161200	Chr04:44318478-44321275	0I	12I	OK	116.643	50.7967	-1.19929	0.435489	-2.1904	0.00295	0.0456052	yes	2796	PF04398					GO:0004672,GO:0005524,GO:0006468,GO:0005529	AT5G60900.1	RLK1	receptor-like protein kinase 1
Phvul.001G117700	Chr01:32934204-32940925	0I	12I	OK	109.368	48.1517	-1.18353	0.440272	-1.85052	0.0025	0.0406406	yes	6720	PF02446			2.4.1.25			AT5G19590.1		Protein of unknown function, DUF538
Phvul.008G224000	Chr08:53746619-53752061	0I	12I	OK	53.0215	23.3647	-1.18225	0.440665	-1.88319	0.0029	0.0450714	yes	5441	PF00168,PF00387,PF00388,PF09279	PTHR10336:SF35,PTHR10336	KOG0169	3.1.4.11	K00705	GO:0004134,GO:0005975	AT2G40840.1	DPE2	disproportionating enzyme 2
Phvul.006G133700	Chr06:24820876-24824475	0I	12I	OK	29.4956	66.6833	1.17683	2.26079	1.86656	0.00255	0.0411907	yes	3598	PF00759	PTHR22298			K05857	GO:0005515,GO:0004435,GO:0006629,GO:0007165,GO:0035556,GO:0004629	AT3G08510.1	ATPLC2,PLC2	phospholipase C 2
Phvul.009G179000	Chr09:26247949-26252337	0I	12I	OK	12.1558	27.6705	1.18671	2.27632	1.69624	0.0029	0.0450714	yes	4387	PF00515	PTHR19959	KOG1840			GO:0004553,GO:0005975	AT5G49720.1	ATGH9A1,DEC,GH9A1,IRX2,KOR,KOR1,RSW2,TSD1	glycosyl hydrolase 9A1
Phvul.011G003400	Chr11:256805-262081	0I	12I	OK	23.0979	53.0944	1.2008	2.29867	1.731	0.00335	0.049762	yes	5275	PF00076	PTHR24011,PTHR24011:SF218	KOG0149			GO:0005515	AT1G27500.1		Tetratricopeptide repeat (TPR)-like superfamily protein
Phvul.010G001200	Chr10:446259-451884	0I	12I	OK	14.66	33.942	1.21119	2.31528	1.86874	0.00295	0.0456052	yes	5624	PF04791					GO:0003676	AT1G33470.2		RNA-binding (RRM/RBD/RNP motifs) family protein
Phvul.004G047400	Chr04:5478775-5485645	0I	12I	OK	13.9519	32.3082	1.21143	2.31568	1.90573	0.00305	0.0466108	yes	6869	PF00566	PTHR22957,PTHR22957:SF147	KOG1102		K14617		AT5G01460.1		LMBR1-like membrane protein
Phvul.009G177300	Chr09:25906573-25913423	0I	12I	OK	8.66744	20.0772	1.21188	2.31639	1.79418	0.0033	0.0492397	yes	6849	PF00787	PTHR12326:SF3,PTHR12326				GO:0005097,GO:0032313,GO:0005622	AT3G02460.1		Ypt/Rab-GAP domain of gyp1p superfamily protein
Phvul.011G063700	Chr11:5523009-5525922	0I	12I	OK	33.5159	77.7233	1.2135	2.319	1.7355	0.00335	0.049762	yes	2912						GO:0005515,GO:0035091,GO:0007154	AT3G48195.1		Phox (PX) domain-containing protein
Phvul.001G204400	Chr01:46929279-46936357	0I	12I	OK	7.54507	17.5074	1.21436	2.32038	1.80029	0.00325	0.0487485	yes	7077	PF00004	PTHR23077,PTHR23077:SF9	KOG0736				AT5G59400.1
Phvul.003G091200	Chr03:18410686-18415615	0I	12I	OK	16.4737	38.2291	1.2145	2.32061	1.89188	0.0033	0.0492397	yes	4928	PF04884	PTHR12770,PTHR12770:SF6	KOG4249		K13339	GO:0005524,GO:0009378,GO:0006281,GO:0006310	AT1G03000.1	PEX6	peroxin 6
Phvul.009G179100	Chr09:26274583-26279156	0I	12I	OK	23.4173	54.8979	1.22918	2.34433	1.99658	0.00275	0.0434764	yes	4572	PF07714	PTHR23257:SF81,PTHR23257	KOG0192				AT5G49820.1	EMB1879,RUS6	Protein of unknown function, DUF647
Phvul.002G182600	Chr02:33543055-33553323	0I	12I	OK	8.07953	19.0213	1.23528	2.35426	1.84669	0.00325	0.0487485	yes	10267	PF05623					GO:0004672,GO:0005524,GO:0006468	AT1G62400.1	HT1	Protein kinase superfamily protein
Phvul.002G079600	Chr02:11906335-11911891	0I	12I	OK	12.7332	30.0327	1.23793	2.35861	1.7351	0.00225	0.0378284	yes	5555	PF07059						AT1G15030.1		Protein of unknown function (DUF789)
Phvul.009G171800	Chr09:25041312-25045303	0I	12I	OK	22.0403	52.0043	1.23849	2.35951	1.98109	0.00225	0.0378284	yes	3990	PF07002	PTHR10857	KOG4172				AT1G59650.1	CW14	Protein of unknown function (DUF1336)
Phvul.007G047500	Chr07:3823317-3827445	0I	12I	OK	76.0497	179.82	1.24154	2.36451	2.14856	0.0015	0.0284784	yes	4127							AT5G14420.1	RGLG2	RING domain ligase2
Phvul.001G131100	Chr01:37120976-37144724	0I	12I	OK	8.90932	21.1213	1.24531	2.3707	1.84074	0.0027	0.0429381	yes	23747	PF00005	PTHR19229,PTHR19229:SF70	KOG0059				AT1G50020.1
Phvul.011G096600	Chr11:9937772-9941458	0I	12I	OK	7.93001	18.8432	1.24865	2.37619	1.83189	0.003	0.046101	yes	3685						GO:0005524,GO:0016887	AT2G41700.1	ABCA1,AtABCA1	ATP-binding cassette A1
Phvul.010G011700	Chr10:1818192-1825666	0I	12I	OK	32.1384	76.7707	1.25626	2.38875	1.95832	0.00205	0.0354537	yes	7473	PF00425	PTHR11236:SF3,PTHR11236	KOG1223	5.4.4.2			AT3G11590.1
Phvul.003G226200	Chr03:44615458-44620875	0I	12I	OK	15.0094	35.8741	1.25707	2.39011	1.93034	0.00195	0.0341883	yes	5416	PF02493	PTHR23084	KOG0231		K02552	GO:0009058,GO:0008909	AT1G18870.1	ATICS2,ICS2	isochorismate synthase 2
Phvul.011G099600	Chr11:10726652-10746135	0I	12I	OK	7.56102	18.1073	1.25992	2.39482	1.84416	0.00255	0.0411907	yes	19482	PF07646,PF00149	PTHR11668,PTHR11668:SF17	KOG0374				AT4G17080.1		Histone H3 K4-specific methyltransferase SET7/9 family protein
Phvul.002G053900	Chr02:4906062-4907978	0I	12I	OK	44.5384	106.703	1.26048	2.39575	1.75178	0.00285	0.0445491	yes	1915	PF00168	PTHR10774	KOG1030			GO:0016787,GO:0005515	AT1G08420.1	BSL2	BRI1 suppressor 1 (BSU1)-like 2
Phvul.001G186600	Chr01:45174103-45188502	0I	12I	OK	6.60302	15.8248	1.26099	2.3966	1.88104	0.00325	0.0487485	yes	14398	PF07714	PTHR23257:SF80,PTHR23257	KOG0192			GO:0005515	AT4G34150.1		Calcium-dependent lipid-binding (CaLB domain) family protein
Phvul.008G180400	Chr08:47636998-47640946	0I	12I	OK	26.0073	62.3736	1.26202	2.39831	2.12947	0.00235	0.0389498	yes	3947						GO:0004672,GO:0005524,GO:0006468	AT5G03730.1	AtCTR1,CTR1,SIS1	Protein kinase superfamily protein
Phvul.002G137000	Chr02:26942730-26948742	0I	12I	OK	5.91339	14.1856	1.26237	2.39889	1.88014	0.00245	0.0400743	yes	6011	PF01852,PF00046	PTHR24325:SF193,PTHR24325					AT5G49710.3
Phvul.005G008900	Chr05:767045-775585	0I	12I	OK	5.5034	13.2117	1.26342	2.40064	1.85451	0.0032	0.0482546	yes	8539	PF07714,PF04564	PTHR24420,PTHR24420:SF447	KOG1187			GO:0003700,GO:0043565,GO:0006355	AT5G46880.1	HB-7,HDG5	homeobox-7
Phvul.003G072600	Chr03:11018953-11026006	0I	12I	OK	19.4802	46.7902	1.2642	2.40194	2.00206	0.00225	0.0378284	yes	7052	PF00149	PTHR11668,PTHR11668:SF21	KOG0371	3.1.3.16		GO:0004672,GO:0005524,GO:0006468,GO:0004842,GO:0016567,GO:0000151	AT4G25160.1		U-box domain-containing protein kinase family protein
Phvul.007G007900	Chr07:549759-555617	0I	12I	OK	10.3239	24.8356	1.26643	2.40564	1.7962	0.0024	0.0394873	yes	5857					K04382	GO:0016787	AT1G10430.1	PP2A-2	protein phosphatase 2A-2
Phvul.005G094900	Chr05:28346579-28371440	0I	12I	OK	13.7385	33.1469	1.27065	2.4127	1.82512	0.0015	0.0284784	yes	24860	PF07714	PTHR23257:SF158,PTHR23257	KOG0192				AT5G13590.1
Phvul.009G144200	Chr09:21037930-21046540	0I	12I	OK	9.88302	23.8931	1.27357	2.41759	1.86201	0.0018	0.0323616	yes	8609	PF00443,PF01753	PTHR24006,PTHR24006:SF250	KOG1865			GO:0004672,GO:0005524,GO:0006468	AT3G58640.1		Mitogen activated protein kinase kinase kinase-related
Phvul.011G065900	Chr11:5728450-5733301	0I	12I	OK	16.6167	40.1741	1.27363	2.41769	2.0304	0.00185	0.0329965	yes	4850						GO:0004221,GO:0006511,GO:0008270	AT4G24560.1	UBP16	ubiquitin-specific protease 16
Phvul.009G236600	Chr09:34834057-34839042	0I	12I	OK	12.8706	31.1583	1.27554	2.42089	1.88421	0.0028	0.0440401	yes	4984	PF00566	PTHR22957,PTHR22957:SF24	KOG1091				AT5G59960.1
Phvul.008G193700	Chr08:50012302-50014532	0I	12I	OK	80.0575	194.433	1.28017	2.42867	2.37075	0.0032	0.0482546	yes	2229						GO:0005097,GO:0032313,GO:0005622	AT4G29950.1		Ypt/Rab-GAP domain of gyp1p superfamily protein
Phvul.008G104400	Chr08:11863112-11868802	0I	12I	OK	8.86251	21.5622	1.28272	2.43297	1.96188	0.00175	0.0317486	yes	5689	PF04791						AT2G42975.1
Phvul.002G214700	Chr02:37677603-37685270	0I	12I	OK	29.6565	72.1562	1.28278	2.43307	1.97229	0.0025	0.0406406	yes	7666	PF00171	PTHR11699:SF27,PTHR11699	KOG2450	1.2.1.27	K14617		AT5G01460.1		LMBR1-like membrane protein
Phvul.003G067500	Chr03:9801250-9802694	0I	12I	OK	29.6087	72.0852	1.28368	2.4346	2.18215	0.0031	0.0471477	yes	1443	PF00010	PTHR12565,PTHR12565:SF8			K00140	GO:0016491,GO:0008152,GO:0055114,GO:0004491	AT2G14170.1	ALDH6B2	aldehyde dehydrogenase 6B2
Phvul.002G322500	Chr02:48136282-48142735	0I	12I	OK	13.2842	32.3682	1.28486	2.43659	1.91052	0.00245	0.0400743	yes	6452	PF01823	PTHR19324,PTHR19324:SF4				GO:0030528,GO:0006355	AT1G26945.1	KDR	basic helix-loop-helix (bHLH) DNA-binding superfamily protein
Phvul.001G200300	Chr01:46602452-46608469	0I	12I	OK	37.0859	90.4312	1.28595	2.43843	2.08934	0.0016	0.0298352	yes	6016	PF00149	PTHR11668,PTHR11668:SF21	KOG0371	3.1.3.16			AT1G14780.1		MAC/Perforin domain-containing protein
Phvul.005G100700	Chr05:30345695-30349610	0I	12I	OK	43.2871	105.614	1.2868	2.43985	2.01315	0.0014	0.0271728	yes	3914	PF00249				K04382	GO:0016787	AT3G58500.1	PP2A-4	protein phosphatase 2A-4
Phvul.002G276200	Chr02:44027605-44036055	0I	12I	OK	19.8021	48.3429	1.28765	2.4413	1.97864	0.00235	0.0389498	yes	8449	PF00571,PF00564	PTHR11911,PTHR11911:SF10				GO:0003677	AT2G20570.1	ATGLK1,GLK1,GPRI1	GBF\'s pro-rich region-interacting factor 1
Phvul.009G204500	Chr09:30219856-30223885	0I	12I	OK	11.7105	28.798	1.29816	2.45916	2.01652	0.00105	0.0221576	yes	4028	PF10250					GO:0005515	AT3G52950.1		CBS / octicosapeptide/Phox/Bemp1 (PB1) domains-containing protein
Phvul.008G071700	Chr08:6531159-6534940	0I	12I	OK	9.83284	24.1933	1.29893	2.46046	1.76714	0.00215	0.0366633	yes	3780	PF00514	PTHR23315:SF29,PTHR23315	KOG0166				AT5G15740.1		O-fucosyltransferase family protein
Phvul.006G081100	Chr06:20013024-20020980	0I	12I	OK	9.834	24.248	1.30202	2.46573	1.94613	0.00285	0.0445491	yes	7955						GO:0005515	AT2G45720.1		ARM repeat superfamily protein
Phvul.007G123500	Chr07:23474067-23483137	0I	12I	OK	7.97594	19.6843	1.30332	2.46796	1.75874	0.0031	0.0471477	yes	9069							AT2G30530.1
Phvul.003G172300	Chr03:38321843-38329224	0I	12I	OK	24.2755	59.9293	1.30376	2.46872	1.93659	0.00255	0.0411907	yes	7380	PF00023,PF01529	PTHR22883	KOG0509				AT5G43310.2		COP1-interacting protein-related
Phvul.004G160400	Chr04:44205435-44210844	0I	12I	OK	24.5614	60.6483	1.30407	2.46925	1.87435	0.003	0.046101	yes	5408	PF04083	PTHR11005	KOG2624			GO:0005515,GO:0008270	AT5G20350.1	TIP1	Ankyrin repeat family protein with DHHC zinc finger domain
Phvul.006G198100	Chr06:30337001-30341124	0I	12I	OK	36.8121	91.1089	1.30741	2.47497	2.06684	0.00235	0.0389498	yes	4122	PF00561	PTHR10992,PTHR10992:SF12	KOG1454	3.4.11.5		GO:0006629	AT1G73920.1		alpha/beta-Hydrolases superfamily protein
Phvul.011G214500	Chr11:49954841-49960744	0I	12I	OK	16.8864	41.8236	1.30846	2.47676	2.05898	0.00155	0.029162	yes	5902	PF03735		KOG4675		K01259		AT2G14260.1	PIP	proline iminopeptidase
Phvul.002G196500	Chr02:35361902-35363086	0I	12I	OK	58.1307	144.057	1.30927	2.47816	2.78051	0.00085	0.0190244	yes	1183	PF01423	PTHR20971	KOG1775				AT2G44440.1		Emsy N Terminus (ENT) domain-containing protein
Phvul.002G330000	Chr02:48817208-48822225	0I	12I	OK	52.1291	129.193	1.30937	2.47833	2.03781	0.00305	0.0466108	yes	5016	PF01425,PF07719	PTHR11895,PTHR11895:SF6			K12624		AT5G48870.1	SAD1	Small nuclear ribonucleoprotein family protein
Phvul.002G311000	Chr02:47227600-47233044	0I	12I	OK	22.973	57.0378	1.31198	2.48282	1.80455	0.0022	0.0372356	yes	5443	PF00069	PTHR11909:SF18,PTHR11909	KOG1163	2.7.1.-		GO:0005515,GO:0016884	AT3G17970.1	atToc64-III,TOC64-III	translocon at the outer membrane of chloroplasts 64-III
Phvul.004G024000	Chr04:2481420-2486652	0I	12I	OK	11.5289	28.635	1.31252	2.48376	1.80551	0.00175	0.0317486	yes	5231	PF07059				K00924	GO:0004672,GO:0005524,GO:0006468	AT4G28880.1	ckl3	casein kinase I-like 3
Phvul.008G255200	Chr08:56867979-56882379	0I	12I	OK	9.41392	23.4012	1.31371	2.48581	1.78186	0.00295	0.0456052	yes	14399	PF00689,PF12515,PF00702,PF00690,PF00122	PTHR24093,PTHR24093:SF73	KOG0204	3.6.3.8			AT1G10410.1		Protein of unknown function (DUF1336)
Phvul.003G123000	Chr03:30241910-30243533	0I	12I	OK	97.7605	243.324	1.31556	2.48898	2.15148	0.00225	0.0378284	yes	1622					K01537	GO:0000166,GO:0046872,GO:0003824,GO:0008152,GO:0005516,GO:0016020,GO:0015662,GO:0006812,GO:0006754	AT3G21180.1	ACA9,ATACA9	autoinhibited Ca(2+)-ATPase 9
Phvul.009G254400	Chr09:36719651-36722364	0I	12I	OK	16.2384	40.4705	1.31746	2.49227	2.13236	0.00165	0.0304788	yes	2712	PF00182	PTHR22595,PTHR22595:SF9	KOG4742				AT1G48300.1
Phvul.009G112300	Chr09:16816555-16822871	0I	12I	OK	32.8545	81.9241	1.3182	2.49354	1.76183	0.0025	0.0406406	yes	6315	PF04926,PF01909,PF04928	PTHR10682:SF5,PTHR10682	KOG2245	2.7.7.19		GO:0004568,GO:0006032,GO:0016998	AT3G16920.1	ATCTL2,CTL2	chitinase-like protein 2
Phvul.001G119400	Chr01:33657612-33660876	0I	12I	OK	34.9169	87.1541	1.31964	2.49604	2.05058	0.0023	0.0383662	yes	3263		PTHR15672,PTHR15672:SF1	KOG2953		K14376	GO:0016779,GO:0003723,GO:0004652,GO:0043631,GO:0005634,GO:0006351	AT4G32850.5	nPAP,PAP(IV)	nuclear poly(a) polymerase
Phvul.003G280400	Chr03:50590588-50603929	0I	12I	OK	3.38265	8.46708	1.32371	2.50309	1.82135	0.00325	0.0487485	yes	13340	PF03159,PF00098	PTHR12341	KOG2044	3.1.13.-			AT3G56680.1		Single-stranded nucleic acid binding R3H protein
Phvul.003G228700	Chr03:44882911-44888182	0I	12I	OK	8.89949	22.297	1.32506	2.50542	1.85025	0.002	0.0348168	yes	5270	PF03372	PTHR11200:SF29,PTHR11200	KOG0565		K12619	GO:0003676,GO:0008270,GO:0004527,GO:0005622	AT1G75660.1	AtXRN3,XRN3	5\'-3\' exoribonuclease 3
Phvul.001G026000	Chr01:2380655-2383314	0I	12I	OK	12.7488	31.9709	1.3264	2.50776	2.01883	0.00215	0.0366633	yes	2658	PF09177						AT4G18010.2	5PTASE2,AT5PTASE2,IP5PII	myo-inositol polyphosphate 5-phosphatase 2
Phvul.009G024000	Chr09:5607915-5611925	0I	12I	OK	46.6483	117.074	1.32753	2.50972	2.08456	0.0009	0.0198447	yes	4009	PF00332,PF07983	PTHR16631				GO:0048193,GO:0016020	AT1G27700.1		Syntaxin/t-SNARE family protein
Phvul.005G182100	Chr05:40358575-40361465	0I	12I	OK	50.7824	127.586	1.32907	2.51241	2.12312	0.00225	0.0378284	yes	2889	PF01370	PTHR10366,PTHR10366:SF9	KOG1502	1.2.1.44		GO:0004553,GO:0005975	AT4G34480.1		O-Glycosyl hydrolases family 17 protein
Phvul.007G174700	Chr07:40897564-40916027	0I	12I	OK	7.28217	18.3297	1.33175	2.51707	1.78437	0.00185	0.0329965	yes	18462	PF00069,PF00481	PTHR13832,PTHR13832:SF163	KOG0698		K09753	GO:0016491,GO:0008152,GO:0003854,GO:0016616,GO:0006694,GO:0055114,GO:0003824,GO:0050662,GO:0044237,GO:0009058	AT1G15950.1	ATCCR1,CCR1,IRX4	cinnamoyl coa reductase 1
Phvul.009G026800	Chr09:6049085-6052114	0I	12I	OK	19.974	50.2798	1.33185	2.51726	2.14364	0.0018	0.0323616	yes	3028	PF00226		KOG0715			GO:0004672,GO:0005524,GO:0006468,GO:0003824	AT3G63340.1		Protein phosphatase 2C family protein
Phvul.008G015000	Chr08:1303114-1312724	0I	12I	OK	3.4024	8.57041	1.33281	2.51893	1.86418	0.0021	0.0360758	yes	9609	PF00664,PF00005	PTHR24221,PTHR24221:SF96	KOG0058			GO:0031072	AT1G77930.1		Chaperone DnaJ-domain superfamily protein
Phvul.011G061700	Chr11:5352856-5358982	0I	12I	OK	15.0279	37.9296	1.33568	2.52395	1.9053	0.0021	0.0360758	yes	6125	PF01480	PTHR23148	KOG2146			GO:0005524,GO:0016887,GO:0042626,GO:0006810,GO:0055085,GO:0016021	AT3G55320.1	PGP20	P-glycoprotein 20
Phvul.008G273200	Chr08:58266501-58270225	0I	12I	OK	18.8367	47.5731	1.3366	2.52555	1.82505	0.0016	0.0298352	yes	3723	PF05739	PTHR12380,PTHR12380:SF7	KOG3202		K13171	GO:0006397	AT2G29210.1		splicing factor PWI domain-containing protein
Phvul.002G047400	Chr02:4382396-4393303	0I	12I	OK	7.65585	19.3422	1.33712	2.52646	1.75286	0.0031	0.0471477	yes	10906	PF00514,PF00651	PTHR23315	KOG0166		K08503	GO:0005515	AT1G16240.1	ATSYP51,SYP51	syntaxin of plants 51
Phvul.001G080700	Chr01:13185365-13195476	0I	12I	OK	5.03891	12.7312	1.33719	2.52658	1.94846	0.0025	0.0406406	yes	10110	PF03097	PTHR23030,PTHR23030:SF17				GO:0005515	AT5G19330.1	ARIA	ARM repeat protein interacting with ABF2
Phvul.003G222900	Chr03:44083204-44089075	0I	12I	OK	40.1367	101.428	1.33747	2.52706	2.0308	0.00185	0.0329965	yes	5870	PF00249	PTHR12374					AT1G73390.1		Endosomal targeting BRO1-like domain-containing protein
Phvul.009G100100	Chr09:15285152-15289004	0I	12I	OK	14.3576	36.2959	1.33799	2.52799	2.09309	0.00135	0.0265124	yes	3851	PF10058	PTHR22166,PTHR22166:SF1	KOG2846			GO:0003677	AT5G47390.1		myb-like transcription factor family protein
Phvul.008G072800	Chr08:6783649-6788589	0I	12I	OK	11.0732	28	1.33835	2.52863	1.95206	0.00245	0.0400743	yes	4939	PF00069	PTHR24057	KOG0658				AT4G31080.1		Protein of unknown function (DUF2296)
Phvul.009G204000	Chr09:30151577-30153734	0I	12I	OK	9.0452	22.8946	1.33978	2.53113	1.97549	0.0026	0.0417761	yes	2156	PF02701					GO:0004672,GO:0005524,GO:0006468	AT4G00720.1	ASKTHETA,ATSK32,SK32	shaggy-like protein kinase 32
Phvul.003G173700	Chr03:38466679-38475439	0I	12I	OK	12.0486	30.5425	1.34196	2.53494	2.01163	0.0016	0.0298352	yes	8759	PF00240	PTHR10621,PTHR10621:SF0	KOG0005			GO:0003677,GO:0008270,GO:0006355	AT5G60850.1	OBP4	OBF binding protein 4
Phvul.003G106700	Chr03:26604904-26610067	0I	12I	OK	20.1309	51.0344	1.34206	2.53513	1.96281	0.00205	0.0354537	yes	5162	PF00198,PF00364,PF02817	PTHR23151,PTHR23151:SF11	KOG0558	2.3.1.168		GO:0005515	AT5G25270.1		Ubiquitin-like superfamily protein
Phvul.003G134000	Chr03:32469199-32474213	0I	12I	OK	13.8791	35.1951	1.34246	2.53583	1.76099	0.0028	0.0440401	yes	5013					K09699	GO:0016746,GO:0008152,GO:0008415,GO:0048037,GO:0046949,GO:0043754	AT3G06850.1	BCE2,DIN3,LTA1	2-oxoacid dehydrogenases acyltransferase family protein
Phvul.005G003800	Chr05:285676-294372	0I	12I	OK	17.6654	44.8527	1.34426	2.53901	1.86489	0.00155	0.029162	yes	8695	PF00022,PF00646	PTHR11937,PTHR11937:SF18	KOG0676				AT4G26060.1		Ribosomal protein L18ae family
Phvul.003G126900	Chr03:30891439-30903824	0I	12I	OK	7.24106	18.4454	1.34899	2.54733	2.0406	0.0013	0.0258362	yes	12384	PF04136	PTHR13302	KOG2604			GO:0005515	AT5G56180.1	ARP8,ATARP8	actin-related protein 8
Phvul.002G185600	Chr02:34057051-34064667	0I	12I	OK	6.31227	16.0835	1.34935	2.54797	1.96472	0.0032	0.0482546	yes	7615	PF00854	PTHR11654:SF37,PTHR11654	KOG1237			GO:0006886,GO:0005801,GO:0016020	AT1G73430.1		sec34-like family protein
Phvul.006G131400	Chr06:24651521-24656292	0I	12I	OK	19.6061	50.0015	1.35067	2.5503	1.90618	0.00225	0.0378284	yes	4770	PF00651,PF12313,PF11900					GO:0005215,GO:0006857,GO:0016020	AT2G02040.1	ATPTR2,ATPTR2-B,NTR1,PTR2,PTR2-B	peptide transporter 2
Phvul.002G220900	Chr02:38444636-38450718	0I	12I	OK	10.7922	27.5454	1.35183	2.55234	1.89995	0.00195	0.0341883	yes	6081	PF08879,PF02373	PTHR12549:SF1,PTHR12549				GO:0005515	AT5G45110.1	ATNPR3,NPR3	NPR1-like protein 3
Phvul.009G015700	Chr09:2480635-2486528	0I	12I	OK	4.92572	12.5819	1.35295	2.55433	1.8769	0.00155	0.029162	yes	5892	PF05911					GO:0005515	AT4G21430.1	B160	Zinc finger, RING-type;Transcription factor jumonji/aspartyl beta-hydroxylase
Phvul.003G181800	Chr03:39320476-39327307	0I	12I	OK	11.068	28.2743	1.3531	2.5546	2.06819	0.001	0.0213935	yes	6830	PF00628	PTHR15242					AT1G47900.2		Plant protein of unknown function (DUF869)
Phvul.002G047600	Chr02:4423069-4430009	0I	12I	OK	7.82923	20.0277	1.35506	2.55807	2.03108	0.00205	0.0354537	yes	6939	PF00498,PF00481	PTHR13832,PTHR13832:SF10	KOG0698	3.1.3.16		GO:0005515	AT3G05670.1		RING/U-box protein
Phvul.007G196100	Chr07:43594989-43598796	0I	12I	OK	13.0221	33.327	1.35572	2.55926	2.08704	0.00135	0.0265124	yes	3806		PTHR10593	KOG3576		K01090	GO:0003824,GO:0005515	AT5G19280.1	KAPP,RAG1	kinase associated protein phosphatase
Phvul.002G037600	Chr02:3645876-3650067	0I	12I	OK	4.05683	10.3867	1.35631	2.5603	1.89383	0.00225	0.0378284	yes	4190	PF06544,PF08572	PTHR14212	KOG2769				AT3G50700.1	AtIDD2,IDD2	indeterminate(ID)-domain 2
Phvul.004G052500	Chr04:6698778-6705552	0I	12I	OK	18.859	48.2882	1.35641	2.56049	1.96236	0.0022	0.0372356	yes	6773	PF01412	PTHR23180,PTHR23180:SF87					AT1G28060.1		Pre-mRNA-splicing factor 3
Phvul.002G186200	Chr02:34131314-34136743	0I	12I	OK	33.4908	86.0907	1.36209	2.57058	2.37541	0.0017	0.0311164	yes	5428	PF06454					GO:0008060,GO:0008270,GO:0032312	AT1G08680.1	AGD14,ZIGA4	ARF GAP-like zinc finger-containing protein ZIGA4
Phvul.007G061000	Chr07:5273077-5274640	0I	12I	OK	87.993	226.344	1.36306	2.5723	2.31675	0.0017	0.0311164	yes	1562	PF00097						AT2G02180.1	TOM3	tobamovirus multiplication protein 3
Phvul.007G011600	Chr07:806047-808906	0I	12I	OK	12.072	31.1018	1.36533	2.57636	2.20791	0.00145	0.0278141	yes	2858	PF00046	PTHR24329:SF295,PTHR24329	KOG0484				AT2G15580.1		RING/U-box superfamily protein
Phvul.003G099000	Chr03:24084485-24086087	0I	12I	OK	75.7977	195.678	1.36826	2.58158	2.25356	0.00245	0.0400743	yes	1601	PF01627		KOG4747			GO:0003700,GO:0043565,GO:0006355	AT4G35550.1	ATWOX13,HB-4,WOX13	WUSCHEL related homeobox 13
Phvul.010G103100	Chr10:36030673-36034321	0I	12I	OK	27.5247	71.1077	1.36928	2.58341	2.08498	0.0012	0.0243958	yes	3647	PF00069	PTHR24420,PTHR24420:SF688	KOG1187		K14490	GO:0004871,GO:0000160	AT3G21510.1	AHP1	histidine-containing phosphotransmitter 1
Phvul.004G045200	Chr04:5108175-5112927	0I	12I	OK	16.0106	41.4636	1.37282	2.58976	2.02825	0.0017	0.0311164	yes	4751	PF01490	PTHR22950	KOG1305			GO:0004672,GO:0005524,GO:0006468	AT1G01540.2		Protein kinase superfamily protein
Phvul.008G220200	Chr08:53265147-53272801	0I	12I	OK	8.02819	20.7922	1.3729	2.5899	2.02313	0.0018	0.0323616	yes	7653	PF00787,PF09325	PTHR10555,PTHR10555:SF65	KOG2273				AT3G30390.1		Transmembrane amino acid transporter family protein
Phvul.011G064000	Chr11:5553151-5556618	0I	12I	OK	44.1789	114.691	1.37632	2.59606	2.19182	0.001	0.0213935	yes	3466	PF07714	PTHR24420:SF861,PTHR24420	KOG1187			GO:0005515,GO:0035091,GO:0007154	AT5G58440.1	SNX2a	sorting nexin 2A
Phvul.006G115200	Chr06:23064320-23070236	0I	12I	OK	5.12977	13.3276	1.37745	2.59809	2.01579	0.0012	0.0243958	yes	5915	PF08544,PF00288,PF07959	PTHR15045		2.7.1.52		GO:0004672,GO:0005524,GO:0006468	AT1G07570.1	APK1,APK1A	Protein kinase superfamily protein
Phvul.008G173700	Chr08:45687133-45692713	0I	12I	OK	39.8569	103.791	1.38078	2.60409	1.93503	0.00195	0.0341883	yes	5579	PF12546,PF00875,PF03441	PTHR11455	KOG0133		K05305	GO:0005524,GO:0016772,GO:0016310,GO:0016301	AT1G01220.1	AtFKGP,FKGP	L-fucokinase/GDP-L-fucose pyrophosphorylase
Phvul.006G162400	Chr06:27351983-27358674	0I	12I	OK	13.6515	35.5893	1.38238	2.60699	2.06864	0.00115	0.0236676	yes	6690	PF00069	PTHR24420,PTHR24420:SF799	KOG1187		K12118	GO:0003913,GO:0006281	AT4G08920.1	ATCRY1,BLU1,CRY1,HY4,OOP2	cryptochrome 1
Phvul.002G114800	Chr02:23328090-23338955	0I	12I	OK	6.60627	17.2662	1.38605	2.61361	2.02044	0.0008	0.0182153	yes	10864	PF01465		KOG0978			GO:0004672,GO:0005524,GO:0006468	AT5G18610.1		Protein kinase superfamily protein
Phvul.006G162100	Chr06:27332697-27337850	0I	12I	OK	17.2798	45.2627	1.38924	2.6194	2.1858	0.00085	0.0190244	yes	5152	PF01764	PTHR21493:SF9,PTHR21493	KOG4569			GO:0005515,GO:0000042	AT5G66030.1	ATGRIP,GRIP	Golgi-localized GRIP domain-containing protein
Phvul.011G197500	Chr11:47443550-47447004	0I	12I	OK	30.6777	80.3953	1.38992	2.62064	1.98923	0.0019	0.0336069	yes	3453	PF00069	PTHR24420,PTHR24420:SF441	KOG1187			GO:0004806,GO:0006629	AT5G18640.1		alpha/beta-Hydrolases superfamily protein
Phvul.008G014700	Chr08:1283023-1286063	0I	12I	OK	3.95448	10.3933	1.39409	2.62823	1.87249	0.00305	0.0466108	yes	3039	PF00931	PTHR11017:SF127,PTHR11017	KOG4658			GO:0004672,GO:0005524,GO:0006468	AT5G38260.1		Protein kinase superfamily protein
Phvul.001G193200	Chr01:45894860-45899700	0I	12I	OK	14.9312	39.2468	1.39424	2.62851	2.24242	0.0006	0.0148112	yes	4839	PF05577	PTHR11010,PTHR11010:SF8	KOG2183	3.4.16.2		GO:0043531,GO:0006915,GO:0005524	AT3G46530.1	RPP13	NB-ARC domain-containing disease resistance protein
Phvul.011G200400	Chr11:47810633-47813818	0I	12I	OK	7.33121	19.3119	1.39737	2.6342	1.98933	0.00195	0.0341883	yes	3184	PF07714	PTHR24420,PTHR24420:SF441	KOG1187		K01285	GO:0008236,GO:0006508	AT2G24280.1		alpha/beta-Hydrolases superfamily protein
Phvul.003G114100	Chr03:28555014-28559491	0I	12I	OK	28.2396	74.4074	1.39773	2.63486	2.17901	0.0004	0.0109647	yes	4476		PTHR11246,PTHR11246:SF9				GO:0004672,GO:0005524,GO:0006468	AT1G66910.1		Protein kinase superfamily protein
Phvul.009G010100	Chr09:1694250-1700368	0I	12I	OK	12.0396	31.7576	1.39932	2.63776	1.9123	0.0009	0.0198447	yes	6117	PF00400	PTHR14205,PTHR14205:SF1	KOG1007				AT3G17040.1	HCF107	high chlorophyll fluorescent 107
Phvul.007G030400	Chr07:2364135-2368904	0I	12I	OK	11.9865	31.6407	1.40038	2.63969	2.01718	0.00115	0.0236676	yes	4768	PF00481	PTHR13832,PTHR13832:SF148	KOG0698			GO:0005515	AT1G20540.1		Transducin/WD40 repeat-like superfamily protein
Phvul.007G023700	Chr07:1647688-1652623	0I	12I	OK	6.1578	16.2553	1.40042	2.63979	1.94129	0.0029	0.0450714	yes	4934	PF00324	PTHR11785,PTHR11785:SF53	KOG1286			GO:0003824	AT1G68410.1		Protein phosphatase 2C family protein
Phvul.008G199400	Chr08:50847302-50852021	0I	12I	OK	19.3992	51.3966	1.40568	2.64942	2.31413	0.0003	0.00883534	yes	4718	PF00295					GO:0006810,GO:0055085,GO:0016020,GO:0015171,GO:0003333	AT3G10600.1	CAT7	cationic amino acid transporter 7
Phvul.011G155300	Chr11:41014855-41029550	0I	12I	OK	9.40949	24.9863	1.40895	2.65544	2.03085	0.00105	0.0221576	yes	14694	PF00612,PF00063	PTHR13140,PTHR13140:SF37	KOG0160			GO:0004650,GO:0005975	AT4G23820.1		Pectin lyase-like superfamily protein
Phvul.003G053000	Chr03:6639941-6644949	0I	12I	OK	20.0319	53.2107	1.40942	2.6563	2.02495	0.0014	0.0271728	yes	5007	PF02358,PF00982	PTHR10788	KOG1050	2.4.1.15,3.1.3.12		GO:0003774,GO:0005524,GO:0016459,GO:0005515	AT5G54280.2	ATM2,ATM4,ATMYOS1	myosin 2
Phvul.006G011300	Chr06:5689491-5692769	0I	12I	OK	21.8982	58.2482	1.4114	2.65995	2.12196	0.00085	0.0190244	yes	3277	PF04873				K00697,K01087	GO:0003824,GO:0005992	AT1G60140.1	ATTPS10,TPS10	trehalose phosphate synthase
Phvul.003G097400	Chr03:23428952-23433631	0I	12I	OK	8.83859	23.595	1.41659	2.66954	2.03732	0.0013	0.0258362	yes	4678	PF00201	PTHR11926,PTHR11926:SF15	KOG1192		K14514	GO:0005634,GO:0030528	AT3G20770.1	AtEIN3,EIN3	Ethylene insensitive 3 family protein
Phvul.003G108200	Chr03:26891004-26893772	0I	12I	OK	6.43665	17.1917	1.41733	2.67091	2.10187	0.00205	0.0354537	yes	2767	PF00481	PTHR13832,PTHR13832:SF94	KOG0698			GO:0016758,GO:0008152	AT2G15490.3	UGT73B4	UDP-glycosyltransferase 73B4
Phvul.009G150200	Chr09:21889331-21892137	0I	12I	OK	3.48215	9.30193	1.41755	2.67132	1.94608	0.0033	0.0492397	yes	2805						GO:0003824	AT5G27930.1		Protein phosphatase 2C family protein
Phvul.007G092200	Chr07:9406606-9412672	0I	12I	OK	11.2363	30.0714	1.42023	2.67627	2.01692	0.0018	0.0323616	yes	6065	PF00153	PTHR24089:SF45,PTHR24089	KOG0768				AT2G13690.1		PRLI-interacting factor, putative
Phvul.005G038100	Chr05:3718696-3721997	0I	12I	OK	3.56875	9.56392	1.42218	2.67991	1.90015	0.003	0.046101	yes	3300	PF10250						AT2G35800.1		mitochondrial substrate carrier family protein
Phvul.005G091400	Chr05:26304453-26313554	0I	12I	OK	5.20717	13.955	1.42221	2.67996	2.00248	0.0015	0.0284784	yes	9100		PTHR22774,PTHR22774:SF3	KOG2955				AT2G44500.1		O-fucosyltransferase family protein
Phvul.002G112900	Chr02:23024172-23029360	0I	12I	OK	15.9193	42.6797	1.42277	2.681	2.16088	0.00125	0.0251295	yes	5187	PF01529	PTHR22883					AT3G20720.2
Phvul.006G067600	Chr06:18607170-18610137	0I	12I	OK	33.1518	88.9233	1.42348	2.68231	1.77357	0.0022	0.0372356	yes	2966		PTHR15067:SF7,PTHR15067	KOG1039			GO:0008270	AT3G51390.1		DHHC-type zinc finger family protein
Phvul.001G097600	Chr01:21542308-21569648	0I	12I	OK	6.01599	16.1444	1.42416	2.68358	1.77562	0.0022	0.0372356	yes	27339	PF08389	PTHR12363:SF4,PTHR12363	KOG2081				AT3G47160.1		RING/U-box superfamily protein
Phvul.002G096500	Chr02:18030455-18032191	0I	12I	OK	12.7864	34.3239	1.42461	2.68441	2.04635	0.00285	0.0445491	yes	1735	PF00201	PTHR11926,PTHR11926:SF15	KOG1192	2.4.1.111			AT1G12930.1		ARM repeat superfamily protein
Phvul.007G008100	Chr07:564170-573532	0I	12I	OK	12.6779	34.0501	1.42534	2.68578	2.01948	0.0011	0.0229263	yes	9361	PF03399	PTHR12436:SF4,PTHR12436	KOG1861		K12356	GO:0016758,GO:0008152	AT3G50740.1	UGT72E1	UDP-glucosyl transferase 72E1
Phvul.010G152000	Chr10:42172729-42177192	0I	12I	OK	10.593	28.4754	1.4266	2.68813	2.19255	0.00055	0.0138745	yes	4462	PF09336,PF00004	PTHR23074,PTHR23074:SF19	KOG0738	3.6.4.3			AT2G39340.1		SAC3/GANP/Nin1/mts3/eIF-3 p25 family
Phvul.003G223400	Chr03:44173053-44176802	0I	12I	OK	5.2647	14.1776	1.42919	2.69295	2.08185	0.0019	0.0336069	yes	3748	PF00782	PTHR10159:SF5,PTHR10159	KOG1719		K07767	GO:0005524,GO:0009378,GO:0006281,GO:0006310	AT1G80350.1	AAA1,ATKTN1,BOT1,ERH3,FRA2,FRC2,FTR,KTN1,LUE1	P-loop containing nucleoside triphosphate hydrolases superfamily protein
Phvul.005G134300	Chr05:36130935-36141276	0I	12I	OK	8.15193	21.9943	1.43191	2.69805	2.08808	0.00075	0.0173678	yes	10340	PF00169,PF01852,PF07059	PTHR12136:SF13,PTHR12136				GO:0008138,GO:0006470	AT2G35680.1		Phosphotyrosine protein phosphatases superfamily protein
Phvul.008G042600	Chr08:3683869-3687348	0I	12I	OK	19.7968	53.4488	1.43289	2.69987	2.23552	0.00115	0.0236676	yes	3478	PF01263	PTHR10091	KOG1604	5.1.3.3		GO:0005515,GO:0005543	AT2G28320.1		Pleckstrin homology (PH) and lipid-binding START domains-containing protein
Phvul.003G236000	Chr03:45842166-45852684	0I	12I	OK	15.3189	41.36	1.43292	2.69993	2.22202	0.00085	0.0190244	yes	10517	PF03069			3.5.1.49	K01785	GO:0016853,GO:0005975,GO:0019318	AT5G15140.1		Galactose mutarotase-like superfamily protein
Phvul.006G201600	Chr06:30596454-30601785	0I	12I	OK	8.11572	21.9291	1.43406	2.70205	1.91299	0.0013	0.0258362	yes	5330	PF00013	PTHR10288,PTHR10288:SF53	KOG2190		K01455	GO:0016811,GO:0008152	AT4G37560.1		Acetamidase/Formamidase family protein
Phvul.010G001100	Chr10:442387-445366	0I	12I	OK	66.9055	180.881	1.43484	2.70353	2.02767	0.00055	0.0138745	yes	2978	PF00657	PTHR14209	KOG3035			GO:0003723	AT5G64390.1	HEN4	RNA-binding KH domain-containing protein
Phvul.001G042900	Chr01:4446836-4450274	0I	12I	OK	6.03808	16.3254	1.43496	2.70374	2.11397	0.0022	0.0372356	yes	3437	PF08263	PTHR24420:SF474,PTHR24420				GO:0016788,GO:0006629	AT3G11210.1		SGNH hydrolase-type esterase superfamily protein
Phvul.007G071800	Chr07:6554184-6558265	0I	12I	OK	19.8211	53.5967	1.4351	2.70402	2.2678	0.0007	0.0165305	yes	4080	PF04258	PTHR12174,PTHR12174:SF22	KOG2443	3.4.23.-			AT2G34930.1		disease resistance family protein / LRR family protein
Phvul.011G020600	Chr11:1611514-1613914	0I	12I	OK	13.3851	36.2187	1.43611	2.7059	2.00154	0.00215	0.0366633	yes	2399	PF03514				K09598	GO:0004190,GO:0016021	AT4G33410.1	ATSPPL1,SPPL1	SIGNAL PEPTIDE PEPTIDASE-LIKE 1
Phvul.011G155000	Chr11:40936823-40939793	0I	12I	OK	14.7946	40.0434	1.43649	2.70662	2.25338	0.0013	0.0258362	yes	2969							AT5G66770.1		GRAS family transcription factor
Phvul.005G164800	Chr05:39009109-39010838	0I	12I	OK	33.935	91.9839	1.43861	2.71059	2.43168	0.0004	0.0109647	yes	1728	PF00657	PTHR22835,PTHR22835:SF39					AT5G54310.1	AGD5,NEV	ARF-GAP domain 5
Phvul.002G294600	Chr02:45799058-45803993	0I	12I	OK	9.78324	26.6168	1.44395	2.72065	2.15214	0.00045	0.0119541	yes	4934						GO:0016788,GO:0006629	AT3G16370.1		GDSL-like Lipase/Acylhydrolase superfamily protein
Phvul.002G307900	Chr02:47001553-47003890	0I	12I	OK	29.6038	80.6615	1.4461	2.7247	1.977	0.00225	0.0378284	yes	2336							AT1G64140.1
Phvul.008G202600	Chr08:51247564-51251385	0I	12I	OK	27.1969	74.2431	1.44881	2.72984	2.28886	0.00035	0.00994562	yes	3820	PF00646						AT5G56550.1	ATOXS3,OXS3	oxidative stress 3
Phvul.001G181800	Chr01:44645840-44671400	0I	12I	OK	2.78327	7.60058	1.44933	2.73081	1.86566	0.0031	0.0471477	yes	25559		PTHR23120	KOG2032			GO:0005515	AT2G26850.1		F-box family protein
Phvul.003G268500	Chr03:49471167-49472685	0I	12I	OK	15.9353	43.5381	1.45005	2.73218	2.40697	0.0013	0.0258362	yes	1517	PF00182,PF00187	PTHR22595:SF11,PTHR22595	KOG4742				AT2G36810.1		ARM repeat superfamily protein
Phvul.003G037500	Chr03:3770337-3773426	0I	12I	OK	40.8202	111.57	1.45059	2.73321	1.91618	0.00235	0.0389498	yes	3088	PF00454	PTHR15245,PTHR15245:SF11	KOG2381			GO:0004568,GO:0006032,GO:0016998,GO:0008061	AT3G12500.1	ATHCHIB,B-CHI,CHI-B,HCHIB,PR-3,PR3	basic chitinase
Phvul.008G270300	Chr08:58033327-58038485	0I	12I	OK	12.538	34.2894	1.45145	2.73484	1.92268	0.0007	0.0165305	yes	5157	PF01805,PF09750	PTHR13161,PTHR13161:SF1	KOG1847			GO:0016773	AT1G26270.1		Phosphatidylinositol 3- and 4-kinase family protein
Phvul.011G209100	Chr11:49144167-49155647	0I	12I	OK	27.9276	76.5682	1.45505	2.74167	2.21015	0.0004	0.0109647	yes	11479						GO:0003723,GO:0006396	AT5G55100.2		SWAP (Suppressor-of-White-APricot)/surp domain-containing protein
Phvul.003G094400	Chr03:19488398-19491927	0I	12I	OK	7.2418	19.8794	1.45686	2.74509	2.09866	0.0031	0.0471477	yes	3528	PF00069	PTHR24420:SF430,PTHR24420	KOG1187				AT3G54500.1
Phvul.009G192700	Chr09:28576270-28578925	0I	12I	OK	52.565	144.988	1.46376	2.75826	2.36284	0.00075	0.0173678	yes	2654	PF01040	PTHR13929		2.5.1.74		GO:0004672,GO:0005524,GO:0006468	AT4G21390.1	B120	S-locus lectin protein kinase family protein
Phvul.008G018200	Chr08:1545759-1550824	0I	12I	OK	22.6483	62.4972	1.46439	2.75947	2.1722	0.00085	0.0190244	yes	5064	PF00481	PTHR13832,PTHR13832:SF94	KOG0698		K02548	GO:0004659,GO:0016021	AT1G60600.2	ABC4	UbiA prenyltransferase family protein
Phvul.002G238900	Chr02:40501068-40507895	0I	12I	OK	2.88817	7.98579	1.46728	2.765	2.01465	0.0012	0.0243958	yes	6826	PF07714,PF08263	PTHR24420:SF810,PTHR24420	KOG1187			GO:0003824	AT3G02750.1		Protein phosphatase 2C family protein
Phvul.009G147500	Chr09:21581463-21584492	0I	12I	OK	6.33563	17.5241	1.46778	2.76596	2.20396	0.0006	0.0148112	yes	3028	PF10545		KOG4282			GO:0004672,GO:0005524,GO:0006468	AT5G45840.2		Leucine-rich repeat protein kinase family protein
Phvul.011G079600	Chr11:7384113-7390777	0I	12I	OK	4.80523	13.3041	1.4692	2.76867	2.04836	0.0025	0.0406406	yes	6663	PF03164	PTHR13027,PTHR13027:SF7	KOG0997				AT1G76890.2	AT-GT2,GT2	Duplicated homeodomain-like superfamily protein
Phvul.002G018700	Chr02:2041146-2051858	0I	12I	OK	5.02232	13.9105	1.46975	2.76974	2.06979	0.001	0.0213935	yes	10711	PF00498,PF01494	PTHR13789:SF10,PTHR13789	KOG2614	1.14.13.90			AT2G28390.1		SAND family protein
Phvul.007G215600	Chr07:45459651-45463100	0I	12I	OK	11.237	31.1517	1.47106	2.77224	2.1029	0.00075	0.0173678	yes	3448	PF01764				K09838	GO:0005515,GO:0055114,GO:0004497	AT5G67030.1	ABA1,ATABA1,ATZEP,IBS3,LOS6,NPQ2,ZEP	zeaxanthin epoxidase (ZEP) (ABA1)
Phvul.009G136000	Chr09:19952929-19955492	0I	12I	OK	5.56639	15.4406	1.47192	2.7739	2.03911	0.00265	0.0423886	yes	2562	PF08718	PTHR10219:SF4,PTHR10219	KOG3221			GO:0004806,GO:0006629	AT1G02660.1		alpha/beta-Hydrolases superfamily protein
Phvul.002G316300	Chr02:47692436-47694685	0I	12I	OK	133.534	370.56	1.4725	2.77502	2.23492	0.00195	0.0341883	yes	2248						GO:0017089,GO:0051861,GO:0046836,GO:0005737	AT1G21360.1	GLTP2	glycolipid transfer protein 2
Phvul.003G173100	Chr03:38403132-38404801	0I	12I	OK	63.644	176.686	1.47309	2.77616	2.25203	0.0021	0.0360758	yes	1668							AT5G16110.1
Phvul.008G117700	Chr08:14796104-14798123	0I	12I	OK	4.16813	11.5742	1.47344	2.77683	2.03789	0.0021	0.0360758	yes	2018	PF00069,PF00139	PTHR24420,PTHR24420:SF435	KOG1187				AT5G25280.1		serine-rich protein-related
Phvul.001G019400	Chr01:1655259-1659533	0I	12I	OK	5.2038	14.4605	1.47448	2.77883	2.00034	0.0013	0.0258362	yes	4273	PF04784	PTHR23054				GO:0004672,GO:0005524,GO:0006468,GO:0005488	AT3G55550.1		Concanavalin A-like lectin protein kinase family protein
Phvul.006G099200	Chr06:21688146-21698159	0I	12I	OK	10.8157	30.0552	1.47449	2.77885	2.12773	0.0008	0.0182153	yes	10012	PF03159,PF00098	PTHR12341	KOG2044	3.1.13.-			AT5G42690.2		Protein of unknown function, DUF547
Phvul.007G147500	Chr07:36504777-36508088	0I	12I	OK	44.7837	124.675	1.47712	2.78394	2.49675	0.00055	0.0138745	yes	3310					K12619	GO:0003676,GO:0008270,GO:0004527,GO:0005622	AT1G54490.1	AIN1,ATXRN4,EIN5,XRN4	exoribonuclease 4
Phvul.002G030000	Chr02:3121774-3121924	0I	12I	OK	2440.44	6799.15	1.47821	2.78603	26.1508	0.00075	0.0173678	yes	149							AT2G36895.1
Phvul.003G120400	Chr03:29929107-29938609	0I	12I	OK	2.04421	5.69739	1.47875	2.78709	2.01744	0.0012	0.0243958	yes	9501	PF01061,PF08370,PF00005	PTHR19241,PTHR19241:SF10	KOG0065
Phvul.002G224600	Chr02:38940276-38947982	0I	12I	OK	6.3182	17.643	1.48151	2.79241	2.18883	0.0004	0.0109647	yes	7705	PF00176,PF00271	PTHR10799,PTHR10799:SF133	KOG1001			GO:0005524,GO:0016887,GO:0016020	AT3G53480.1	ABCG37,ATPDR9,PDR9,PIS1	pleiotropic drug resistance 9
Phvul.011G023700	Chr11:1944945-1949724	0I	12I	OK	7.32214	20.474	1.48346	2.79618	1.95053	0.00325	0.0487485	yes	4778	PF03727,PF00349	PTHR19443	KOG1369			GO:0003677,GO:0005524,GO:0003676,GO:0004386	AT1G61140.1	EDA16	SNF2 domain-containing protein / helicase domain-containing protein / zinc finger protein-related
Phvul.001G249300	Chr01:50739002-50743695	0I	12I	OK	14.6072	40.8837	1.48485	2.79887	2.09374	0.0003	0.00883534	yes	4692	PF00170	PTHR22952:SF57,PTHR22952				GO:0005524,GO:0016773,GO:0005975	AT1G50460.1	ATHKL1,HKL1	hexokinase-like 1
Phvul.010G165900	Chr10:43243892-43257391	0I	12I	OK	10.3572	29.0189	1.48636	2.80181	2.06164	0.00055	0.0138745	yes	13498	PF00628,PF00569,PF08214,PF02135	PTHR13808	KOG1778	2.3.1.48	K14431	GO:0003700,GO:0043565,GO:0046983,GO:0006355	AT5G65210.1	TGA1	bZIP transcription factor family protein
Phvul.005G096200	Chr05:28673673-28677376	0I	12I	OK	13.6688	38.3249	1.4874	2.80382	2.44766	0.0004	0.0109647	yes	3702	PF03005	PTHR13533,PTHR13533:SF3			K04498	GO:0008270,GO:0005515,GO:0003712,GO:0004402,GO:0006355,GO:0005634	AT1G16710.1	HAC12	histone acetyltransferase of the CBP family 12
Phvul.009G025300	Chr09:5878515-5879839	0I	12I	OK	29.6085	83.1781	1.49019	2.80926	2.41434	0.00055	0.0138745	yes	1323	PF00388	PTHR13593	KOG4306				AT2G42570.1	TBL39	TRICHOME BIREFRINGENCE-LIKE 39
Phvul.001G063700	Chr01:7936452-7943857	0I	12I	OK	8.45502	23.8272	1.49473	2.81811	2.28367	0.0001	0.00373966	yes	7404	PF00027	PTHR10217:SF7,PTHR10217	KOG0498			GO:0004629,GO:0006629,GO:0035556	AT4G38690.1		PLC-like phosphodiesterases superfamily protein
Phvul.007G031100	Chr07:2405093-2409239	0I	12I	OK	7.9356	22.3902	1.49646	2.82149	2.02882	0.0012	0.0243958	yes	4145	PF00069	PTHR24420,PTHR24420:SF426	KOG1187		K05391		AT5G53130.1	ATCNGC1,CNGC1	cyclic nucleotide gated channel 1
Phvul.004G157300	Chr04:43946611-43950275	0I	12I	OK	32.6441	92.2368	1.49852	2.82553	2.29516	0.00075	0.0173678	yes	3663	PF00643,PF06203		KOG1601			GO:0004672,GO:0005524,GO:0006468	AT1G25390.1		Protein kinase superfamily protein
Phvul.005G011700	Chr05:999556-1003953	0I	12I	OK	11.288	31.9633	1.50163	2.83162	2.12584	0.0008	0.0182153	yes	4396	PF03101,PF04434,PF10551					GO:0008270,GO:0005622,GO:0005515	AT1G25440.1		B-box type zinc finger protein with CCT domain
Phvul.002G275100	Chr02:43926617-43930541	0I	12I	OK	8.53168	24.2058	1.50445	2.83717	2.26902	0.00065	0.0157072	yes	3923	PF00026	PTHR13683,PTHR13683:SF98	KOG1339			GO:0003677,GO:0004803,GO:0006313,GO:0008270	AT3G22170.1	FHY3	far-red elongated hypocotyls 3
Phvul.002G076200	Chr02:11229881-11231663	0I	12I	OK	12.3107	34.9384	1.5049	2.83805	2.03582	0.00275	0.0434764	yes	1781	PF00400	PTHR22844	KOG0266			GO:0004190,GO:0006508	AT4G33490.2		Eukaryotic aspartyl protease family protein
Phvul.005G118700	Chr05:33984900-33996355	0I	12I	OK	7.39717	21.0207	1.50676	2.84172	2.07231	0.0006	0.0148112	yes	11454	PF07646,PF00149	PTHR11668,PTHR11668:SF17	KOG0374			GO:0005515	AT1G24130.1		Transducin/WD40 repeat-like superfamily protein
Phvul.011G033200	Chr11:2883558-2887127	0I	12I	OK	30.2539	86.1191	1.50921	2.84655	2.28358	0.0004	0.0109647	yes	3568	PF05653	PTHR12570	KOG2922			GO:0016787,GO:0005515	AT2G27210.1	BSL3	BRI1 suppressor 1 (BSU1)-like 3
Phvul.006G220600	Chr06:31882452-31885250	0I	12I	OK	15.6871	44.7028	1.51078	2.84965	2.38757	0.00025	0.00767234	yes	2797						GO:0016020	AT2G21120.1		Protein of unknown function (DUF803)
Phvul.002G202400	Chr02:36221877-36227416	0I	12I	OK	13.7155	39.1336	1.5126	2.85324	2.15916	0.0008	0.0182153	yes	5538	PF00069	PTHR24361:SF63,PTHR24361	KOG0198				AT1G57680.1
Phvul.004G169900	Chr04:45154943-45160833	0I	12I	OK	3.41913	9.76158	1.51349	2.85499	2.04717	0.00115	0.0236676	yes	5889	PF05664					GO:0004672,GO:0005524,GO:0006468	AT4G08500.1	ARAKIN,ATMEKK1,MAPKKK8,MEKK1	MAPK/ERK kinase kinase 1
Phvul.009G166400	Chr09:24314406-24315827	0I	12I	OK	26.8546	76.6701	1.5135	2.85501	2.10572	0.00045	0.0119541	yes	1420	PF08238,PF01753	PTHR12298					AT2G20010.2		Protein of unknown function (DUF810)
Phvul.005G042600	Chr05:4325214-4330625	0I	12I	OK	11.3435	32.3926	1.5138	2.85561	1.99551	0.00115	0.0236676	yes	5410		PTHR11328:SF24,PTHR11328	KOG4830			GO:0008270	AT1G67340.1		HCP-like superfamily protein with MYND-type zinc finger
Phvul.011G090800	Chr11:9055117-9060870	0I	12I	OK	1.66929	4.78691	1.51986	2.86763	1.87764	0.0021	0.0360758	yes	5752							AT2G44280.1		Major facilitator superfamily protein
Phvul.008G214400	Chr08:52637880-52657882	0I	12I	OK	9.21509	26.4597	1.52173	2.87134	2.13398	0.0015	0.0284784	yes	20001	PF00400,PF00097	PTHR22847:SF121,PTHR22847	KOG0265	6.3.2.19			AT3G18310.1
Phvul.001G213600	Chr01:47682847-47684741	0I	12I	OK	11.0352	31.7305	1.52376	2.87539	2.38219	0.00075	0.0173678	yes	1893	PF03106				K10143	GO:0005515	AT2G32950.1	ATCOP1,COP1,DET340,EMB168,FUS1	Transducin/WD40 repeat-like superfamily protein
Phvul.002G084900	Chr02:13248467-13255397	0I	12I	OK	17.1061	49.2206	1.52475	2.87737	2.32178	0.0005	0.0129251	yes	6929	PF01150	PTHR11782,PTHR11782:SF17	KOG1386	3.6.1.5		GO:0003700,GO:0043565,GO:0006355	AT3G58710.2	ATWRKY69,WRKY69	WRKY DNA-binding protein 69
Phvul.006G152600	Chr06:26553831-26558067	0I	12I	OK	268.082	771.711	1.52539	2.87864	2.83158	0.00055	0.0138745	yes	4235	PF12481,PF12504	PTHR11772			K01510	GO:0016787	AT2G02970.1		GDA1/CD39 nucleoside phosphatase family protein
Phvul.011G070300	Chr11:6155536-6167237	0I	12I	OK	19.237	55.5406	1.52966	2.88718	2.13137	0.0003	0.00883534	yes	11700	PF00069,PF00989	PTHR24354,PTHR24354:SF88	KOG0610	2.7.11.1			AT5G19140.1	AILP1,ATAILP1	Aluminium induced protein with YGL and LRDR motifs
Phvul.003G038400	Chr03:3981623-3986088	0I	12I	OK	5.61395	16.2111	1.52989	2.88765	2.14355	0.00115	0.0236676	yes	4464	PF01842	PTHR13734:SF23,PTHR13734			K08282	GO:0004672,GO:0005524,GO:0006468,GO:0006355,GO:0005515	AT3G45780.1	JK224,NPH1,PHOT1,RPT1	phototropin 1
Phvul.008G181400	Chr08:47976333-47978970	0I	12I	OK	79.9373	230.876	1.53018	2.88821	1.73081	0.0029	0.0450714	yes	2636	PF00484	PTHR11002,PTHR11002:SF1	KOG1578			GO:0016597,GO:0008152	AT1G69040.2	ACR4	ACT domain repeat 4
Phvul.001G043000	Chr01:4453480-4456137	0I	12I	OK	7.322	21.1626	1.53121	2.89028	2.16888	0.00065	0.0157072	yes	2656	PF00560,PF08263	PTHR24420,PTHR24420:SF474	KOG0472			GO:0004089,GO:0008270,GO:0015976	AT4G33580.1	ATBCA5,BCA5	beta carbonic anhydrase 5
Phvul.006G206900	Chr06:30946139-30953800	0I	12I	OK	25.3612	73.3576	1.53233	2.89251	2.03362	0.00045	0.0119541	yes	7660						GO:0005515	AT2G34930.1		disease resistance family protein / LRR family protein
Phvul.007G257100	Chr07:49524838-49528381	0I	12I	OK	7.40522	21.4231	1.53255	2.89297	2.27121	0.0004	0.0109647	yes	3542	PF00010	PTHR10985:SF42,PTHR10985					AT5G64170.2		dentin sialophosphoprotein-related
Phvul.005G036300	Chr05:3452374-3459013	0I	12I	OK	9.36306	27.1054	1.53353	2.89493	2.19608	0.0005	0.0129251	yes	6638	PF01480,PF00076	PTHR23365	KOG3702			GO:0030528,GO:0006355	AT2G42280.1		basic helix-loop-helix (bHLH) DNA-binding superfamily protein
Phvul.003G133500	Chr03:32419946-32435275	0I	12I	OK	13.3451	38.8107	1.54014	2.90824	2.0228	0.00115	0.0236676	yes	15328	PF00612,PF00063,PF02736,PF01843	PTHR13140,PTHR13140:SF36	KOG0160			GO:0003676,GO:0006397	AT3G12640.1		RNA binding (RRM/RBD/RNP motifs) family protein
Phvul.009G057400	Chr09:10468079-10476926	0I	12I	OK	2.25329	6.56017	1.5417	2.91137	2.05416	0.00145	0.0278141	yes	8846	PF02213	PTHR14445:SF24,PTHR14445	KOG1862			GO:0003774,GO:0005524,GO:0016459,GO:0005515	AT5G20490.1	ATXIK,XI-17,XIK	Myosin family protein with Dil domain
Phvul.007G043200	Chr07:3456377-3461625	0I	12I	OK	3.03911	8.86548	1.54455	2.91713	2.08973	0.00085	0.0190244	yes	5247	PF03101,PF04434,PF10551					GO:0005515	AT5G42950.1		GYF domain-containing protein
Phvul.002G317500	Chr02:47775824-47783303	0I	12I	OK	8.85244	25.8576	1.54644	2.92096	2.3337	0.00035	0.00994562	yes	7478	PF01398	PTHR12947,PTHR12947:SF4	KOG2880	3.1.2.15		GO:0008270	AT4G15090.1	FAR1	FRS (FAR1 Related Sequences) transcription factor family
Phvul.005G155400	Chr05:38181478-38184490	0I	12I	OK	55.8474	163.382	1.54869	2.92551	2.44939	0.0006	0.0148112	yes	3011					K11866	GO:0005515	AT1G48790.1	AMSH1	associated molecule with the SH3 domain of STAM 1
Phvul.003G067600	Chr03:9850585-9856123	0I	12I	OK	5.55352	16.2563	1.54953	2.92721	2.27478	0.00035	0.00994562	yes	5537	PF07690	PTHR19432,PTHR19432:SF2	KOG0637				AT3G07560.1	APM2,PEX13	peroxin 13
Phvul.011G197700	Chr11:47460788-47464201	0I	12I	OK	19.0025	55.6469	1.55011	2.9284	2.22511	0.00085	0.0190244	yes	3412	PF00069	PTHR24420,PTHR24420:SF441	KOG1187			GO:0055085,GO:0016021	AT2G02860.1	ATSUC3,ATSUT2,SUC3,SUT2	sucrose transporter 2
Phvul.001G182800	Chr01:44763580-44765452	0I	12I	OK	8.96434	26.2793	1.55166	2.93154	2.15679	0.00145	0.0278141	yes	1871	PF00201	PTHR11926,PTHR11926:SF15	KOG1192			GO:0004672,GO:0005524,GO:0006468	AT4G18250.1		receptor serine/threonine kinase, putative
Phvul.003G216100	Chr03:43205230-43208556	0I	12I	OK	3.92162	11.4966	1.55169	2.93159	2.17002	0.00105	0.0221576	yes	3325	PF01842	PTHR13734:SF23,PTHR13734				GO:0016758,GO:0008152	AT2G36780.1		UDP-Glycosyltransferase superfamily protein
Phvul.008G017200	Chr08:1459743-1466135	0I	12I	OK	10.489	30.7711	1.5527	2.93365	2.05046	0.00085	0.0190244	yes	6391	PF00282	PTHR11999,PTHR11999:SF5	KOG1383	4.1.2.27		GO:0016597,GO:0008152	AT1G12420.1	ACR8	ACT domain repeat 8
Phvul.006G131500	Chr06:24658572-24662944	0I	12I	OK	15.8379	46.525	1.55463	2.93757	2.11367	0.0005	0.0129251	yes	4371					K01634	GO:0008152,GO:0016831,GO:0030170,GO:0019752	AT1G27980.1	ATDPL1,DPL1	dihydrosphingosine phosphate lyase
Phvul.004G016800	Chr04:1725914-1731862	0I	12I	OK	10.0297	29.4927	1.55608	2.94054	2.43277	0.0005	0.0129251	yes	5947	PF01966	PTHR11373,PTHR11373:SF10	KOG2681				AT3G06880.2		Transducin/WD40 repeat-like superfamily protein
Phvul.006G218600	Chr06:31777838-31779469	0I	12I	OK	94.9063	279.182	1.55663	2.94166	2.28717	0.00215	0.0366633	yes	1630	PF00903	PTHR10374,PTHR10374:SF0	KOG2944			GO:0008081,GO:0046872	AT5G40270.1		HD domain-containing metal-dependent phosphohydrolase family protein
Phvul.003G291600	Chr03:51745865-51751608	0I	12I	OK	30.1392	88.6859	1.55706	2.94254	2.03965	0.0009	0.0198447	yes	5742	PF01039	PTHR22855:SF13,PTHR22855	KOG0540	6.4.1.4			AT1G80160.1		Lactoylglutathione lyase / glyoxalase I family protein
Phvul.009G123700	Chr09:18356924-18360571	0I	12I	OK	7.01374	20.6897	1.56066	2.94988	2.26185	0.0018	0.0323616	yes	3646	PF00892				K01969	GO:0016874	AT4G34030.1	MCCB	3-methylcrotonyl-CoA carboxylase
Phvul.008G085300	Chr08:8464312-8468775	0I	12I	OK	6.98087	20.6174	1.56238	2.95341	2.1389	0.0003	0.00883534	yes	4462	PF01594	PTHR21716	KOG2365			GO:0016020	AT4G08290.1		nodulin MtN21 /EamA-like transporter family protein
Phvul.002G042000	Chr02:3994852-4001957	0I	12I	OK	14.8277	43.8231	1.5634	2.95549	2.02108	0.00055	0.0138745	yes	7104	PF03126	PTHR13115,PTHR13115:SF8					AT5G55960.1
Phvul.009G222900	Chr09:33014978-33021361	0I	12I	OK	6.81247	20.1608	1.5653	2.9594	1.98853	0.00055	0.0138745	yes	6382		PTHR12459	KOG1398			GO:0003677,GO:0006352,GO:0016570,GO:0005634	AT5G43630.1	TZP	zinc knuckle (CCHC-type) family protein
Phvul.008G205700	Chr08:51661623-51668812	0I	12I	OK	92.4358	273.88	1.56702	2.96292	2.01277	0.0007	0.0165305	yes	7188	PF03822,PF00069	PTHR24345,PTHR24345:SF45	KOG0583				AT1G34630.1
Phvul.007G047700	Chr07:3844729-3849360	0I	12I	OK	9.14345	27.1199	1.56854	2.96605	2.02824	0.00035	0.00994562	yes	4630	PF05770	PTHR14217				GO:0004672,GO:0005524,GO:0006468,GO:0007165	AT2G26980.4	CIPK3,SnRK3.17	CBL-interacting protein kinase 3
Phvul.003G286300	Chr03:51245822-51246773	0I	12I	OK	21.6876	64.4445	1.57119	2.97149	2.26949	0.00335	0.049762	yes	950						GO:0000287,GO:0005524,GO:0047325,GO:0052725,GO:0052726,GO:0032957,GO:0005622,GO:0035300	AT4G08170.2		Inositol 1,3,4-trisphosphate 5/6-kinase family protein
Phvul.004G150100	Chr04:43090740-43116648	0I	12I	OK	6.54315	19.4559	1.57215	2.97348	2.3116	0.00015	0.00517612	yes	25907	PF07005,PF01116,PF03446	PTHR22981:SF29,PTHR22981	KOG0409	1.1.-.-			AT5G65660.1		hydroxyproline-rich glycoprotein family protein
Phvul.003G209300	Chr03:42389712-42394577	0I	12I	OK	30.6858	91.2648	1.57249	2.97417	2.25783	0.00045	0.0119541	yes	4864	PF00069	PTHR24056,PTHR24056:SF86	KOG0663		K00120	GO:0008270,GO:0016832,GO:0005975,GO:0004616,GO:0006098,GO:0055114,GO:0016491	AT1G18270.1		ketose-bisphosphate aldolase class-II family protein
Phvul.011G071200	Chr11:6348654-6357870	0I	12I	OK	16.9885	50.5547	1.57328	2.97582	2.16454	0.00055	0.0138745	yes	9215	PF00076	PTHR12603	KOG2068			GO:0004672,GO:0005524,GO:0006468	AT1G67580.1		Protein kinase superfamily protein
Phvul.007G061100	Chr07:5276987-5280002	0I	12I	OK	7.68927	22.9101	1.57507	2.97949	2.31273	0.0006	0.0148112	yes	3014						GO:0003676	AT3G45630.1		RNA binding (RRM/RBD/RNP motifs) family protein
Phvul.006G169700	Chr06:28106569-28114163	0I	12I	OK	6.6098	19.7144	1.57657	2.9826	2.16638	0.0013	0.0258362	yes	7593	PF00023,PF00069	PTHR23257:SF89,PTHR23257	KOG0192				AT4G14746.1
Phvul.004G121100	Chr04:39084854-39088202	0I	12I	OK	46.9013	139.915	1.57685	2.98318	2.02891	0.00245	0.0400743	yes	3347						GO:0005515,GO:0004672,GO:0005524,GO:0006468	AT4G18950.1		Integrin-linked protein kinase family
Phvul.003G039500	Chr03:4157037-4158634	0I	12I	OK	3.51461	10.5373	1.58407	2.99814	2.06065	0.0026	0.0417761	yes	1596							AT3G61060.1	AtPP2-A13,PP2-A13	phloem protein 2-A13
Phvul.007G266400	Chr07:50392210-50397634	0I	12I	OK	5.42488	16.275	1.585	3.00007	2.32321	0.00025	0.00767234	yes	5423							AT1G69160.1
Phvul.011G114400	Chr11:15642199-15645563	0I	12I	OK	70.7931	212.439	1.58537	3.00084	2.09951	0.00055	0.0138745	yes	3363	PF00097	PTHR12313	KOG0823				AT5G06440.2
Phvul.010G091000	Chr10:33595379-33598380	0I	12I	OK	9.59956	28.9384	1.59195	3.01455	2.31254	0.00075	0.0173678	yes	3000							AT4G03510.1	ATRMA1,RMA1	RING membrane-anchor 1
Phvul.002G213300	Chr02:37548844-37550715	0I	12I	OK	24.511	73.9471	1.59306	3.01689	2.54346	0.00085	0.0190244	yes	1870	PF00857	PTHR11080,PTHR11080:SF6					AT3G61060.1	AtPP2-A13,PP2-A13	phloem protein 2-A13
Phvul.010G165800	Chr10:43222030-43228879	0I	12I	OK	178.677	539.074	1.59313	3.01703	2.10708	0.00125	0.0251295	yes	6848	PF05368,PF08547	PTHR10366,PTHR10366:SF75	KOG1203			GO:0003824,GO:0008152	AT2G22570.1	ATNIC1,NIC1	nicotinamidase 1
Phvul.009G163500	Chr09:23819728-23824309	0I	12I	OK	5.48188	16.5426	1.59344	3.01769	2.19038	0.0013	0.0258362	yes	4580	PF00069	PTHR24056,PTHR24056:SF77	KOG0600			GO:0016491,GO:0008152,GO:0003854,GO:0016616,GO:0006694,GO:0055114,GO:0003824,GO:0050662,GO:0044237	AT1G16720.1	HCF173	high chlorophyll fluorescence phenotype 173
Phvul.003G144400	Chr03:34117566-34122737	0I	12I	OK	23.2812	70.3087	1.59454	3.01998	2.28183	0.0005	0.0129251	yes	5170	PF00041,PF07227	PTHR21736,PTHR21736:SF13				GO:0004672,GO:0005524,GO:0006468	AT5G50860.1		Protein kinase superfamily protein
Phvul.004G004700	Chr04:343620-346153	0I	12I	OK	14.9689	45.2306	1.59533	3.02164	2.34347	0.0009	0.0198447	yes	2532	PF00288					GO:0005515	AT4G30200.3	VEL1	vernalization5/VIN3-like
Phvul.010G165300	Chr10:43191703-43196069	0I	12I	OK	45.225	136.725	1.59609	3.02322	2.37243	0.00085	0.0190244	yes	4365	PF01852	PTHR19308	KOG2761			GO:0005524,GO:0016310,GO:0016301	AT3G01640.1	ATGLCAK,GLCAK	glucuronokinase G
Phvul.009G044100	Chr09:8556281-8557890	0I	12I	OK	10.08	30.4754	1.59615	3.02335	2.46824	0.0006	0.0148112	yes	1608							AT3G13062.2		Polyketide cyclase/dehydrase and lipid transport superfamily protein
Phvul.002G155200	Chr02:29680369-29682135	0I	12I	OK	3.24417	9.80998	1.5964	3.02388	2.08456	0.0025	0.0406406	yes	1765	PF02214	PTHR14499,PTHR14499:SF11	KOG2714				AT3G56360.1
Phvul.003G090400	Chr03:18202791-18207218	0I	12I	OK	41.7064	126.445	1.60017	3.03179	2.08718	0.00045	0.0119541	yes	4426	PF05991					GO:0005249,GO:0006813,GO:0008076,GO:0016020	AT3G09030.1		BTB/POZ domain-containing protein
Phvul.008G185100	Chr08:48784309-48787819	0I	12I	OK	97.8238	296.597	1.60025	3.03195	2.21943	0.00075	0.0173678	yes	3509	PF05201,PF00745,PF01488	PTHR13812,PTHR13812:SF14		1.2.1.70	K06962		AT2G02410.1
Phvul.002G038200	Chr02:3677846-3690331	0I	12I	OK	26.9652	82.1731	1.60757	3.04738	2.13798	0.00035	0.00994562	yes	12484	PF04607,PF02824,PF01966	PTHR21262	KOG1157		K02492	GO:0008883,GO:0050661,GO:0033014,GO:0055114,GO:0016491,GO:0005737,GO:0004764	AT1G58290.1	HEMA1	Glutamyl-tRNA reductase family protein
Phvul.004G087900	Chr04:18484784-18495004	0I	12I	OK	15.5513	47.5513	1.61245	3.05771	2.56391	0.0001	0.00373966	yes	10219		PTHR10566,PTHR10566:SF10				GO:0008081,GO:0046872,GO:0015969	AT1G54130.1	AT-RSH3,ATRSH3,RSH3	RELA/SPOT homolog 3
Phvul.002G095300	Chr02:17291735-17298687	0I	12I	OK	26.5928	81.3469	1.61305	3.05898	2.1018	0.00215	0.0366633	yes	6951	PF01740,PF00916	PTHR11814:SF46,PTHR11814	KOG0236		K08869		AT1G71810.1		Protein kinase superfamily protein
Phvul.008G264500	Chr08:57624866-57629348	0I	12I	OK	7.32024	22.4073	1.61401	3.06101	2.38324	0.00085	0.0190244	yes	4481	PF03005	PTHR13533,PTHR13533:SF3				GO:0005215,GO:0006810,GO:0055085,GO:0016021	AT1G23090.1	AST91,SULTR3;3	sulfate transporter 91
Phvul.002G253200	Chr02:41979326-41983224	0I	12I	OK	19.6634	60.1957	1.61415	3.06131	2.38137	5e-05	0.00212359	yes	3897	PF00415	PTHR22870:SF24,PTHR22870					AT2G30900.1	TBL43	TRICHOME BIREFRINGENCE-LIKE 43
Phvul.004G114100	Chr04:37401536-37406539	0I	12I	OK	6.73902	20.6842	1.61792	3.06932	2.28586	0.0002	0.00647999	yes	5002	PF02042,PF00564						AT3G26100.2		Regulator of chromosome condensation (RCC1) family protein
Phvul.008G170700	Chr08:44531504-44536064	0I	12I	OK	3.93223	12.0699	1.618	3.06948	2.14684	0.0017	0.0311164	yes	4559	PF01740,PF00916	PTHR11814:SF46,PTHR11814	KOG0236			GO:0005515	AT1G64530.1		Plant regulator RWP-RK family protein
Phvul.003G049600	Chr03:5973560-5981628	0I	12I	OK	5.70819	17.5317	1.61886	3.07132	1.95429	0.001	0.0213935	yes	8067	PF04064,PF04063	PTHR13387:SF9,PTHR13387	KOG2973			GO:0005215,GO:0006810,GO:0055085,GO:0016021	AT5G10180.1	AST68,SULTR2;1	slufate transporter 2;1
Phvul.002G296100	Chr02:45943497-45949685	0I	12I	OK	2.26648	6.96317	1.61929	3.07224	2.16326	0.00105	0.0221576	yes	6187	PF00400	PTHR22847:SF121,PTHR22847	KOG1033				AT1G14300.1		ARM repeat superfamily protein
Phvul.010G018400	Chr10:2859612-2863448	0I	12I	OK	2.2685	6.97725	1.62092	3.07571	1.99418	0.0025	0.0406406	yes	3835	PF01582,PF00931	PTHR11017,PTHR11017:SF130				GO:0005515	AT4G11110.1	SPA2	SPA1-related 2
Phvul.009G224800	Chr09:33279496-33287731	0I	12I	OK	2.34613	7.21892	1.6215	3.07695	2.22145	0.0006	0.0148112	yes	8234	PF02309,PF06507,PF02362					GO:0043531,GO:0005515,GO:0007165,GO:0005622,GO:0045087,GO:0031224,GO:0004888,GO:0006915,GO:0005524	AT5G36930.1		Disease resistance protein (TIR-NBS-LRR class) family
Phvul.010G119400	Chr10:38829039-38841260	0I	12I	OK	1.55402	4.7953	1.62562	3.08574	2.06787	0.00135	0.0265124	yes	12220	PF00637	PTHR12616			K14486	GO:0006355,GO:0005634,GO:0003677,GO:0009725	AT1G19220.1	ARF11,ARF19,IAA22	auxin response factor 19
Phvul.003G133000	Chr03:32372900-32379152	0I	12I	OK	3.52777	10.887	1.62578	3.08609	2.22189	0.0006	0.0148112	yes	6251	PF02450	PTHR11440,PTHR11440:SF6				GO:0006886,GO:0016192	AT4G00800.1		transducin family protein / WD-40 repeat family protein
Phvul.008G219200	Chr08:53206993-53213428	0I	12I	OK	49.2867	152.368	1.62829	3.09146	2.21474	0.001	0.0213935	yes	6434	PF01490	PTHR22950	KOG1305			GO:0008374,GO:0006629,GO:0004607	AT5G13640.1	ATPDAT,PDAT,PDAT1	phospholipid:diacylglycerol acyltransferase
Phvul.009G052500	Chr09:9828615-9832517	0I	12I	OK	11.6925	36.166	1.62906	3.09309	2.5312	0.0003	0.00883534	yes	3901	PF03145	PTHR10315	KOG3002	6.3.2.19			AT3G56200.1		Transmembrane amino acid transporter family protein
Phvul.002G221200	Chr02:38500215-38503490	0I	12I	OK	21.8008	67.5668	1.63193	3.09928	2.44319	0.00025	0.00767234	yes	3274	PF00083	PTHR24063,PTHR24063:SF116	KOG0254		K04506	GO:0006511,GO:0007275,GO:0005634	AT3G61790.1		Protein with RING/U-box and TRAF-like domains
Phvul.007G125900	Chr07:25499377-25504495	0I	12I	OK	5.61825	17.4687	1.63658	3.10928	2.28829	0.00045	0.0119541	yes	5117						GO:0022857,GO:0055085,GO:0016021	AT1G11260.1	ATSTP1,STP1	sugar transporter 1
Phvul.011G002300	Chr11:179716-181463	0I	12I	OK	30.0371	93.4108	1.63684	3.10985	2.35376	0.00255	0.0411907	yes	1746	PF00583	PTHR23091:SF34,PTHR23091					AT5G43630.1	TZP	zinc knuckle (CCHC-type) family protein
Phvul.007G017100	Chr07:1133906-1144255	0I	12I	OK	89.5712	278.697	1.63759	3.11146	2.15293	0.0002	0.00647999	yes	2380	PF01494	PTHR13789,PTHR13789:SF6	KOG2614			GO:0008080,GO:0008152	AT1G72030.1		Acyl-CoA N-acyltransferases (NAT) superfamily protein
Phvul.004G147800	Chr04:42835941-42837073	0I	12I	OK	8.98914	28.0235	1.64038	3.11748	2.45621	0.00105	0.0221576	yes	1131	PF00069	PTHR24361,PTHR24361:SF31	KOG0581			GO:0016705,GO:0016117,GO:0055114,GO:0004497	AT5G05320.1		FAD/NAD(P)-binding oxidoreductase family protein
Phvul.007G162800	Chr07:39221145-39227655	0I	12I	OK	28.3773	88.5333	1.64148	3.11986	1.9348	0.00285	0.0445491	yes	6509	PF00249	PTHR12802:SF30,PTHR12802	KOG0724			GO:0004672,GO:0005524,GO:0006468,GO:0016773,GO:0009103,GO:0016020	AT1G73500.1	ATMKK9,MKK9	MAP kinase kinase 9
Phvul.007G035700	Chr07:2871063-2877017	0I	12I	OK	25.1066	78.3382	1.64165	3.12022	2.33692	0.00055	0.0138745	yes	5953	PF09174	PTHR22504	KOG3104			GO:0003677	AT3G09600.1		Homeodomain-like superfamily protein
Phvul.002G254500	Chr02:42080726-42082576	0I	12I	OK	26.6992	83.3117	1.64172	3.12038	2.52914	5e-05	0.00212359	yes	1849	PF00847						AT5G13240.1		transcription regulators
Phvul.001G089100	Chr01:16284554-16286510	0I	12I	OK	16.1321	50.3559	1.64222	3.12147	2.49823	0.00015	0.00517612	yes	1955	PF03634	PTHR11584:SF275,PTHR11584				GO:0003700,GO:0006355	AT4G39780.1		Integrase-type DNA-binding superfamily protein
Phvul.003G150400	Chr03:35303996-35307406	0I	12I	OK	26.7336	83.5482	1.64395	3.12521	2.15851	0.00065	0.0157072	yes	3409	PF02358,PF00982	PTHR10788	KOG1050				AT3G27010.1	AT-TCP20,ATTCP20,PCF1,TCP20	TEOSINTE BRANCHED 1, cycloidea, PCF (TCP)-domain family protein 20
Phvul.001G168100	Chr01:43026723-43032155	0I	12I	OK	20.1951	63.1536	1.64486	3.12717	2.40967	5e-05	0.00212359	yes	5431	PF12552	PTHR21726,PTHR21726:SF7				GO:0003824,GO:0005992	AT2G18700.1	ATTPS11,ATTPSB,TPS11	trehalose phosphatase/synthase 11
Phvul.006G077100	Chr06:19580076-19585087	0I	12I	OK	2.06592	6.47181	1.64739	3.13265	1.98938	0.0029	0.0450714	yes	5010	PF00069	PTHR13902,PTHR13902:SF35	KOG0584				AT4G28760.1		Protein of unknown function (DUF3741)
Phvul.002G308700	Chr02:47062541-47068967	0I	12I	OK	21.0332	65.9008	1.64763	3.13318	2.45532	5e-05	0.00212359	yes	6425		PTHR12726	KOG2547			GO:0004672,GO:0005524,GO:0006468	AT5G58350.1	WNK4,ZIK2	with no lysine (K) kinase 4
Phvul.005G084600	Chr05:20514669-20517022	0I	12I	OK	4.48025	14.0447	1.64837	3.1348	2.21988	0.0012	0.0243958	yes	2352	PF02365						AT2G19880.2		Nucleotide-diphospho-sugar transferases superfamily protein
Phvul.003G121500	Chr03:30059817-30062870	0I	12I	OK	22.2433	69.8272	1.65042	3.13925	2.43399	0.00025	0.00767234	yes	3052	PF04607,PF00036	PTHR21262	KOG1157			GO:0003677,GO:0006355	AT3G15510.1	ANAC056,ATNAC2,NAC2,NARS1	NAC domain containing protein 2
Phvul.006G196600	Chr06:30242101-30245399	0I	12I	OK	57.8984	182.587	1.65699	3.15358	2.91641	5e-05	0.00212359	yes	3297	PF00010	PTHR23042,PTHR23042:SF20				GO:0015969	AT3G17470.1	ATCRSH,CRSH	Ca2+-activated RelA/spot homolog
Phvul.002G059800	Chr02:6436719-6440672	0I	12I	OK	9.75115	30.7992	1.65925	3.15852	2.26235	0.0012	0.0243958	yes	3952	PF03441,PF00875	PTHR10211	KOG0133	4.1.99.3		GO:0030528,GO:0006355	AT5G54680.1	bHLH105,ILR3	basic helix-loop-helix (bHLH) DNA-binding superfamily protein
Phvul.003G055600	Chr03:7071223-7074182	0I	12I	OK	7.31354	23.109	1.65981	3.15976	2.42531	0.00045	0.0119541	yes	2958	PF07687,PF01546	PTHR11014,PTHR11014:SF37	KOG2275		K01669	GO:0003913,GO:0006281,GO:0003904	AT1G12370.2	PHR1,UVR2	photolyase 1
Phvul.009G145400	Chr09:21269740-21274494	0I	12I	OK	3.64677	11.5327	1.66103	3.16244	2.02829	0.0007	0.0165305	yes	4753	PF03822,PF00069	PTHR24344,PTHR24344:SF45	KOG0583			GO:0016787,GO:0008152	AT1G51760.1	IAR3,JR3	peptidase M20/M25/M40 family protein
Phvul.006G122400	Chr06:23781906-23782828	0I	12I	OK	7.87798	24.9302	1.662	3.16454	2.60537	0.0028	0.0440401	yes	921						GO:0004672,GO:0005524,GO:0006468,GO:0007165	AT4G24400.1	ATCIPK8,CIPK8,PKS11,SnRK3.13	CBL-interacting protein kinase 8
Phvul.008G112500	Chr08:13370428-13375567	0I	12I	OK	12.4068	39.3107	1.66379	3.16848	2.51739	0.0002	0.00647999	yes	5138		PTHR21290:SF1,PTHR21290	KOG3058
Phvul.008G256200	Chr08:56941534-56944776	0I	12I	OK	8.42144	26.7019	1.6648	3.1707	2.40173	0.00155	0.029162	yes	3241	PF00076	PTHR12742	KOG1457				AT3G54020.1	AtIPCS1	Arabidopsis Inositol phosphorylceramide synthase 1
Phvul.001G135900	Chr01:38164186-38176435	0I	12I	OK	4.59346	14.5692	1.66527	3.17173	2.2647	0.0006	0.0148112	yes	12248						GO:0003676	AT3G21215.1		RNA-binding (RRM/RBD/RNP motifs) family protein
Phvul.009G144300	Chr09:21066819-21067665	0I	12I	OK	9.25333	29.3534	1.66548	3.1722	2.36459	0.00335	0.049762	yes	845	PF03479						AT3G57570.1		ARM repeat superfamily protein
Phvul.002G012200	Chr02:1403701-1405256	0I	12I	OK	53.4515	169.753	1.66713	3.17583	2.04359	0.00295	0.0456052	yes	1554	PF03195						AT5G49700.1		Predicted AT-hook DNA-binding family protein
Phvul.003G105000	Chr03:26053313-26057290	0I	12I	OK	26.6831	84.7877	1.66793	3.17758	2.15048	0.00015	0.00517612	yes	3976	PF00481	PTHR13832,PTHR13832:SF171	KOG0700				AT3G49940.1	LBD38	LOB domain-containing protein 38
Phvul.002G084000	Chr02:13002773-13006753	0I	12I	OK	3.68794	11.7276	1.66902	3.17999	2.3808	0.00035	0.00994562	yes	3979	PF02701					GO:0003824	AT3G16560.1		Protein phosphatase 2C family protein
Phvul.008G041100	Chr08:3459247-3463174	0I	12I	OK	24.4563	77.7754	1.66911	3.18018	2.38795	5e-05	0.00212359	yes	3926	PF00230	PTHR19139,PTHR19139:SF22	KOG0223			GO:0003677,GO:0008270,GO:0006355	AT3G47500.1	CDF3	cycling DOF factor 3
Phvul.011G210700	Chr11:49363306-49370456	0I	12I	OK	5.79021	18.4285	1.67025	3.1827	2.31519	0.0013	0.0258362	yes	7149	PF00400	PTHR22847:SF224,PTHR22847	KOG0266			GO:0005215,GO:0006810,GO:0016020	AT5G37820.1	NIP4;2,NLM5	NOD26-like intrinsic protein 4;2
Phvul.010G125000	Chr10:39509378-39520448	0I	12I	OK	12.8915	41.0609	1.67135	3.18511	2.31682	0.0001	0.00373966	yes	11069	PF02383	PTHR11200:SF9,PTHR11200	KOG1888			GO:0005515	AT2G16405.1		Transducin/WD40 repeat-like superfamily protein
Phvul.005G038200	Chr05:3730743-3734523	0I	12I	OK	86.8164	276.658	1.67206	3.1867	2.32442	0.0006	0.0148112	yes	3779	PF00590	PTHR21091,PTHR21091:SF16	KOG1527			GO:0042578	AT3G14205.1		Phosphoinositide phosphatase family protein
Phvul.008G260900	Chr08:57343488-57346732	0I	12I	OK	8.15053	25.9865	1.6728	3.18832	2.26652	5e-05	0.00212359	yes	3243	PF00023,PF00642	PTHR14493:SF3,PTHR14493	KOG1595			GO:0008168,GO:0008152	AT5G40850.1	UPM1	urophorphyrin methylase 1
Phvul.004G172600	Chr04:45351266-45354132	0I	12I	OK	4.72341	15.0921	1.67589	3.19517	1.87202	0.00275	0.0434764	yes	2865	PF01596	PTHR10509	KOG1663			GO:0005515,GO:0003676,GO:0008270	AT5G58620.1		zinc finger (CCCH-type) family protein
Phvul.003G015900	Chr03:1450138-1452921	0I	12I	OK	10.0515	32.1577	1.67775	3.19929	2.31621	0.0006	0.0148112	yes	2782	PF00954,PF00069,PF01453	PTHR24420,PTHR24420:SF576	KOG1187			GO:0008171	AT4G26220.1		S-adenosyl-L-methionine-dependent methyltransferases superfamily protein
Phvul.007G198900	Chr07:43884391-43892955	0I	12I	OK	25.9483	83.2021	1.68098	3.20646	2.27748	0.0005	0.0129251	yes	8563	PF00400	PTHR22847:SF52,PTHR22847	KOG0266			GO:0004672,GO:0005524,GO:0006468,GO:0048544,GO:0005529	AT1G34300.1		lectin protein kinase family protein
Phvul.009G063900	Chr09:11067119-11074142	0I	12I	OK	12.1371	39.072	1.68672	3.21922	2.49845	5e-05	0.00212359	yes	7022	PF05705	PTHR12265	KOG2521			GO:0005515	AT5G27030.1	TPR3	TOPLESS-related 3
Phvul.011G020500	Chr11:1597898-1601136	0I	12I	OK	5.73938	18.5865	1.69529	3.23842	2.4608	0.00045	0.0119541	yes	3237	PF02319,PF08781	PTHR12548:SF1,PTHR12548					AT5G44250.1		Protein of unknown function DUF829, transmembrane 53
Phvul.008G179400	Chr08:47372514-47373802	0I	12I	OK	23.9242	77.5248	1.69619	3.24043	2.5387	0.00075	0.0173678	yes	1287						GO:0003700,GO:0006355,GO:0005667	AT5G03415.1	ATDPB,DPB	Transcription factor DP
Phvul.002G274800	Chr02:43908293-43918569	0I	12I	OK	8.93803	29.0485	1.70043	3.24999	2.48292	5e-05	0.00212359	yes	10275	PF00226	PTHR23172,PTHR23172:SF31	KOG0431				AT1G02070.1
Phvul.006G209700	Chr06:31137991-31139959	0I	12I	OK	73.0686	237.789	1.70236	3.25433	2.56181	5e-05	0.00212359	yes	1967	PF00067	PTHR24298:SF44,PTHR24298	KOG0156			GO:0031072	AT4G12770.1		Chaperone DnaJ-domain superfamily protein
Phvul.002G055000	Chr02:4999334-5005539	0I	12I	OK	22.5051	73.3242	1.70403	3.25811	2.84008	5e-05	0.00212359	yes	6204						GO:0005506,GO:0009055,GO:0016705,GO:0020037,GO:0055114	AT3G26300.1	CYP71B34	cytochrome P450, family 71, subfamily B, polypeptide 34
Phvul.002G009400	Chr02:1102515-1103784	0I	12I	OK	8.4219	27.4954	1.70697	3.26475	2.38182	0.0023	0.0383662	yes	1268		PTHR21477,PTHR21477:SF2					AT1G21080.1		DNAJ heat shock N-terminal domain-containing protein
Phvul.005G083700	Chr05:20215831-20218578	0I	12I	OK	284.969	932.014	1.70954	3.27058	1.99173	0.00115	0.0236676	yes	2746	PF00106	PTHR24316:SF100,PTHR24316	KOG1208	1.3.1.33			AT1G10150.1		Carbohydrate-binding protein
Phvul.007G088900	Chr07:9009991-9032231	0I	12I	OK	14.5235	47.5141	1.70996	3.27153	2.39812	5e-05	0.00212359	yes	22239	PF08700	PTHR13043	KOG2347		K00218	GO:0016491,GO:0008152	AT5G54190.1	PORA	protochlorophyllide oxidoreductase A
Phvul.002G095600	Chr02:17366511-17373433	0I	12I	OK	5.76993	18.8813	1.71033	3.27236	2.51759	0.0002	0.00647999	yes	6921	PF10250						AT1G76850.1	SEC5A	exocyst complex component sec5
Phvul.005G015800	Chr05:1396463-1401960	0I	12I	OK	7.36882	24.1232	1.71092	3.27369	2.42907	0.0002	0.00647999	yes	5496	PF00067	PTHR24305,PTHR24305:SF145	KOG0157				AT2G01480.1		O-fucosyltransferase family protein
Phvul.001G079700	Chr01:12799864-12801781	0I	12I	OK	4.91185	16.0917	1.71198	3.2761	2.4183	0.00055	0.0138745	yes	1916	PF03140					GO:0005506,GO:0009055,GO:0016705,GO:0020037,GO:0055114	AT1G13710.1	CYP78A5,KLU	cytochrome P450, family 78, subfamily A, polypeptide 5
Phvul.009G161400	Chr09:23396368-23404981	0I	12I	OK	9.96321	32.6738	1.71345	3.27945	2.2516	0.0001	0.00373966	yes	8612	PF04059,PF00076	PTHR24011,PTHR24011:SF200	KOG4206				AT3G02645.1		Plant protein of unknown function (DUF247)
Phvul.010G165600	Chr10:43211827-43214830	0I	12I	OK	25.0007	82.1464	1.71623	3.28576	2.35235	0.0004	0.0109647	yes	3002	PF01535	PTHR24349:SF45,PTHR24349				GO:0003676	AT5G07290.1	AML4,ML4	MEI2-like 4
Phvul.005G113800	Chr05:33041434-33043487	0I	12I	OK	3.05845	10.0641	1.71835	3.29059	2.27864	0.0022	0.0372356	yes	2052	PF00141			1.11.1.7			AT5G21222.1		protein kinase family protein
Phvul.002G059000	Chr02:6337112-6340801	0I	12I	OK	7.78814	25.6337	1.71869	3.29138	2.37191	0.00025	0.00767234	yes	3688					K00430	GO:0004601,GO:0020037,GO:0006979,GO:0055114	AT4G11290.1		Peroxidase superfamily protein
Phvul.003G027300	Chr03:2472951-2478160	0I	12I	OK	127.149	419.073	1.72068	3.29592	2.46852	0.0001	0.00373966	yes	5208	PF00069	PTHR11584:SF259,PTHR11584	KOG0594				AT1G10740.1		alpha/beta-Hydrolases superfamily protein
Phvul.002G043200	Chr02:4077738-4085010	0I	12I	OK	4.04692	13.3464	1.72156	3.29792	2.23247	0.00075	0.0173678	yes	7271	PF00271,PF12513	PTHR12131	KOG0953			GO:0004672,GO:0005524,GO:0006468	AT1G68830.1	STN7	STT7 homolog STN7
Phvul.003G241500	Chr03:46455320-46469724	0I	12I	OK	6.941	22.962	1.72603	3.30817	2.28191	5e-05	0.00212359	yes	14403	PF00225	PTHR24115,PTHR24115:SF174	KOG0244			GO:0003676,GO:0004386,GO:0005524,GO:0016817	AT4G14790.1	ATSUV3,EDA15	ATP-dependent RNA helicase, mitochondrial (SUV3)
Phvul.005G149200	Chr05:37670434-37672198	0I	12I	OK	5.07508	16.7967	1.72667	3.30964	2.498	0.0003	0.00883534	yes	1763	PF00560,PF08263	PTHR24420:SF701,PTHR24420				GO:0003777,GO:0005524,GO:0007018	AT5G47820.1	FRA1	P-loop containing nucleoside triphosphate hydrolases superfamily protein
Phvul.003G151700	Chr03:35569234-35571723	0I	12I	OK	133.873	443.082	1.72671	3.30972	2.39484	0.0007	0.0165305	yes	2488	PF00892					GO:0005515	AT3G20820.1		Leucine-rich repeat (LRR) family protein
Phvul.003G149000	Chr03:34962575-34964596	0I	12I	OK	74.8086	248.147	1.72992	3.31709	2.58211	5e-05	0.00212359	yes	2020	PF00643,PF06203		KOG1601			GO:0016020	AT4G28040.1		nodulin MtN21 /EamA-like transporter family protein
Phvul.001G076300	Chr01:10898238-10903869	0I	12I	OK	2.94814	9.78051	1.73011	3.31752	2.18937	0.00105	0.0221576	yes	5630	PF07714	PTHR24420,PTHR24420:SF441				GO:0008270,GO:0005622,GO:0005515	AT5G57660.1	ATCOL5,COL5	CONSTANS-like 5
Phvul.009G254300	Chr09:36698280-36704792	0I	12I	OK	92.4541	307.883	1.73557	3.33012	2.1765	0.00045	0.0119541	yes	6511	PF00933,PF01915					GO:0004672,GO:0005524,GO:0006468	AT5G38260.1		Protein kinase superfamily protein
Phvul.004G002200	Chr04:234999-245229	0I	12I	OK	10.3421	34.4952	1.73787	3.33542	2.28186	0.00015	0.00517612	yes	3113	PF05701					GO:0004553,GO:0005975	AT5G49360.1	ATBXL1,BXL1	beta-xylosidase 1
Phvul.003G284800	Chr03:51096111-51101863	0I	12I	OK	29.536	98.7198	1.74087	3.34236	2.88252	5e-05	0.00212359	yes	5751	PF04640						AT1G66840.1		Plant protein of unknown function (DUF827)
Phvul.001G039000	Chr01:3928336-3932861	0I	12I	OK	17.0648	57.0429	1.74102	3.34272	2.6549	0.00015	0.00517612	yes	4524	PF04757	PTHR23350	KOG0317				AT4G17900.1		PLATZ transcription factor family protein
Phvul.008G091200	Chr08:9293142-9296477	0I	12I	OK	6.57118	22.0098	1.74393	3.34944	2.55874	0.00025	0.00767234	yes	3334	PF00481	PTHR13832,PTHR13832:SF94	KOG0698		K13346	GO:0007031,GO:0005778	AT2G26350.1	ATPEX10,PEX10	peroxin 10
Phvul.010G146100	Chr10:41732608-41734113	0I	12I	OK	5.90063	19.7797	1.74508	3.35213	2.05821	0.00165	0.0304788	yes	1504	PF07911					GO:0003824	AT1G79630.1		Protein phosphatase 2C family protein
Phvul.003G252000	Chr03:47973489-47979273	0I	12I	OK	21.2924	71.4485	1.74656	3.35559	2.54019	0.00015	0.00517612	yes	5783	PF00170,PF07777	PTHR22952:SF37,PTHR22952					AT5G25840.1		Protein of unknown function (DUF1677)
Phvul.007G197700	Chr07:43751298-43753584	0I	12I	OK	286.997	963.508	1.74726	3.35721	2.29195	0.00225	0.0378284	yes	2285	PF05564				K09060	GO:0003700,GO:0043565,GO:0046983,GO:0006355,GO:0003677,GO:0006351,GO:0005634	AT4G36730.1	GBF1	G-box binding factor 1
Phvul.002G134100	Chr02:26484354-26486634	0I	12I	OK	21.337	71.7233	1.74908	3.36145	2.50773	0.0001	0.00373966	yes	2279	PF01535	PTHR24015					AT1G56220.1		Dormancy/auxin associated family protein
Phvul.009G233200	Chr09:34395840-34397782	0I	12I	OK	14.1954	47.7949	1.75143	3.36693	2.74774	5e-05	0.00212359	yes	1941	PF00722,PF06955	PTHR10963,PTHR10963:SF14					AT1G31920.1		Tetratricopeptide repeat (TPR)-like superfamily protein
Phvul.007G022000	Chr07:1522173-1529646	0I	12I	OK	47.0054	158.278	1.75156	3.36723	2.45097	0.00065	0.0157072	yes	7472	PF01842					GO:0004553,GO:0005975,GO:0016762,GO:0006073,GO:0005618,GO:0048046	AT4G25810.1	XTH23,XTR6	xyloglucan endotransglycosylase 6
Phvul.006G201200	Chr06:30572548-30575121	0I	12I	OK	77.3689	261.362	1.75622	3.37813	2.71084	0.00065	0.0157072	yes	2572	PF00117	PTHR11922,PTHR11922:SF11	KOG3179			GO:0016597,GO:0008152	AT5G04740.1		ACT domain-containing protein
Phvul.005G103200	Chr05:30911982-30914466	0I	12I	OK	1.75943	5.94465	1.75649	3.37874	2.11344	0.0019	0.0336069	yes	2483	PF00069,PF00139	PTHR24420,PTHR24420:SF435	KOG1187			GO:0016787,GO:0006541	AT2G23970.1		Class I glutamine amidotransferase-like superfamily protein
Phvul.009G119000	Chr09:17679639-17684688	0I	12I	OK	3.71105	12.5394	1.75657	3.37894	2.40368	0.0004	0.0109647	yes	5048	PF07786					GO:0004672,GO:0005524,GO:0006468,GO:0005488	AT4G04960.1		Concanavalin A-like lectin protein kinase family protein
Phvul.009G108500	Chr09:16324585-16332441	0I	12I	OK	11.7981	39.8735	1.75688	3.37965	2.65798	5e-05	0.00212359	yes	7855	PF00069	PTHR11909:SF18,PTHR11909	KOG1163				AT5G47900.1		Protein of unknown function (DUF1624)
Phvul.003G110100	Chr03:27714816-27718947	0I	12I	OK	10.2776	34.7989	1.75953	3.3859	2.608	0.0002	0.00647999	yes	4130	PF00072,PF00249	PTHR26402:SF38,PTHR26402				GO:0004672,GO:0005524,GO:0006468	AT4G28880.1	ckl3	casein kinase I-like 3
Phvul.003G147200	Chr03:34693790-34695339	0I	12I	OK	10.4414	35.364	1.75997	3.3869	2.81847	0.0003	0.00883534	yes	1548	PF04535	PTHR11615:SF40,PTHR11615			K14491	GO:0000156,GO:0000160,GO:0006355,GO:0003677	AT3G16857.2	ARR1,RR1	response regulator 1
Phvul.009G255700	Chr09:36856454-36857457	0I	12I	OK	6.60265	22.3641	1.76007	3.38714	2.51532	0.00215	0.0366633	yes	1002							AT4G25830.1		Uncharacterised protein family (UPF0497)
Phvul.002G121000	Chr02:24464952-24470016	0I	12I	OK	31.0006	105.285	1.76394	3.39622	2.26784	0.0002	0.00647999	yes	5063	PF00892
Phvul.002G066800	Chr02:7940389-7944958	0I	12I	OK	99.3411	338.045	1.76675	3.40287	2.07288	0.00055	0.0138745	yes	4568	PF00989	PTHR23244,PTHR23244:SF1				GO:0016020	AT4G19185.1		nodulin MtN21 /EamA-like transporter family protein
Phvul.009G133100	Chr09:19575821-19582666	0I	12I	OK	5.23117	17.8119	1.76763	3.40496	2.42246	0.00035	0.00994562	yes	6844	PF01842	PTHR13734:SF23,PTHR13734				GO:0006355,GO:0005515	AT2G02710.2	PLP,PLPA,PLPB,PLPC	PAS/LOV protein B
Phvul.007G241600	Chr07:48138007-48139162	0I	12I	OK	76.4718	260.745	1.76964	3.40969	2.32495	0.00155	0.029162	yes	1154	PF00847					GO:0016597,GO:0008152	AT1G76990.1	ACR3	ACT domain repeat 3
Phvul.001G241300	Chr01:50105126-50107243	0I	12I	OK	6.33571	21.6228	1.77097	3.41285	2.46437	0.0002	0.00647999	yes	2116	PF07014,PF07231					GO:0003700,GO:0006355	AT5G51190.1		Integrase-type DNA-binding superfamily protein
Phvul.008G292200	Chr08:59473673-59477851	0I	12I	OK	2.75596	9.41144	1.77186	3.41494	2.43655	5e-05	0.00212359	yes	4177	PF01094,PF00060,PF00497	PTHR18966:SF7,PTHR18966	KOG1052				AT2G40000.1	ATHSPRO2,HSPRO2	ortholog of sugar beet HS1 PRO-1 2
Phvul.011G154900	Chr11:40925273-40928159	0I	12I	OK	12.4479	42.5597	1.77359	3.41903	2.78764	0.0005	0.0129251	yes	2885	PF01412	PTHR23180,PTHR23180:SF31			K05387	GO:0004970,GO:0005234,GO:0016020,GO:0005215,GO:0006810,GO:0030288	AT4G35290.1	ATGLR3.2,ATGLUR2,GLR3.2,GLUR2	glutamate receptor 2
Phvul.008G008300	Chr08:825278-834314	0I	12I	OK	8.46326	28.9781	1.77568	3.42399	2.3999	0.0001	0.00373966	yes	9035	PF02985					GO:0008060,GO:0008270,GO:0032312	AT5G54310.1	AGD5,NEV	ARF-GAP domain 5
Phvul.009G142500	Chr09:20847331-20847602	0I	12I	OK	242.8	832.517	1.77771	3.42882	12.9263	0.00015	0.00517612	yes	270						GO:0005515	AT5G16210.1		HEAT repeat-containing protein
Phvul.006G105400	Chr06:22158810-22162650	0I	12I	OK	5.51476	18.9289	1.77922	3.43241	1.98192	0.00165	0.0304788	yes	3839	PF01212	PTHR10289	KOG1368	4.1.2.5			AT3G56290.1
Phvul.009G137600	Chr09:20199459-20204642	0I	12I	OK	32.5864	111.927	1.78021	3.43478	2.30688	0.0014	0.0271728	yes	5182	PF04545,PF04542,PF04539				K01620	GO:0016740,GO:0030170,GO:0009058,GO:0016831,GO:0019752,GO:0016829,GO:0006520	AT1G08630.1	THA1	threonine aldolase 1
Phvul.009G063000	Chr09:10984978-10986452	0I	12I	OK	16.677	57.2917	1.78047	3.43537	2.46082	0.0003	0.00883534	yes	1473	PF07816					GO:0003677,GO:0003700,GO:0016987,GO:0006352,GO:0006355	AT5G24120.1	ATSIG5,SIG5,SIGE	sigma factor E
Phvul.008G015900	Chr08:1383727-1385438	0I	12I	OK	17.9187	61.6414	1.78243	3.44006	3.15475	0.00065	0.0157072	yes	1710	PF09713						AT2G26530.2	AR781	Protein of unknown function (DUF1645)
Phvul.007G044300	Chr07:3512487-3518991	0I	12I	OK	1.00325	3.45305	1.78319	3.44186	2.00876	0.00245	0.0400743	yes	6503	PF00651,PF03000	PTHR13690:SF174,PTHR13690					AT3G55240.1		Plant protein 1589 of unknown function
Phvul.002G301800	Chr02:46405104-46409519	0I	12I	OK	11.8638	40.9697	1.78799	3.45334	2.16371	0.0003	0.00883534	yes	4414	PF03141	PTHR10108,PTHR10108:SF37				GO:0005515,GO:0004871,GO:0009416	AT2G14820.1	NPY2	Phototropic-responsive NPH3 family protein
Phvul.006G128100	Chr06:24271411-24278057	0I	12I	OK	3.34036	11.5502	1.78984	3.45777	2.17619	0.00015	0.00517612	yes	6645	PF00501	PTHR24095,PTHR24095:SF47	KOG1177			GO:0008168,GO:0008152	AT1G33170.1		S-adenosyl-L-methionine-dependent methyltransferases superfamily protein
Phvul.001G130900	Chr01:37058998-37061900	0I	12I	OK	5.65074	19.5607	1.79145	3.46162	2.35451	0.00075	0.0173678	yes	2901	PF01061,PF00005	PTHR19241,PTHR19241:SF20	KOG0061			GO:0003824,GO:0008152	AT1G30520.1	AAE14	acyl-activating enzyme 14
Phvul.002G194200	Chr02:35062661-35068345	0I	12I	OK	1.60286	5.55472	1.79307	3.46551	1.85435	0.0032	0.0482546	yes	5683	PF00493	PTHR11630,PTHR11630:SF46	KOG0479			GO:0005524,GO:0016887,GO:0016020	AT3G21090.1		ABC-2 type transporter family protein
Phvul.010G128400	Chr10:39810942-39812461	0I	12I	OK	35.3867	122.889	1.79608	3.47275	2.70768	0.00015	0.00517612	yes	1518	PF07911				K02541	GO:0003677,GO:0005524,GO:0006260,GO:0016851,GO:0015979,GO:0015995	AT5G46280.1	MCM3	Minichromosome maintenance (MCM2/3/5) family protein
Phvul.008G095500	Chr08:9879349-9889116	0I	12I	OK	1.9065	6.63245	1.79862	3.47886	1.80227	0.00255	0.0411907	yes	9766	PF03004						AT1G72510.1		Protein of unknown function (DUF1677)
Phvul.002G055100	Chr02:5012304-5014171	0I	12I	OK	31.351	109.181	1.80014	3.48254	3.24011	0.00015	0.00517612	yes	1866	PF00226	PTHR24076,PTHR24076:SF72
Phvul.007G016400	Chr07:1090266-1093475	0I	12I	OK	5.45596	19.0116	1.80097	3.48456	2.53264	5e-05	0.00212359	yes	3208	PF00646	PTHR23125,PTHR23125:SF54				GO:0031072	AT1G76700.1		DNAJ heat shock N-terminal domain-containing protein
Phvul.009G232400	Chr09:34297561-34299673	0I	12I	OK	4.73666	16.5158	1.8019	3.4868	2.59604	0.0001	0.00373966	yes	2111	PF01593	PTHR10742:SF40,PTHR10742	KOG0685			GO:0005515	AT2G17020.1		F-box/RNI-like superfamily protein
Phvul.002G031500	Chr02:3241252-3244349	0I	12I	OK	30.5308	106.459	1.80197	3.48694	2.57998	0.0002	0.00647999	yes	3096	PF01167,PF00646	PTHR16517:SF7,PTHR16517	KOG2502			GO:0016491,GO:0055114	AT4G29720.1	ATPAO5,PAO5	polyamine oxidase 5
Phvul.008G144900	Chr08:27623311-27644313	0I	12I	OK	2.50572	8.7381	1.8021	3.48726	2.36288	5e-05	0.00212359	yes	21001						GO:0005515	AT2G18280.1	AtTLP2,TLP2	tubby like protein 2
Phvul.007G250000	Chr07:48909798-48911642	0I	12I	OK	15.8223	55.2762	1.8047	3.49356	2.94611	5e-05	0.00212359	yes	1843	PF02798,PF00043	PTHR11260:SF16,PTHR11260	KOG0406
Phvul.011G157500	Chr11:41506227-41510993	0I	12I	OK	49.7345	174.246	1.80881	3.50352	2.13084	0.0007	0.0165305	yes	4765	PF00155	PTHR11751,PTHR11751:SF28	KOG0259	2.6.1.5		GO:0005515	AT2G29420.1	ATGSTU7,GST25,GSTU7	glutathione S-transferase tau 7
Phvul.007G016500	Chr07:1104343-1116345	0I	12I	OK	22.6584	79.8115	1.81655	3.52238	2.39125	5e-05	0.00212359	yes	12001	PF07714,PF01842	PTHR23257:SF82,PTHR23257	KOG0192		K00815	GO:0016740,GO:0030170,GO:0009058,GO:0016829,GO:0006520,GO:0016769	AT5G53970.1		Tyrosine transaminase family protein
Phvul.011G158500	Chr11:41752168-41754627	0I	12I	OK	7.00455	24.6776	1.81684	3.52308	2.56974	0.00045	0.0119541	yes	2458	PF00201	PTHR11926,PTHR11926:SF15	KOG1192			GO:0004672,GO:0005524,GO:0006468,GO:0016597,GO:0008152	AT4G38470.1		ACT-like protein tyrosine kinase family protein
Phvul.001G108700	Chr01:29299164-29302292	0I	12I	OK	421.346	1487.33	1.81964	3.52995	2.16358	0.0012	0.0243958	yes	3127	PF02915			1.14.13.81		GO:0016758,GO:0008152	AT1G22380.1	AtUGT85A3,UGT85A3	UDP-glucosyl transferase 85A3
Phvul.011G053700	Chr11:4560574-4563814	0I	12I	OK	27.8786	98.8811	1.82654	3.54685	2.99342	0.0001	0.00373966	yes	3239	PF00643				K04035	GO:0016491,GO:0046872,GO:0055114	AT3G56940.1	ACSF,CHL27,CRD1	dicarboxylate diiron protein, putative (Crd1)
Phvul.010G156400	Chr10:42489099-42491169	0I	12I	OK	9.2953	32.9868	1.82731	3.54876	2.84903	0.00015	0.00517612	yes	2069						GO:0008270,GO:0005622	AT1G06040.1	STO	B-box zinc finger family protein
Phvul.006G023700	Chr06:10710837-10714666	0I	12I	OK	4.69571	16.6801	1.82871	3.5522	2.25527	0.00015	0.00517612	yes	3828							AT3G15820.1	ROD1	phosphatidic acid phosphatase-related / PAP2-related
Phvul.002G034000	Chr02:3415759-3420330	0I	12I	OK	11.8639	42.4505	1.83921	3.57812	2.40157	5e-05	0.00212359	yes	4570	PF03727,PF00349	PTHR19443	KOG1369	2.7.1.1			AT1G06660.1
Phvul.007G224400	Chr07:46426948-46431628	0I	12I	OK	10.342	37.1252	1.84389	3.58975	2.76056	0.0001	0.00373966	yes	4679	PF10545,PF00696	PTHR26059,PTHR26059:SF1			K00844	GO:0005524,GO:0016773,GO:0005975	AT1G50460.1	ATHKL1,HKL1	hexokinase-like 1
Phvul.009G242900	Chr09:35636788-35641765	0I	12I	OK	143.791	516.256	1.84411	3.59032	2.15905	0.00045	0.0119541	yes	4976	PF07687,PF01546	PTHR11014,PTHR11014:SF27				GO:0008652	AT3G10030.1		aspartate/glutamate/uridylate kinase family protein
Phvul.007G009300	Chr07:656463-659794	0I	12I	OK	2.72028	9.77427	1.84523	3.59311	2.24228	0.00245	0.0400743	yes	3330	PF00544			4.2.2.2		GO:0016787,GO:0008152	AT4G20070.1	AAH,ATAAH	allantoate amidohydrolase
Phvul.006G206300	Chr06:30888839-30894097	0I	12I	OK	8.23625	29.6694	1.84892	3.60229	2.23715	0.0001	0.00373966	yes	5257	PF00481	PTHR13832,PTHR13832:SF149	KOG0698		K01728		AT3G55140.1		Pectin lyase-like superfamily protein
Phvul.006G142300	Chr06:25640313-25642466	0I	12I	OK	4.39262	15.8237	1.84893	3.60234	2.56576	0.00025	0.00767234	yes	2152	PF03188,PF04526	PTHR23130,PTHR23130:SF18	KOG4293			GO:0003824	AT1G34750.1		Protein phosphatase 2C family protein
Phvul.001G076200	Chr01:10867621-10869729	0I	12I	OK	27.9033	100.695	1.85149	3.60871	2.60117	5e-05	0.00212359	yes	2107	PF00069	PTHR24420,PTHR24420:SF441	KOG1187			GO:0016021	AT5G47530.1		Auxin-responsive family protein
Phvul.011G198500	Chr11:47578342-47583306	0I	12I	OK	2.64449	9.5584	1.85378	3.61446	2.31543	0.001	0.0213935	yes	4963	PF00069	PTHR24420,PTHR24420:SF441	KOG1187			GO:0004672,GO:0005524,GO:0006468	AT1G66980.1	SNC4	suppressor of npr1-1 constitutive 4
Phvul.009G213700	Chr09:31642017-31648344	0I	12I	OK	5.29473	19.1627	1.85567	3.6192	2.46645	0.00025	0.00767234	yes	6326	PF03031	PTHR12210,PTHR12210:SF6	KOG1605			GO:0004672,GO:0005524,GO:0006468	AT5G38260.1		Protein kinase superfamily protein
Phvul.008G071500	Chr08:6493767-6506767	0I	12I	OK	2.32928	8.45217	1.85944	3.62866	2.40597	0.0001	0.00373966	yes	12999	PF00931	PTHR23155,PTHR23155:SF121	KOG4658			GO:0005515	AT5G46410.1	SSP4	SCP1-like small phosphatase 4
Phvul.004G068100	Chr04:9908265-9917295	0I	12I	OK	14.6978	53.5174	1.86441	3.64118	2.92687	5e-05	0.00212359	yes	9029	PF05653	PTHR12570	KOG2922			GO:0043531,GO:0005524,GO:0006915	AT4G27220.1		NB-ARC domain-containing disease resistance protein
Phvul.005G174100	Chr05:39752678-39757807	0I	12I	OK	3.3285	12.1377	1.86655	3.6466	2.49432	0.00015	0.00517612	yes	5128	PF00561	PTHR10992,PTHR10992:SF149	KOG1454				AT3G26670.1		Protein of unknown function (DUF803)
Phvul.002G091100	Chr02:15467165-15471721	0I	12I	OK	2.82324	10.3072	1.86823	3.65084	2.05536	0.00145	0.0278141	yes	4555	PF03106						AT1G80280.1		alpha/beta-Hydrolases superfamily protein
Phvul.002G332000	Chr02:48919769-48922272	0I	12I	OK	31.126	113.747	1.86964	3.6544	2.97149	5e-05	0.00212359	yes	2502	PF00149	PTHR10161	KOG2679	3.1.3.2		GO:0003700,GO:0043565,GO:0006355	AT2G03340.1	WRKY3	WRKY DNA-binding protein 3
Phvul.008G238700	Chr08:55306966-55309730	0I	12I	OK	11.45	41.9023	1.87169	3.65959	2.5542	5e-05	0.00212359	yes	2763		PTHR10042:SF14,PTHR10042			K01078	GO:0016787	AT1G14700.1	ATPAP3,PAP3	purple acid phosphatase 3
Phvul.001G031600	Chr01:2985078-2989796	0I	12I	OK	39.3441	144.111	1.87296	3.66284	2.85673	5e-05	0.00212359	yes	4717	PF01946,PF08491	PTHR10835	KOG1298	1.14.99.7			AT1G66140.1	ZFP4	zinc finger protein 4
Phvul.004G166600	Chr04:44872842-44873736	0I	12I	OK	3.31664	12.1911	1.87804	3.67574	2.34574	0.003	0.046101	yes	893					K00511	GO:0009055,GO:0016491,GO:0055114,GO:0004506,GO:0050660,GO:0016021	AT1G58440.1	SQE1,XF1	FAD/NAD(P)-binding oxidoreductase family protein
Phvul.007G031400	Chr07:2450949-2454549	0I	12I	OK	19.8958	73.1455	1.87831	3.67643	2.86818	5e-05	0.00212359	yes	3599	PF05623
Phvul.010G164500	Chr10:43104569-43107574	0I	12I	OK	5.00595	18.4581	1.88254	3.68723	2.60676	0.0001	0.00373966	yes	3004	PF00153	PTHR24089,PTHR24089:SF87	KOG0752				AT1G15030.1		Protein of unknown function (DUF789)
Phvul.010G001500	Chr10:496422-500752	0I	12I	OK	20.2063	74.6177	1.88471	3.69279	2.50488	0.00045	0.0119541	yes	4329	PF01699		KOG1397				AT3G20240.1		Mitochondrial substrate carrier family protein
Phvul.003G024000	Chr03:2110160-2115274	0I	12I	OK	1.81694	6.71459	1.88579	3.69555	2.2526	0.00105	0.0221576	yes	5113	PF00069	PTHR24420:SF644,PTHR24420	KOG1187		K07300	GO:0055085,GO:0016021	AT3G51860.1	ATCAX3,ATHCX1,CAX1-LIKE,CAX3	cation exchanger 3
Phvul.006G071900	Chr06:19140434-19145431	0I	12I	OK	17.8907	66.1353	1.88621	3.69663	2.67693	0.0001	0.00373966	yes	4996	PF01490	PTHR22950:SF9,PTHR22950	KOG1303			GO:0004672,GO:0005524,GO:0006468	AT1G68690.1		Protein kinase superfamily protein
Phvul.007G128300	Chr07:27879902-27883259	0I	12I	OK	41.8043	154.729	1.88802	3.70127	2.97795	5e-05	0.00212359	yes	3356	PF01012	PTHR21294	KOG3180				AT5G15240.1		Transmembrane amino acid transporter family protein
Phvul.011G108800	Chr11:13259450-13260539	0I	12I	OK	11.4686	42.453	1.88818	3.70167	2.72595	0.00115	0.0236676	yes	1088	PF00643				K03521	GO:0009055	AT5G43430.1	ETFBETA	electron transfer flavoprotein beta
Phvul.003G016300	Chr03:1479493-1483979	0I	12I	OK	35.1762	130.322	1.88941	3.70483	2.52755	0.00015	0.00517612	yes	4485	PF02358,PF00982	PTHR10788	KOG1050			GO:0008270,GO:0005622	AT5G54470.1		B-box type zinc finger family protein
Phvul.006G013500	Chr06:6706346-6708310	0I	12I	OK	4.68653	17.4344	1.89534	3.72011	2.28339	0.00225	0.0378284	yes	1963	PF00265	PTHR11441	KOG3125	2.7.1.21		GO:0003824,GO:0005992	AT1G68020.2	ATTPS6,TPS6	UDP-Glycosyltransferase / trehalose-phosphatase family protein
Phvul.009G234800	Chr09:34628130-34628845	0I	12I	OK	47.0123	174.948	1.89582	3.72132	2.98475	0.00045	0.0119541	yes	714					K00857	GO:0004797,GO:0005524	AT3G07800.1		Thymidine kinase
Phvul.003G050400	Chr03:6111746-6117001	0I	12I	OK	10.9859	40.9488	1.89817	3.7274	2.5417	0.00025	0.00767234	yes	5254	PF00076,PF00630	PTHR13833,PTHR13833:SF15	KOG4676
Phvul.010G063800	Chr10:11785923-11786860	0I	12I	OK	6.37496	23.7865	1.89966	3.73124	2.66266	0.00115	0.0236676	yes	936	PF03018	PTHR21495				GO:0003676	AT3G23900.1		RNA recognition motif (RRM)-containing protein
Phvul.005G110600	Chr05:32442659-32444100	0I	12I	OK	15.439	57.6283	1.9002	3.73264	2.5776	0.00085	0.0190244	yes	1440							AT1G55210.1		Disease resistance-responsive (dirigent-like protein) family protein
Phvul.006G183800	Chr06:29271124-29278486	0I	12I	OK	5.12322	19.1747	1.90408	3.7427	2.63253	5e-05	0.00212359	yes	7361	PF00089	PTHR21004	KOG1320				AT4G27310.1		B-box type zinc finger family protein
Phvul.003G067300	Chr03:9642076-9645278	0I	12I	OK	17.8678	66.9882	1.90654	3.7491	2.762	0.0002	0.00647999	yes	3201	PF01344	PTHR24413:SF218,PTHR24413				GO:0004252,GO:0006508	AT1G28320.1	DEG15	protease-related
Phvul.002G066300	Chr02:7817669-7822239	0I	12I	OK	68.4732	256.723	1.9066	3.74925	2.54986	0.0003	0.00883534	yes	4569						GO:0005515	AT2G02870.1		Galactose oxidase/kelch repeat superfamily protein
Phvul.003G064700	Chr03:9116533-9117361	0I	12I	OK	19.4329	72.9231	1.90787	3.75256	2.48078	5e-05	0.00212359	yes	827							AT1G07040.1
Phvul.008G013100	Chr08:1157741-1161899	0I	12I	OK	83.6547	313.985	1.90818	3.75335	2.76831	0.0001	0.00373966	yes	4157							AT1G67910.1
Phvul.006G004700	Chr06:1638577-1643193	0I	12I	OK	2.65089	9.95897	1.90952	3.75684	2.1601	0.0006	0.0148112	yes	4615							AT2G39570.1		ACT domain-containing protein
Phvul.001G021600	Chr01:1841098-1841764	0I	12I	OK	13.5192	50.8007	1.90983	3.75767	3.34548	0.00015	0.00517612	yes	665							AT4G12680.1
Phvul.009G162900	Chr09:23718635-23720821	0I	12I	OK	156.184	587.263	1.91076	3.76007	2.78549	0.00025	0.00767234	yes	2185	PF03083	PTHR10791	KOG1623				AT2G43290.1	MSS3	Calcium-binding EF-hand family protein
Phvul.004G092800	Chr04:24885330-24890018	0I	12I	OK	0.828736	3.11996	1.91254	3.76472	2.11822	0.001	0.0213935	yes	4687						GO:0016021	AT5G23660.1	MTN3	homolog of Medicago truncatula MTN3
Phvul.003G220100	Chr03:43702369-43703800	0I	12I	OK	11.6687	44.0221	1.91558	3.77267	2.66705	0.0001	0.00373966	yes	1430	PF00026	PTHR13683,PTHR13683:SF98	KOG1339				AT1G76740.1
Phvul.006G078500	Chr06:19712401-19715927	0I	12I	OK	2.11128	7.97868	1.91803	3.77907	2.41096	0.00075	0.0173678	yes	3525	PF00170	PTHR22952:SF39,PTHR22952				GO:0004190,GO:0006508	AT4G16563.1		Eukaryotic aspartyl protease family protein
Phvul.009G085300	Chr09:13478325-13479707	0I	12I	OK	180.979	684.638	1.91952	3.78297	2.64879	0.00045	0.0119541	yes	1381	PF00643,PF06203		KOG1601			GO:0003700,GO:0043565,GO:0046983,GO:0006355	AT2G40620.1		Basic-leucine zipper (bZIP) transcription factor family protein
Phvul.007G002300	Chr07:141514-148557	0I	12I	OK	4.22693	16.0524	1.9251	3.79765	2.66656	0.0001	0.00373966	yes	7042	PF01764	PTHR21493,PTHR21493:SF3				GO:0008270,GO:0005622,GO:0005515	AT5G24930.1	ATCOL4,COL4	CONSTANS-like 4
Phvul.008G113700	Chr08:13662383-13663511	0I	12I	OK	10.126	38.5108	1.9272	3.80316	3.09395	5e-05	0.00212359	yes	1127	PF02798,PF00043	PTHR11260:SF16,PTHR11260	KOG0406			GO:0004806,GO:0006629	AT1G05790.1		lipase class 3 family protein
Phvul.007G223800	Chr07:46343342-46349901	0I	12I	OK	2.6217	9.97643	1.92802	3.80533	2.38764	0.0007	0.0165305	yes	6558	PF00535	PTHR10587,PTHR10587:SF34		2.4.1.32		GO:0005515	AT3G09270.1	ATGSTU8,GSTU8	glutathione S-transferase TAU 8
Phvul.001G182200	Chr01:44735154-44736955	0I	12I	OK	65.3828	248.871	1.92841	3.80637	2.48873	0.00055	0.0138745	yes	1800	PF00201	PTHR11926,PTHR11926:SF15	KOG1192	2.4.1.-	K13680		AT5G03760.1	ATCSLA09,ATCSLA9,CSLA09,CSLA9,RAT4	Nucleotide-diphospho-sugar transferases superfamily protein
Phvul.010G139000	Chr10:41096425-41103291	0I	12I	OK	8.96688	34.138	1.9287	3.80712	2.55184	0.00055	0.0138745	yes	6865	PF05199,PF00732	PTHR11552:SF31,PTHR11552	KOG1238		K13496	GO:0016758,GO:0008152	AT2G36760.1	UGT73C2	UDP-glucosyl transferase 73C2
Phvul.002G149800	Chr02:29029842-29032323	0I	12I	OK	65.5552	249.905	1.9306	3.81213	2.42929	0.0002	0.00647999	yes	2480	PF00564					GO:0016614,GO:0050660,GO:0055114	AT1G72970.1	EDA17,HTH	Glucose-methanol-choline (GMC) oxidoreductase family protein
Phvul.003G165900	Chr03:37456871-37458791	0I	12I	OK	33.7601	128.787	1.93159	3.81477	3.33645	5e-05	0.00212359	yes	1919		PTHR26312:SF35,PTHR26312				GO:0005515	AT3G26510.1		Octicosapeptide/Phox/Bem1p family protein
Phvul.007G092300	Chr07:9414826-9418313	0I	12I	OK	9.52594	36.6314	1.94315	3.84544	2.89802	5e-05	0.00212359	yes	3486	PF00612	PTHR10699:SF9,PTHR10699					AT5G20190.1		Tetratricopeptide repeat (TPR)-like superfamily protein
Phvul.008G104500	Chr08:11900392-11904283	0I	12I	OK	604.536	2331.07	1.94709	3.85597	2.03447	0.00255	0.0411907	yes	3890	PF01699		KOG1397			GO:0005515	AT5G03040.1	iqd2	IQ-domain 2
Phvul.011G067000	Chr11:5815668-5817109	0I	12I	OK	18.3203	70.7537	1.94937	3.86204	2.59599	0.0001	0.00373966	yes	1440	PF00249	PTHR10641				GO:0055085,GO:0016021	AT2G38170.1	ATCAX1,CAX1,RCI4	cation exchanger 1
Phvul.004G071900	Chr04:10897881-10901593	0I	12I	OK	4.78905	18.5497	1.95359	3.87336	2.72346	0.0002	0.00647999	yes	3711	PF00335	PTHR19282,PTHR19282:SF137	KOG3882			GO:0003677	AT3G46130.2	ATMYB48,ATMYB48-1,ATMYB48-2,ATMYB48-3,MYB48	myb domain protein 48
Phvul.001G131200	Chr01:37161670-37179976	0I	12I	OK	4.50965	17.5464	1.96009	3.89086	2.57439	0.00035	0.00994562	yes	18305		PTHR19229,PTHR19229:SF70				GO:0016021	AT3G12090.1	TET6	tetraspanin6
Phvul.001G265300	Chr01:51852020-51853862	0I	12I	OK	7.59482	29.5885	1.96195	3.89588	2.48487	0.0007	0.0165305	yes	1841	PF00722,PF06955	PTHR10963,PTHR10963:SF14		2.4.1.207			AT2G41700.1	ABCA1,AtABCA1	ATP-binding cassette A1
Phvul.004G087700	Chr04:18463174-18472673	0I	12I	OK	7.42805	28.9694	1.96347	3.9	2.79779	0.0005	0.0129251	yes	9498	PF03109	PTHR10566,PTHR10566:SF10			K08235	GO:0004553,GO:0005975,GO:0016762,GO:0006073,GO:0005618,GO:0048046	AT4G14130.1	XTH15,XTR7	xyloglucan endotransglucosylase/hydrolase 15
Phvul.004G080200	Chr04:13681702-13685857	0I	12I	OK	11.9578	46.6735	1.96465	3.90318	2.79713	0.0001	0.00373966	yes	4154	PF02812,PF00208	PTHR11606	KOG2250	1.4.1.3			AT1G71810.1		Protein kinase superfamily protein
Phvul.009G120500	Chr09:17862727-17869481	0I	12I	OK	2.49505	9.74732	1.96594	3.90666	2.50917	0.0002	0.00647999	yes	6753	PF00331				K00261	GO:0016491,GO:0006520,GO:0055114	AT5G18170.1	GDH1	glutamate dehydrogenase 1
Phvul.008G212300	Chr08:52391623-52396035	0I	12I	OK	48.6853	190.223	1.96613	3.9072	2.64758	0.0001	0.00373966	yes	4411	PF00854	PTHR11654:SF37,PTHR11654	KOG1237			GO:0004553,GO:0005975	AT4G38650.1		Glycosyl hydrolase family 10 protein
Phvul.011G102700	Chr11:11529363-11530318	0I	12I	OK	131.086	516.269	1.97761	3.9384	3.23137	5e-05	0.00212359	yes	954	PF00230	PTHR19139,PTHR19139:SF3	KOG0223			GO:0005215,GO:0006857,GO:0016020	AT3G21670.1		Major facilitator superfamily protein
Phvul.009G025400	Chr09:5887939-5890272	0I	12I	OK	3.12588	12.3882	1.98663	3.96311	2.43491	0.00145	0.0278141	yes	2332	PF00249	PTHR21717,PTHR21717:SF9			K09875	GO:0005215,GO:0006810,GO:0016020	AT3G04090.1	SIP1;1,SIP1A	small and basic intrinsic protein 1A
Phvul.010G141400	Chr10:41333504-41336027	0I	12I	OK	4.58946	18.1962	1.98724	3.96478	2.48569	0.00095	0.0206426	yes	2522	PF02701					GO:0003677	AT5G58340.1		myb-like HTH transcriptional regulator family protein
Phvul.001G215700	Chr01:47901361-47905869	0I	12I	OK	7.09581	28.1361	1.98738	3.96517	2.86074	5e-05	0.00212359	yes	4507	PF00955	PTHR11453,PTHR11453:SF6				GO:0003677,GO:0008270,GO:0006355	AT1G51700.1	ADOF1,DOF1	DOF zinc finger protein 1
Phvul.007G279800	Chr07:51631414-51634689	0I	12I	OK	2.19564	8.72403	1.99035	3.97334	2.34709	0.0017	0.0311164	yes	3274	PF01985					GO:0006820,GO:0016021,GO:0016020,GO:0005452	AT3G62270.1		HCO3- transporter family
Phvul.005G132600	Chr05:35864085-35865384	0I	12I	OK	1.87316	7.44941	1.99165	3.97692	2.25192	0.00305	0.0466108	yes	1298	PF00069	PTHR24420,PTHR24420:SF931	KOG1187			GO:0003723	AT3G25440.1		RNA-binding CRS1 / YhbY (CRM) domain protein
Phvul.003G030300	Chr03:2867862-2869424	0I	12I	OK	3.36803	13.4052	1.99281	3.98013	2.4161	0.0018	0.0323616	yes	1561	PF00398	PTHR11727	KOG0820	2.1.1.183		GO:0004672,GO:0005524,GO:0006468	AT3G57120.1		Protein kinase superfamily protein
Phvul.006G152800	Chr06:26583426-26585067	0I	12I	OK	83.2858	331.762	1.99401	3.98342	2.7416	5e-05	0.00212359	yes	1640		PTHR13683,PTHR13683:SF100	KOG1339		K14191	GO:0000179,GO:0008649,GO:0000154,GO:0004719,GO:0006464,GO:0008168,GO:0008152	AT2G47420.1		Ribosomal RNA adenine dimethylase family protein
Phvul.005G065700	Chr05:9957831-9959440	0I	12I	OK	14.724	58.6792	1.99467	3.98528	3.10937	5e-05	0.00212359	yes	1608	PF01453	PTHR11795:SF317,PTHR11795				GO:0006508,GO:0004190	AT1G03230.1		Eukaryotic aspartyl protease family protein
Phvul.009G259400	Chr09:37172506-37174682	0I	12I	OK	3.05645	12.2088	1.99799	3.99444	2.20254	0.0026	0.0417761	yes	2175						GO:0005529	AT1G78850.1		D-mannose binding lectin protein with Apple-like carbohydrate-binding domain
Phvul.007G071700	Chr07:6535970-6547869	0I	12I	OK	4.81294	19.2377	1.99894	3.99708	2.83692	0.0001	0.00373966	yes	11898	PF03283	PTHR21562:SF1,PTHR21562	KOG4287				AT1G01060.1	LHY,LHY1	Homeodomain-like superfamily protein
Phvul.004G151400	Chr04:43245034-43255790	0I	12I	OK	2.9634	11.8458	1.99905	3.99737	2.56028	0.0002	0.00647999	yes	10755	PF07714	PTHR23257:SF80,PTHR23257	KOG0192				AT5G23870.3		Pectinacetylesterase family protein
Phvul.003G012400	Chr03:1152129-1155053	0I	12I	OK	1.81907	7.28849	2.00242	4.00671	2.30244	0.0029	0.0450714	yes	2923	PF00249					GO:0004672,GO:0005524,GO:0006468	AT1G73660.1		protein tyrosine kinase family protein
Phvul.004G063600	Chr04:8740883-8745638	0I	12I	OK	25.8593	104.404	2.01342	4.03739	3.03355	5e-05	0.00212359	yes	4754	PF01694	PTHR22936	KOG2289			GO:0003677	AT2G03500.1		Homeodomain-like superfamily protein
Phvul.008G253300	Chr08:56737704-56740644	0I	12I	OK	22.5286	91.461	2.0214	4.05977	2.95755	5e-05	0.00212359	yes	2939						GO:0004252,GO:0016021,GO:0006508	AT5G38510.1		Rhomboid-related intramembrane serine protease family protein
Phvul.010G068300	Chr10:17219156-17226224	0I	12I	OK	5.24748	21.3724	2.02605	4.07289	2.79331	5e-05	0.00212359	yes	7067	PF07714	PTHR23257:SF140,PTHR23257	KOG0192				AT4G30780.1
Phvul.008G071300	Chr08:6450070-6461394	0I	12I	OK	8.7751	35.8277	2.02959	4.08288	2.24774	5e-05	0.00212359	yes	11323	PF00931	PTHR23155,PTHR23155:SF121	KOG4658			GO:0004672,GO:0005524,GO:0006468	AT5G01850.1		Protein kinase superfamily protein
Phvul.003G217500	Chr03:43351554-43356122	0I	12I	OK	7.52601	30.8368	2.03469	4.09736	3.16852	5e-05	0.00212359	yes	4567	PF01650	PTHR12000:SF2,PTHR12000	KOG1348	3.4.22.34		GO:0043531,GO:0005524,GO:0006915	AT4G26090.1	RPS2	NB-ARC domain-containing disease resistance protein
Phvul.008G036600	Chr08:3049664-3054486	0I	12I	OK	11.7417	48.3309	2.0413	4.11618	2.72186	5e-05	0.00212359	yes	4821	PF00534,PF08323	PTHR12526,PTHR12526:SF17		2.4.1.21	K01369	GO:0004197,GO:0006508	AT1G62710.1	BETA-VPE,BETAVPE	beta vacuolar processing enzyme
Phvul.002G328800	Chr02:48718452-48727539	0I	12I	OK	7.45307	30.7157	2.04307	4.12121	2.79727	5e-05	0.00212359	yes	9086	PF07714	PTHR23257:SF80,PTHR23257	KOG0192		K00703	GO:0009058	AT3G01180.1	AtSS2,SS2	starch synthase 2
Phvul.005G039300	Chr05:3819789-3822155	0I	12I	OK	4.24255	17.5353	2.04726	4.1332	2.75355	5e-05	0.00212359	yes	2365	PF03171	PTHR10209,PTHR10209:SF55	KOG0143			GO:0004672,GO:0005524,GO:0006468	AT1G73660.1		protein tyrosine kinase family protein
Phvul.002G006300	Chr02:708705-712376	0I	12I	OK	9.97484	41.2714	2.04878	4.13755	3.21629	5e-05	0.00212359	yes	3670	PF11744		KOG4711			GO:0016491,GO:0016706,GO:0055114	AT1G17020.1	ATSRG1,SRG1	senescence-related gene 1
Phvul.009G132900	Chr09:19539773-19545734	0I	12I	OK	3.67312	15.2039	2.04936	4.13923	2.51732	0.0004	0.0109647	yes	5960	PF00676	PTHR11516,PTHR11516:SF1	KOG1182	1.2.4.4		GO:0006810,GO:0005886,GO:0010044	AT4G17970.1	ALMT12,ATALMT12	aluminum-activated, malate transporter 12
Phvul.006G101700	Chr06:21866845-21870121	0I	12I	OK	75.3189	311.862	2.04982	4.14055	2.76025	5e-05	0.00212359	yes	3275	PF12498,PF00170	PTHR22952:SF60,PTHR22952			K00166	GO:0016624,GO:0008152	AT5G09300.1		Thiamin diphosphate-binding fold (THDP-binding) superfamily protein
Phvul.009G031300	Chr09:6908921-6918325	0I	12I	OK	20.7467	86.1524	2.05401	4.15258	2.69976	5e-05	0.00212359	yes	9403	PF12546,PF00875,PF03441	PTHR11455	KOG0133			GO:0003700,GO:0043565,GO:0046983,GO:0006355	AT5G28770.2	AtbZIP63,BZO2H3	bZIP transcription factor family protein
Phvul.008G154600	Chr08:34338500-34339886	0I	12I	OK	4.22007	17.5833	2.05886	4.16659	2.62923	0.00075	0.0173678	yes	1385		PTHR23125,PTHR23125:SF26				GO:0003913,GO:0006281	AT4G08920.1	ATCRY1,BLU1,CRY1,HY4,OOP2	cryptochrome 1
Phvul.009G256400	Chr09:36945559-36948126	0I	12I	OK	18.895	78.7549	2.05936	4.16803	2.29773	0.00015	0.00517612	yes	2566	PF00332	PTHR16631					AT5G40470.1		RNI-like superfamily protein
Phvul.005G158500	Chr05:38396580-38399556	0I	12I	OK	1.66971	6.96018	2.05953	4.1685	2.38096	0.0013	0.0258362	yes	2975	PF08244,PF00251		KOG0228	3.2.1.26		GO:0004553,GO:0005975	AT4G16260.1		Glycosyl hydrolase superfamily protein
Phvul.002G129600	Chr02:25964767-25968293	0I	12I	OK	1.13289	4.73082	2.06208	4.17589	2.2247	0.00245	0.0400743	yes	3525	PF00931	PTHR23155,PTHR23155:SF121	KOG4658		K01193		AT3G13790.1	ATBFRUCT1,ATCWINV1	Glycosyl hydrolases family 32 protein
Phvul.002G263700	Chr02:42978784-42980761	0I	12I	OK	4.77154	19.9583	2.06447	4.18278	2.96133	5e-05	0.00212359	yes	1976	PF00067	PTHR24298:SF44,PTHR24298	KOG0156			GO:0043531,GO:0006915,GO:0005524	AT3G14470.1		NB-ARC domain-containing disease resistance protein
Phvul.003G011000	Chr03:1036442-1037072	0I	12I	OK	21.9542	91.8729	2.06514	4.18475	3.56776	0.0002	0.00647999	yes	629						GO:0005506,GO:0009055,GO:0016705,GO:0020037,GO:0055114	AT3G26300.1	CYP71B34	cytochrome P450, family 71, subfamily B, polypeptide 34
Phvul.002G020500	Chr02:2234300-2253569	0I	12I	OK	1.21807	5.10284	2.0667	4.18928	2.39701	0.0004	0.0109647	yes	19268		PTHR19878
Phvul.001G238300	Chr01:49874758-49877608	0I	12I	OK	9.25725	38.8846	2.07054	4.20045	3.01074	0.0001	0.00373966	yes	2849							AT3G50590.1		Transducin/WD40 repeat-like superfamily protein
Phvul.003G005500	Chr03:519835-523135	0I	12I	OK	4.03136	16.9498	2.07193	4.20449	2.90326	5e-05	0.00212359	yes	3299	PF00067	PTHR24298:SF44,PTHR24298	KOG0156				AT2G39855.2
Phvul.004G044000	Chr04:4978473-4982708	0I	12I	OK	1.27834	5.37971	2.07325	4.20836	2.22968	0.00185	0.0329965	yes	4234	PF01535	PTHR24015,PTHR24015:SF42				GO:0005506,GO:0009055,GO:0016705,GO:0020037,GO:0055114	AT2G45550.1	CYP76C4	cytochrome P450, family 76, subfamily C, polypeptide 4
Phvul.002G273300	Chr02:43806633-43808574	0I	12I	OK	3.18531	13.4288	2.07583	4.21585	2.5268	0.00065	0.0157072	yes	1940	PF01061,PF00005	PTHR19241,PTHR19241:SF101	KOG0061				AT4G02750.1		Tetratricopeptide repeat (TPR)-like superfamily protein
Phvul.002G111400	Chr02:22653996-22656628	0I	12I	OK	35.0443	147.835	2.07674	4.21852	2.68668	0.00075	0.0173678	yes	2631	PF00643					GO:0005524,GO:0016887,GO:0016020	AT2G13610.1		ABC-2 type transporter family protein
Phvul.008G005200	Chr08:568982-571050	0I	12I	OK	3.17782	13.4374	2.08014	4.2285	2.76389	0.0001	0.00373966	yes	2067	PF03398	PTHR12161,PTHR12161:SF7				GO:0008270,GO:0005622	AT4G38960.1		B-box type zinc finger family protein
Phvul.011G064500	Chr11:5594527-5597656	0I	12I	OK	160.876	680.905	2.0815	4.23248	2.25903	0.00225	0.0378284	yes	3128	PF00022	PTHR11937,PTHR11937:SF77	KOG0676				AT1G13340.1		Regulator of Vps4 activity in the MVB pathway protein
Phvul.007G169700	Chr07:40256692-40256830	0I	12I	OK	324.566	1379.84	2.08792	4.25134	34.6681	0.0019	0.0336069	yes	137	PF08137				K10355		AT3G12110.1	ACT11	actin-11
Phvul.001G219800	Chr01:48233257-48236867	0I	12I	OK	16.7154	71.1252	2.08918	4.25507	2.97038	5e-05	0.00212359	yes	3609	PF00150						AT3G63088.1	DVL14,RTFL14	ROTUNDIFOLIA like 14
Phvul.005G173600	Chr05:39686501-39693803	0I	12I	OK	0.835035	3.55765	2.09101	4.26048	2.03527	0.0033	0.0492397	yes	7301	PF01061,PF08370,PF00005	PTHR19241,PTHR19241:SF10	KOG0065			GO:0004553,GO:0005975	AT5G66460.1		Glycosyl hydrolase superfamily protein
Phvul.001G050700	Chr01:5643482-5651744	0I	12I	OK	4.24384	18.0897	2.09173	4.26258	2.67244	0.0001	0.00373966	yes	8261	PF07714	PTHR22967,PTHR22967:SF2	KOG0198			GO:0005524,GO:0016887,GO:0016020	AT1G15520.1	ABCG40,ATABCG40,ATPDR12,PDR12	pleiotropic drug resistance 12
Phvul.001G100200	Chr01:23040327-23042480	0I	12I	OK	26.5539	113.286	2.09298	4.26627	3.19179	5e-05	0.00212359	yes	2152	PF02365					GO:0004672,GO:0005524,GO:0006468	AT4G32250.1		Protein kinase superfamily protein
Phvul.004G108900	Chr04:35917480-35920165	0I	12I	OK	17.7216	75.6353	2.09355	4.26797	3.41933	5e-05	0.00212359	yes	2684	PF04116			1.14.13.-		GO:0003677,GO:0006355	AT3G04070.2	anac047,NAC047	NAC domain containing protein 47
Phvul.011G149800	Chr11:39371181-39372854	0I	12I	OK	5.02642	21.5174	2.0979	4.28086	2.1492	0.0007	0.0165305	yes	1672	PF00643				K02294	GO:0005506,GO:0016491,GO:0006633,GO:0055114	AT4G25700.1	B1,BCH1,BETA-OHASE 1,chy1	beta-hydroxylase 1
Phvul.009G112000	Chr09:16788826-16792372	0I	12I	OK	17.947	76.8532	2.09837	4.28223	3.10986	5e-05	0.00212359	yes	3545	PF01490	PTHR22950	KOG1303			GO:0008270,GO:0005622	AT5G54470.1		B-box type zinc finger family protein
Phvul.011G063900	Chr11:5545969-5548766	0I	12I	OK	2.95625	12.6843	2.1012	4.29067	2.75371	0.00015	0.00517612	yes	2796	PF00069	PTHR24420,PTHR24420:SF641	KOG1187				AT1G10010.1	AAP8,ATAAP8	amino acid permease 8
Phvul.007G012700	Chr07:878078-879792	0I	12I	OK	3.11287	13.3992	2.10583	4.30445	2.43829	0.0023	0.0383662	yes	1713	PF00505	PTHR25461:SF38,PTHR25461	KOG0381			GO:0004672,GO:0005524,GO:0006468	AT2G28940.2		Protein kinase superfamily protein
Phvul.006G003100	Chr06:986311-989909	0I	12I	OK	2.31422	9.99392	2.11052	4.31848	2.21978	0.0006	0.0148112	yes	3597						GO:0005515,GO:0003677	AT5G23420.1	HMGB6	high-mobility group box 6
Phvul.010G007800	Chr10:1182205-1186127	0I	12I	OK	16.4601	71.1187	2.11125	4.32067	3.17487	5e-05	0.00212359	yes	3921	PF00153	PTHR24089:SF28,PTHR24089	KOG0753				AT3G48190.1	ATATM,ATM	ataxia-telangiectasia mutated
Phvul.001G077000	Chr01:11229475-11234860	0I	12I	OK	9.53633	41.3232	2.11545	4.33324	3.17178	5e-05	0.00212359	yes	5384	PF01490	PTHR22950	KOG1303				AT3G54110.1	ATPUMP1,ATUCP1,PUMP1,UCP,UCP1	plant uncoupling mitochondrial protein 1
Phvul.006G161200	Chr06:27293831-27296824	0I	12I	OK	106.661	462.285	2.11575	4.33415	2.70236	5e-05	0.00212359	yes	2992	PF01373						AT5G49630.1	AAP6	amino acid permease 6
Phvul.003G099600	Chr03:24261374-24265614	0I	12I	OK	74.0291	321.314	2.11782	4.34037	2.96631	5e-05	0.00212359	yes	4239	PF00676,PF02779,PF02780	PTHR11624,PTHR11624:SF20	KOG0523	2.2.1.7		GO:0016161,GO:0000272	AT5G18670.1	BAM9,BMY3	beta-amylase 3
Phvul.003G165500	Chr03:37413159-37416740	0I	12I	OK	5.81091	25.2704	2.12061	4.34879	2.7095	0.0001	0.00373966	yes	3580		PTHR23125,PTHR23125:SF106	KOG1947		K01662	GO:0016624,GO:0008152,GO:0003824	AT4G15560.1	CLA,CLA1,DEF,DXPS2,DXS	Deoxyxylulose-5-phosphate synthase
Phvul.001G187000	Chr01:45258082-45261720	0I	12I	OK	2.7591	12.0122	2.12223	4.35367	2.79498	5e-05	0.00212359	yes	3637			KOG4282				AT2G25490.1	EBF1,FBL6	EIN3-binding F box protein 1
Phvul.004G062400	Chr04:8350785-8352619	0I	12I	OK	23.2329	101.373	2.12542	4.36334	2.98717	5e-05	0.00212359	yes	1833	PF00722,PF06955			2.4.1.207			AT5G03680.1	PTL	Duplicated homeodomain-like superfamily protein
Phvul.004G047900	Chr04:5540826-5544199	0I	12I	OK	4.02295	17.6396	2.13249	4.38474	2.76293	5e-05	0.00212359	yes	3372	PF01619	PTHR13914	KOG0186	1.5.99.8	K08235	GO:0004553,GO:0005975,GO:0016762,GO:0006073,GO:0005618,GO:0048046	AT5G13870.1	EXGT-A4,XTH5	xyloglucan endotransglucosylase/hydrolase 5
Phvul.001G188700	Chr01:45513665-45516784	0I	12I	OK	147.329	646.024	2.13255	4.38491	2.83051	5e-05	0.00212359	yes	3118	PF01156	PTHR12304	KOG2938		K00318	GO:0004657,GO:0006537,GO:0006562,GO:0055114	AT5G38710.1		Methylenetetrahydrofolate reductase family protein
Phvul.003G184400	Chr03:39629692-39633177	0I	12I	OK	1.66626	7.31628	2.1345	4.39084	2.12705	0.0015	0.0284784	yes	3484	PF04057,PF08646,PF01336	PTHR23273	KOG0851				AT2G36310.1	URH1	uridine-ribohydrolase 1
Phvul.011G122900	Chr11:23555783-23556519	0I	12I	OK	102.755	452.29	2.13804	4.40163	3.55209	5e-05	0.00212359	yes	735	PF00462	PTHR10168:SF47,PTHR10168	KOG1752			GO:0003676,GO:0003677,GO:0006260,GO:0005634	AT5G08020.1	ATRPA70B,RPA70B	RPA70-kDa subunit B
Phvul.009G151900	Chr09:22112838-22118588	0I	12I	OK	7.9938	35.3316	2.14401	4.41988	3.04083	5e-05	0.00212359	yes	5749	PF03364					GO:0009055,GO:0015035,GO:0045454	AT1G28480.1	GRX480,roxy19	Thioredoxin superfamily protein
Phvul.007G220200	Chr07:45957835-45959359	0I	12I	OK	2.27452	10.075	2.14715	4.42951	2.55047	0.00025	0.00767234	yes	1523	PF04520						AT5G08720.1
Phvul.003G158300	Chr03:36366233-36369814	0I	12I	OK	3.05742	13.5732	2.15037	4.43943	2.87854	0.0003	0.00883534	yes	3580	PF02230	PTHR12277:SF8,PTHR12277	KOG1552				AT5G03230.1		Protein of unknown function, DUF584
Phvul.001G050300	Chr01:5589717-5590597	0I	12I	OK	626.028	2797.87	2.16003	4.46924	2.86481	0.00035	0.00994562	yes	879	PF00234					GO:0016787	AT4G31020.1		alpha/beta-Hydrolases superfamily protein
Phvul.006G016900	Chr06:8157799-8166690	0I	12I	OK	1.24687	5.58255	2.16261	4.47725	2.46032	0.00065	0.0157072	yes	8890	PF00305,PF01477	PTHR11771,PTHR11771:SF2					AT2G45180.1		Bifunctional inhibitor/lipid-transfer protein/seed storage 2S albumin superfamily protein
Phvul.003G275200	Chr03:50135189-50138411	0I	12I	OK	9.6066	43.0941	2.16539	4.48588	2.96069	5e-05	0.00212359	yes	3221	PF01697	PTHR21461	KOG4735			GO:0016702,GO:0046872,GO:0055114,GO:0005515	AT3G45140.1	ATLOX2,LOX2	lipoxygenase 2
Phvul.007G248300	Chr07:48776149-48779986	0I	12I	OK	2.40777	10.8023	2.16556	4.48643	2.7263	0.0001	0.00373966	yes	3836	PF01734,PF11815	PTHR11711,PTHR11711:SF1	KOG2214	2.3.1.51,3.1.1.13,3.1.1.3,3.1.1.4			AT5G44670.1		Domain of unknown function (DUF23)
Phvul.008G134800	Chr08:21399087-21400804	0I	12I	OK	1.63885	7.35915	2.16686	4.49044	2.23	0.00315	0.0477124	yes	1716	PF00069	PTHR24351,PTHR24351:SF89	KOG0610		K14674	GO:0006629,GO:0005525	AT5G04040.1	SDP1	Patatin-like phospholipase family protein
Phvul.006G054300	Chr06:16978658-16981063	0I	12I	OK	7.57153	34.0596	2.16941	4.49838	3.22489	5e-05	0.00212359	yes	2404	PF00067	PTHR24298:SF44,PTHR24298	KOG0156			GO:0004672,GO:0005524,GO:0006468	AT3G25250.1	AGC2,AGC2-1,AtOXI1,OXI1	AGC (cAMP-dependent, cGMP-dependent and protein kinase C) kinase family protein
Phvul.002G061900	Chr02:6832427-6836712	0I	12I	OK	4.3542	19.5992	2.17032	4.50122	2.75361	0.0001	0.00373966	yes	4284	PF00854	PTHR11654:SF37,PTHR11654	KOG1237			GO:0005506,GO:0009055,GO:0016705,GO:0020037,GO:0055114	AT3G26310.1	CYP71B35	cytochrome P450, family 71, subfamily B, polypeptide 35
Phvul.008G149600	Chr08:30785712-30790775	0I	12I	OK	2.03904	9.19559	2.17305	4.50976	2.7703	0.0001	0.00373966	yes	5062	PF01490	PTHR22950	KOG1303			GO:0005215,GO:0006857,GO:0016020	AT1G12110.1	ATNRT1,B-1,CHL1,CHL1-1,NRT1,NRT1.1	nitrate transporter 1.1
Phvul.005G004400	Chr05:329110-330812	0I	12I	OK	2.76071	12.4606	2.17427	4.51355	2.69582	5e-05	0.00212359	yes	1701	PF01565,PF08031	PTHR11748:SF29,PTHR11748	KOG1231				AT5G40780.1	LHT1	lysine histidine transporter 1
Phvul.002G139800	Chr02:27363106-27366373	0I	12I	OK	60.3714	272.667	2.17521	4.51649	3.22418	5e-05	0.00212359	yes	3266	PF09335	PTHR12677	KOG3140			GO:0008762,GO:0016491,GO:0050660,GO:0055114	AT4G20860.1		FAD-binding Berberine family protein
Phvul.003G288600	Chr03:51456935-51464090	0I	12I	OK	1.54664	6.98897	2.17594	4.51881	2.40015	0.0003	0.00883534	yes	7154	PF00860	PTHR11119,PTHR11119:SF8	KOG1292				AT4G17790.1		SNARE associated Golgi protein family
Phvul.007G152600	Chr07:37487579-37491669	0I	12I	OK	15.3651	69.5168	2.17771	4.52433	3.21631	5e-05	0.00212359	yes	4089	PF00194	PTHR18952,PTHR18952:SF2	KOG0382	4.2.1.1		GO:0005215,GO:0006810,GO:0055085,GO:0016020	AT4G38050.1		Xanthine/uracil permease family protein
Phvul.001G169500	Chr01:43263634-43269146	0I	12I	OK	2.78707	12.6174	2.17859	4.52712	2.70616	0.0001	0.00373966	yes	5511	PF00106	PTHR24320	KOG1208		K01674		AT3G52720.1	ACA1,ATACA1,CAH1	alpha carbonic anhydrase 1
Phvul.005G067000	Chr05:10346194-10350324	0I	12I	OK	13.5893	61.5561	2.17943	4.52975	3.11698	5e-05	0.00212359	yes	4129	PF00085,PF00515	PTHR22904	KOG0907			GO:0016491,GO:0008152,GO:0003824,GO:0050662,GO:0044237	AT2G37540.1		NAD(P)-binding Rossmann-fold superfamily protein
Phvul.001G247100	Chr01:50596544-50601849	0I	12I	OK	65.5362	297.311	2.18161	4.53659	2.54889	0.0002	0.00647999	yes	5304	PF11891,PF04187					GO:0045454,GO:0005515	AT1G53300.1	TTL1	tetratricopetide-repeat thioredoxin-like 1
Phvul.002G056300	Chr02:5743458-5745432	0I	12I	OK	19.3841	89.5767	2.20825	4.62114	3.60432	5e-05	0.00212359	yes	1973	PF02183,PF00046,PF04618	PTHR24326,PTHR24326:SF218	KOG0483				AT2G40400.1		Protein of unknown function (DUF399 and DUF3411)
Phvul.004G111900	Chr04:36888705-36892263	0I	12I	OK	6.91317	32.0266	2.21185	4.63269	3.14617	5e-05	0.00212359	yes	3557	PF03600	PTHR10283:SF40,PTHR10283	KOG2639			GO:0003700,GO:0043565,GO:0006355,GO:0003677,GO:0005634,GO:0006351,GO:0016563	AT5G47370.1	HAT2	Homeobox-leucine zipper protein 4 (HB-4) / HD-ZIP protein
Phvul.003G233000	Chr03:45534351-45535080	0I	12I	OK	8.53015	39.6717	2.21747	4.65076	3.64137	0.00015	0.00517612	yes	728						GO:0015105,GO:0016021,GO:0015137,GO:0015746,GO:0055085	AT1G02260.1		Divalent ion symporter
Phvul.011G113400	Chr11:15201182-15205393	0I	12I	OK	18.2394	84.8519	2.21789	4.65212	3.10074	5e-05	0.00212359	yes	4210	PF05623
Phvul.008G085400	Chr08:8475130-8478282	0I	12I	OK	9.73252	45.3222	2.21933	4.65678	3.28747	5e-05	0.00212359	yes	3151	PF00097	PTHR14155					AT4G03420.1		Protein of unknown function (DUF789)
Phvul.009G127300	Chr09:18861950-18868964	0I	12I	OK	13.4257	62.6093	2.22139	4.66339	3.31424	5e-05	0.00212359	yes	7013	PF00646	PTHR12874,PTHR12874:SF4	KOG2997				AT5G55970.1		RING/U-box superfamily protein
Phvul.001G056800	Chr01:6662037-6667903	0I	12I	OK	59.8313	279.11	2.22186	4.66495	2.40287	0.0003	0.00883534	yes	5865	PF00097,PF05495	PTHR21319	KOG1940		K10295	GO:0005515	AT1G21760.1	ATFBP7,FBP7	F-box protein 7
Phvul.008G262400	Chr08:57481974-57483124	0I	12I	OK	5.15206	24.0473	2.22265	4.66751	2.92983	0.0005	0.0129251	yes	1149	PF02099	PTHR13291	KOG2934			GO:0008270	AT5G25560.1		CHY-type/CTCHY-type/RING-type Zinc finger protein
Phvul.003G169100	Chr03:37935138-37937390	0I	12I	OK	51.0885	238.54	2.22316	4.66915	3.32091	5e-05	0.00212359	yes	2251	PF00234					GO:0008242	AT2G29640.1	JOSL	JOSEPHIN-like protein
Phvul.002G235700	Chr02:40164780-40166049	0I	12I	OK	22.6749	105.945	2.22415	4.67235	3.34605	5e-05	0.00212359	yes	1268	PF01344	PTHR24412:SF247,PTHR24412					AT2G10940.1		Bifunctional inhibitor/lipid-transfer protein/seed storage 2S albumin superfamily protein
Phvul.002G271300	Chr02:43658525-43663752	0I	12I	OK	0.99309	4.66003	2.23034	4.69245	2.36028	0.0013	0.0258362	yes	5226	PF00266	PTHR11601:SF13,PTHR11601				GO:0005515	AT2G44130.1		Galactose oxidase/kelch repeat superfamily protein
Phvul.003G251000	Chr03:47811417-47812002	0I	12I	OK	11.323	53.2799	2.23433	4.70546	3.49703	0.00055	0.0138745	yes	584		PTHR10891:SF149,PTHR10891	KOG0027			GO:0008152
Phvul.005G055400	Chr05:7254486-7258898	0I	12I	OK	20.815	98.1122	2.23681	4.71353	3.38311	5e-05	0.00212359	yes	4411	PF02365				K13448		AT3G50770.1	CML41	calmodulin-like 41
Phvul.002G216200	Chr02:37865829-37879161	0I	12I	OK	34.5114	162.906	2.23889	4.72035	2.93878	5e-05	0.00212359	yes	13331	PF02254,PF00999	PTHR16254	KOG1650			GO:0003677,GO:0006355	AT1G56010.2	anac021,ANAC022,NAC1	NAC domain containing protein 1
Phvul.007G002500	Chr07:172241-178531	0I	12I	OK	5.06686	23.9369	2.24007	4.72421	3.19584	5e-05	0.00212359	yes	6289	PF01417	PTHR12276:SF44,PTHR12276	KOG2056			GO:0015299,GO:0006812,GO:0055085,GO:0016021,GO:0006813	AT4G04850.2	ATKEA3,KEA3	K+ efflux antiporter 3
Phvul.011G155700	Chr11:41091968-41094161	0I	12I	OK	280.654	1328.46	2.2429	4.73344	3.04172	0.0002	0.00647999	yes	2192	PF00504	PTHR21649			K12471	GO:0005543	AT3G59290.1		ENTH/VHS family protein
Phvul.004G075800	Chr04:12530167-12531642	0I	12I	OK	2.84319	13.4644	2.24357	4.73567	2.57723	0.0008	0.0182153	yes	1474	PF03140				K08914	GO:0016020,GO:0009765	AT5G54270.1	LHCB3,LHCB3*1	light-harvesting chlorophyll B-binding protein 3
Phvul.002G153400	Chr02:29453176-29458056	0I	12I	OK	2.26596	10.773	2.24922	4.75428	2.80904	0.0001	0.00373966	yes	4879	PF00168,PF00614,PF12357	PTHR18896,PTHR18896:SF15	KOG1329	3.1.4.4			AT3G50160.1		Plant protein of unknown function (DUF247)
Phvul.002G057400	Chr02:5887646-5889919	0I	12I	OK	14.1961	67.497	2.24933	4.75462	2.95744	0.0004	0.0109647	yes	2272	PF00551	PTHR10520:SF7,PTHR10520	KOG3076		K01115	GO:0005515,GO:0003824,GO:0008152	AT2G42010.1	PLDBETA,PLDBETA1	phospholipase D beta 1
Phvul.001G036800	Chr01:3535722-3538957	0I	12I	OK	11.7834	56.2623	2.25542	4.77471	3.24974	5e-05	0.00212359	yes	3234	PF08244,PF00251		KOG0228			GO:0016742,GO:0009058,GO:0008864,GO:0006189	AT4G17360.1		Formyl transferase
Phvul.010G162700	Chr10:43002236-43005277	0I	12I	OK	20.3801	97.3137	2.25548	4.77494	3.05698	5e-05	0.00212359	yes	3040	PF02458			2.3.1.133			AT3G13790.1	ATBFRUCT1,ATCWINV1	Glycosyl hydrolases family 32 protein
Phvul.007G193300	Chr07:43116183-43117296	0I	12I	OK	6.29085	30.2037	2.2634	4.80121	2.84069	0.0006	0.0148112	yes	1112	PF00847				K13065	GO:0016747	AT5G48930.1	HCT	hydroxycinnamoyl-CoA shikimate/quinate hydroxycinnamoyl transferase
Phvul.006G188400	Chr06:29649482-29651298	0I	12I	OK	406.115	1953.69	2.26624	4.81068	2.44793	0.0006	0.0148112	yes	1815	PF12481,PF12504	PTHR11772				GO:0003700,GO:0006355	AT3G23240.1	ATERF1,ERF1	ethylene response factor 1
Phvul.009G109300	Chr09:16392204-16396532	0I	12I	OK	1.6706	8.05518	2.26955	4.82173	2.82852	0.0001	0.00373966	yes	4327	PF03016	PTHR11062,PTHR11062:SF37	KOG1021				AT4G27450.1		Aluminium induced protein with YGL and LRDR motifs
Phvul.006G102200	Chr06:21898966-21901131	0I	12I	OK	37.753	182.138	2.27037	4.82446	3.40829	5e-05	0.00212359	yes	2164	PF00187,PF00967	PTHR22595:SF1,PTHR22595				GO:0016020	AT5G25820.1		Exostosin family protein
Phvul.006G028500	Chr06:12101441-12107322	0I	12I	OK	11.0684	53.596	2.27567	4.84225	2.93642	5e-05	0.00212359	yes	5880	PF00010	PTHR12565,PTHR12565:SF7				GO:0008061,GO:0042742,GO:0050832	AT3G04720.1	HEL,PR-4,PR4	pathogenesis-related 4
Phvul.005G109300	Chr05:31905454-31909909	0I	12I	OK	5.12404	24.8426	2.27746	4.84824	2.88544	5e-05	0.00212359	yes	4454	PF01733	PTHR10332,PTHR10332:SF3	KOG1479			GO:0030528,GO:0006355	AT2G43010.2	PIF4,SRL2	phytochrome interacting factor 4
Phvul.003G271400	Chr03:49753077-49753899	0I	12I	OK	22.2398	108.092	2.28104	4.8603	3.83457	5e-05	0.00212359	yes	821	PF00097	PTHR22764:SF16,PTHR22764				GO:0005337,GO:0006810,GO:0016021,GO:0016020	AT4G05120.1	ATENT3,ENT3,FUR1	Major facilitator superfamily protein
Phvul.009G132100	Chr09:19482857-19486519	0I	12I	OK	30.3213	148.759	2.29457	4.90609	3.68538	5e-05	0.00212359	yes	3661							AT1G20823.1		RING/U-box superfamily protein
Phvul.009G075100	Chr09:12425923-12435035	0I	12I	OK	73.543	361.002	2.29535	4.90872	2.50442	0.0004	0.0109647	yes	9111	PF01063	PTHR11825:SF2,PTHR11825	KOG0975	2.6.1.42			AT1G44000.1
Phvul.002G117200	Chr02:23784563-23786440	0I	12I	OK	10.8139	53.1481	2.29713	4.91479	3.2183	5e-05	0.00212359	yes	1876	PF01490	PTHR22950	KOG1304		K00826	GO:0003824,GO:0008152,GO:0009081,GO:0004084	AT1G10070.1	ATBCAT-2,BCAT-2	branched-chain amino acid transaminase 2
Phvul.003G251400	Chr03:47877927-47881492	0I	12I	OK	7.14042	35.1059	2.29763	4.9165	3.28222	5e-05	0.00212359	yes	3564	PF04678	PTHR13462:SF4,PTHR13462	KOG2966		K14209		AT4G38250.1		Transmembrane amino acid transporter family protein
Phvul.011G202100	Chr11:48020820-48024927	0I	12I	OK	2.26851	11.1741	2.30034	4.92574	2.88311	5e-05	0.00212359	yes	4106	PF00560,PF00931	PTHR23155,PTHR23155:SF121	KOG4658				AT2G23790.1		Protein of unknown function (DUF607)
Phvul.007G096000	Chr07:10023339-10028308	0I	12I	OK	13.4813	66.9171	2.31142	4.9637	3.43666	5e-05	0.00212359	yes	4968	PF00168	PTHR10774:SF2,PTHR10774				GO:0005515,GO:0043531,GO:0006915,GO:0005524	AT3G14460.1		LRR and NB-ARC domains-containing disease resistance protein
Phvul.010G017700	Chr10:2781685-2788300	0I	12I	OK	21.4939	106.814	2.3131	4.9695	3.41292	5e-05	0.00212359	yes	6614	PF02779,PF02780	PTHR11624:SF21,PTHR11624	KOG0525	1.2.4.4		GO:0005515	AT5G04220.2	ATSYTC,NTMC2T1.3,NTMC2TYPE1.3,SYT3,SYTC	Calcium-dependent lipid-binding (CaLB domain) family protein
Phvul.008G144800	Chr08:27607126-27623204	0I	12I	OK	2.79692	13.9136	2.31458	4.97461	2.97477	5e-05	0.00212359	yes	16077					K00167	GO:0003824,GO:0008152	AT1G55510.1	BCDH BETA1	branched-chain alpha-keto acid decarboxylase E1 beta subunit
Phvul.008G071200	Chr08:6426176-6433336	0I	12I	OK	0.363938	1.81245	2.31618	4.98011	2.18028	0.00185	0.0329965	yes	7159	PF00931	PTHR23155,PTHR23155:SF121	KOG4658				AT5G40450.1
Phvul.002G084300	Chr02:13145001-13145921	0I	12I	OK	23.6286	117.87	2.31859	4.98845	4.10987	5e-05	0.00212359	yes	919	PF00097	PTHR22763				GO:0043531,GO:0005524,GO:0006915	AT4G27190.1		NB-ARC domain-containing disease resistance protein
Phvul.009G021600	Chr09:4667255-4670683	0I	12I	OK	1.4443	7.21225	2.32008	4.9936	2.62976	0.0003	0.00883534	yes	3427	PF04782,PF04783	PTHR21450					AT1G26800.1		RING/U-box superfamily protein
Phvul.004G123900	Chr04:39734788-39736104	0I	12I	OK	21.1225	105.976	2.32688	5.01721	3.89077	5e-05	0.00212359	yes	1315	PF07859	PTHR23024:SF10,PTHR23024	KOG1515				AT4G35240.1		Protein of unknown function (DUF630 and DUF632)
Phvul.003G284100	Chr03:51021810-51022836	0I	12I	OK	3.55355	17.8417	2.32792	5.02081	2.89691	0.0006	0.0148112	yes	1025	PF05770	PTHR14217		2.7.1.134,2.7.1.159		GO:0016787,GO:0008152	AT5G62180.1	AtCXE20,CXE20	carboxyesterase 20
Phvul.007G206000	Chr07:44490411-44495343	0I	12I	OK	6.62553	33.3448	2.33136	5.03277	2.371	5e-05	0.00212359	yes	4931	PF00010	PTHR12565,PTHR12565:SF7	KOG4304		K00913	GO:0000287,GO:0005524,GO:0047325,GO:0052725,GO:0052726,GO:0032957,GO:0005622,GO:0035300	AT5G16760.1		Inositol 1,3,4-trisphosphate 5/6-kinase family protein
Phvul.003G260100	Chr03:48801086-48803925	0I	12I	OK	4.06293	20.4599	2.3322	5.03575	2.90295	0.00105	0.0221576	yes	2838	PF00643				K12126	GO:0030528,GO:0006355	AT1G09530.1	PAP3,PIF3,POC1	phytochrome interacting factor 3
Phvul.010G119700	Chr10:38861756-38867391	0I	12I	OK	4.88314	24.6097	2.33335	5.03973	3.35366	5e-05	0.00212359	yes	5634	PF06203,PF00072	PTHR26402				GO:0008270,GO:0005622	AT4G38960.1		B-box type zinc finger family protein
Phvul.003G139200	Chr03:33166160-33168749	0I	12I	OK	1.78898	9.02613	2.33497	5.04541	2.55998	0.00095	0.0206426	yes	2588	PF00069	PTHR24420:SF531,PTHR24420	KOG1187		K12128	GO:0000156,GO:0000160,GO:0006355,GO:0005515	AT5G24470.1	APRR5,PRR5	pseudo-response regulator 5
Phvul.006G158600	Chr06:27097242-27098434	0I	12I	OK	1.50811	7.6235	2.33771	5.055	2.54996	0.00225	0.0378284	yes	1191						GO:0004672,GO:0005524,GO:0006468	AT2G17220.1		Protein kinase superfamily protein
Phvul.005G166400	Chr05:39126158-39131844	0I	12I	OK	66.5281	337.44	2.34259	5.07214	2.62577	5e-05	0.00212359	yes	5685	PF00390,PF03949	PTHR23406:SF2,PTHR23406	KOG1257	1.1.1.40
Phvul.002G290600	Chr02:45344774-45351256	0I	12I	OK	0.582205	2.96791	2.34985	5.09771	2.2835	0.00225	0.0378284	yes	6481	PF00069	PTHR24361,PTHR24361:SF208	KOG0198		K00029	GO:0016616,GO:0055114,GO:0051287	AT1G79750.1	ATNADP-ME4,NADP-ME4	NADP-malic enzyme 4
Phvul.006G183900	Chr06:29283874-29285790	0I	12I	OK	11.9202	60.8659	2.35223	5.10611	3.6555	5e-05	0.00212359	yes	1915	PF03110					GO:0004672,GO:0005524,GO:0006468	AT1G63700.1	EMB71,MAPKKK4,YDA	Protein kinase superfamily protein
Phvul.008G181900	Chr08:48061674-48064563	0I	12I	OK	13.3045	67.9582	2.35274	5.10791	3.1012	5e-05	0.00212359	yes	2888						GO:0003677,GO:0005634	AT2G33810.1	SPL3	squamosa promoter binding protein-like 3
Phvul.010G096000	Chr10:34907943-34916846	0I	12I	OK	9.63928	49.3112	2.35492	5.11565	3.03191	5e-05	0.00212359	yes	8902	PF07287						AT4G38060.2
Phvul.008G161000	Chr08:41279248-41284196	0I	12I	OK	62.3477	319.779	2.35867	5.12896	2.74001	0.00015	0.00517612	yes	4947	PF08417,PF00355	PTHR21266,PTHR21266:SF19		1.13.12.14			AT1G01770.1
Phvul.007G158400	Chr07:38438476-38442429	0I	12I	OK	79.7809	409.546	2.35991	5.13338	2.75779	5e-05	0.00212359	yes	3952	PF00719	PTHR10286	KOG1626	3.6.1.1	K13600	GO:0016491,GO:0051537,GO:0055114,GO:0010277	AT1G44446.1	ATCAO,CAO,CH1	Pheophorbide a oxygenase family protein with Rieske [2Fe-2S] domain
Phvul.002G174900	Chr02:32505110-32522720	0I	12I	OK	1.43057	7.35228	2.3616	5.13941	2.59093	0.0007	0.0165305	yes	17609	PF03200	PTHR10412,PTHR10412:SF1			K01507	GO:0000287,GO:0004427,GO:0006796,GO:0005737	AT3G53620.1	AtPPa4,PPa4	pyrophosphorylase 4
Phvul.003G146200	Chr03:34492524-34496775	0I	12I	OK	37.7075	195.458	2.37393	5.18353	3.21827	5e-05	0.00212359	yes	4250	PF09177					GO:0004573,GO:0009311	AT1G67490.1	GCS1,KNF	glucosidase 1
Phvul.003G149500	Chr03:35110743-35112723	0I	12I	OK	1.31491	6.82589	2.37605	5.19115	2.41041	0.0022	0.0372356	yes	1979	PF00060,PF00497	PTHR18966,PTHR18966:SF6				GO:0048193,GO:0016020	AT4G30240.1		Syntaxin/t-SNARE family protein
Phvul.002G124100	Chr02:25026565-25027279	0I	12I	OK	18.6905	97.5315	2.38356	5.21824	3.56346	0.0001	0.00373966	yes	713						GO:0004970,GO:0005234,GO:0016020,GO:0005215,GO:0006810,GO:0030288	AT2G29110.1	ATGLR2.8,GLR2.8	glutamate receptor 2.8
Phvul.008G209600	Chr08:52128923-52138407	0I	12I	OK	24.9058	130.075	2.38479	5.22268	2.85379	5e-05	0.00212359	yes	9483	PF00994,PF03454,PF03453	PTHR10192	KOG2371
Phvul.009G056800	Chr09:10419645-10422701	0I	12I	OK	1.66339	8.68734	2.38479	5.22267	2.87721	5e-05	0.00212359	yes	3055	PF12171	PTHR10593			K03750	GO:0006777,GO:0032324	AT5G20990.1	B73,CHL6,CNX,CNX1,SIR4	molybdopterin biosynthesis CNX1 protein / molybdenum cofactor biosynthesis enzyme CNX1 (CNX1)
Phvul.003G054200	Chr03:6880515-6885657	0I	12I	OK	19.8174	104.093	2.39303	5.25261	3.47843	5e-05	0.00212359	yes	5141	PF01202	PTHR24220:SF77,PTHR24220	KOG3354	2.7.1.12			AT5G66730.1		C2H2-like zinc finger protein
Phvul.009G042400	Chr09:8356602-8359411	0I	12I	OK	8.9064	46.8773	2.39598	5.26333	3.5588	5e-05	0.00212359	yes	2808		PTHR10992,PTHR10992:SF56	KOG1454		K00851	GO:0004765,GO:0005524,GO:0004020,GO:0000103	AT2G16790.2		P-loop containing nucleoside triphosphate hydrolases superfamily protein
Phvul.009G144600	Chr09:21128067-21130052	0I	12I	OK	1.91321	10.0906	2.39895	5.27417	2.72307	0.0002	0.00647999	yes	1984	PF00097	PTHR14155,PTHR14155:SF2					AT3G10870.1	ATMES17,MES17	methyl esterase 17
Phvul.007G198400	Chr07:43804780-43806312	0I	12I	OK	6.51606	34.4435	2.40216	5.28594	3.08497	5e-05	0.00212359	yes	1531	PF00646						AT5G05810.1	ATL43	RING/U-box superfamily protein
Phvul.001G199600	Chr01:46530189-46534887	0I	12I	OK	9.99553	53.1432	2.41053	5.3167	3.17386	5e-05	0.00212359	yes	4697	PF04253,PF04389	PTHR10404,PTHR10404:SF15	KOG2195			GO:0005515	AT1G09155.1	AtPP2-B15,PP2-B15	phloem protein 2-B15
Phvul.003G143500	Chr03:33956367-33959551	0I	12I	OK	12.4334	66.313	2.41507	5.33346	3.47385	5e-05	0.00212359	yes	3183						GO:0008233,GO:0006508	AT3G54720.1	AMP1,COP2,HPT,MFO1,PT	Peptidase M28 family protein
Phvul.002G044100	Chr02:4150766-4151681	0I	12I	OK	5.32757	28.465	2.41764	5.34296	3.09729	0.00015	0.00517612	yes	914	PF00583						AT5G57340.1
Phvul.002G276400	Chr02:44038268-44044178	0I	12I	OK	5.3199	28.505	2.42174	5.35818	2.83389	5e-05	0.00212359	yes	5909	PF03364					GO:0008080,GO:0008152	AT2G32030.1		Acyl-CoA N-acyltransferases (NAT) superfamily protein
Phvul.001G001100	Chr01:186294-192859	0I	12I	OK	32.4583	173.945	2.42197	5.35903	2.82538	5e-05	0.00212359	yes	6564	PF07707,PF00651,PF00754,PF12248	PTHR24413,PTHR24413:SF85	KOG4276				AT5G08720.1
Phvul.010G019900	Chr10:3039067-3040025	0I	12I	OK	5.42018	29.0583	2.42254	5.36113	3.55252	0.0002	0.00647999	yes	957	PF00097	PTHR12183	KOG4172			GO:0005515,GO:0007155	AT2G30600.1		BTB/POZ domain-containing protein
Phvul.007G045200	Chr07:3588667-3589340	0I	12I	OK	3.95863	21.301	2.42785	5.3809	3.08964	0.00165	0.0304788	yes	672							AT3G25030.1		RING/U-box superfamily protein
Phvul.007G031300	Chr07:2422538-2430955	0I	12I	OK	1.11529	6.0113	2.43025	5.3899	2.51353	0.002	0.0348168	yes	8416	PF07714	PTHR24420,PTHR24420:SF441					AT3G19615.1
Phvul.002G307200	Chr02:46946101-46948168	0I	12I	OK	0.768077	4.1412	2.43073	5.39165	2.32833	0.00265	0.0423886	yes	2066	PF00560,PF08263	PTHR26393,PTHR26393:SF462				GO:0004672,GO:0005524,GO:0006468	AT1G67000.1		Protein kinase superfamily protein
Phvul.004G123700	Chr04:39719253-39720617	0I	12I	OK	6.16655	33.2747	2.43189	5.396	3.20227	5e-05	0.00212359	yes	1363	PF07859	PTHR23024:SF10,PTHR23024	KOG1515			GO:0005515	AT4G29240.1		Leucine-rich repeat (LRR) family protein
Phvul.001G264100	Chr01:51780287-51783180	0I	12I	OK	2.09243	11.3293	2.43681	5.41442	2.73206	0.00035	0.00994562	yes	2892	PF00271,PF07717,PF00270,PF04408	PTHR18934:SF68,PTHR18934	KOG0922			GO:0016787,GO:0008152	AT5G62180.1	AtCXE20,CXE20	carboxyesterase 20
Phvul.007G264500	Chr07:50215173-50217244	0I	12I	OK	1.11785	6.09949	2.44797	5.45645	2.54276	0.0015	0.0284784	yes	2070						GO:0003676,GO:0005524,GO:0008026,GO:0004386	AT3G26560.1		ATP-dependent RNA helicase, putative
Phvul.006G113400	Chr06:22888861-22891524	0I	12I	OK	9.65041	53.1937	2.46259	5.51207	3.52445	5e-05	0.00212359	yes	2662	PF00240,PF00454	PTHR15245,PTHR15245:SF11	KOG2381				AT5G06600.1	UBP12	ubiquitin-specific protease 12
Phvul.008G115800	Chr08:14202572-14214060	0I	12I	OK	7.00795	38.8956	2.47254	5.55021	3.35996	5e-05	0.00212359	yes	11487	PF00415	PTHR22870:SF22,PTHR22870	KOG1427			GO:0005515,GO:0016773	AT2G46500.1	ATPI4K GAMMA 4,PI4K GAMMA 4,UBDK GAMMA 4	phosphoinositide 4-kinase gamma 4
Phvul.007G003700	Chr07:242238-246371	0I	12I	OK	52.7119	292.936	2.47438	5.5573	2.79826	5e-05	0.00212359	yes	4132	PF00083	PTHR24064:SF85,PTHR24064	KOG0254				AT3G53830.1		Regulator of chromosome condensation (RCC1) family protein
Phvul.009G163600	Chr09:23825171-23831886	0I	12I	OK	8.92455	49.7294	2.47825	5.5722	3.32628	5e-05	0.00212359	yes	6714		PTHR13199:SF7,PTHR13199	KOG2306		K08150	GO:0022857,GO:0055085,GO:0016021	AT2G43330.1	ATINT1,INT1	inositol transporter 1
Phvul.010G119300	Chr10:38810796-38815190	0I	12I	OK	47.6621	266.787	2.48477	5.59747	2.6926	0.00025	0.00767234	yes	4393	PF00534,PF08323	PTHR12526,PTHR12526:SF17					AT5G41110.1
Phvul.008G022800	Chr08:1954194-1956881	0I	12I	OK	47.1782	265.18	2.49078	5.62082	3.08788	5e-05	0.00212359	yes	2686	PF00643,PF06203		KOG1601			GO:0009058	AT1G32900.1		UDP-Glycosyltransferase superfamily protein
Phvul.010G120400	Chr10:38969170-38971053	0I	12I	OK	62.5351	353.885	2.50054	5.65898	2.98201	0.0001	0.00373966	yes	1882						GO:0008270,GO:0005622,GO:0005515	AT3G02380.1	ATCOL2,COL2	CONSTANS-like 2
Phvul.003G205900	Chr03:42035743-42037046	0I	12I	OK	1.9828	11.2345	2.50233	5.66598	2.81572	0.00095	0.0206426	yes	1302					K12133		AT1G01060.1	LHY,LHY1	Homeodomain-like superfamily protein
Phvul.009G056700	Chr09:10404007-10412322	0I	12I	OK	34.0107	193.3	2.50678	5.68351	2.72719	5e-05	0.00212359	yes	8314		PTHR23172,PTHR23172:SF32	KOG0431				AT4G24730.4		Calcineurin-like metallo-phosphoesterase superfamily protein
Phvul.005G085800	Chr05:22276245-22277992	0I	12I	OK	359.508	2055.24	2.51521	5.71681	3.40883	5e-05	0.00212359	yes	1746	PF00504	PTHR21649					AT1G75100.1	JAC1	J-domain protein required for chloroplast accumulation response 1
Phvul.006G069600	Chr06:18894980-18896316	0I	12I	OK	3.1762	18.187	2.51753	5.72602	3.19952	5e-05	0.00212359	yes	1335	PF00069	PTHR24361:SF207,PTHR24361	KOG0198		K08914	GO:0016020,GO:0009765	AT5G54270.1	LHCB3,LHCB3*1	light-harvesting chlorophyll B-binding protein 3
Phvul.009G258300	Chr09:37064342-37070740	0I	12I	OK	1.10581	6.3441	2.52032	5.73706	2.51329	0.00025	0.00767234	yes	6397	PF06203,PF00072	PTHR26402:SF303,PTHR26402				GO:0004672,GO:0005524,GO:0006468	AT2G30040.1	MAPKKK14	mitogen-activated protein kinase kinase kinase 14
Phvul.008G264100	Chr08:57594596-57600892	0I	12I	OK	12.3716	70.9996	2.52077	5.73892	3.63125	5e-05	0.00212359	yes	6295	PF00023,PF00069	PTHR23257:SF89,PTHR23257	KOG0192			GO:0000156,GO:0000160,GO:0006355,GO:0005515	AT5G24470.1	APRR5,PRR5	pseudo-response regulator 5
Phvul.001G212400	Chr01:47586724-47588920	0I	12I	OK	7.61452	43.8053	2.52428	5.75286	2.91374	5e-05	0.00212359	yes	2195	PF00097,PF12428	PTHR23012				GO:0005515,GO:0004672,GO:0005524,GO:0006468	AT3G58760.1		Integrin-linked protein kinase family
Phvul.008G282600	Chr08:58841138-58845421	0I	12I	OK	21.7024	125.069	2.52679	5.76291	3.1992	5e-05	0.00212359	yes	4282	PF05691						AT1G02610.1		RING/FYVE/PHD zinc finger superfamily protein
Phvul.008G205400	Chr08:51611380-51611689	0I	12I	OK	65.5376	380.178	2.53628	5.80091	8.80863	5e-05	0.00212359	yes	308							AT1G55740.1	AtSIP1,SIP1	seed imbibition 1
Phvul.007G218700	Chr07:45781017-45782005	0I	12I	OK	188.728	1097.32	2.5396	5.81429	3.67726	5e-05	0.00212359	yes	987	PF03242						AT5G35732.1
Phvul.002G102300	Chr02:20432796-20434066	0I	12I	OK	2.03682	11.8594	2.54164	5.82251	2.85365	0.00045	0.0119541	yes	1269	PF02358,PF00982	PTHR10788,PTHR10788:SF6				GO:0006950	AT4G02380.1	AtLEA5,SAG21	senescence-associated gene 21
Phvul.007G071900	Chr07:6573724-6578325	0I	12I	OK	12.3333	72.1378	2.54819	5.84903	3.7103	5e-05	0.00212359	yes	4600	PF02042,PF00564					GO:0003824,GO:0005992	AT1G23870.1	ATTPS9,TPS9	trehalose-phosphatase/synthase 9
Phvul.011G193600	Chr11:47009676-47013464	0I	12I	OK	0.87529	5.12044	2.54844	5.84999	2.65293	0.0004	0.0109647	yes	3787	PF00931	PTHR23155,PTHR23155:SF236	KOG4658			GO:0005515	AT4G24020.1	NLP7	NIN like protein 7
Phvul.003G063100	Chr03:8760552-8764319	0I	12I	OK	0.874845	5.12157	2.54949	5.85426	2.4932	0.0014	0.0271728	yes	3766	PF03080					GO:0043531,GO:0006915,GO:0005524	AT3G14470.1		NB-ARC domain-containing disease resistance protein
Phvul.008G245700	Chr08:56039480-56042849	0I	12I	OK	26.415	155.798	2.56025	5.89809	3.62928	5e-05	0.00212359	yes	3368	PF00651,PF03000	PTHR24413,PTHR24413:SF171					AT1G10750.1		Protein of Unknown Function (DUF239)
Phvul.002G270700	Chr02:43584829-43586471	0I	12I	OK	10.9299	64.505	2.56113	5.9017	3.6413	5e-05	0.00212359	yes	1641	PF04720					GO:0005515,GO:0004871,GO:0009416	AT2G30520.1	RPT2	Phototropic-responsive NPH3 family protein
Phvul.002G112500	Chr02:22932588-22943572	0I	12I	OK	24.7929	146.41	2.56202	5.90532	3.57408	5e-05	0.00212359	yes	10983	PF07714,PF01842	PTHR23257:SF82,PTHR23257	KOG0192				AT4G14620.1		Protein of unknown function (DUF506)
Phvul.009G202000	Chr09:29886961-29889779	0I	12I	OK	1.44642	8.58799	2.56984	5.93741	2.78555	0.0022	0.0372356	yes	2817	PF07897					GO:0004672,GO:0005524,GO:0006468,GO:0016597,GO:0008152	AT4G35780.1		ACT-like protein tyrosine kinase family protein
Phvul.007G102900	Chr07:11668152-11670893	0I	12I	OK	13.0857	78.2016	2.5792	5.97611	3.26011	5e-05	0.00212359	yes	2740	PF00249						AT3G29575.1	AFP3	ABI five binding protein 3
Phvul.006G080400	Chr06:19930279-19932790	0I	12I	OK	9.78112	58.4817	2.57991	5.97904	3.87277	5e-05	0.00212359	yes	2510	PF00651,PF03000	PTHR24413,PTHR24413:SF171				GO:0003677	AT1G25550.1		myb-like transcription factor family protein
Phvul.003G111800	Chr03:28178526-28180564	0I	12I	OK	26.2079	156.967	2.58239	5.9893	3.75087	5e-05	0.00212359	yes	2037	PF00847,PF02362					GO:0005515,GO:0004871,GO:0009416	AT2G30520.1	RPT2	Phototropic-responsive NPH3 family protein
Phvul.002G174500,Phvul.002G174600	Chr02:32463730-32466285	0I	12I	OK	146.29	884.558	2.59612	6.04661	4.44192	5e-05	0.00212359	yes						K09287	GO:0003700,GO:0006355,GO:0003677	AT1G25560.1	EDF1,TEM1	AP2/B3 transcription factor family protein
Phvul.011G149500	Chr11:39170642-39174001	0I	12I	OK	0.764707	4.67043	2.61058	6.10748	2.56176	0.00085	0.0190244	yes	3358	PF00954,PF07714,PF11883,PF08276,PF01453	PTHR24420,PTHR24420:SF432	KOG1187
Phvul.010G016700	Chr10:2661847-2664207	0I	12I	OK	1.34883	8.24831	2.61239	6.11516	2.80249	0.00085	0.0190244	yes	2359	PF00248	PTHR11732:SF34,PTHR11732	KOG1577			GO:0004672,GO:0005524,GO:0006468,GO:0048544,GO:0005529,GO:0004674	AT1G65790.1	ARK1,RK1	receptor kinase 1
Phvul.002G047500	Chr02:4420237-4421556	0I	12I	OK	2.01579	12.3821	2.61884	6.14255	2.97115	0.0008	0.0182153	yes	1318	PF07859	PTHR23024:SF10,PTHR23024	KOG1515			GO:0055114,GO:0016491	AT2G37770.2		NAD(P)-linked oxidoreductase superfamily protein
Phvul.007G178600	Chr07:41509212-41515337	0I	12I	OK	16.7209	102.881	2.62125	6.15284	3.54876	5e-05	0.00212359	yes	6124	PF00294	PTHR10584,PTHR10584:SF34	KOG2855			GO:0016787,GO:0008152	AT1G47480.1		alpha/beta-Hydrolases superfamily protein
Phvul.006G020700	Chr06:9829716-9832983	0I	12I	OK	2.52936	15.639	2.62831	6.18299	3.10781	0.00015	0.00517612	yes	3266	PF07714	PTHR24420:SF897,PTHR24420	KOG1187				AT1G06730.1		pfkB-like carbohydrate kinase family protein
Phvul.005G036900	Chr05:3552494-3555501	0I	12I	OK	14.8495	93.1504	2.64915	6.27297	3.94814	5e-05	0.00212359	yes	3006	PF00010	PTHR10985:SF42,PTHR10985				GO:0004672,GO:0005524,GO:0006468	AT1G14370.1	APK2A,PBL2	protein kinase 2A
Phvul.001G025000	Chr01:2252627-2254685	0I	12I	OK	83.014	524.232	2.65878	6.31498	3.87521	5e-05	0.00212359	yes	2057	PF01112	PTHR10188	KOG1592	3.4.19.5		GO:0030528,GO:0006355	AT2G42280.1		basic helix-loop-helix (bHLH) DNA-binding superfamily protein
Phvul.008G285000	Chr08:59030634-59034310	0I	12I	OK	0.818099	5.17523	2.66128	6.32592	2.83107	0.0002	0.00647999	yes	3675	PF00122	PTHR24093,PTHR24093:SF73	KOG0204		K13051	GO:0016787	AT3G16150.1		N-terminal nucleophile aminohydrolases (Ntn hydrolases) superfamily protein
Phvul.005G061000	Chr05:8509180-8510996	0I	12I	OK	1.87691	11.8885	2.66314	6.33408	2.93312	0.00015	0.00517612	yes	1815	PF03171	PTHR10209,PTHR10209:SF55	KOG0143	1.14.11.13		GO:0000166,GO:0046872	AT3G63380.1		ATPase E1-E2 type family protein / haloacid dehalogenase-like hydrolase family protein
Phvul.002G139200	Chr02:27244263-27250517	0I	12I	OK	70.4884	446.702	2.66385	6.33724	3.07811	0.0001	0.00373966	yes	6253	PF01293	PTHR11699,PTHR11699:SF22		4.1.1.49	K04125	GO:0016491,GO:0016706,GO:0055114	AT1G78440.1	ATGA2OX1,GA2OX1	Arabidopsis thaliana gibberellin 2-oxidase 1
Phvul.009G207300	Chr09:30672688-30675626	0I	12I	OK	0.875664	5.61578	2.68104	6.41317	2.68236	0.0004	0.0109647	yes	2937		PTHR23125,PTHR23125:SF106	KOG1947		K01610	GO:0004612,GO:0005524,GO:0006094	AT4G37870.1	PCK1,PEPCK	phosphoenolpyruvate carboxykinase 1
Phvul.002G030100	Chr02:3127791-3128370	0I	12I	OK	2.30033	14.8238	2.688	6.44421	3.33643	0.00255	0.0411907	yes	578							AT2G25490.1	EBF1,FBL6	EIN3-binding F box protein 1
Phvul.009G001200	Chr09:360353-360919	0I	12I	OK	4.07089	26.467	2.70078	6.50153	3.77471	0.0007	0.0165305	yes	565	PF02519
Phvul.007G222900	Chr07:46260708-46262601	0I	12I	OK	0.842618	5.49174	2.70431	6.51747	2.66188	0.00125	0.0251295	yes	1892	PF00274	PTHR11627	KOG1557	4.1.2.13			AT4G38840.1		SAUR-like auxin-responsive protein family
Phvul.003G240800	Chr03:46396633-46399229	0I	12I	OK	5.92871	38.8045	2.71043	6.54518	3.81016	5e-05	0.00212359	yes	2595	PF00112,PF08246	PTHR12411:SF44,PTHR12411	KOG1543		K01623	GO:0004332,GO:0006096	AT2G36460.1		Aldolase superfamily protein
Phvul.008G078500	Chr08:7541988-7543124	0I	12I	OK	1.33111	8.72288	2.71218	6.55309	2.78477	0.00145	0.0278141	yes	1135	PF00036	PTHR10891:SF43,PTHR10891	KOG0027			GO:0008234,GO:0006508	AT3G19390.1		Granulin repeat cysteine protease family protein
Phvul.002G180200	Chr02:33211726-33218281	0I	12I	OK	0.644167	4.26927	2.72848	6.62758	2.57435	0.0009	0.0198447	yes	6554	PF00083	PTHR24063,PTHR24063:SF85	KOG0569		K13448		AT4G20780.1	CML42	calmodulin like 42
Phvul.008G093500	Chr08:9573732-9574308	0I	12I	OK	2.2159	15.0668	2.7654	6.7994	3.42797	0.0023	0.0383662	yes	575					K08150	GO:0022857,GO:0055085,GO:0016021	AT1G30220.1	ATINT2,INT2	inositol transporter 2
Phvul.011G001400	Chr11:123310-127162	0I	12I	OK	1.47231	10.0264	2.76765	6.80998	3.31391	5e-05	0.00212359	yes	3851	PF00097,PF02182	PTHR14140:SF1,PTHR14140
Phvul.006G198300	Chr06:30356262-30357924	0I	12I	OK	8.09915	55.1948	2.76869	6.81489	4.08894	5e-05	0.00212359	yes	1661						GO:0042393	AT1G57820.1	ORTH2,VIM1	Zinc finger (C3HC4-type RING finger) family protein
Phvul.009G255900	Chr09:36885122-36886332	0I	12I	OK	1.17191	7.99138	2.76958	6.81911	2.8626	0.00065	0.0157072	yes	1209							AT5G64510.1
Phvul.007G010000	Chr07:695746-698234	0I	12I	OK	4.37011	29.8757	2.77323	6.83637	3.7158	0.0001	0.00373966	yes	2487	PF09713
Phvul.009G138900	Chr09:20451692-20454202	0I	12I	OK	2.81063	19.2512	2.77598	6.84943	3.10334	0.0011	0.0229263	yes	2509	PF03106						AT3G55240.1		Plant protein 1589 of unknown function
Phvul.009G220800	Chr09:32745786-32749557	0I	12I	OK	120.875	829.799	2.77925	6.86493	3.61508	5e-05	0.00212359	yes	3770	PF00383	PTHR11079:SF18,PTHR11079	KOG1018			GO:0003700,GO:0043565,GO:0006355	AT5G64810.1	ATWRKY51,WRKY51	WRKY DNA-binding protein 51
Phvul.004G092600	Chr04:24677143-24678444	0I	12I	OK	64.4701	442.699	2.77963	6.86673	3.19349	0.0003	0.00883534	yes	1300	PF00504	PTHR21649				GO:0008270,GO:0016787	AT5G28050.1		Cytidine/deoxycytidylate deaminase family protein
Phvul.007G008600	Chr07:599227-601518	0I	12I	OK	4.75038	32.6336	2.78025	6.86968	3.69341	0.0002	0.00647999	yes	2290	PF02431				K08912	GO:0016020,GO:0009765	AT1G29930.1	AB140,CAB1,CAB140,LHCB1.3	chlorophyll A/B binding protein 1
Phvul.001G014700	Chr01:1247855-1254314	0I	12I	OK	35.4855	244.058	2.78192	6.87768	3.48842	5e-05	0.00212359	yes	4022						GO:0016872,GO:0042398	AT3G55120.1	A11,CFI,TT5	Chalcone-flavanone isomerase family protein
Phvul.004G093100	Chr04:25172298-25173118	0I	12I	OK	41.6593	288.699	2.79286	6.93	5.04223	5e-05	0.00212359	yes	819	PF00504	PTHR21649					AT1G75180.1		Erythronate-4-phosphate dehydrogenase family protein
Phvul.002G211500	Chr02:37208967-37211017	0I	12I	OK	3.27182	22.9989	2.8134	7.02939	3.38076	5e-05	0.00212359	yes	2049	PF03171	PTHR10209,PTHR10209:SF55	KOG0143			GO:0016020,GO:0009765	AT2G34430.1	LHB1B1,LHCB1.4	light-harvesting chlorophyll-protein complex II subunit B1
Phvul.009G171600	Chr09:25026332-25030676	0I	12I	OK	2.06181	14.7098	2.83479	7.13441	3.35615	5e-05	0.00212359	yes	4343	PF05691					GO:0016491,GO:0016706,GO:0055114	AT2G36690.1		2-oxoglutarate (2OG) and Fe(II)-dependent oxygenase superfamily protein
Phvul.002G254200	Chr02:42056938-42062947	0I	12I	OK	4.50984	32.429	2.84614	7.19072	3.82895	5e-05	0.00212359	yes	6008	PF01756,PF02770,PF00441	PTHR10909,PTHR10909:SF94	KOG0135	1.3.3.6			AT3G57520.1	AtSIP2,SIP2	seed imbibition 2
Phvul.010G155100	Chr10:42416171-42417022	0I	12I	OK	10.2578	73.8721	2.84831	7.20155	4.07524	5e-05	0.00212359	yes	850					K00232	GO:0016627,GO:0055114,GO:0003997,GO:0006635,GO:0005777,GO:0003995	AT5G65110.1	ACX2,ATACX2	acyl-CoA oxidase 2
Phvul.006G154900	Chr06:26781499-26790164	0I	12I	OK	4.05863	29.4036	2.85693	7.24471	3.81853	5e-05	0.00212359	yes	8664							AT1G52565.1
Phvul.002G111300	Chr02:22651129-22652347	0I	12I	OK	18.4631	134.13	2.86091	7.26476	4.78077	5e-05	0.00212359	yes	1217	PF00903	PTHR10374,PTHR10374:SF0	KOG2944				AT3G23590.1	MED33A,RFR1	REF4-related 1
Phvul.006G015900	Chr06:7648862-7653849	0I	12I	OK	6.21451	45.3884	2.86861	7.30362	3.545	5e-05	0.00212359	yes	4986	PF00646						AT1G15380.1		Lactoylglutathione lyase / glyoxalase I family protein
Phvul.003G257900	Chr03:48553485-48555473	0I	12I	OK	1.83211	13.5138	2.88286	7.37609	3.09189	0.00015	0.00517612	yes	1987	PF00561	PTHR10992,PTHR10992:SF279	KOG4178			GO:0005515	AT2G32560.1		F-box family protein
Phvul.004G132000	Chr04:40921907-40924831	0I	12I	OK	2.36022	17.5005	2.89041	7.41477	3.6301	5e-05	0.00212359	yes	2923	PF00141			1.11.1.7			AT3G51000.1		alpha/beta-Hydrolases superfamily protein
Phvul.001G001000	Chr01:181477-184265	0I	12I	OK	1.20787	9.08639	2.91125	7.52266	2.93204	0.0002	0.00647999	yes	2787	PF06628,PF00199	PTHR11465	KOG0047	1.11.1.6	K00430	GO:0004601,GO:0020037,GO:0006979,GO:0055114	AT4G33420.1		Peroxidase superfamily protein
Phvul.002G005300	Chr02:615740-620868	0I	12I	OK	1.8123	13.6393	2.91188	7.52596	3.10578	5e-05	0.00212359	yes	5127	PF03372	PTHR11200:SF29,PTHR11200	KOG0565		K03781	GO:0004096,GO:0020037,GO:0055114,GO:0006979,GO:0005506	AT4G35090.1	CAT2	catalase 2
Phvul.003G032200	Chr03:3093250-3100971	0I	12I	OK	0.666586	5.03085	2.91594	7.54719	2.64113	0.00215	0.0366633	yes	7720	PF00892						AT4G18010.2	5PTASE2,AT5PTASE2,IP5PII	myo-inositol polyphosphate 5-phosphatase 2
Phvul.009G231600	Chr09:34153498-34157460	0I	12I	OK	0.520846	3.93194	2.91631	7.54914	2.63721	0.0018	0.0323616	yes	3961	PF00010	PTHR12565				GO:0016020
Phvul.008G068900	Chr08:6204341-6205980	0I	12I	OK	51.2156	387.995	2.92138	7.57572	3.93186	5e-05	0.00212359	yes	1638						GO:0030528,GO:0006355	AT5G56960.1		basic helix-loop-helix (bHLH) DNA-binding family protein
Phvul.006G092700	Chr06:21114677-21116611	0I	12I	OK	1.17408	8.90386	2.9229	7.58369	3.05413	0.00335	0.049762	yes	1933							AT4G23890.1
Phvul.003G028000	Chr03:2619871-2622387	0I	12I	OK	3.50141	26.6615	2.92875	7.6145	3.92635	5e-05	0.00212359	yes	2515	PF00249						AT1G54860.1		Glycoprotein membrane precursor GPI-anchored
Phvul.005G076300	Chr05:15073405-15076404	0I	12I	OK	26.0624	202.533	2.95811	7.77108	3.2305	5e-05	0.00212359	yes	2998	PF03083	PTHR10791	KOG1623			GO:0003677	AT1G25550.1		myb-like transcription factor family protein
Phvul.001G174200	Chr01:43704658-43707648	0I	12I	OK	1.7618	13.7599	2.96534	7.81014	3.56952	5e-05	0.00212359	yes	2989	PF00249	PTHR12802:SF30,PTHR12802	KOG0724			GO:0016021	AT3G14770.1		Nodulin MtN3 family protein
Phvul.010G060800	Chr10:9989768-9992368	0I	12I	OK	1.927	15.1298	2.97297	7.85148	3.62759	5e-05	0.00212359	yes	2599	PF00069,PF00139	PTHR24420,PTHR24420:SF435	KOG1187			GO:0003677	AT3G09600.1		Homeodomain-like superfamily protein
Phvul.003G155200	Chr03:36011060-36014398	0I	12I	OK	0.482849	3.80231	2.97723	7.87474	2.59558	0.003	0.046101	yes	3337	PF12171					GO:0004672,GO:0005524,GO:0006468,GO:0005488	AT5G01550.1	LECRKA4.2	lectin receptor kinase a4.1
Phvul.008G194300	Chr08:50099643-50101583	0I	12I	OK	36.8675	293.638	2.99362	7.96468	3.86097	5e-05	0.00212359	yes	1939	PF00903	PTHR11959	KOG0638	1.13.11.27			AT2G24030.1		zinc ion binding;nucleic acid binding
Phvul.002G117700	Chr02:23823191-23830846	0I	12I	OK	0.939154	7.51554	3.00044	8.00246	2.81049	0.0005	0.0129251	yes	7654	PF03547		KOG2722		K00457	GO:0009072,GO:0003868	AT1G06570.1	HPD,PDS1	phytoene desaturation 1
Phvul.003G137600	Chr03:32994316-32995871	0I	12I	OK	4.97865	39.9335	3.00377	8.02095	4.11902	5e-05	0.00212359	yes	1554	PF00722,PF06955	PTHR10963,PTHR10963:SF14		2.4.1.207	K07088	GO:0055085,GO:0016021	AT5G65980.1		Auxin efflux carrier family protein
Phvul.009G175400	Chr09:25566160-25570017	0I	12I	OK	0.49278	4.00331	3.02218	8.12393	2.6084	0.00175	0.0317486	yes	3856	PF05691				K08235	GO:0004553,GO:0005975,GO:0016762,GO:0006073,GO:0005618,GO:0048046	AT4G25810.1	XTH23,XTR6	xyloglucan endotransglycosylase 6
Phvul.009G186600	Chr09:27607267-27610475	0I	12I	OK	7.16061	58.5293	3.03101	8.17379	4.245	5e-05	0.00212359	yes	3207	PF02701						AT5G40390.1	SIP1	Raffinose synthase family protein
Phvul.002G109600	Chr02:22331726-22332609	0I	12I	OK	2.03668	16.6586	3.03198	8.17929	3.2587	0.00065	0.0157072	yes	882	PF02519					GO:0003677,GO:0008270,GO:0006355	AT3G47500.1	CDF3	cycling DOF factor 3
Phvul.008G230700	Chr08:54525739-54531173	0I	12I	OK	5.97856	49.0455	3.03625	8.20356	3.53643	5e-05	0.00212359	yes	5433	PF00415	PTHR22870:SF22,PTHR22870			K14488		AT2G21220.1		SAUR-like auxin-responsive protein family
Phvul.002G176600	Chr02:32748330-32754609	0I	12I	OK	4.03612	33.1596	3.03839	8.21571	3.80709	5e-05	0.00212359	yes	6278	PF00664,PF00005	PTHR24223,PTHR24223:SF20	KOG0054				AT3G55580.1		Regulator of chromosome condensation (RCC1) family protein
Phvul.006G153000	Chr06:26588943-26590495	0I	12I	OK	3.9761	33.228	3.06297	8.35693	4.09067	5e-05	0.00212359	yes	1551		PTHR13683,PTHR13683:SF100	KOG1339			GO:0005524,GO:0016887,GO:0042626,GO:0006810,GO:0055085,GO:0016021	AT3G13080.1	ATMRP3,MRP3	multidrug resistance-associated protein 3
Phvul.008G192300	Chr08:49871571-49873820	0I	12I	OK	0.661526	5.69057	3.1047	8.60219	2.84439	0.00065	0.0157072	yes	2248	PF00314					GO:0006508,GO:0004190	AT1G03230.1		Eukaryotic aspartyl protease family protein
Phvul.007G173900	Chr07:40768227-40778767	0I	12I	OK	30.2119	264.013	3.12742	8.73871	3.7745	5e-05	0.00212359	yes	10539	PF02785,PF00364,PF02786,PF00289	PTHR18866,PTHR18866:SF18	KOG0238	6.4.1.4			AT5G02140.1		Pathogenesis-related thaumatin superfamily protein
Phvul.008G140700	Chr08:23661841-23663248	0I	12I	OK	0.438167	3.83228	3.12865	8.74616	2.65277	0.0029	0.0450714	yes	1406	PF00201	PTHR11926,PTHR11926:SF15	KOG1192		K01968	GO:0003824,GO:0008152,GO:0016874,GO:0005524,GO:0008716	AT1G03090.2	MCCA	methylcrotonyl-CoA carboxylase alpha chain, mitochondrial / 3-methylcrotonyl-CoA carboxylase 1 (MCCA)
Phvul.010G000300	Chr10:176097-179443	0I	12I	OK	1.08895	9.53227	3.12988	8.75363	3.41954	5e-05	0.00212359	yes	3345	PF03171	PTHR10209,PTHR10209:SF55	KOG0143			GO:0016758,GO:0008152	AT4G01070.1	GT72B1,UGT72B1	UDP-Glycosyltransferase superfamily protein
Phvul.007G203200	Chr07:44245262-44248083	0I	12I	OK	2.54576	22.3238	3.13241	8.76901	3.78784	5e-05	0.00212359	yes	2820	PF00928	PTHR11998:SF4,PTHR11998	KOG2740			GO:0016491,GO:0016706,GO:0055114	AT3G11180.1		2-oxoglutarate (2OG) and Fe(II)-dependent oxygenase superfamily protein
Phvul.008G275800	Chr08:58459724-58464355	0I	12I	OK	3.70024	32.5066	3.13504	8.785	3.55069	5e-05	0.00212359	yes	4630	PF00076,PF00642	PTHR24009:SF14,PTHR24009				GO:0005515,GO:0006886,GO:0016192,GO:0030131	AT1G56590.1	ZIP4	Clathrin adaptor complexes medium subunit family protein
Phvul.008G081800	Chr08:7871957-7873756	0I	12I	OK	14.4227	128.354	3.15372	8.89944	4.35015	5e-05	0.00212359	yes	1798	PF03106					GO:0003676,GO:0008270	AT2G05160.1		CCCH-type zinc fingerfamily protein with RNA-binding domain
Phvul.001G087800	Chr01:15807400-15815548	0I	12I	OK	2.78231	24.8633	3.15966	8.93621	3.81451	5e-05	0.00212359	yes	8147	PF00561,PF03982	PTHR22753:SF5,PTHR22753				GO:0003700,GO:0043565,GO:0006355	AT3G56400.1	ATWRKY70,WRKY70	WRKY DNA-binding protein 70
Phvul.004G091600	Chr04:24039457-24040673	0I	12I	OK	70.6312	637.601	3.17428	9.02719	4.89477	5e-05	0.00212359	yes	1215	PF00504	PTHR21649				GO:0016747	AT5G41130.1		Esterase/lipase/thioesterase family protein
Phvul.003G278300	Chr03:50366372-50368088	0I	12I	OK	1.87639	16.9754	3.17742	9.04684	3.12963	0.00015	0.00517612	yes	1715	PF06749				K08912	GO:0016020,GO:0009765	AT1G29930.1	AB140,CAB1,CAB140,LHCB1.3	chlorophyll A/B binding protein 1
Phvul.009G018300	Chr09:3316109-3318492	0I	12I	OK	3.33844	30.3572	3.18479	9.09323	3.76159	0.0001	0.00373966	yes	2382	PF00657	PTHR22835,PTHR22835:SF39					AT4G19370.1		Protein of unknown function (DUF1218)
Phvul.008G135300	Chr08:21494286-21495259	0I	12I	OK	0.779612	7.10181	3.18736	9.10942	3.0065	0.00245	0.0400743	yes	972	PF01657	PTHR11795:SF83,PTHR11795				GO:0016788,GO:0006629	AT3G14820.1		GDSL-like Lipase/Acylhydrolase superfamily protein
Phvul.009G238500	Chr09:35123780-35127433	0I	12I	OK	3.53525	32.6568	3.2075	9.23748	4.34503	5e-05	0.00212359	yes	3652							AT5G48540.1		receptor-like protein kinase-related family protein
Phvul.001G203300	Chr01:46864611-46864920	0I	12I	OK	9.26908	85.7914	3.21033	9.25565	7.04244	0.00115	0.0236676	yes	308	PF00462	PTHR10168	KOG1752				AT5G57340.1
Phvul.003G126300	Chr03:30807861-30819407	0I	12I	OK	3.82329	35.4862	3.21437	9.28159	3.68357	5e-05	0.00212359	yes	11545	PF04455,PF05222,PF03435,PF01262	PTHR11133:SF3,PTHR11133	KOG0172			GO:0009055,GO:0015035,GO:0045454	AT3G62950.1		Thioredoxin superfamily protein
Phvul.002G300200	Chr02:46265358-46266690	0I	12I	OK	61.8328	574.277	3.2153	9.28758	3.63815	5e-05	0.00212359	yes	1331	PF00462	PTHR10168:SF44,PTHR10168	KOG2824			GO:0016491,GO:0055114	AT4G33150.1	LKR,LKR/SDH,SDH	lysine-ketoglutarate reductase/saccharopine dehydrogenase bifunctional enzyme
Phvul.009G075500	Chr09:12478832-12479986	0I	12I	OK	26.5987	252.75	3.24828	9.50234	4.12474	5e-05	0.00212359	yes	1153	PF00642	PTHR14493				GO:0009055,GO:0015035,GO:0045454	AT1G64500.1		Glutaredoxin family protein
Phvul.008G168000	Chr08:43530647-43537164	0I	12I	OK	117.672	1119.22	3.24965	9.51135	3.27584	5e-05	0.00212359	yes	6516	PF03404,PF00175,PF00174,PF00173,PF00970	PTHR19370:SF5,PTHR19370	KOG0535	1.7.1.1		GO:0003676,GO:0008270	AT2G25900.1	ATCTH,ATTZF1	Zinc finger C-x8-C-x5-C-x3-H type family protein
Phvul.006G060700	Chr06:17784548-17785007	0I	12I	OK	14.2287	135.382	3.25016	9.51471	6.13802	5e-05	0.00212359	yes	458	PF00226	PTHR24078			K00360	GO:0020037,GO:0009055,GO:0055114,GO:0016491,GO:0030151	AT1G77760.1	GNR1,NIA1,NR1	nitrate reductase 1
Phvul.001G234600	Chr01:49546935-49548494	0I	12I	OK	5.19064	49.6794	3.25866	9.57096	4.03336	5e-05	0.00212359	yes	1558	PF03479					GO:0031072	AT3G13310.1		Chaperone DnaJ-domain superfamily protein
Phvul.007G031200	Chr07:2414853-2415698	0I	12I	OK	4.235	40.5669	3.25987	9.57896	4.21887	5e-05	0.00212359	yes	844							AT3G55560.1	AGF2,AHL15	AT-hook protein of GA feedback 2
Phvul.009G180300	Chr09:26482200-26488228	0I	12I	OK	5.38343	52.1792	3.27688	9.69256	4.23683	5e-05	0.00212359	yes	6027	PF02358,PF00982	PTHR10788	KOG1050				AT1G18390.2		Protein kinase superfamily protein
Phvul.011G200200	Chr11:47788342-47792109	0I	12I	OK	7.71445	75.0645	3.28249	9.73038	3.77776	5e-05	0.00212359	yes	3766						GO:0003824,GO:0005992	AT1G23870.1	ATTPS9,TPS9	trehalose-phosphatase/synthase 9
Phvul.001G061000	Chr01:7461902-7465732	0I	12I	OK	11.8182	115.307	3.2864	9.75673	4.57546	5e-05	0.00212359	yes	3829	PF01925	PTHR14255					AT3G12320.1
Phvul.007G253800	Chr07:49211306-49214906	0I	12I	OK	0.445993	4.36277	3.29015	9.78215	2.9126	0.0012	0.0243958	yes	3599	PF00625	PTHR23117:SF1,PTHR23117	KOG0707	2.7.4.8		GO:0016021	AT2G25737.1		Sulfite exporter TauE/SafE family protein
Phvul.004G148400	Chr04:42902074-42902290	0I	12I	OK	19.2905	188.963	3.29214	9.79565	14.603	0.00075	0.0173678	yes	215					K00942	GO:0005515	AT3G57550.1	AGK2,GK-2	guanylate kinase
Phvul.003G011100	Chr03:1040017-1040239	0I	12I	OK	14.2918	140.111	3.29331	9.80359	13.0047	0.0015	0.0284784	yes	221							AT1G67920.1
Phvul.002G046800	Chr02:4333600-4339431	0I	12I	OK	1.24692	12.2944	3.30156	9.85981	3.41518	5e-05	0.00212359	yes	5830	PF00083	PTHR24063,PTHR24063:SF214	KOG0254
Phvul.011G044000	Chr11:3788785-3794248	0I	12I	OK	26.0728	257.95	3.30647	9.89345	4.4138	5e-05	0.00212359	yes	5462	PF00483	PTHR22572,PTHR22572:SF10	KOG1322	2.7.7.27		GO:0022857,GO:0055085,GO:0016021	AT5G26340.1	ATSTP13,MSS1,STP13	Major facilitator superfamily protein
Phvul.003G163400	Chr03:37133533-37134921	0I	12I	OK	2.06314	20.4927	3.31219	9.93277	3.35213	0.00045	0.0119541	yes	1387	PF00903	PTHR10374,PTHR10374:SF0	KOG2944		K00975	GO:0016779,GO:0009058	AT4G39210.1	APL3	Glucose-1-phosphate adenylyltransferase family protein
Phvul.001G064300	Chr01:8039773-8042757	0I	12I	OK	4.54249	45.7461	3.33209	10.0707	4.45685	5e-05	0.00212359	yes	2983	PF03083	PTHR10791	KOG1623				AT1G80160.1		Lactoylglutathione lyase / glyoxalase I family protein
Phvul.009G058100	Chr09:10554263-10555038	0I	12I	OK	2.35931	23.7702	3.33272	10.0751	4.19307	0.0007	0.0165305	yes	774	PF00249	PTHR25040,PTHR25040:SF164				GO:0016021	AT1G21460.1		Nodulin MtN3 family protein
Phvul.001G036700	Chr01:3529464-3532477	0I	12I	OK	6.03178	62.026	3.36222	10.2832	3.85075	5e-05	0.00212359	yes	3012	PF08244,PF00251		KOG0228			GO:0003677	AT1G75250.1	ATRL6,RL6,RSM3	RAD-like 6
Phvul.005G166800	Chr05:39175997-39176573	0I	12I	OK	3.85182	39.7628	3.36781	10.3231	4.9246	5e-05	0.00212359	yes	575	PF07911						AT1G55120.1	AtcwINV3,ATFRUCT5,FRUCT5	beta-fructofuranosidase 5
Phvul.007G127800	Chr07:27274066-27275018	0I	12I	OK	4.0749	42.0723	3.36803	10.3247	4.04111	5e-05	0.00212359	yes	951	PF00847						AT5G25840.1		Protein of unknown function (DUF1677)
Phvul.006G194100	Chr06:30099023-30102747	0I	12I	OK	0.192126	1.9963	3.3772	10.3906	2.62223	0.0028	0.0440401	yes	3723	PF00954,PF07714,PF08276,PF01453	PTHR24420,PTHR24420:SF703	KOG1187		K14516	GO:0003700,GO:0006355	AT3G23240.1	ATERF1,ERF1	ethylene response factor 1
Phvul.003G243300	Chr03:46735441-46736476	0I	12I	OK	0.873332	9.28281	3.40996	10.6292	3.56625	0.0001	0.00373966	yes	1034	PF00069	PTHR24361,PTHR24361:SF58	KOG0198			GO:0004672,GO:0005524,GO:0006468,GO:0048544,GO:0005529	AT1G11330.1		S-locus lectin protein kinase family protein
Phvul.007G240100	Chr07:48013922-48014597	0I	12I	OK	0.939791	10.0242	3.415	10.6664	3.40012	0.003	0.046101	yes	674	PF00583	PTHR10545:SF13,PTHR10545	KOG3216			GO:0004672,GO:0005524,GO:0006468	AT4G36950.1	MAPKKK21	mitogen-activated protein kinase kinase kinase 21
Phvul.004G006300	Chr04:489426-490938	0I	12I	OK	0.38619	4.13637	3.42098	10.7107	2.91299	0.00205	0.0354537	yes	1511	PF00067	PTHR24296	KOG0157			GO:0008080,GO:0016747,GO:0008152	AT2G39020.1		Acyl-CoA N-acyltransferases (NAT) superfamily protein
Phvul.005G133400	Chr05:36016839-36020778	0I	12I	OK	2.14471	23.0043	3.42305	10.7261	3.53341	0.00055	0.0138745	yes	3938	PF00194	PTHR18952,PTHR18952:SF2	KOG0382			GO:0005506,GO:0009055,GO:0016705,GO:0020037,GO:0055114	AT2G23180.1	CYP96A1	cytochrome P450, family 96, subfamily A, polypeptide 1
Phvul.007G087600	Chr07:8751534-8755066	0I	12I	OK	1.29326	13.8983	3.42582	10.7467	3.73545	5e-05	0.00212359	yes	3531	PF00560,PF08263	PTHR24420,PTHR24420:SF473					AT1G08080.1	ACA7,ATACA7	alpha carbonic anhydrase 7
Phvul.004G049200	Chr04:5742761-5745170	0I	12I	OK	0.963849	10.5286	3.44936	10.9235	3.76644	5e-05	0.00212359	yes	2408	PF03639		KOG2254			GO:0005515	AT1G74170.1	AtRLP13,RLP13	receptor like protein 13
Phvul.005G173700	Chr05:39706700-39713545	0I	12I	OK	1.43872	15.8609	3.46262	11.0243	4.09399	5e-05	0.00212359	yes	6844	PF01061,PF08370,PF00005	PTHR19241,PTHR19241:SF10	KOG0065			GO:0033903,GO:0016998	AT5G15870.1		glycosyl hydrolase family 81 protein
Phvul.004G085100	Chr04:16291362-16294320	0I	12I	OK	0.877424	9.75034	3.47411	11.1125	3.49253	0.00015	0.00517612	yes	2957		PTHR19432,PTHR19432:SF2	KOG0637			GO:0005524,GO:0016887,GO:0016020	AT1G15520.1	ABCG40,ATABCG40,ATPDR12,PDR12	pleiotropic drug resistance 12
Phvul.003G145100	Chr03:34265008-34275863	0I	12I	OK	0.322622	3.61445	3.48586	11.2034	3.04249	0.0004	0.0109647	yes	10854							AT1G22710.1	ATSUC2,SUC2,SUT1	sucrose-proton symporter 2
Phvul.004G170700	Chr04:45243004-45247222	0I	12I	OK	19.4517	222.916	3.51853	11.46	4.43208	5e-05	0.00212359	yes	4217	PF03171	PTHR10209	KOG0143				AT3G54070.1		Ankyrin repeat family protein
Phvul.010G154400	Chr10:42356602-42363105	0I	12I	OK	1.67227	19.297	3.5285	11.5394	3.76619	0.0002	0.00647999	yes	6502	PF00903	PTHR10374,PTHR10374:SF0	KOG2944		K06892	GO:0016491,GO:0016706,GO:0055114	AT1G35190.1		2-oxoglutarate (2OG) and Fe(II)-dependent oxygenase superfamily protein
Phvul.001G091000	Chr01:17042991-17045529	0I	12I	OK	54.6075	641.153	3.5535	11.7411	4.41423	5e-05	0.00212359	yes	2537	PF03009	PTHR22958	KOG2421				AT1G80160.1		Lactoylglutathione lyase / glyoxalase I family protein
Phvul.006G153100	Chr06:26595611-26596913	0I	12I	OK	30.1679	360.535	3.57906	11.9509	4.96484	5e-05	0.00212359	yes	1301		PTHR13683,PTHR13683:SF100	KOG1339			GO:0008889,GO:0006071	AT3G02040.1	SRG3	senescence-related gene 3
Phvul.009G179700	Chr09:26404338-26405281	0I	12I	OK	2.76728	33.1533	3.58261	11.9805	4.4738	0.0001	0.00373966	yes	942	PF00097	PTHR22764				GO:0006508,GO:0004190	AT1G03230.1		Eukaryotic aspartyl protease family protein
Phvul.003G214900	Chr03:43042535-43043654	0I	12I	OK	1.88122	23.0487	3.61495	12.252	4.01991	5e-05	0.00212359	yes	1118	PF07279						AT1G23980.1		RING/U-box superfamily protein
Phvul.011G197400	Chr11:47439545-47442349	0I	12I	OK	0.257498	3.15659	3.61574	12.2587	2.90983	0.00095	0.0206426	yes	2803	PF00931	PTHR23155,PTHR23155:SF121	KOG4658				AT2G45360.1		Protein of unknown function (DUF1442)
Phvul.001G175200	Chr01:43856279-43858660	0I	12I	OK	1.71845	21.1211	3.6195	12.2908	4.06297	5e-05	0.00212359	yes	2380	PF03360	PTHR10896,PTHR10896:SF1	KOG1476			GO:0043531,GO:0006915,GO:0005524	AT3G14470.1		NB-ARC domain-containing disease resistance protein
Phvul.008G140800	Chr08:23696330-23697931	0I	12I	OK	0.318736	3.91931	3.62017	12.2964	2.93587	0.0023	0.0383662	yes	1600	PF00201	PTHR11926,PTHR11926:SF15	KOG1192			GO:0015018,GO:0016020	AT2G37090.1	IRX9	Nucleotide-diphospho-sugar transferases superfamily protein
Phvul.009G234500	Chr09:34560135-34563925	0I	12I	OK	0.759786	9.35117	3.62148	12.3076	3.19343	0.00085	0.0190244	yes	3789	PF00560	PTHR23155,PTHR23155:SF280	KOG0617			GO:0016758,GO:0008152	AT4G01070.1	GT72B1,UGT72B1	UDP-Glycosyltransferase superfamily protein
Phvul.002G155100	Chr02:29677064-29678259	0I	12I	OK	0.903353	11.3834	3.65549	12.6013	3.62678	0.00045	0.0119541	yes	1194						GO:0005515	AT2G19330.1	PIRL6	plant intracellular ras group-related LRR 6
Phvul.011G105500	Chr11:12262330-12265591	0I	12I	OK	0.520346	6.60682	3.66641	12.697	2.91244	0.0006	0.0148112	yes	3260	PF00463	PTHR21631:SF3,PTHR21631	KOG1260	4.1.3.1
Phvul.006G142700	Chr06:25676582-25680828	0I	12I	OK	21.1852	269.308	3.66813	12.7121	4.29115	5e-05	0.00212359	yes	4245	PF00939	PTHR10283:SF37,PTHR10283	KOG1281		K01637	GO:0003824,GO:0008152,GO:0019752,GO:0004451	AT3G21720.1	ICL	isocitrate lyase
Phvul.007G181100	Chr07:41769013-41771573	0I	12I	OK	0.764261	9.76677	3.67574	12.7794	3.1706	0.0006	0.0148112	yes	2559	PF00651,PF03000	PTHR13690:SF174,PTHR13690			K14445	GO:0005215,GO:0006814,GO:0055085,GO:0016020,GO:0015137,GO:0015746,GO:0016021	AT5G47560.1	ATSDAT,ATTDT,TDT	tonoplast dicarboxylate transporter
Phvul.002G264200	Chr02:42998898-43010317	0I	12I	OK	39.6284	513.079	3.69457	12.9473	4.51877	5e-05	0.00212359	yes	11418	PF03109	PTHR10566,PTHR10566:SF10	KOG1235			GO:0005515,GO:0004871,GO:0009416	AT5G64330.1	JK218,NPH3,RPT3	Phototropic-responsive NPH3 family protein
Phvul.002G021000	Chr02:2285346-2285953	0I	12I	OK	3.34547	43.8063	3.71086	13.0942	5.27445	5e-05	0.00212359	yes	606							AT5G64940.1	ATATH13,ATH13,ATOSA1,OSA1	ABC2 homolog 13
Phvul.010G149800	Chr10:42000246-42002086	0I	12I	OK	1.33721	17.8013	3.73469	13.3123	3.92656	5e-05	0.00212359	yes	1839	PF00153	PTHR24089,PTHR24089:SF127	KOG0762
Phvul.001G088200	Chr01:15930049-15932342	0I	12I	OK	1.1603	15.7198	3.76002	13.548	3.59162	5e-05	0.00212359	yes	2292	PF03106						AT1G79900.1	ATMBAC2,BAC2	Mitochondrial substrate carrier family protein
Phvul.007G023600	Chr07:1617069-1619096	0I	12I	OK	1.49537	20.5824	3.78283	13.7641	4.11679	5e-05	0.00212359	yes	2026	PF00249	PTHR25040:SF29,PTHR25040				GO:0003700,GO:0043565,GO:0006355	AT5G13080.1	ATWRKY75,WRKY75	WRKY DNA-binding protein 75
Phvul.006G174700	Chr06:28507954-28511269	0I	12I	OK	0.885556	12.5887	3.8294	14.2156	4.39212	5e-05	0.00212359	yes	3314	PF07714,PF00560	PTHR24420:SF4,PTHR24420	KOG1187			GO:0003677	AT5G04760.1		Duplicated homeodomain-like superfamily protein
Phvul.006G188500	Chr06:29658117-29660093	0I	12I	OK	0.763468	10.9709	3.84497	14.3698	3.61583	0.0001	0.00373966	yes	1975	PF12143,PF00264,PF12142	PTHR11474,PTHR11474:SF5				GO:0004672,GO:0005524,GO:0006468,GO:0005515	AT5G45800.1	MEE62	Leucine-rich repeat protein kinase family protein
Phvul.001G154700	Chr01:41183050-41185997	0I	12I	OK	0.956446	13.7816	3.84892	14.4092	3.73822	5e-05	0.00212359	yes	2946	PF00447	PTHR10015,PTHR10015:SF7	KOG0627			GO:0016491,GO:0008152,GO:0004097,GO:0055114
Phvul.009G058900	Chr09:10590954-10591670	0I	12I	OK	6.26431	90.3978	3.85106	14.4306	5.98958	5e-05	0.00212359	yes	715						GO:0003700,GO:0043565,GO:0006355,GO:0005634	AT3G22830.1	AT-HSFA6B,HSFA6B	heat shock transcription factor A6B
Phvul.002G038600	Chr02:3726783-3728413	0I	12I	OK	0.251152	3.63711	3.85616	14.4817	3.05999	0.00285	0.0445491	yes	1629	PF02797,PF00195	PTHR11877,PTHR11877:SF9		2.3.1.74			AT1G19530.1
Phvul.007G102800	Chr07:11606560-11608030	0I	12I	OK	3.62341	52.5955	3.85952	14.5155	5.40734	5e-05	0.00212359	yes	1469	PF00847,PF02362				K00660	GO:0016746,GO:0009058,GO:0016747,GO:0006633,GO:0016020,GO:0008610,GO:0004315,GO:0008415	AT5G13930.1	ATCHS,CHS,TT4	Chalcone and stilbene synthase family protein
Phvul.008G257800	Chr08:57044784-57047583	0I	12I	OK	5.69959	87.5447	3.94109	15.3598	5.43413	5e-05	0.00212359	yes	2798	PF01370	PTHR10366,PTHR10366:SF9	KOG1502		K09287	GO:0003700,GO:0006355,GO:0003677	AT1G25560.1	EDF1,TEM1	AP2/B3 transcription factor family protein
Phvul.005G140100	Chr05:36907430-36908852	0I	12I	OK	0.35158	5.64596	4.00529	16.0588	3.37986	0.001	0.0213935	yes	1421	PF08392,PF08541					GO:0016491,GO:0008152,GO:0003854,GO:0016616,GO:0006694,GO:0055114,GO:0003824,GO:0050662,GO:0044237,GO:0009058	AT5G58490.1		NAD(P)-binding Rossmann-fold superfamily protein
Phvul.001G128800	Chr01:36632355-36635291	0I	12I	OK	0.580273	9.34325	4.00912	16.1015	3.76223	0.0001	0.00373966	yes	2935	PF01565,PF09265	PTHR13878,PTHR13878:SF18	KOG1231	1.5.99.12		GO:0016746,GO:0016747,GO:0006633,GO:0016020,GO:0008610	AT2G28630.1	KCS12	3-ketoacyl-CoA synthase 12
Phvul.003G045600	Chr03:5176588-5178053	0I	12I	OK	1.74987	28.8522	4.04337	16.4882	4.17309	5e-05	0.00212359	yes	1464	PF02365				K00279	GO:0008762,GO:0016491,GO:0050660,GO:0055114,GO:0019139,GO:0009690	AT2G41510.1	ATCKX1,CKX1	cytokinin oxidase/dehydrogenase 1
Phvul.011G147800	Chr11:38427430-38429252	0I	12I	OK	0.843304	14.0339	4.05672	16.6416	4.00947	5e-05	0.00212359	yes	1821	PF02365					GO:0003677,GO:0006355	AT1G69490.1	ANAC029,ATNAP,NAP	NAC-like, activated by AP3/PI
Phvul.007G174800	Chr07:40921789-40924438	0I	12I	OK	4.57098	76.2639	4.06043	16.6844	4.71111	5e-05	0.00212359	yes	2648	PF00447	PTHR10015,PTHR10015:SF7	KOG0627			GO:0003677,GO:0006355	AT4G27410.2	ANAC072,RD26	NAC (No Apical Meristem) domain transcriptional regulator superfamily protein
Phvul.009G116700	Chr09:17485613-17486785	0I	12I	OK	0.880632	15.1148	4.10128	17.1636	3.70664	0.00045	0.0119541	yes	1171	PF00182,PF00187	PTHR22595:SF11,PTHR22595	KOG4742			GO:0003700,GO:0043565,GO:0006355,GO:0005634	AT3G22830.1	AT-HSFA6B,HSFA6B	heat shock transcription factor A6B
Phvul.007G044200	Chr07:3508487-3510206	0I	12I	OK	0.527012	9.24844	4.1333	17.5488	3.66792	0.0017	0.0311164	yes	1718	PF03195					GO:0004568,GO:0006032,GO:0016998,GO:0008061	AT3G12500.1	ATHCHIB,B-CHI,CHI-B,HCHIB,PR-3,PR3	basic chitinase
Phvul.004G021200	Chr04:2190803-2192766	0I	12I	OK	0.402514	7.35743	4.19209	18.2787	3.74746	0.00015	0.00517612	yes	1962	PF00067	PTHR24298:SF44,PTHR24298	KOG0156				AT3G49940.1	LBD38	LOB domain-containing protein 38
Phvul.006G196900	Chr06:30260519-30261351	0I	12I	OK	20.7399	398.448	4.26391	19.2117	5.66944	5e-05	0.00212359	yes	831	PF00188	PTHR10334	KOG3017			GO:0005506,GO:0009055,GO:0016705,GO:0020037,GO:0055114	AT4G31940.1	CYP82C4	cytochrome P450, family 82, subfamily C, polypeptide 4
Phvul.001G013300	Chr01:1132084-1133642	0I	12I	OK	0.968172	19.6229	4.34113	20.268	4.25855	0.00015	0.00517612	yes	1557	PF00646				K13449		AT2G14580.1	ATPRB1,PRB1	basic pathogenesis-related protein 1
Phvul.003G109000	Chr03:26991323-26992353	0I	12I	OK	0.581143	11.8149	4.34556	20.3305	3.86707	0.0012	0.0243958	yes	1029	PF00407					GO:0005515	AT2G02360.1	AtPP2-B10,PP2-B10	phloem protein 2-B10
Phvul.007G137800	Chr07:33766030-33769745	0I	12I	OK	0.22931	4.79782	4.38701	20.9229	3.73546	5e-05	0.00212359	yes	3714	PF00069,PF00560,PF08263	PTHR24420:SF471,PTHR24420	KOG1187			GO:0006952,GO:0009607	AT1G24020.1	MLP423	MLP-like protein 423
Phvul.003G197400	Chr03:41001932-41003038	0I	12I	OK	2.5933	54.5046	4.39352	21.0175	4.87782	5e-05	0.00212359	yes	1105	PF02704					GO:0004672,GO:0005524,GO:0006468,GO:0005515	AT1G73080.1	ATPEPR1,PEPR1	PEP1 receptor 1
Phvul.002G306200	Chr02:46852516-46855033	0I	12I	OK	42.5722	899.117	4.40052	21.1198	5.50814	5e-05	0.00212359	yes	2516	PF05153	PTHR12588	KOG1573	1.13.99.1			AT5G14920.1		Gibberellin-regulated family protein
Phvul.008G220600	Chr08:53309745-53310955	0I	12I	OK	0.770283	16.3383	4.40672	21.2108	4.36941	5e-05	0.00212359	yes	1209	PF10604				K00469	GO:0005506,GO:0050113,GO:0019310,GO:0055114,GO:0005737	AT2G19800.1	MIOX2	myo-inositol oxygenase 2
Phvul.005G070600	Chr05:11610831-11612152	0I	12I	OK	5.25584	112.402	4.4186	21.3861	5.32217	5e-05	0.00212359	yes	1320					K14496	GO:0006952,GO:0009607	AT5G05440.1	PYL5,RCAR8	Polyketide cyclase/dehydrase and lipid transport superfamily protein
Phvul.006G152100	Chr06:26513565-26516595	0I	12I	OK	1.42858	30.6726	4.4243	21.4707	4.61409	5e-05	0.00212359	yes	3029	PF03005	PTHR13533,PTHR13533:SF3
Phvul.008G164300	Chr08:42492471-42502492	0I	12I	OK	0.867134	18.9345	4.44862	21.8357	4.44268	5e-05	0.00212359	yes	10020	PF07714,PF00560	PTHR24420:SF417,PTHR24420	KOG1187				AT5G19160.1	TBL11	TRICHOME BIREFRINGENCE-LIKE 11
Phvul.009G121000	Chr09:17969965-17974025	0I	12I	OK	24.6949	543.025	4.45873	21.9894	5.26809	5e-05	0.00212359	yes	4059	PF03404,PF00175,PF00174,PF00173,PF00970	PTHR19370:SF5,PTHR19370	KOG0535			GO:0004672,GO:0005524,GO:0006468,GO:0005515	AT4G29990.1		Leucine-rich repeat transmembrane protein kinase protein
Phvul.003G251100	Chr03:47835402-47839583	0I	12I	OK	8.12525	180.988	4.47734	22.2748	5.75686	5e-05	0.00212359	yes	4180	PF04193	PTHR16201:SF10,PTHR16201	KOG2913			GO:0020037,GO:0009055,GO:0055114,GO:0016491,GO:0030151	AT1G77760.1	GNR1,NIA1,NR1	nitrate reductase 1
Phvul.004G093000	Chr04:25161983-25163081	0I	12I	OK	12.6193	295.498	4.54944	23.4164	6.78694	5e-05	0.00212359	yes	1097	PF00504	PTHR21649					AT4G36850.1		PQ-loop repeat family protein / transmembrane family protein
Phvul.001G222900	Chr01:48503843-48508381	0I	12I	OK	0.687368	16.7229	4.6046	24.3289	4.48927	5e-05	0.00212359	yes	4537	PF08442	PTHR23118	KOG1254	2.3.3.8	K08912	GO:0016020,GO:0009765	AT1G29930.1	AB140,CAB1,CAB140,LHCB1.3	chlorophyll A/B binding protein 1
Phvul.008G241900	Chr08:55610241-55611217	0I	12I	OK	5.46584	134.818	4.62442	24.6656	6.35588	5e-05	0.00212359	yes	975					K01648		AT1G09430.1	ACLA-3	ATP-citrate lyase A-3
Phvul.008G228900	Chr08:54253123-54257987	0I	12I	OK	0.195704	4.8718	4.63771	24.8937	3.65961	0.0008	0.0182153	yes	4863	PF05922,PF00082	PTHR10795,PTHR10795:SF17					AT5G56550.1	ATOXS3,OXS3	oxidative stress 3
Phvul.005G029800	Chr05:2751256-2760749	0I	12I	OK	4.45089	115.004	4.69145	25.8384	5.53723	5e-05	0.00212359	yes	9492						GO:0004252,GO:0006508,GO:0042802,GO:0043086	AT5G59100.1		Subtilisin-like serine endopeptidase family protein
Phvul.005G136700	Chr05:36459256-36463466	0I	12I	OK	0.134531	3.69116	4.77807	27.4372	2.88094	0.0029	0.0450714	yes	4209	PF03094						AT3G54500.1
Phvul.009G137900	Chr09:20264477-20266250	0I	12I	OK	0.35064	9.88109	4.81661	28.1802	3.70045	0.00065	0.0157072	yes	1772	PF00847				K08472	GO:0008219,GO:0016021	AT1G61560.1	ATMLO6,MLO6	Seven transmembrane MLO family protein
Phvul.002G189000	Chr02:34442824-34449939	0I	12I	OK	1.48276	42.5425	4.84255	28.6914	4.93537	5e-05	0.00212359	yes	7114	PF05153	PTHR12588	KOG1573			GO:0003700,GO:0006355	AT5G61890.1		Integrase-type DNA-binding superfamily protein
Phvul.011G208800	Chr11:49117248-49118582	0I	12I	OK	0.245132	7.32583	4.90136	29.8852	3.63826	0.00245	0.0400743	yes	1333	PF00026	PTHR13683,PTHR13683:SF98	KOG1339			GO:0005506,GO:0050113,GO:0019310,GO:0055114,GO:0005737	AT4G26260.2	MIOX4	myo-inositol oxygenase 4
Phvul.010G056200	Chr10:9081870-9084780	0I	12I	OK	0.193614	5.83547	4.91359	30.1397	3.83031	0.0008	0.0182153	yes	2909	PF03110					GO:0004190,GO:0006508	AT5G33340.1	CDR1	Eukaryotic aspartyl protease family protein
Phvul.002G267800	Chr02:43308757-43309976	0I	12I	OK	0.703111	22.4576	4.99731	31.9403	4.64841	5e-05	0.00212359	yes	1218	PF00847					GO:0003677,GO:0005634	AT1G02065.1	SPL8	squamosa promoter binding protein-like 8
Phvul.004G143400	Chr04:42276910-42281524	0I	12I	OK	17.2008	560.346	5.02577	32.5767	5.56985	5e-05	0.00212359	yes	4613	PF00249	PTHR12802,PTHR12802:SF27	KOG0048			GO:0003700,GO:0006355	AT5G64750.1	ABR1	Integrase-type DNA-binding superfamily protein
Phvul.008G022000	Chr08:1898789-1901795	0I	12I	OK	13.8579	650.229	5.55216	46.9212	6.44598	5e-05	0.00212359	yes	3005	PF01619	PTHR13914	KOG0186	1.5.99.8		GO:0003677	AT1G18330.2	EPR1,RVE7	Homeodomain-like superfamily protein
Phvul.009G010200	Chr09:1705548-1716498	0I	12I	OK	16.1437	796.539	5.62471	49.3405	6.87277	5e-05	0.00212359	yes	10949					K00318	GO:0004657,GO:0006537,GO:0006562,GO:0055114	AT5G38710.1		Methylenetetrahydrofolate reductase family protein
Phvul.004G090200	Chr04:21657732-21659478	0I	12I	OK	2.3474	122.255	5.70268	52.081	5.69851	5e-05	0.00212359	yes	1745	PF01053	PTHR11808,PTHR11808:SF9	KOG0053	4.4.1.11			AT1G42430.1
Phvul.009G247200	Chr09:36063178-36063821	0I	12I	OK	1.10021	63.1835	5.8437	57.4286	6.25012	0.0001	0.00373966	yes	642					K01761	GO:0016740,GO:0030170,GO:0009058,GO:0006520	AT1G64660.1	ATMGL,MGL	methionine gamma-lyase
Phvul.009G150300	Chr09:21895939-21910820	0I	12I	OK	0.0385255	2.40543	5.96434	62.4373	3.80246	0.0015	0.0284784	yes	14880	PF04652,PF02364	PTHR12741,PTHR12741:SF4	KOG0916	2.4.1.-			AT5G24860.1	ATFPF1,FPF1	flowering promoting factor 1
Phvul.011G030100	Chr11:2544534-2545905	0I	12I	OK	0	0.664305	inf	Divided by Zero	#NAME?	5e-05	0.00212359	yes	1370	PF00141			1.11.1.7	K11000	GO:0003843,GO:0006075,GO:0000148,GO:0016020	AT2G13680.1	ATGSL02,CALS5,GLS2	callose synthase 5
Phvul.001G160400	Chr01:42010503-42011278	0I	12I	OK	0	0.949966	inf	Divided by Zero	#NAME?	5e-05	0.00212359	yes	774	PF00847				K00430	GO:0004601,GO:0020037,GO:0006979,GO:0055114	AT1G14550.1		Peroxidase superfamily protein
Phvul.001G248200	Chr01:50661011-50662813	0I	12I	OK	0	0.885885	inf	Divided by Zero	#NAME?	5e-05	0.00212359	yes	1801						GO:0003700,GO:0006355	AT3G23230.1		Integrase-type DNA-binding superfamily protein
Phvul.002G009700	Chr02:1131218-1131617	0I	12I	OK	0	1.5416	inf	Divided by Zero	#NAME?	0.0005	0.0129251	yes	398	PF05678						AT2G40435.1
Phvul.002G285800	Chr02:44960602-44961321	0I	12I	OK	0	3.87815	inf	Divided by Zero	#NAME?	5e-05	0.00212359	yes	718	PF03106						AT2G22880.1		VQ motif-containing protein
Phvul.003G230300	Chr03:45068361-45068946	0I	12I	OK	0	8.45205	inf	Divided by Zero	#NAME?	5e-05	0.00212359	yes	584	PF03760					GO:0003700,GO:0043565,GO:0006355	AT5G13080.1	ATWRKY75,WRKY75	WRKY DNA-binding protein 75
Phvul.003G051800	Chr03:6363754-6365576	0I	12I	OK	0	0.673063	inf	Divided by Zero	#NAME?	5e-05	0.00212359	yes	1821	PF00067	PTHR24298:SF44,PTHR24298	KOG0156			GO:0009790	AT1G32560.1		Late embryogenesis abundant protein, group 1 protein
Phvul.004G088800	Chr04:20313705-20314588	0I	12I	OK	0	3.88422	inf	Divided by Zero	#NAME?	0.0005	0.0129251	yes	882						GO:0005506,GO:0009055,GO:0016705,GO:0020037,GO:0055114	AT5G06900.1	CYP93D1	cytochrome P450, family 93, subfamily D, polypeptide 1
Phvul.005G111700	Chr05:32773453-32776549	0I	12I	OK	0	1.30348	inf	Divided by Zero	#NAME?	5e-05	0.00212359	yes	3095	PF01397,PF03936						AT1G42430.1
Phvul.005G136100	Chr05:36410551-36411294	0I	12I	OK	0	0.895306	inf	Divided by Zero	#NAME?	5e-05	0.00212359	yes	742						GO:0010333,GO:0016829,GO:0008152,GO:0000287	AT4G16730.1	TPS02	terpene synthase 02
Phvul.005G010000	Chr05:864867-869361	0I	12I	OK	0	2.07043	inf	Divided by Zero	#NAME?	5e-05	0.00212359	yes	4493	PF05368	PTHR10366,PTHR10366:SF62
Phvul.006G060000	Chr06:17703693-17704095	0I	12I	OK	0	1.32725	inf	Divided by Zero	#NAME?	0.00015	0.00517612	yes	401							AT1G75280.1		NmrA-like negative transcriptional regulator family protein
Phvul.007G028300	Chr07:2185331-2186033	0I	12I	OK	0	3.30525	inf	Divided by Zero	#NAME?	5e-05	0.00212359	yes	701
Phvul.007G128100	Chr07:27720033-27720477	0I	12I	OK	0	0.8978	inf	Divided by Zero	#NAME?	0.00145	0.0278141	yes	443	PF00847						AT1G25400.1
Phvul.007G082100	Chr07:8095391-8095931	0I	12I	OK	0	1.3826	inf	Divided by Zero	#NAME?	5e-05	0.00212359	yes	539						GO:0003700,GO:0006355	AT3G23230.1		Integrase-type DNA-binding superfamily protein
Phvul.009G247300	Chr09:36071669-36072244	0I	12I	OK	0	2.54389	inf	Divided by Zero	#NAME?	5e-05	0.00212359	yes	574							AT5G50070.1		Plant invertase/pectin methylesterase inhibitor superfamily protein
Phvul.011G007800	Chr11:584311-586868	0I	12I	OK	0	0.580296	inf	Divided by Zero	#NAME?	5e-05	0.00212359	yes	2556	PF00069,PF00560	PTHR24420,PTHR24420:SF472	KOG1187				AT5G24860.1	ATFPF1,FPF1	flowering promoting factor 1
Phvul.002G003400	Chr02:509233-511151	0I	12I	OK	1.31092	0	#NAME?	Divided by Zero	#NAME?	5e-05	0.00212359	yes	1917	PF02297	PTHR11387,PTHR11387:SF10	KOG3057	1.9.3.1		GO:0004672,GO:0005524,GO:0006468,GO:0005515	AT4G08850.1		Leucine-rich repeat receptor-like protein kinase family protein
Phvul.002G320800	Chr02:48035444-48036011	0I	12I	OK	2.5232	0	#NAME?	Divided by Zero	#NAME?	5e-05	0.00212359	yes	566	PF00036	PTHR10891:SF39,PTHR10891	KOG0027		K02267	GO:0004129,GO:0005739	AT1G32710.1		Cytochrome c oxidase, subunit Vib family protein
Phvul.001G136900	Chr01:38376404-38376611	0I	12I	OK	4.70501	0	#NAME?	Divided by Zero	#NAME?	0.00325	0.0487485	yes	206					K13448	GO:0005509,GO:0007165,GO:0005578	AT1G24620.1		EF hand calcium-binding protein family
Phvul.001G145700	Chr01:39841707-39842607	0I	12I	OK	23.9169	0	#NAME?	Divided by Zero	#NAME?	5e-05	0.00212359	yes	899	PF03018	PTHR21495
Phvul.001G039800	Chr01:4065206-4066137	0I	12I	OK	1.03041	0	#NAME?	Divided by Zero	#NAME?	5e-05	0.00212359	yes	930	PF00011	PTHR11527,PTHR11527:SF14	KOG0710				AT5G42500.1		Disease resistance-responsive (dirigent-like protein) family protein
Phvul.001G205900	Chr01:47035408-47036480	0I	12I	OK	3.3844	0	#NAME?	Divided by Zero	#NAME?	5e-05	0.00212359	yes	1071	PF03073	PTHR10057:SF0,PTHR10057	KOG3797				AT5G12020.1	HSP17.6II	17.6 kDa class II heat shock protein
Phvul.001G218700	Chr01:48126299-48127367	0I	12I	OK	3.40122	0	#NAME?	Divided by Zero	#NAME?	5e-05	0.00212359	yes	1067	PF02309					GO:0016021	AT2G47770.1	ATTSPO,TSPO	TSPO(outer membrane tryptophan-rich sensory protein)-related
Phvul.001G264400	Chr01:51804066-51804459	0I	12I	OK	8.10367	0	#NAME?	Divided by Zero	#NAME?	5e-05	0.00212359	yes	392	PF00031	PTHR11413:SF13,PTHR11413				GO:0006355,GO:0005634	AT3G62100.1	IAA30	indole-3-acetic acid inducible 30
Phvul.002G128200	Chr02:25767028-25767790	0I	12I	OK	0.646869	0	#NAME?	Divided by Zero	#NAME?	0.0008	0.0182153	yes	761	PF08241	PTHR10108,PTHR10108:SF156				GO:0004869	AT2G31980.1	AtCYS2,CYS2	PHYTOCYSTATIN 2
Phvul.002G153900	Chr02:29528340-29528991	0I	12I	OK	1.62561	0	#NAME?	Divided by Zero	#NAME?	5e-05	0.00212359	yes	650	PF00847					GO:0008168,GO:0008152	AT1G24480.1		S-adenosyl-L-methionine-dependent methyltransferases superfamily protein
Phvul.002G035900	Chr02:3545433-3545982	0I	12I	OK	1.09733	0	#NAME?	Divided by Zero	#NAME?	0.00095	0.0206426	yes	548	PF00847					GO:0003700,GO:0006355	AT1G63030.1	ddf2	Integrase-type DNA-binding superfamily protein
Phvul.002G200600	Chr02:35998694-36000317	0I	12I	OK	1.91127	0	#NAME?	Divided by Zero	#NAME?	5e-05	0.00212359	yes	1622	PF01565,PF08031	PTHR11748:SF29,PTHR11748				GO:0003700,GO:0006355	AT1G71450.1		Integrase-type DNA-binding superfamily protein
Phvul.002G202000	Chr02:36152084-36156289	0I	12I	OK	0.951717	0	#NAME?	Divided by Zero	#NAME?	5e-05	0.00212359	yes	4204	PF03106					GO:0008762,GO:0016491,GO:0050660,GO:0055114	AT5G44400.1		FAD-binding Berberine family protein
Phvul.002G231400	Chr02:39716063-39716606	0I	12I	OK	8.32017	0	#NAME?	Divided by Zero	#NAME?	5e-05	0.00212359	yes	542	PF00011	PTHR11527,PTHR11527:SF14	KOG0710			GO:0003700,GO:0043565,GO:0006355	AT1G30650.1	AR411,ATWRKY14,WRKY14	WRKY DNA-binding protein 14
Phvul.003G215900	Chr03:43168505-43168961	0I	12I	OK	3.11082	0	#NAME?	Divided by Zero	#NAME?	0.0002	0.00647999	yes	455							AT1G07400.1		HSP20-like chaperones superfamily protein
Phvul.003G292400	Chr03:51831260-51832171	0I	12I	OK	0.671498	0	#NAME?	Divided by Zero	#NAME?	0.0003	0.00883534	yes	910	PF00847
Phvul.006G078300	Chr06:19688263-19688943	0I	12I	OK	2.23532	0	#NAME?	Divided by Zero	#NAME?	5e-05	0.00212359	yes	679						GO:0003700,GO:0006355	AT4G34410.1	RRTF1	redox responsive transcription factor 1
Phvul.006G107200	Chr06:22396428-22398905	0I	12I	OK	1.16255	0	#NAME?	Divided by Zero	#NAME?	5e-05	0.00212359	yes	2476	PF00657	PTHR22835,PTHR22835:SF39					AT4G33355.1		Bifunctional inhibitor/lipid-transfer protein/seed storage 2S albumin superfamily protein
Phvul.006G138600	Chr06:25355521-25356073	0I	12I	OK	2.29176	0	#NAME?	Divided by Zero	#NAME?	5e-05	0.00212359	yes	551						GO:0016788,GO:0006629	AT5G33370.1		GDSL-like Lipase/Acylhydrolase superfamily protein
Phvul.006G188900	Chr06:29705814-29707591	0I	12I	OK	0.849625	0	#NAME?	Divided by Zero	#NAME?	5e-05	0.00212359	yes	1776	PF02365						AT2G45180.1		Bifunctional inhibitor/lipid-transfer protein/seed storage 2S albumin superfamily protein
Phvul.006G195500	Chr06:30189702-30190749	0I	12I	OK	2.08143	0	#NAME?	Divided by Zero	#NAME?	5e-05	0.00212359	yes	1046	PF00010	PTHR11514,PTHR11514:SF7				GO:0003677,GO:0006355	AT1G61110.1	anac025,NAC025	NAC domain containing protein 25
Phvul.007G173500	Chr07:40707678-40708859	0I	12I	OK	0.667528	0	#NAME?	Divided by Zero	#NAME?	0.0007	0.0165305	yes	1180	PF00234					GO:0030528,GO:0006355	AT4G21330.1	DYT1	basic helix-loop-helix (bHLH) DNA-binding superfamily protein
Phvul.007G216200	Chr07:45507825-45508404	0I	12I	OK	4.95648	0	#NAME?	Divided by Zero	#NAME?	5e-05	0.00212359	yes	578	PF05553						AT2G48130.1		Bifunctional inhibitor/lipid-transfer protein/seed storage 2S albumin superfamily protein
Phvul.007G219700	Chr07:45924925-45925216	0I	12I	OK	14.4393	0	#NAME?	Divided by Zero	#NAME?	5e-05	0.00212359	yes	290	PF02519						AT5G38700.1
Phvul.007G242300	Chr07:48190782-48192713	0I	12I	OK	0.785083	0	#NAME?	Divided by Zero	#NAME?	5e-05	0.00212359	yes	1930	PF00249	PTHR25040:SF29,PTHR25040					AT3G09870.1		SAUR-like auxin-responsive protein family
Phvul.007G268400	Chr07:50671883-50673040	0I	12I	OK	0.840184	0	#NAME?	Divided by Zero	#NAME?	5e-05	0.00212359	yes	1156						GO:0003677	AT4G39250.1	ATRL1,RL1,RSM2	RAD-like 1
Phvul.007G090100	Chr07:9134979-9136972	0I	12I	OK	1.55932	0	#NAME?	Divided by Zero	#NAME?	5e-05	0.00212359	yes	1992	PF00891,PF08100	PTHR11746:SF53,PTHR11746	KOG3178				AT3G52460.1		hydroxyproline-rich glycoprotein family protein
Phvul.008G023400	Chr08:2015284-2016202	0I	12I	OK	1.01084	0	#NAME?	Divided by Zero	#NAME?	5e-05	0.00212359	yes	917						GO:0008171,GO:0008168,GO:0046983	AT5G54160.1	ATOMT1,OMT1	O-methyltransferase 1
Phvul.008G175600	Chr08:46250246-46253552	0I	12I	OK	1.44364	0	#NAME?	Divided by Zero	#NAME?	5e-05	0.00212359	yes	3305	PF00201	PTHR11926,PTHR11926:SF15	KOG1192				AT4G25760.1	ATGDU2,GDU2	glutamine dumper 2
Phvul.008G279100	Chr08:58605031-58605535	0I	12I	OK	0.813939	0	#NAME?	Divided by Zero	#NAME?	0.0023	0.0383662	yes	503						GO:0016758,GO:0008152	AT1G22360.1	AtUGT85A2,UGT85A2	UDP-glucosyl transferase 85A2
Phvul.009G042800	Chr09:8400411-8401021	0I	12I	OK	1.20796	0	#NAME?	Divided by Zero	#NAME?	5e-05	0.00212359	yes	609
Phvul.009G005300	Chr09:921414-922386	0I	12I	OK	1.13777	0	#NAME?	Divided by Zero	#NAME?	5e-05	0.00212359	yes	971	PF00257						AT5G05220.1
Phvul.009G050700	Chr09:9588356-9589482	0I	12I	OK	6.77964	0	#NAME?	Divided by Zero	#NAME?	5e-05	0.00212359	yes	1125						GO:0006950,GO:0009415	AT2G21490.1	LEA	dehydrin LEA
Phvul.010G155300	Chr10:42427911-42429378	0I	12I	OK	10.7297	0	#NAME?	Divided by Zero	#NAME?	5e-05	0.00212359	yes	1466	PF00011	PTHR11527,PTHR11527:SF16	KOG0710
Phvul.010G051100	Chr10:8127788-8132844	0I	12I	OK	1.77378	0	#NAME?	Divided by Zero	#NAME?	5e-05	0.00212359	yes	5055	PF03547		KOG2722				AT1G52560.1		HSP20-like chaperones superfamily protein
Phvul.011G132700	Chr11:29975520-29977110	0I	12I	OK	3.67182	0	#NAME?	Divided by Zero	#NAME?	5e-05	0.00212359	yes	1589						GO:0055085,GO:0016021	AT1G76520.1		Auxin efflux carrier family protein
Phvul.011G182900	Chr11:45977323-45979508	0I	12I	OK	2.67489	0	#NAME?	Divided by Zero	#NAME?	5e-05	0.00212359	yes	2184	PF00407
Phvul.011G197000	Chr11:47375086-47376281	0I	12I	OK	0.65987	0	#NAME?	Divided by Zero	#NAME?	5e-05	0.00212359	yes	1194	PF07859	PTHR23024:SF10,PTHR23024	KOG1515			GO:0006952,GO:0009607	AT1G70890.1	MLP43	MLP-like protein 43
Phvul.011G211600	Chr11:49552364-49554020	0I	12I	OK	1.77382	0	#NAME?	Divided by Zero	#NAME?	5e-05	0.00212359	yes	1655						GO:0016787,GO:0008152	AT5G16080.1	AtCXE17,CXE17	carboxyesterase 17
Phvul.011G060000	Chr11:5222768-5227010	0I	12I	OK	1.38163	0	#NAME?	Divided by Zero	#NAME?	5e-05	0.00212359	yes	4241	PF01554	PTHR11206:SF3,PTHR11206	KOG1347				AT1G07985.1		Expressed protein
Phvul.011G084100	Chr11:8032890-8033377	0I	12I	OK	1.11075	0	#NAME?	Divided by Zero	#NAME?	0.0024	0.0394873	yes	486						GO:0015238,GO:0015297,GO:0006855,GO:0055085,GO:0016020	AT1G51340.2		MATE efflux family protein
Phvul.011G096800	Chr11:9962588-9963989	0I	12I	OK	4.69851	0	#NAME?	Divided by Zero	#NAME?	5e-05	0.00212359	yes	1400	PF00106	PTHR24322	KOG0725
Phvul.001G022200	Chr01:1936852-1940367	0I	12I	OK	63.4318	0.0704784	-9.81381	0.00111109	-4.31542	0.1922	0.557389	no	3514						GO:0016491,GO:0008152	AT3G51680.1		NAD(P)-binding Rossmann-fold superfamily protein
Phvul.009G046500	Chr09:8877171-8878789	0I	12I	OK	198.137	0.234048	-9.72548	0.00118124	-7.56463	0.00505	0.065661	no	1617	PF00011	PTHR11527,PTHR11527:SF18	KOG0710				AT5G42900.1	COR27	cold regulated gene 27
Phvul.004G076400	Chr04:12769530-12771291	0I	12I	OK	46.4993	0.077022	-9.23772	0.00165641	-5.00667	0.10175	0.406355	no	1760	PF00036	PTHR23050:SF20,PTHR23050	KOG0027				AT4G27670.1	HSP21	heat shock protein 21
Phvul.007G069800	Chr07:6305949-6308613	0I	12I	OK	11.0893	0.021104	-9.03743	0.0019031	-2.51926	0.14105	0.479858	no	2663					K02183	GO:0005509,GO:0007165,GO:0005578	AT2G27030.3	ACAM-2,CAM5	calmodulin 5
Phvul.007G113700	Chr07:15057897-15058905	0I	12I	OK	5.69925	0.0165794	-8.42524	0.00290905	-2.07869	0.13375	0.467993	no	1007	PF00011	PTHR11527,PTHR11527:SF14	KOG0710				AT5G52300.1	LTI65,RD29B	CAP160 protein
Phvul.004G119400	Chr04:38722303-38724555	0I	12I	OK	17.4335	0.0579156	-8.23369	0.00332209	-4.19112	0.16065	0.511567	no	2251					K13993		AT4G10250.1	ATHSP22.0	HSP20-like chaperones superfamily protein
Phvul.001G143100	Chr01:39263342-39264168	0I	12I	OK	45.4279	0.165042	-8.1046	0.00363305	-5.63142	0.04025	0.24194	no	825	PF03760
Phvul.011G106300	Chr11:12428314-12428823	0I	12I	OK	15.695	0.0613868	-7.99817	0.00391123	-3.63458	0.23145	0.605796	no	508	PF00643					GO:0009790	AT5G06760.1	LEA4-5	Late Embryogenesis Abundant 4-5
Phvul.003G136900	Chr03:32880326-32882415	0I	12I	OK	1.78036	0.0070825	-7.9737	0.00397813	-1.745	0.13375	0.467993	no	2088	PF01593	PTHR10742:SF40,PTHR10742	KOG0685			GO:0008270,GO:0005622	AT4G15248.1		B-box type zinc finger family protein
Phvul.007G049700	Chr07:4008927-4010043	0I	12I	OK	10.8039	0.0438621	-7.94436	0.00405984	-3.23495	0.15295	0.499795	no	1115	PF01657	PTHR11795:SF83,PTHR11795				GO:0016491,GO:0055114	AT4G29720.1	ATPAO5,PAO5	polyamine oxidase 5
Phvul.006G197200	Chr06:30272549-30273214	0I	12I	OK	83.9714	0.439561	-7.57769	0.00523465	-6.46145	0.00375	0.0536998	no	664	PF00188	PTHR10334	KOG3017				AT4G21410.1	CRK29	cysteine-rich RLK (RECEPTOR-like protein kinase) 29
Phvul.004G158800	Chr04:44048043-44048823	0I	12I	OK	9.84986	0.0578942	-7.41054	0.00587767	-3.4212	0.1488	0.49291	no	779							AT3G19690.1		CAP (Cysteine-rich secretory proteins, Antigen 5, and Pathogenesis-related 1 protein) superfamily protein
Phvul.010G062100	Chr10:10873339-10879377	0I	12I	OK	0.810734	0.00518627	-7.28839	0.00639701	-0.475439	0.26955	0.649023	no	6037	PF03492						AT5G66400.1	ATDI8,RAB18	Dehydrin family protein
Phvul.002G324800	Chr02:48340201-48340638	0I	12I	OK	8.71704	0.0568331	-7.26096	0.00651977	-2.66285	0.13375	0.467993	no	436	PF00257					GO:0008168	AT5G66430.1		S-adenosyl-L-methionine-dependent methyltransferases superfamily protein
Phvul.001G255200	Chr01:51192544-51193604	0I	12I	OK	19.5197	0.130996	-7.21926	0.00671096	-4.75075	0.0281	0.195463	no	1059	PF00097	PTHR22764	KOG1493			GO:0006950,GO:0009415
Phvul.006G078400	Chr06:19694129-19694959	0I	12I	OK	11.9183	0.0890175	-7.06488	0.00746898	-4.46903	0.09975	0.402132	no	829							AT1G67856.1		RING/U-box superfamily protein
Phvul.002G119400	Chr02:24195638-24198863	0I	12I	OK	27.0496	0.222515	-6.92556	0.00822618	-5.62411	0.13375	0.467993	no	3224							AT4G33355.1		Bifunctional inhibitor/lipid-transfer protein/seed storage 2S albumin superfamily protein
Phvul.003G174600	Chr03:38540697-38541759	0I	12I	OK	5.39773	0.0466157	-6.85539	0.00863617	-2.84131	0.15295	0.499795	no	1061							AT4G38180.1	FRS5	FAR1-related sequence 5
Phvul.005G012400	Chr05:1050386-1055579	0I	12I	OK	2.09498	0.0188627	-6.79525	0.00900376	-2.13486	0.20025	0.568251	no	5192	PF07690	PTHR24003:SF14,PTHR24003	KOG2615				AT5G35090.1
Phvul.002G271900	Chr02:43698180-43699668	0I	12I	OK	8.33664	0.0756595	-6.7838	0.00907554	-3.76253	0.0919	0.384554	no	1487						GO:0022857,GO:0055085,GO:0016021	AT5G13750.1	ZIFL1	zinc induced facilitator-like 1
Phvul.002G007700	Chr02:901247-901947	0I	12I	OK	2.83384	0.0268296	-6.72279	0.00946758	-1.85985	0.13375	0.467993	no	699							AT4G33467.2
Phvul.002G312400	Chr02:47347091-47349584	0I	12I	OK	5.56089	0.0573516	-6.59934	0.0103134	-3.73669	0.07685	0.349315	no	2492
Phvul.008G169600	Chr08:44285982-44289614	0I	12I	OK	0.911504	0.0096284	-6.56481	0.0105632	-1.46769	0.13375	0.467993	no	3631	PF00155	PTHR11751,PTHR11751:SF22	KOG0257	2.6.1.83			AT2G46225.3	ABIL1	ABI-1-like 1
Phvul.006G146400	Chr06:26014020-26019850	0I	12I	OK	0.90733	0.0100277	-6.49957	0.0110519	-2.07747	0.2265	0.600009	no	5829	PF00069	PTHR24420,PTHR24420:SF421	KOG1187		K10206	GO:0016740,GO:0030170,GO:0009058,GO:0016769	AT2G13810.1	ALD1	AGD2-like defense response protein 1
Phvul.002G240900	Chr02:40784104-40786025	0I	12I	OK	1.44718	0.0168943	-6.42056	0.0116739	-2.17416	0.2265	0.600009	no	1920	PF03106				K13429	GO:0004672,GO:0005524,GO:0006468	AT3G21630.1	CERK1,LYSM RLK1	chitin elicitor receptor kinase 1
Phvul.001G073400	Chr01:9934281-9934750	0I	12I	OK	4.20019	0.0500262	-6.39163	0.0119105	-2.18629	0.13375	0.467993	no	468						GO:0003700,GO:0043565,GO:0006355	AT1G29280.1	ATWRKY65,WRKY65	WRKY DNA-binding protein 65
Phvul.007G253900	Chr07:49219692-49220335	0I	12I	OK	6.9919	0.0854833	-6.3539	0.012226	-3.45687	0.16065	0.511567	no	642
Phvul.011G097100	Chr11:10039956-10041341	0I	12I	OK	0.957445	0.0123395	-6.27783	0.0128879	-1.44859	0.13375	0.467993	no	1384	PF00106	PTHR24322	KOG0725				AT3G20898.1
Phvul.001G177100	Chr01:44062724-44063310	0I	12I	OK	7.67827	0.101421	-6.24235	0.0132088	-3.6852	0.12915	0.459812	no	585						GO:0016491,GO:0008152	AT3G51680.1		NAD(P)-binding Rossmann-fold superfamily protein
Phvul.007G061800	Chr07:5381400-5383424	0I	12I	OK	4.56425	0.0634354	-6.16895	0.0138983	-3.74719	0.0412	0.245075	no	2023	PF00447	PTHR10015,PTHR10015:SF7	KOG0627
Phvul.009G136400	Chr09:20017223-20018880	0I	12I	OK	0.615817	0.00918508	-6.06707	0.0149153	-1.35482	0.13375	0.467993	no	1656	PF02701					GO:0003700,GO:0043565,GO:0006355,GO:0005634	AT3G22830.1	AT-HSFA6B,HSFA6B	heat shock transcription factor A6B
Phvul.007G127000	Chr07:26041254-26045691	0I	12I	OK	0.623994	0.00956951	-6.02694	0.0153359	-1.87982	0.2265	0.600009	no	4436						GO:0003677,GO:0008270,GO:0006355	AT3G52440.1		Dof-type zinc finger DNA-binding family protein
Phvul.003G029400	Chr03:2775376-2779942	0I	12I	OK	4.40576	0.0676878	-6.02435	0.0153635	-3.27133	0.0405	0.242763	no	4565							AT3G01680.1
Phvul.004G046600	Chr04:5393149-5395277	0I	12I	OK	1.01064	0.0155386	-6.02327	0.015375	-1.46259	0.13375	0.467993	no	2127	PF06203		KOG1601				AT1G71110.1
Phvul.011G189100	Chr11:46586103-46587215	0I	12I	OK	1.32226	0.0207176	-5.99601	0.0156683	-1.96739	0.23145	0.605796	no	1111	PF00685	PTHR11783,PTHR11783:SF1	KOG1584			GO:0005515	AT3G02380.1	ATCOL2,COL2	CONSTANS-like 2
Phvul.004G145500	Chr04:42558698-42560395	0I	12I	OK	6.03	0.0953563	-5.98269	0.0158136	-3.31268	0.0637	0.314904	no	1696	PF00248	PTHR11732:SF34,PTHR11732	KOG1577			GO:0008146	AT5G07010.1	ATST2A,ST2A	sulfotransferase 2A
Phvul.007G074500	Chr07:6809656-6817258	0I	12I	OK	2.24973	0.0360934	-5.96188	0.0160434	-1.71995	0.23305	0.607621	no	5153	PF00249	PTHR12802:SF30,PTHR12802	KOG0724			GO:0055114,GO:0016491	AT1G59960.1		NAD(P)-linked oxidoreductase superfamily protein
Phvul.005G171800	Chr05:39510543-39515067	0I	12I	NOTEST	0.354826	0.00625401	-5.82619	0.0176256	0	1	1	no	4523	PF01740,PF00916	PTHR11814:SF46,PTHR11814	KOG0236			GO:0003677	AT5G52660.1		Homeodomain-like superfamily protein
Phvul.005G035500	Chr05:3315611-3316699	0I	12I	OK	11.2882	0.20714	-5.76806	0.0183501	-4.44039	0.13385	0.468165	no	1087	PF00232	PTHR10353				GO:0005215,GO:0006810,GO:0055085,GO:0016021	AT3G15990.1	SULTR3;4	sulfate transporter 3;4
Phvul.010G004200	Chr10:742094-749926	0I	12I	OK	0.535146	0.00986286	-5.76178	0.0184302	-1.28246	0.1339	0.468271	no	7831		PTHR11654:SF37,PTHR11654				GO:0004553,GO:0005975	AT5G36890.1	BGLU42	beta glucosidase 42
Phvul.011G044900	Chr11:3874858-3876374	0I	12I	OK	1.60714	0.0306433	-5.71279	0.019067	-1.61945	0.13395	0.468337	no	1515	PF00249	PTHR25040,PTHR25040:SF162					AT3G53960.1		Major facilitator superfamily protein
Phvul.006G125000	Chr06:23982129-23984092	0I	12I	OK	3.86138	0.0752482	-5.68132	0.0194874	-3.6398	0.01045	0.105933	no	1962	PF01565,PF08031	PTHR11748:SF29,PTHR11748				GO:0003677	AT4G39250.1	ATRL1,RL1,RSM2	RAD-like 1
Phvul.007G055700	Chr07:4571640-4574570	0I	12I	OK	2.68441	0.0550439	-5.60788	0.020505	-2.72296	0.0727	0.338981	no	2929	PF00067		KOG0157			GO:0008762,GO:0016491,GO:0050660,GO:0055114	AT1G30700.1		FAD-binding Berberine family protein
Phvul.006G151700	Chr06:26487528-26493693	0I	12I	OK	2.95373	0.0630292	-5.55038	0.0213388	-0.313739	0.2953	0.675937	no							GO:0005506,GO:0009055,GO:0016705,GO:0020037,GO:0055114	AT5G42650.1	AOS,CYP74A,DDE2	allene oxide synthase
Phvul.006G099900	Chr06:21732867-21733830	0I	12I	OK	3.11758	0.0702381	-5.47203	0.0225297	-2.62712	0.12185	0.446814	no	962	PF05910
Phvul.002G092100	Chr02:15805047-15806659	0I	12I	OK	3.27787	0.074593	-5.45757	0.0227565	-2.78025	0.0748	0.344357	no	1611	PF00249	PTHR10641	KOG0048				AT2G04220.1		Plant protein of unknown function (DUF868)
Phvul.005G038700	Chr05:3757048-3758183	0I	12I	OK	11.1503	0.257207	-5.43801	0.0230673	-4.36458	0.02085	0.163448	no	1134	PF06110	PTHR12452	KOG3425			GO:0003677	AT2G16720.1	ATMYB7,ATY49,MYB7	myb domain protein 7
Phvul.008G084900	Chr08:8381571-8382699	0I	12I	OK	0.611964	0.0144313	-5.40618	0.0235819	-1.27281	0.1345	0.46911	no	1127	PF04844						AT5G42850.1		Thioredoxin superfamily protein
Phvul.002G105700	Chr02:21293329-21294875	0I	12I	OK	0.464263	0.0111089	-5.38516	0.023928	-0.4384	0.32325	0.702595	no	1545	PF00170	PTHR22952:SF45,PTHR22952					AT1G06920.1	ATOFP4,OFP4	ovate family protein 4
Phvul.001G192900	Chr01:45869572-45870556	0I	12I	OK	3.1953	0.076971	-5.37549	0.0240888	-3.26155	0.0756	0.346303	no	983						GO:0003700,GO:0043565,GO:0046983,GO:0006355	AT2G17770.2	ATBZIP27,BZIP27,FDP	basic region/leucine zipper motif 27
Phvul.010G106600	Chr10:36626316-36627585	0I	12I	OK	1.7385	0.0427188	-5.34683	0.0245722	-2.80031	0.1015	0.405873	no	1268							AT2G27310.1		F-box family protein
Phvul.005G073900	Chr05:12896773-12897672	0I	12I	OK	1.35171	0.0337371	-5.3243	0.0249588	-1.55737	0.1341	0.468614	no	898							AT2G46240.1	ATBAG6,BAG6	BCL-2-associated athanogene 6
Phvul.010G093200	Chr10:34398662-34401112	0I	12I	NOTEST	0.475108	0.0118905	-5.32038	0.0250269	0	1	1	no	2449	PF01535	PTHR24015
Phvul.009G244200	Chr09:35745199-35748289	0I	12I	NOTEST	0.322285	0.00807035	-5.31956	0.025041	0	1	1	no	3089	PF00067	PTHR24298:SF44,PTHR24298	KOG0156				AT3G18020.1		Pentatricopeptide repeat (PPR) superfamily protein
Phvul.008G037800	Chr08:3164000-3166573	0I	12I	NOTEST	0.226406	0.0059959	-5.23879	0.026483	0	1	1	no	2572	PF01535	PTHR24015,PTHR24015:SF121				GO:0005506,GO:0009055,GO:0016705,GO:0020037,GO:0055114	AT4G37340.1	CYP81D3	cytochrome P450, family 81, subfamily D, polypeptide 3
Phvul.011G144900	Chr11:37153573-37155563	0I	12I	NOTEST	0.279381	0.00747461	-5.22409	0.0267542	0	1	1	no	1989	PF01535	PTHR24015					AT5G15300.1		Pentatricopeptide repeat (PPR) superfamily protein
Phvul.002G199800	Chr02:35842090-35843891	0I	12I	OK	2.17323	0.0586519	-5.21152	0.0269884	-2.78364	0.04195	0.247693	no	1800	PF01565,PF08031	PTHR11748:SF29,PTHR11748					AT5G59600.1		Tetratricopeptide repeat (TPR)-like superfamily protein
Phvul.007G066000	Chr07:5869639-5872158	0I	12I	NOTEST	0.423873	0.0115364	-5.19937	0.0272166	0	1	1	no	2518	PF01535	PTHR24015,PTHR24015:SF50				GO:0008762,GO:0016491,GO:0050660,GO:0055114	AT2G34790.1	EDA28,MEE23	FAD-binding Berberine family protein
Phvul.003G178300	Chr03:39031851-39034458	0I	12I	OK	4.22127	0.114966	-5.1984	0.0272349	-2.33797	0.1829	0.544147	no	2606	PF00582						AT4G38010.1		Pentatricopeptide repeat (PPR-like) superfamily protein
Phvul.008G288500	Chr08:59241785-59249425	0I	12I	OK	0.75082	0.0206962	-5.18103	0.0275648	-2.48683	0.09975	0.402132	no	7639	PF03109	PTHR10566,PTHR10566:SF10	KOG1235			GO:0006950	AT1G48960.1		Adenine nucleotide alpha hydrolases-like superfamily protein
Phvul.003G030200	Chr03:2860542-2864209	0I	12I	OK	0.741776	0.0205553	-5.1734	0.0277109	-0.630659	0.32515	0.704487	no	3666	PF02265						AT3G07700.1		Protein kinase superfamily protein
Phvul.007G166100	Chr07:39755223-39758207	0I	12I	NOTEST	0.319546	0.00895133	-5.15778	0.0280126	0	1	1	no	2983	PF06203		KOG1601			GO:0003676,GO:0004519,GO:0006308	AT1G68290.1	ENDO 2	endonuclease 2
Phvul.008G067100	Chr08:6082503-6084386	0I	12I	OK	2.78694	0.078331	-5.15295	0.0281065	-2.43203	0.3952	0.762485	no	1882		PTHR23155,PTHR23155:SF128				GO:0005515	AT2G47890.1		B-box type zinc finger protein with CCT domain
Phvul.002G135700	Chr02:26752323-26752726	0I	12I	OK	3.16922	0.0891486	-5.15177	0.0281295	-2.35112	0.1339	0.468271	no	402							AT5G45520.1		Leucine-rich repeat (LRR) family protein
Phvul.007G161300	Chr07:38945066-38948107	0I	12I	OK	1.57038	0.0448942	-5.12844	0.0285881	-2.27822	0.13455	0.469193	no	3040	PF01535	PTHR24015,PTHR24015:SF81
Phvul.001G187700	Chr01:45397723-45407598	0I	12I	NOTEST	0.108932	0.00323852	-5.07195	0.0297297	0	1	1	no	9874	PF01061,PF08370,PF00005	PTHR19241,PTHR19241:SF10	KOG0065				AT2G37310.1		Pentatricopeptide repeat (PPR) superfamily protein
Phvul.001G048400	Chr01:5271175-5272075	0I	12I	OK	2.56951	0.0767431	-5.06531	0.0298668	-2.70186	0.0919	0.384554	no	899	PF00069	PTHR24420,PTHR24420:SF441	KOG1187			GO:0005524,GO:0016887,GO:0016020	AT2G36380.1	ATPDR6,PDR6	pleiotropic drug resistance 6
Phvul.009G111800	Chr09:16780151-16781675	0I	12I	OK	18.5369	0.560967	-5.04634	0.0302622	-6.03042	0.15295	0.499795	no	1523						GO:0004672,GO:0005524,GO:0006468	AT4G18250.1		receptor serine/threonine kinase, putative
Phvul.007G057700	Chr07:4788349-4791955	0I	12I	NOTEST	0.280156	0.00858668	-5.02799	0.0306496	0	1	1	no	3605	PF01535	PTHR24015:SF62,PTHR24015					AT3G16360.2	AHP4	HPT phosphotransmitter 4
Phvul.003G059000	Chr03:7863231-7868107	0I	12I	OK	0.546073	0.0169986	-5.0056	0.0311288	-1.97686	0.12185	0.446814	no	4875	PF02181	PTHR23213	KOG1922				AT4G14850.1	LOI1,MEF11	Pentatricopeptide repeat (PPR) superfamily protein
Phvul.001G112400	Chr01:31167335-31169061	0I	12I	NOTEST	0.280157	0.00876927	-4.99763	0.0313013	0	1	1	no	1725	PF02458						AT3G25500.1	AFH1,AHF1,ATFH1,FH1	formin homology 1
Phvul.007G259400	Chr07:49750201-49751179	0I	12I	OK	8.10079	0.258358	-4.97062	0.0318929	-4.19012	0.00395	0.0555521	no	977	PF03760					GO:0016747	AT2G19070.1	SHT	spermidine hydroxycinnamoyl transferase
Phvul.009G064700	Chr09:11127874-11132797	0I	12I	OK	1.28949	0.0414031	-4.96092	0.0321081	-2.98716	0.02325	0.174875	no	4922	PF01501	PTHR11183,PTHR11183:SF1	KOG1950			GO:0009790	AT5G06760.1	LEA4-5	Late Embryogenesis Abundant 4-5
Phvul.002G286600	Chr02:45052529-45053480	0I	12I	OK	4.00391	0.129032	-4.95561	0.0322265	-3.22237	0.02705	0.191235	no	950	PF00314					GO:0016757	AT4G33330.2	GUX2,PGSIP3	plant glycogenin-like starch initiation protein 3
Phvul.004G129400	Chr04:40519470-40520031	0I	12I	OK	3.30698	0.111962	-4.88443	0.0338563	-2.45349	0.1526	0.499343	no	560	PF00011	PTHR11527,PTHR11527:SF14	KOG0710				AT4G11650.1	ATOSM34,OSM34	osmotin 34
Phvul.006G202800	Chr06:30693988-30694728	0I	12I	OK	3.24834	0.111868	-4.85983	0.0344385	-3.12436	0.0756	0.346303	no	739					K13993		AT4G10250.1	ATHSP22.0	HSP20-like chaperones superfamily protein
Phvul.010G031100	Chr10:4549593-4551721	0I	12I	OK	0.803362	0.0277199	-4.85706	0.0345049	-1.33157	0.13435	0.469034	no	2127	PF03819	PTHR14552:SF2,PTHR14552
Phvul.011G148500	Chr11:38664694-38665422	0I	12I	OK	2.20478	0.0762057	-4.85459	0.0345639	-2.19663	0.15295	0.499795	no	727							AT3G25400.1
Phvul.006G129500	Chr06:24407239-24409222	0I	12I	OK	1.85482	0.0641866	-4.85286	0.0346053	-2.35553	0.0941	0.389584	no	1982	PF00141						AT3G15534.1
Phvul.007G091000	Chr07:9256584-9258273	0I	12I	OK	3.58792	0.124781	-4.84568	0.0347781	-2.94365	0.0204	0.161258	no	1688	PF00891,PF08100	PTHR11746:SF53,PTHR11746	KOG3178			GO:0004601,GO:0020037,GO:0006979,GO:0055114	AT5G06730.1		Peroxidase superfamily protein
Phvul.006G004900	Chr06:1650627-1656489	0I	12I	NOTEST	0.185236	0.00654494	-4.82284	0.035333	0	1	1	no	5861	PF00759	PTHR22298:SF3,PTHR22298				GO:0008171,GO:0008168,GO:0046983	AT5G54160.1	ATOMT1,OMT1	O-methyltransferase 1
Phvul.005G150900	Chr05:37817129-37820032	0I	12I	OK	1.92363	0.0683604	-4.81453	0.0355372	-2.80655	0.09975	0.402132	no	2902	PF01738	PTHR17630,PTHR17630:SF19	KOG3043			GO:0004553,GO:0005975	AT1G65610.1	ATGH9A2,KOR2	Six-hairpin glycosidases superfamily protein
Phvul.007G058100	Chr07:4825466-4827000	0I	12I	NOTEST	0.371739	0.0132444	-4.81084	0.0356282	0	1	1	no	1533	PF04622					GO:0016787	AT3G23600.1		alpha/beta-Hydrolases superfamily protein
Phvul.003G248300	Chr03:47435256-47437150	0I	12I	NOTEST	0.483358	0.0175365	-4.78466	0.0362806	0	1	1	no	1893		PTHR10992,PTHR10992:SF56	KOG4178			GO:0000247,GO:0006696,GO:0005783	AT1G05440.1		C-8 sterol isomerases
Phvul.007G193800	Chr07:43227131-43227770	0I	12I	OK	7.10258	0.258796	-4.77845	0.0364369	-3.20562	0.04345	0.252898	no	638	PF00847						AT2G23620.1	ATMES1,MES1	methyl esterase 1
Phvul.010G050100	Chr10:7932454-7939248	0I	12I	NOTEST	0.120438	0.00446248	-4.75429	0.0370521	0	1	1	no	6793	PF04782,PF04783	PTHR21450				GO:0003700,GO:0006355	AT3G23240.1	ATERF1,ERF1	ethylene response factor 1
Phvul.010G078900	Chr10:29068805-29070637	0I	12I	OK	4.99276	0.188203	-4.72947	0.0376952	-2.99002	0.02425	0.179371	no	1831							AT1G02110.1		Protein of unknown function (DUF630 and DUF632)
Phvul.011G173600	Chr11:44733345-44735994	0I	12I	OK	1.29992	0.049156	-4.72491	0.0378146	-2.41258	0.04105	0.24458	no	2648	PF01535	PTHR24015					AT2G40435.1
Phvul.009G066600	Chr09:11380561-11382101	0I	12I	OK	1.05531	0.0399526	-4.72323	0.0378586	-2.0451	0.12185	0.446814	no	1539	PF02458						AT2G40720.1		Tetratricopeptide repeat (TPR)-like superfamily protein
Phvul.007G055800	Chr07:4583382-4589672	0I	12I	OK	1.28109	0.0485538	-4.72164	0.0379004	-2.75215	0.0176	0.147244	no	6289	PF00305,PF01477	PTHR11771,PTHR11771:SF2		1.13.11.12		GO:0016747	AT5G42830.1		HXXXD-type acyl-transferase family protein
Phvul.003G008700	Chr03:861343-864933	0I	12I	OK	1.29285	0.0495989	-4.70411	0.038364	-2.79575	0.01835	0.151096	no	3589	PF01535	PTHR24015,PTHR24015:SF134			K00454	GO:0016702,GO:0046872,GO:0055114,GO:0005515	AT3G22400.1	LOX5	PLAT/LH2 domain-containing lipoxygenase family protein
Phvul.001G211300	Chr01:47485382-47486382	0I	12I	NOTEST	0.479981	0.0184567	-4.70076	0.038453	0	1	1	no	999							AT5G13230.1		Tetratricopeptide repeat (TPR)-like superfamily protein
Phvul.008G172400	Chr08:45202656-45205322	0I	12I	OK	0.699844	0.0269623	-4.69802	0.0385262	-1.74594	0.153	0.499901	no	2665	PF02358	PTHR10788					AT1G02700.1
Phvul.003G203600	Chr03:41772865-41775107	0I	12I	OK	2.88404	0.112078	-4.68551	0.0388615	-2.10167	0.1298	0.461171	no	2241	PF03195					GO:0003824,GO:0005992	AT5G10100.1		Haloacid dehalogenase-like hydrolase (HAD) superfamily protein
Phvul.003G097200	Chr03:23219506-23220928	0I	12I	OK	0.681439	0.027433	-4.6346	0.0402575	-1.77188	0.1489	0.493076	no	1421	PF00201	PTHR11926,PTHR11926:SF15	KOG1192				AT5G63090.1	LOB	Lateral organ boundaries (LOB) domain family protein
Phvul.002G076600	Chr02:11322074-11323466	0I	12I	NOTEST	0.27827	0.0112302	-4.63103	0.0403572	0	1	1	no	1391	PF01471,PF00413	PTHR10201:SF15,PTHR10201				GO:0016758,GO:0008152	AT2G15490.3	UGT73B4	UDP-glycosyltransferase 73B4
Phvul.002G216700	Chr02:37921701-37923239	0I	12I	NOTEST	0.421803	0.0170228	-4.63103	0.0403572	0	1	1	no	1537	PF00010	PTHR23042,PTHR23042:SF25				GO:0004222,GO:0008270,GO:0006508,GO:0031012,GO:0008152	AT1G70170.1	MMP	matrix metalloproteinase
Phvul.011G143200	Chr11:35073773-35078721	0I	12I	NOTEST	0.50931	0.0206532	-4.62411	0.0405513	0	1	1	no	4947	PF01397,PF03936					GO:0030528,GO:0006355	AT4G37850.1		basic helix-loop-helix (bHLH) DNA-binding superfamily protein
Phvul.003G250100	Chr03:47682107-47682953	0I	12I	OK	1.01798	0.0414976	-4.61654	0.0407647	-1.62099	0.2005	0.568508	no	845	PF00188	PTHR10334,PTHR10334:SF7	KOG3017			GO:0010333,GO:0016829,GO:0008152,GO:0000287	AT5G23960.2	ATTPS21,TPS21	terpene synthase 21
Phvul.005G009900	Chr05:858182-860476	0I	12I	NOTEST	0.202864	0.0084053	-4.59307	0.0414332	0	1	1	no	2293	PF09759	PTHR13255					AT5G66590.1		CAP (Cysteine-rich secretory proteins, Antigen 5, and Pathogenesis-related 1 protein) superfamily protein
Phvul.001G141400	Chr01:38996540-38997403	0I	12I	OK	3.9172	0.162815	-4.58852	0.0415641	-2.84244	0.0328	0.214467	no	862							AT4G00231.1	MEE50	ARM repeat superfamily protein
Phvul.006G166000	Chr06:27683413-27684175	0I	12I	NOTEST	0.558634	0.0238601	-4.54923	0.0427115	0	1	1	no	761	PF05553
Phvul.002G076300	Chr02:11284926-11285620	0I	12I	NOTEST	0.625422	0.0271567	-4.52545	0.0434214	0	1	1	no	693							AT2G34610.1
Phvul.003G211400	Chr03:42650690-42651391	0I	12I	OK	3.48122	0.152676	-4.51105	0.043857	-2.6456	0.1219	0.446883	no	700							AT1G67030.1	ZFP6	zinc finger protein 6
Phvul.006G148000	Chr06:26114742-26116104	0I	12I	OK	1.04593	0.0461829	-4.50129	0.0441549	-2.1857	0.0919	0.384554	no	1361	PF00069	PTHR24361,PTHR24361:SF58	KOG0198
Phvul.005G071000	Chr05:11750412-11751470	0I	12I	OK	1.76737	0.0780558	-4.50096	0.0441649	-2.23155	0.09415	0.389701	no	1057						GO:0004672,GO:0005524,GO:0006468	AT2G32510.1	MAPKKK17	mitogen-activated protein kinase kinase kinase 17
Phvul.002G280400	Chr02:44427702-44428818	0I	12I	OK	0.737859	0.0329544	-4.4848	0.0446622	-1.48816	0.20125	0.569306	no	1115
Phvul.001G039700	Chr01:4062997-4063845	0I	12I	NOTEST	0.458013	0.0206846	-4.46876	0.0451616	0	1	1	no	847	PF00011	PTHR11527,PTHR11527:SF14	KOG0710				AT5G07330.1
Phvul.005G061200	Chr05:8580290-8581813	0I	12I	OK	1.92647	0.0870746	-4.46756	0.045199	-2.60378	0.0423	0.248936	no	1522	PF03171	PTHR10209,PTHR10209:SF55	KOG0143	1.14.11.13			AT5G12020.1	HSP17.6II	17.6 kDa class II heat shock protein
Phvul.003G199500	Chr03:41256377-41257472	0I	12I	OK	6.91851	0.313504	-4.4639	0.0453138	-3.5381	0.0047	0.0625639	no	1094	PF00010				K04125	GO:0016491,GO:0016706,GO:0055114	AT1G78440.1	ATGA2OX1,GA2OX1	Arabidopsis thaliana gibberellin 2-oxidase 1
Phvul.003G059200	Chr03:7899712-7903355	0I	12I	NOTEST	0.218742	0.00995434	-4.45776	0.0455072	0	1	1	no	3642						GO:0030528,GO:0006355	AT4G20970.1		basic helix-loop-helix (bHLH) DNA-binding superfamily protein
Phvul.002G033300	Chr02:3361077-3362834	0I	12I	NOTEST	0.528234	0.0245657	-4.42646	0.0465053	0	1	1	no	1756	PF05368	PTHR10366,PTHR10366:SF62					AT1G25540.1	PFT1	phytochrome and flowering time regulatory protein (PFT1)
Phvul.009G048500	Chr09:9254665-9256238	0I	12I	OK	1.244	0.0579755	-4.42341	0.0466041	-2.00708	0.12195	0.44698	no	1572	PF03690	PTHR11215	KOG2948			GO:0003854,GO:0016616,GO:0006694,GO:0055114,GO:0003824,GO:0050662,GO:0044237	AT1G75280.1		NmrA-like negative transcriptional regulator family protein
Phvul.010G163600	Chr10:43068317-43068917	0I	12I	OK	3.95315	0.185341	-4.41474	0.0468844	-1.55017	0.2356	0.6103	no	599							AT3G49320.1		Metal-dependent protein hydrolase
Phvul.003G293100	Chr03:51866469-51868863	0I	12I	OK	0.901036	0.0426797	-4.39996	0.0473674	-2.154	0.06465	0.317593	no	2393	PF01535	PTHR24015
Phvul.004G056400	Chr04:7396605-7397508	0I	12I	OK	4.96879	0.236576	-4.39252	0.0476124	-3.04299	0.01545	0.135897	no	902							AT4G02750.1		Tetratricopeptide repeat (TPR)-like superfamily protein
Phvul.002G022400	Chr02:2436027-2438443	0I	12I	NOTEST	0.263771	0.0126083	-4.38684	0.0478002	0	1	1	no	2415	PF01535	PTHR24015,PTHR24015:SF45					AT3G27250.1
Phvul.003G218900	Chr03:43618808-43619581	0I	12I	OK	3.52531	0.169243	-4.38058	0.048008	-3.06666	0.0272	0.191873	no	772	PF00234						AT3G50420.1		Pentatricopeptide repeat (PPR) superfamily protein
Phvul.003G025100	Chr03:2275000-2275252	0I	12I	OK	33.9809	1.64035	-4.37265	0.0482727	-8.86068	0.0275	0.193101	no	251							AT4G12520.1		Bifunctional inhibitor/lipid-transfer protein/seed storage 2S albumin superfamily protein
Phvul.007G270800	Chr07:50924005-50926143	0I	12I	NOTEST	0.323218	0.0157213	-4.36171	0.0486399	0	1	1	no	2137	PF03767	PTHR11726,PTHR11726:SF1					AT3G25655.1	IDL1	inflorescence deficient in abscission (IDA)-like 1
Phvul.005G162700	Chr05:38775062-38775492	0I	12I	OK	5.57557	0.273166	-4.35127	0.0489934	-3.94333	0.1438	0.484558	no	429						GO:0003993	AT1G04040.1		HAD superfamily, subfamily IIIB acid phosphatase
Phvul.009G056000	Chr09:10330824-10333629	0I	12I	OK	1.21707	0.0603314	-4.33437	0.049571	-2.36212	0.07485	0.344448	no	2804	PF04678	PTHR13462:SF4,PTHR13462	KOG2966
Phvul.011G056600	Chr11:4855948-4858560	0I	12I	NOTEST	0.110153	0.00554562	-4.31202	0.0503447	0	1	1	no	2611	PF00168,PF08372	PTHR10024:SF97,PTHR10024					AT5G42610.1		Protein of unknown function (DUF607)
Phvul.006G157800	Chr06:27054478-27056108	0I	12I	NOTEST	0.464802	0.0234377	-4.30971	0.0504251	0	1	1	no	1629	PF01536	PTHR11570	KOG0788			GO:0005515	AT3G57880.1		Calcium-dependent lipid-binding (CaLB domain) plant phosphoribosyltransferase family protein
Phvul.009G236100	Chr09:34798080-34799172	0I	12I	NOTEST	0.417518	0.0211831	-4.30086	0.0507358	0	1	1	no	1091						GO:0004014,GO:0006597,GO:0008295	AT5G18930.1	BUD2,SAMDC4	Adenosylmethionine decarboxylase family protein
Phvul.003G234100	Chr03:45644356-45647952	0I	12I	OK	1.82297	0.0934127	-4.28652	0.051242	-2.7221	0.0119	0.115437	no	3595							AT5G57180.2	CIA2	chloroplast import apparatus 2
Phvul.005G162800	Chr05:38779744-38780205	0I	12I	OK	3.29831	0.169772	-4.28005	0.0514724	-2.8328	0.1442	0.485328	no	460							AT5G67620.1
Phvul.008G114500	Chr08:13908149-13909260	0I	12I	OK	0.681579	0.0354415	-4.26537	0.0519991	-2.14989	0.14845	0.492368	no	1110	PF04759
Phvul.001G142000	Chr01:39117751-39118628	0I	12I	OK	6.95807	0.371806	-4.22606	0.0534352	-3.02183	0.01455	0.130762	no	876	PF03760						AT2G37880.1		Protein of unknown function, DUF617
Phvul.006G140600	Chr06:25516696-25517404	0I	12I	OK	0.68853	0.0372531	-4.20809	0.0541053	-1.56697	0.23275	0.60726	no	707	PF05553					GO:0009790	AT5G06760.1	LEA4-5	Late Embryogenesis Abundant 4-5
Phvul.007G182500	Chr07:41894072-41896629	0I	12I	NOTEST	0.216666	0.0117743	-4.20176	0.0543431	0	1	1	no	2556	PF00657	PTHR22835,PTHR22835:SF39					AT3G13130.1
Phvul.008G140000	Chr08:23428597-23429357	0I	12I	OK	12.6508	0.690916	-4.19457	0.0546144	-3.63714	0.01715	0.144825	no	759						GO:0016788,GO:0006629	AT1G54790.1		GDSL-like Lipase/Acylhydrolase superfamily protein
Phvul.002G201700	Chr02:36100067-36101081	0I	12I	NOTEST	0.299252	0.0164569	-4.1846	0.0549935	0	1	1	no	1013	PF00560,PF08263	PTHR24420
Phvul.010G135700	Chr10:40827599-40832928	0I	12I	OK	0.779318	0.0428744	-4.18402	0.0550153	-2.33223	0.02705	0.191235	no	5328	PF00305,PF01477	PTHR11771,PTHR11771:SF2				GO:0005515	AT5G06860.1	ATPGIP1,PGIP1	polygalacturonase inhibiting protein 1
Phvul.008G134500	Chr08:21315092-21321109	0I	12I	OK	1.90783	0.105128	-4.18172	0.0551034	-1.87697	0.1813	0.541827	no	6016	PF04564	PTHR22904,PTHR22904:SF177	KOG4642			GO:0016702,GO:0046872,GO:0055114,GO:0005515	AT1G55020.1	ATLOX1,LOX1	lipoxygenase 1
Phvul.001G130700	Chr01:36984196-36987468	0I	12I	NOTEST	0.142201	0.00786149	-4.17698	0.0552844	0	1	1	no	3271	PF01061,PF00005	PTHR19241,PTHR19241:SF20	KOG0061			GO:0004842,GO:0016567,GO:0000151	AT3G07370.1	ATCHIP,CHIP	carboxyl terminus of HSC70-interacting protein
Phvul.010G141000	Chr10:41274700-41276442	0I	12I	OK	2.28458	0.128456	-4.15258	0.0562274	-2.31045	0.0421	0.248199	no	1741	PF06888	PTHR20889	KOG3120			GO:0005524,GO:0016887,GO:0016020	AT3G21090.1		ABC-2 type transporter family protein
Phvul.011G044700	Chr11:3852807-3854754	0I	12I	OK	1.06016	0.0597174	-4.14999	0.0563287	-2.23886	0.07705	0.349784	no	1946	PF05368	PTHR10366,PTHR10366:SF62				GO:0016791	AT1G17710.1		Pyridoxal phosphate phosphatase-related protein
Phvul.010G135600	Chr10:40820142-40823583	0I	12I	NOTEST	0.0964966	0.00547969	-4.13831	0.0567864	0	1	1	no	3440	PF00305,PF01477	PTHR11771,PTHR11771:SF2				GO:0003854,GO:0016616,GO:0006694,GO:0055114,GO:0003824,GO:0050662,GO:0044237	AT4G39230.1		NmrA-like negative transcriptional regulator family protein
Phvul.008G220300	Chr08:53276920-53280333	0I	12I	NOTEST	0.37315	0.0212813	-4.1321	0.0570315	0	1	1	no	3412	PF00394,PF07731,PF07732	PTHR11709,PTHR11709:SF9	KOG1263			GO:0016702,GO:0046872,GO:0055114,GO:0005515	AT1G55020.1	ATLOX1,LOX1	lipoxygenase 1
Phvul.005G147600	Chr05:37531082-37534056	0I	12I	OK	2.7513	0.158102	-4.12119	0.0574645	-2.46469	0.0157	0.13725	no	2973	PF00171	PTHR11699:SF15,PTHR11699	KOG2456			GO:0016491,GO:0055114,GO:0005507	AT2G40370.1	LAC5	laccase 5
Phvul.003G206600	Chr03:42097377-42100422	0I	12I	NOTEST	0.231973	0.0134004	-4.11361	0.0577671	0	1	1	no	3044	PF01490	PTHR22950	KOG1303			GO:0016491,GO:0008152,GO:0055114,GO:0006081,GO:0004030	AT4G36250.1	ALDH3F1	aldehyde dehydrogenase 3F1
Phvul.010G146500	Chr10:41771996-41774698	0I	12I	OK	3.68434	0.215339	-4.09673	0.0584471	-2.74724	0.0159	0.138363	no	2701	PF04535	PTHR11615:SF33,PTHR11615					AT2G39890.1	ATPROT1,PROT1	proline transporter 1
Phvul.001G263700	Chr01:51756953-51758729	0I	12I	OK	0.781105	0.0462928	-4.07666	0.0592658	-1.61955	0.1536	0.50083	no	1775	PF02115	PTHR10980,PTHR10980:SF2	KOG3205				AT1G79780.1		Uncharacterised protein family (UPF0497)
Phvul.007G225200	Chr07:46501430-46503473	0I	12I	OK	0.549476	0.0329719	-4.05875	0.0600061	-1.83303	0.1018	0.406418	no	2042	PF02987	PTHR23241,PTHR23241:SF11	KOG4744			GO:0005094,GO:0005737	AT3G07880.1	SCN1	Immunoglobulin E-set superfamily protein
Phvul.003G231200	Chr03:45237055-45239851	0I	12I	NOTEST	0.293039	0.0176894	-4.05013	0.0603653	0	1	1	no	2795	PF00010	PTHR12565,PTHR12565:SF7					AT3G53040.1		late embryogenesis abundant protein, putative / LEA protein, putative
Phvul.006G186400	Chr06:29505912-29508892	0I	12I	OK	0.754375	0.0458099	-4.04155	0.0607256	-2.21465	0.0203	0.160793	no	2979						GO:0030528,GO:0006355	AT4G37850.1		basic helix-loop-helix (bHLH) DNA-binding superfamily protein
Phvul.007G278200	Chr07:51513589-51515480	0I	12I	OK	1.21551	0.0743136	-4.03179	0.0611378	-2.29121	0.05565	0.292265	no	1890	PF00447	PTHR10015,PTHR10015:SF7	KOG0627
Phvul.004G109300	Chr04:36077338-36079110	0I	12I	OK	1.15846	0.0716701	-4.01469	0.0618667	-2.71145	0.0127	0.120107	no	1771	PF01535	PTHR24015				GO:0003700,GO:0043565,GO:0006355,GO:0005634	AT3G22830.1	AT-HSFA6B,HSFA6B	heat shock transcription factor A6B
Phvul.002G193500	Chr02:35019165-35022171	0I	12I	NOTEST	0.175309	0.0108916	-4.00861	0.062128	0	1	1	no	3005	PF04765	PTHR12956,PTHR12956:SF13					AT5G42450.1		Pentatricopeptide repeat (PPR) superfamily protein
Phvul.008G137300	Chr08:22313178-22314563	0I	12I	NOTEST	0.382001	0.023733	-4.00861	0.0621281	0	1	1	no	1384							AT5G46220.1		Protein of unknown function (DUF616)
Phvul.011G156800	Chr11:41290320-41290935	0I	12I	NOTEST	0.518438	0.032349	-4.00238	0.062397	0	1	1	no	614	PF00046	PTHR24326,PTHR24326:SF218	KOG0483				AT5G55980.1		serine-rich protein-related
Phvul.005G108000	Chr05:31672815-31673493	0I	12I	OK	1.3112	0.0818263	-4.00218	0.0624057	-2.04277	0.13125	0.463702	no	677	PF12609					GO:0003700,GO:0043565,GO:0006355	AT5G53980.1	ATHB52,HB52	homeobox protein 52
Phvul.007G219400	Chr07:45890692-45891367	0I	12I	OK	3.44903	0.215899	-3.99776	0.062597	-2.90883	0.0288	0.198432	no	674	PF02519						AT4G10265.1		Wound-responsive family protein
Phvul.005G120400	Chr05:34340344-34341889	0I	12I	OK	1.26361	0.0796078	-3.9885	0.0630003	-2.07958	0.0498	0.274143	no	1544	PF01535	PTHR24015,PTHR24015:SF190					AT3G09870.1		SAUR-like auxin-responsive protein family
Phvul.007G242600	Chr07:48210797-48214065	0I	12I	OK	0.590699	0.0372277	-3.98797	0.0630231	-2.02176	0.0999	0.402481	no	3267	PF03005	PTHR13533,PTHR13533:SF3					AT1G05750.1	CLB19,PDE247	Tetratricopeptide repeat (TPR)-like superfamily protein
Phvul.002G252500	Chr02:41925925-41928277	0I	12I	OK	0.771185	0.0487668	-3.98311	0.0632362	-2.25592	0.02835	0.196584	no	2351	PF00069	PTHR24351,PTHR24351:SF88	KOG0610				AT3G54260.1	TBL36	TRICHOME BIREFRINGENCE-LIKE 36
Phvul.003G197600	Chr03:41030988-41034056	0I	12I	OK	2.01204	0.128169	-3.97253	0.063701	-2.50267	0.0228	0.172664	no	3067	PF00412	PTHR24206,PTHR24206:SF66	KOG1700			GO:0004672,GO:0005524,GO:0006468	AT2G34650.1	ABR,PID	Protein kinase superfamily protein
Phvul.001G048000	Chr01:5231376-5232688	0I	12I	OK	1.39116	0.0888924	-3.96809	0.063898	-2.60842	0.0235	0.176004	no	1311	PF00069	PTHR24420,PTHR24420:SF441	KOG1187			GO:0008270	AT1G10200.1	WLIM1	GATA type zinc finger transcription factor family protein
Phvul.003G162800	Chr03:37090076-37091792	0I	12I	OK	4.52263	0.293708	-3.94471	0.0649419	-2.78997	0.0046	0.0616554	no	1715	PF01177					GO:0004672,GO:0005524,GO:0006468	AT1G66980.1	SNC4	suppressor of npr1-1 constitutive 4
Phvul.005G115000	Chr05:33257214-33261962	0I	12I	NOTEST	0.12491	0.00819906	-3.92928	0.0656397	0	1	1	no	4747	PF01554	PTHR11206:SF48,PTHR11206	KOG1347				AT1G15410.1		aspartate-glutamate racemase family
Phvul.002G135000	Chr02:26670744-26682487	0I	12I	NOTEST	0.206224	0.0135549	-3.92732	0.065729	0	1	1	no	11742	PF00023					GO:0015238,GO:0015297,GO:0006855,GO:0055085,GO:0016020	AT3G21690.1		MATE efflux family protein
Phvul.002G199400	Chr02:35785423-35787337	0I	12I	NOTEST	0.237108	0.0156128	-3.92474	0.0658468	0	1	1	no	1913	PF01535	PTHR24015:SF124,PTHR24015				GO:0005515	AT3G18670.1		Ankyrin repeat family protein
Phvul.010G011200	Chr10:1727713-1730353	0I	12I	OK	0.832128	0.0550978	-3.91674	0.0662131	-1.81395	0.1321	0.465168	no	2639		PTHR18901	KOG3109				AT2G03880.1		Pentatricopeptide repeat (PPR) superfamily protein
Phvul.005G181300	Chr05:40289877-40292459	0I	12I	NOTEST	0.377665	0.0250257	-3.91563	0.0662643	0	1	1	no	2581	PF00010	PTHR23042,PTHR23042:SF25					AT5G02230.1		Haloacid dehalogenase-like hydrolase (HAD) superfamily protein
Phvul.007G223400	Chr07:46292131-46295237	0I	12I	OK	0.809774	0.0539921	-3.9067	0.0666755	-2.27812	0.02615	0.187436	no	3105	PF00447	PTHR10015,PTHR10015:SF7	KOG0627			GO:0030528,GO:0006355	AT4G37850.1		basic helix-loop-helix (bHLH) DNA-binding superfamily protein
Phvul.005G135000	Chr05:36267034-36270214	0I	12I	OK	0.688935	0.045948	-3.90629	0.0666942	-2.00918	0.0539	0.286971	no	3179	PF01397,PF03936					GO:0003700,GO:0043565,GO:0006355,GO:0005634	AT5G03720.1	AT-HSFA3,HSFA3	heat shock transcription factor A3
Phvul.009G080000	Chr09:12910791-12911776	0I	12I	NOTEST	0.346128	0.0232379	-3.89676	0.0671367	0	1	1	no	984	PF03106					GO:0010333,GO:0016829,GO:0008152,GO:0000287	AT3G25820.1	ATTPS-CIN,TPS-CIN	terpene synthase-like sequence-1,8-cineole
Phvul.002G054500	Chr02:4960008-4961977	0I	12I	NOTEST	0.335252	0.0226903	-3.8851	0.0676813	0	1	1	no	1968	PF01535	PTHR24015				GO:0003700,GO:0043565,GO:0006355	AT5G26170.1	ATWRKY50,WRKY50	WRKY DNA-binding protein 50
Phvul.003G250000	Chr03:47669268-47670096	0I	12I	OK	2.40701	0.163146	-3.88301	0.0677795	-2.59393	0.0293	0.200589	no	827							AT4G33170.1		Tetratricopeptide repeat (TPR)-like superfamily protein
Phvul.002G242100	Chr02:40890949-40893640	0I	12I	NOTEST	0.350832	0.0238176	-3.88068	0.0678889	0	1	1	no	2690							AT2G23690.1
Phvul.006G003600	Chr06:1195922-1197140	0I	12I	NOTEST	0.484991	0.0329402	-3.88003	0.0679192	0	1	1	no	1217	PF00560,PF08263	PTHR24420,PTHR24420:SF511	KOG4579
Phvul.003G162500	Chr03:37059191-37061512	0I	12I	NOTEST	0.370024	0.0252621	-3.87257	0.0682715	0	1	1	no	2320	PF00641	PTHR23111				GO:0005515	AT3G17640.1		Leucine-rich repeat (LRR) family protein
Phvul.001G036900	Chr01:3546958-3548592	0I	12I	OK	4.75538	0.326549	-3.86419	0.0686694	-2.86683	0.007	0.0813236	no	1633	PF00462	PTHR10168:SF47,PTHR10168	KOG1752			GO:0008270,GO:0005622	AT2G26695.1		Ran BP2/NZF zinc finger-like superfamily protein
Phvul.003G268200	Chr03:49459042-49460152	0I	12I	OK	1.0646	0.073715	-3.8522	0.069242	-2.01065	0.05705	0.296389	no	1109	PF03087					GO:0009055,GO:0015035,GO:0045454	AT4G33040.1		Thioredoxin superfamily protein
Phvul.003G084800	Chr03:14321809-14325613	0I	12I	OK	1.24506	0.0865979	-3.84574	0.0695532	-2.32724	0.0136	0.125411	no	3803	PF00083	PTHR24063,PTHR24063:SF85	KOG0569				AT4G35690.1		Arabidopsis protein of unknown function (DUF241)
Phvul.005G009700	Chr05:835704-838991	0I	12I	OK	1.70085	0.118406	-3.84445	0.0696158	-2.04864	0.07005	0.332188	no	3286	PF05368	PTHR10366,PTHR10366:SF62			K08150	GO:0022857,GO:0055085,GO:0016021	AT4G16480.1	ATINT4,INT4	inositol transporter 4
Phvul.001G046900	Chr01:5091471-5092865	0I	12I	OK	3.93246	0.273872	-3.84386	0.0696439	-2.52468	0.01575	0.137511	no	1393	PF00847					GO:0003854,GO:0016616,GO:0006694,GO:0055114,GO:0003824,GO:0050662,GO:0044237	AT1G75290.1		NAD(P)-binding Rossmann-fold superfamily protein
Phvul.007G259600	Chr07:49765436-49766374	0I	12I	OK	0.912872	0.0636247	-3.84275	0.0696973	-2.13244	0.1001	0.402951	no	937	PF05678					GO:0003700,GO:0006355	AT5G25190.1		Integrase-type DNA-binding superfamily protein
Phvul.005G019400	Chr05:1694215-1694419	0I	12I	OK	53.9884	3.78111	-3.83577	0.0700356	-11.6326	0.0487	0.270645	no	203							AT2G42140.1		VQ motif-containing protein
Phvul.010G140900	Chr10:41269193-41270933	0I	12I	OK	4.03365	0.282673	-3.83488	0.0700787	-2.66316	0.008	0.0889616	no	1739	PF06888	PTHR20889	KOG3120
Phvul.011G006400	Chr11:472339-474042	0I	12I	NOTEST	0.508178	0.0356145	-3.8348	0.0700827	0	1	1	no	1702	PF01535	PTHR24015				GO:0016791	AT1G17710.1		Pyridoxal phosphate phosphatase-related protein
Phvul.004G119300	Chr04:38692858-38695156	0I	12I	OK	1.97856	0.139757	-3.82346	0.0706357	-2.2876	0.02005	0.159512	no	2297	PF00067	PTHR24298:SF44,PTHR24298	KOG0156				AT5G66520.1		Tetratricopeptide repeat (TPR)-like superfamily protein
Phvul.010G096400	Chr10:34960665-34963434	0I	12I	NOTEST	0.185119	0.0131016	-3.82064	0.0707739	0	1	1	no	2768	PF00249	PTHR10641				GO:0005506,GO:0009055,GO:0016705,GO:0020037,GO:0055114	AT3G48270.1	CYP71A26	cytochrome P450, family 71, subfamily A, polypeptide 26
Phvul.002G104400	Chr02:21060724-21069252	0I	12I	OK	5.85598	0.415581	-3.81671	0.0709669	-0.388268	0.4159	0.777398	no							GO:0003677	AT3G61250.1	AtMYB17,MYB17	myb domain protein 17
Phvul.008G040800	Chr08:3421675-3424688	0I	12I	OK	1.284	0.0912426	-3.81479	0.0710612	-2.53235	0.00605	0.0740009	no	3012	PF01434,PF06480,PF00004	PTHR23076:SF34,PTHR23076	KOG0731	3.4.24.-
Phvul.002G165000	Chr02:30654688-30655602	0I	12I	OK	2.08278	0.150141	-3.79411	0.0720868	-2.26975	0.053	0.284098	no	913	PF03168				K03798	GO:0005524,GO:0004222,GO:0006508,GO:0008270,GO:0016021	AT5G15250.1	ATFTSH6,FTSH6	FTSH protease 6
Phvul.004G164900	Chr04:44664308-44670033	0I	12I	OK	9.41894	0.682885	-3.78585	0.0725013	-2.45329	0.02985	0.20286	no	2650							AT1G64450.1		Glycine-rich protein family
Phvul.008G270500	Chr08:58044222-58046591	0I	12I	NOTEST	0.145777	0.0105912	-3.78283	0.0726534	0	1	1	no	2368	PF03106						AT2G46225.2	ABIL1	ABI-1-like 1
Phvul.011G077300	Chr11:7149671-7153553	0I	12I	OK	3.47992	0.255799	-3.76597	0.0735071	-1.4752	0.1421	0.481782	no	3881						GO:0003700,GO:0043565,GO:0006355	AT1G62300.1	ATWRKY6,WRKY6	WRKY family transcription factor
Phvul.005G120500	Chr05:34342201-34343152	0I	12I	OK	0.716046	0.0535223	-3.74184	0.074747	-1.5228	0.1543	0.50192	no	950	PF01535	PTHR24015,PTHR24015:SF4
Phvul.007G211400	Chr07:44977219-44979547	0I	12I	NOTEST	0.221813	0.0169063	-3.71371	0.0762187	0	1	1	no	2327	PF00295						AT1G56570.1		Tetratricopeptide repeat (TPR)-like superfamily protein
Phvul.010G116600	Chr10:38325472-38327550	0I	12I	OK	1.35085	0.103714	-3.70318	0.0767768	-2.61602	0.006	0.0736101	no	2077	PF00004	PTHR23070,PTHR23070:SF1	KOG0743			GO:0004650,GO:0005975	AT1G02460.1		Pectin lyase-like superfamily protein
Phvul.008G185200	Chr08:48847780-48849978	0I	12I	OK	0.887682	0.0684193	-3.69757	0.0770764	-1.89324	0.05305	0.284259	no	2197	PF01554	PTHR11206:SF38,PTHR11206	KOG1347			GO:0005524	AT2G46620.1		P-loop containing nucleoside triphosphate hydrolases superfamily protein
Phvul.009G071100	Chr09:11886295-11887649	0I	12I	NOTEST	0.150286	0.0116006	-3.69544	0.0771902	0	1	1	no	1353	PF00646					GO:0015238,GO:0015297,GO:0006855,GO:0055085,GO:0016020	AT1G58340.1	ZF14	MATE efflux family protein
Phvul.002G056800	Chr02:5810981-5811876	0I	12I	OK	2.73988	0.212103	-3.69127	0.0774132	-2.26647	0.0381	0.234291	no	894	PF00847					GO:0005515	AT5G43190.1		Galactose oxidase/kelch repeat superfamily protein
Phvul.001G155600	Chr01:41312235-41321672	0I	12I	OK	4.69435	0.363477	-3.69099	0.0774286	-2.81238	0.00485	0.0639108	no	9436						GO:0003700,GO:0006355	AT4G16750.1		Integrase-type DNA-binding superfamily protein
Phvul.007G275900	Chr07:51351495-51352176	0I	12I	OK	0.719319	0.0557868	-3.68864	0.077555	-1.39866	0.2023	0.570664	no	680	PF00045						AT1G03055.1
Phvul.004G064700	Chr04:8994760-8997674	0I	12I	NOTEST	0.0786104	0.00615891	-3.67397	0.0783473	0	1	1	no	2913	PF03195
Phvul.006G141100	Chr06:25549123-25550984	0I	12I	OK	5.36586	0.421093	-3.6716	0.0784763	-3.25127	0.0131	0.122558	no	1860	PF06624	PTHR15601	KOG3491				AT3G02550.1	LBD41	LOB domain-containing protein 41
Phvul.008G093800	Chr08:9624880-9625737	0I	12I	NOTEST	0.307115	0.0242938	-3.66012	0.0791033	0	1	1	no	856							AT1G27330.1		Ribosome associated membrane protein RAMP4
Phvul.008G279500	Chr08:58636726-58638886	0I	12I	NOTEST	0.503302	0.0401164	-3.64916	0.0797064	0	1	1	no	2159	PF05627
Phvul.007G111900	Chr07:14414245-14420229	0I	12I	OK	0.500802	0.0400467	-3.64448	0.0799651	-1.86004	0.0368	0.229526	no	5983							AT5G55850.3	NOI	RPM1-interacting protein 4 (RIN4) family protein
Phvul.011G212900	Chr11:49735661-49738596	0I	12I	OK	3.93991	0.315566	-3.64215	0.0800947	-2.84996	0.00555	0.0698858	no	2934		PTHR10593	KOG2462				AT1G12380.1
Phvul.002G211900	Chr02:37250788-37251415	0I	12I	NOTEST	0.390563	0.031436	-3.63506	0.0804889	0	1	1	no	626							AT3G57670.1	NTT,WIP2	C2H2-type zinc finger family protein
Phvul.007G108200	Chr07:13325103-13326837	0I	12I	OK	2.02558	0.163526	-3.63075	0.0807305	-2.19139	0.17365	0.530815	no	1733	PF04852						AT5G09520.1		hydroxyproline-rich glycoprotein family protein
Phvul.004G101000	Chr04:29767069-29769490	0I	12I	NOTEST	0.444897	0.0361375	-3.6219	0.0812267	0	1	1	no	2420	PF01535	PTHR24015,PTHR24015:SF105					AT1G07090.1	LSH6	Protein of unknown function (DUF640)
Phvul.005G085500	Chr05:20996538-20996910	0I	12I	OK	15.3146	1.25771	-3.60604	0.0821249	-4.10161	0.01855	0.152168	no	371							AT3G49142.1		Tetratricopeptide repeat (TPR)-like superfamily protein
Phvul.006G157100	Chr06:27011029-27012820	0I	12I	OK	54.5753	4.48512	-3.60503	0.0821822	-9.85769	0.0169	0.143645	no	1790	PF00097						AT3G15534.1
Phvul.006G221900	Chr06:31955268-31957185	0I	12I	NOTEST	0.188825	0.0155855	-3.59878	0.0825394	0	1	1	no	1916	PF01535	PTHR24015					AT3G20395.1		RING/U-box superfamily protein
Phvul.009G134400	Chr09:19812486-19814064	0I	12I	NOTEST	0.23441	0.0194247	-3.59307	0.0828663	0	1	1	no	1577	PF01535	PTHR24015					AT1G14470.1		Pentatricopeptide repeat (PPR) superfamily protein
Phvul.009G156600	Chr09:22740301-22741480	0I	12I	OK	3.26828	0.27264	-3.58346	0.08342	-2.94771	0.00445	0.0602561	no	1178	PF04564	PTHR22849					AT3G21470.1		Pentatricopeptide repeat (PPR-like) superfamily protein
Phvul.002G014900	Chr02:1674721-1677729	0I	12I	OK	1.49008	0.124464	-3.58159	0.0835284	-1.93461	0.1638	0.516236	no	3007						GO:0004842,GO:0016567,GO:0000151	AT3G52450.1	PUB22	plant U-box 22
Phvul.008G072900	Chr08:6789302-6791738	0I	12I	NOTEST	0.357952	0.0299124	-3.58095	0.0835654	0	1	1	no	2435	PF01535	PTHR24015,PTHR24015:SF95					AT4G37300.1	MEE59	maternal effect embryo arrest 59
Phvul.002G105800	Chr02:21312951-21315712	0I	12I	OK	2.13895	0.179484	-3.57497	0.0839122	-2.34514	0.035	0.222923	no	2760	PF00097	PTHR14155,PTHR14155:SF2					AT3G61170.1		Tetratricopeptide repeat (TPR)-like superfamily protein
Phvul.001G100800	Chr01:23256742-23256961	0I	12I	OK	61.3877	5.16699	-3.57055	0.0841698	-12.0308	0.0085	0.0924893	no	218							AT3G51325.1		RING/U-box superfamily protein
Phvul.011G193300	Chr11:46981719-46983546	0I	12I	OK	1.66964	0.141193	-3.5638	0.0845649	-2.47839	0.00995	0.10261	no	1826	PF00069,PF01657	PTHR24420:SF430,PTHR24420
Phvul.007G176400	Chr07:41213994-41228031	0I	12I	NOTEST	0.312544	0.0265555	-3.55698	0.0849656	0	1	1	no	14036						GO:0004672,GO:0005524,GO:0006468	AT4G23180.1	CRK10,RLK4	cysteine-rich RLK (RECEPTOR-like protein kinase) 10
Phvul.009G217500	Chr09:32312661-32316149	0I	12I	OK	0.893618	0.0770087	-3.53656	0.0861763	-2.00141	0.03205	0.211423	no	3487	PF00324	PTHR11785,PTHR11785:SF53	KOG1286
Phvul.008G282200	Chr08:58819928-58821043	0I	12I	OK	3.53716	0.306494	-3.52866	0.0866497	-2.77261	0.04405	0.2551	no	1114		PTHR22814,PTHR22814:SF5				GO:0006810,GO:0055085,GO:0016020,GO:0015171,GO:0003333	AT4G21120.1	AAT1,CAT1	amino acid transporter 1
Phvul.003G189500	Chr03:40170836-40173147	0I	12I	NOTEST	0.120356	0.0104325	-3.52815	0.0866803	0	1	1	no	2310	PF00657	PTHR22835,PTHR22835:SF39					AT4G05030.1		Copper transport protein family
Phvul.006G192700	Chr06:29999537-30000196	0I	12I	OK	8.29959	0.719911	-3.52715	0.0867405	-3.36987	0.0448	0.257707	no	658	PF12609					GO:0016788,GO:0006629	AT1G74460.1		GDSL-like Lipase/Acylhydrolase superfamily protein
Phvul.010G157000	Chr10:42545182-42547642	0I	12I	NOTEST	0.340089	0.0295945	-3.52251	0.0870199	0	1	1	no	2459	PF01535	PTHR24015,PTHR24015:SF149					AT4G10270.1		Wound-responsive family protein
Phvul.001G033700	Chr01:3256676-3258268	0I	12I	OK	14.0433	1.2244	-3.51974	0.0871875	-2.67894	0.05035	0.275914	no	1591	PF10258	PTHR13135					AT3G15930.1		Pentatricopeptide repeat (PPR) superfamily protein
Phvul.011G121200	Chr11:21235140-21237444	0I	12I	OK	1.41537	0.123959	-3.51324	0.0875806	-2.32659	0.00915	0.0971111	no	2303							AT3G20430.1
Phvul.002G074000	Chr02:10630867-10632926	0I	12I	NOTEST	0.11435	0.0100558	-3.50736	0.0879388	0	1	1	no	2058	PF03005	PTHR13533,PTHR13533:SF3
Phvul.002G313100	Chr02:47404999-47405968	0I	12I	NOTEST	0.396235	0.0348444	-3.50736	0.0879387	0	1	1	no	968							AT1G70230.1	TBL27	TRICHOME BIREFRINGENCE-LIKE 27
Phvul.009G172400	Chr09:25122762-25124078	0I	12I	OK	3.11795	0.274918	-3.50353	0.0881727	-2.20902	0.04405	0.2551	no	1315	PF08711	PTHR22908,PTHR22908:SF11					AT3G16070.1
Phvul.009G069900	Chr09:11771966-11772754	0I	12I	NOTEST	0.504357	0.0446652	-3.49722	0.0885587	0	1	1	no	787	PF02704					GO:0003677,GO:0006351,GO:0005634,GO:0030528	AT1G32130.1	ATIWS1,IWS1	Transcription elongation factor (TFIIS) family protein
Phvul.007G011300	Chr07:789288-790027	0I	12I	NOTEST	0.419536	0.0374312	-3.48648	0.0892205	0	1	1	no	738		PTHR26374,PTHR26374:SF459					AT5G59845.1		Gibberellin-regulated family protein
Phvul.006G135000	Chr06:24951246-24953223	0I	12I	NOTEST	0.0841795	0.00752935	-3.48287	0.089444	0	1	1	no	1976	PF01535	PTHR24015					AT2G37430.1		C2H2 and C2HC zinc fingers superfamily protein
Phvul.010G141200	Chr10:41287835-41289755	0I	12I	OK	5.59017	0.501781	-3.47776	0.0897613	-2.70608	0.00415	0.0574951	no	1919	PF06888	PTHR20889	KOG3120				AT4G02750.1		Tetratricopeptide repeat (TPR)-like superfamily protein
Phvul.007G172300	Chr07:40528757-40530675	0I	12I	NOTEST	0.376048	0.0340929	-3.46337	0.090661	0	1	1	no	1917	PF01734	PTHR10470	KOG0513			GO:0016791	AT1G17710.1		Pyridoxal phosphate phosphatase-related protein
Phvul.004G085700	Chr04:17534817-17538934	0I	12I	NOTEST	0.169241	0.0153527	-3.46251	0.090715	0	1	1	no	4116	PF01554	PTHR11206:SF38,PTHR11206	KOG1347			GO:0006629	AT3G63200.1	PLA IIIB,PLP9	PATATIN-like protein 9
Phvul.011G184600	Chr11:46147094-46149400	0I	12I	OK	1.35561	0.123089	-3.46117	0.0907997	-2.23027	0.01635	0.140785	no	2305	PF00201	PTHR11926,PTHR11926:SF15	KOG1192	2.4.1.-		GO:0015238,GO:0015297,GO:0006855,GO:0055085,GO:0016020	AT1G71870.1		MATE efflux family protein
Phvul.005G148600	Chr05:37617396-37619615	0I	12I	OK	1.18943	0.108062	-3.46033	0.0908519	-1.94672	0.04395	0.254764	no	2218		PTHR10593	KOG2462		K13691	GO:0016758,GO:0008152	AT2G43820.1	ATSAGT1,GT,SAGT1,SGT1,UGT74F2	UDP-glucosyltransferase 74F2
Phvul.006G047300	Chr06:16091295-16095072	0I	12I	NOTEST	0.0934957	0.00852866	-3.45451	0.0912198	0	1	1	no	3776	PF03106						AT3G57670.1	NTT,WIP2	C2H2-type zinc finger family protein
Phvul.006G185300	Chr06:29424106-29429095	0I	12I	NOTEST	0.0542146	0.00494545	-3.45451	0.0912199	0	1	1	no	4988	PF00305	PTHR11771,PTHR11771:SF2				GO:0003700,GO:0043565,GO:0006355	AT4G04450.1	AtWRKY42,WRKY42	WRKY family transcription factor
Phvul.002G285000	Chr02:44850978-44853798	0I	12I	NOTEST	0.288322	0.0263842	-3.44994	0.0915095	0	1	1	no	2819	PF00106	PTHR24322,PTHR24322:SF34	KOG1205			GO:0016702,GO:0046872,GO:0055114	AT1G17420.1	LOX3	lipoxygenase 3
Phvul.009G242800	Chr09:35613937-35616600	0I	12I	OK	1.01571	0.0929591	-3.44975	0.0915213	-1.89183	0.0372	0.231062	no	2662						GO:0016491,GO:0008152	AT5G50600.1	ATHSD1,HSD1	hydroxysteroid dehydrogenase 1
Phvul.001G191600	Chr01:45742814-45746601	0I	12I	NOTEST	0.142032	0.0130213	-3.44727	0.0916786	0	1	1	no	3786	PF08244,PF00251		KOG0228	3.2.1.26			AT4G20050.1	QRT3	Pectin lyase-like superfamily protein
Phvul.001G185700	Chr01:45061213-45062149	0I	12I	NOTEST	0.276872	0.0256841	-3.43027	0.0927652	0	1	1	no	935					K01193		AT2G36190.1	AtcwINV4,cwINV4	cell wall invertase 4
Phvul.007G131600	Chr07:32075097-32078699	0I	12I	OK	0.637835	0.0593727	-3.42531	0.0930847	-2.11312	0.0125	0.118997	no	3601	PF01535	PTHR24015,PTHR24015:SF102					AT3G10020.1
Phvul.002G028500	Chr02:2986299-2988230	0I	12I	OK	1.26065	0.117469	-3.42382	0.0931813	-1.87095	0.0374	0.231865	no	1930	PF00083	PTHR24063,PTHR24063:SF85	KOG0254				AT1G25360.1		Pentatricopeptide repeat (PPR) superfamily protein
Phvul.011G144200	Chr11:36865597-36870966	0I	12I	OK	1.55095	0.14477	-3.42131	0.0933428	-2.1745	0.0183	0.150837	no	5368	PF01397,PF03936					GO:0022857,GO:0055085,GO:0016021	AT4G36670.1		Major facilitator superfamily protein
Phvul.008G193200	Chr08:49990653-49991150	0I	12I	OK	8.95565	0.839474	-3.41524	0.0937368	-3.56158	0.00975	0.101265	no	496						GO:0010333,GO:0016829,GO:0008152,GO:0000287	AT5G23960.2	ATTPS21,TPS21	terpene synthase 21
Phvul.008G287600	Chr08:59192703-59194586	0I	12I	NOTEST	0.19002	0.0179607	-3.40324	0.0945201	0	1	1	no	1882	PF02115	PTHR10980,PTHR10980:SF2	KOG3205				AT1G06475.1
Phvul.001G127300	Chr01:35969997-35971616	0I	12I	OK	0.566727	0.0538309	-3.39615	0.0949856	-1.49387	0.1296	0.460822	no	1618	PF03171	PTHR10209,PTHR10209:SF55	KOG0143		K12462	GO:0005094,GO:0005737	AT3G07880.1	SCN1	Immunoglobulin E-set superfamily protein
Phvul.003G035700	Chr03:3588968-3589711	0I	12I	OK	3.98859	0.379852	-3.39237	0.0952347	-2.71474	0.01065	0.107214	no	742						GO:0016491,GO:0016706,GO:0055114	AT1G52800.1		2-oxoglutarate (2OG) and Fe(II)-dependent oxygenase superfamily protein
Phvul.001G077600	Chr01:11499143-11500586	0I	12I	OK	1.5152	0.144602	-3.38935	0.0954343	-2.09326	0.0276	0.193494	no	1442	PF05055						AT1G25425.1	CLE43	CLAVATA3/ESR-RELATED 43
Phvul.007G213800	Chr07:45269286-45270492	0I	12I	OK	3.5245	0.338923	-3.37839	0.096162	-2.56916	0.0056	0.0703416	no	1205							AT3G49070.1		Protein of unknown function (DUF677)
Phvul.004G021500	Chr04:2212108-2215515	0I	12I	NOTEST	0.133682	0.0128875	-3.37476	0.0964042	0	1	1	no	3406	PF00067	PTHR24298:SF44,PTHR24298	KOG0156				AT2G47360.1
Phvul.002G234000	Chr02:39997317-39998372	0I	12I	NOTEST	0.262719	0.0253537	-3.37325	0.096505	0	1	1	no	1054	PF04535	PTHR11615:SF64,PTHR11615				GO:0005506,GO:0009055,GO:0016705,GO:0020037,GO:0055114	AT4G31940.1	CYP82C4	cytochrome P450, family 82, subfamily C, polypeptide 4
Phvul.005G144800	Chr05:37330429-37336201	0I	12I	OK	1.35056	0.130799	-3.36813	0.096848	-2.02864	0.0238	0.177376	no	5771	PF01237	PTHR10972,PTHR10972:SF8	KOG2209				AT1G03700.1		Uncharacterised protein family (UPF0497)
Phvul.004G127800	Chr04:40350979-40353502	0I	12I	NOTEST	0.160468	0.0155676	-3.36566	0.0970137	0	1	1	no	2522	PF01535	PTHR24015					AT5G59420.1	ORP3C	OSBP(oxysterol binding protein)-related protein 3C
Phvul.001G106300	Chr01:27052944-27054421	0I	12I	OK	5.52218	0.535959	-3.36504	0.0970557	-2.82305	0.0046	0.0616554	no	1476							AT5G66520.1		Tetratricopeptide repeat (TPR)-like superfamily protein
Phvul.010G150300	Chr10:42023859-42025884	0I	12I	OK	1.96906	0.191329	-3.36338	0.0971677	-2.22929	0.029	0.1993	no	2024
Phvul.002G264900	Chr02:43063166-43065707	0I	12I	NOTEST	0.176286	0.0171418	-3.36233	0.0972386	0	1	1	no	2540	PF01535	PTHR24015,PTHR24015:SF148					AT4G13270.1		Late embryogenesis abundant (LEA) hydroxyproline-rich glycoprotein family
Phvul.005G180700	Chr05:40258851-40263114	0I	12I	NOTEST	0.0461374	0.00449399	-3.35987	0.0974045	0	1	1	no	4262	PF00702,PF00690,PF00122	PTHR24093:SF61,PTHR24093	KOG0205	3.6.3.6			AT4G39530.1		Tetratricopeptide repeat (TPR)-like superfamily protein
Phvul.006G203000	Chr06:30699692-30700423	0I	12I	OK	1.79076	0.177026	-3.33854	0.0988552	-2.14388	0.04015	0.241542	no	730					K01535	GO:0000166,GO:0046872,GO:0003824,GO:0008152,GO:0016020,GO:0015662,GO:0006812,GO:0006754	AT1G80660.1	AHA9,HA9	H(+)-ATPase 9
Phvul.008G079600	Chr08:7642020-7644150	0I	12I	OK	0.840793	0.0831827	-3.3374	0.0989336	-1.79985	0.0412	0.245075	no	2129	PF01535	PTHR24015:SF175,PTHR24015					AT4G38080.1		hydroxyproline-rich glycoprotein family protein
Phvul.002G268100	Chr02:43334667-43335525	0I	12I	OK	1.12644	0.11212	-3.32865	0.0995348	-1.98207	0.0624	0.311428	no	857							AT1G56690.1		Pentatricopeptide repeat (PPR) superfamily protein
Phvul.006G201000	Chr06:30544056-30545880	0I	12I	NOTEST	0.165456	0.016479	-3.32775	0.0995975	0	1	1	no	1823	PF01535	PTHR24015,PTHR24015:SF182
Phvul.002G300800	Chr02:46306662-46309653	0I	12I	OK	1.11559	0.111172	-3.32694	0.0996531	-1.8527	0.0348	0.222174	no	2990	PF01619	PTHR13914	KOG0186	1.5.99.8			AT4G31070.1		Tetratricopeptide repeat (TPR)-like superfamily protein
Phvul.007G070500	Chr07:6357414-6359458	0I	12I	NOTEST	0.433644	0.0434538	-3.31896	0.100206	0	1	1	no	2043	PF00241	PTHR11913	KOG1735		K00318	GO:0004657,GO:0006537,GO:0006562,GO:0055114	AT5G38710.1		Methylenetetrahydrofolate reductase family protein
Phvul.009G249200	Chr09:36223912-36225076	0I	12I	NOTEST	0.138627	0.0138913	-3.31896	0.100206	0	1	1	no	1163	PF08392,PF08541				K05765	GO:0003779,GO:0005622	AT4G25590.1	ADF7	actin depolymerizing factor 7
Phvul.001G040500	Chr01:4124712-4127130	0I	12I	NOTEST	0.0713243	0.00721633	-3.30506	0.101176	0	1	1	no	2417	PF00069,PF00139	PTHR24420:SF438,PTHR24420	KOG1187			GO:0016746,GO:0009058,GO:0016747,GO:0006633,GO:0016020,GO:0008610	AT5G49070.1	KCS21	3-ketoacyl-CoA synthase 21
Phvul.009G181100	Chr09:26682678-26684267	0I	12I	OK	5.63651	0.570664	-3.30409	0.101244	-2.72861	0.00445	0.0602561	no	1588						GO:0004672,GO:0005524,GO:0006468,GO:0005488	AT5G10530.1		Concanavalin A-like lectin protein kinase family protein
Phvul.002G073000	Chr02:10491216-10495199	0I	12I	OK	2.23559	0.226848	-3.30086	0.101471	-2.44816	0.00785	0.087738	no	3982	PF00892						AT1G60010.1
Phvul.011G157100	Chr11:41395111-41397006	0I	12I	OK	2.78712	0.285066	-3.28941	0.10228	-2.15561	0.01785	0.148613	no	1894	PF08744					GO:0016020	AT5G40210.1		nodulin MtN21 /EamA-like transporter family protein
Phvul.002G033200	Chr02:3348727-3353321	0I	12I	NOTEST	0.139519	0.0142923	-3.28716	0.10244	0	1	1	no	4593	PF05368	PTHR10366,PTHR10366:SF62
Phvul.007G135500	Chr07:33402153-33403000	0I	12I	NOTEST	0.36326	0.0372125	-3.28714	0.10244	0	1	1	no	846	PF02298					GO:0016491,GO:0008152,GO:0003854,GO:0016616,GO:0006694,GO:0055114,GO:0003824,GO:0050662,GO:0044237	AT1G75280.1		NmrA-like negative transcriptional regulator family protein
Phvul.002G309900	Chr02:47146965-47148339	0I	12I	OK	0.731094	0.0749366	-3.28631	0.102499	-1.57309	0.0915	0.383577	no	1373	PF01535	PTHR24015,PTHR24015:SF76				GO:0005507,GO:0009055	AT5G07475.1		Cupredoxin superfamily protein
Phvul.001G230000	Chr01:49134776-49137975	0I	12I	OK	0.86074	0.0882408	-3.28606	0.102517	-2.1837	0.0109	0.108848	no	3198	PF00332,PF07983	PTHR16631:SF1,PTHR16631					AT1G77170.1		Tetratricopeptide repeat (TPR)-like superfamily protein
Phvul.009G155900	Chr09:22661862-22663611	0I	12I	NOTEST	0.0837315	0.00863891	-3.27685	0.103174	0	1	1	no	1748	PF01535	PTHR24015				GO:0004553,GO:0005975	AT1G66250.1		O-Glycosyl hydrolases family 17 protein
Phvul.001G089700	Chr01:16607874-16610151	0I	12I	OK	0.618636	0.0640571	-3.27166	0.103546	-1.65324	0.05765	0.298041	no	2276	PF02458						AT2G21090.1		Pentatricopeptide repeat (PPR-like) superfamily protein
Phvul.005G126200	Chr05:35018633-35020410	0I	12I	OK	5.82859	0.604842	-3.26852	0.103772	-2.75148	0.04455	0.256771	no	1776	PF02238					GO:0016747	AT5G41040.1		HXXXD-type acyl-transferase family protein
Phvul.007G265700	Chr07:50337817-50338957	0I	12I	OK	2.23767	0.232715	-3.26536	0.103999	-2.5889	0.00845	0.0921419	no	1139						GO:0004129,GO:0009055,GO:0005746	AT4G21105.1		cytochrome-c oxidases;electron carriers
[truncated: 25,192 more rows]
