# Supplementary material for: Genome-Wide Profiling of Histone Modifications (H3K9me2 and H4K12ac) and Gene Expression in Rust (Uromyces appendiculatus) Inoculated Common Bean (Phaseolus vulgaris L.)
Source: PLoS One. 2015 Jul 13;10(7):e0132176. doi: 10.1371/journal.pone.0132176 (PMC4500563; doi:10.1371/journal.pone.0132176)
Supplement: S3 Table — (XLSX) [file pone.0132176.s003.xlsx]

## Sheet: Table S3
S3 Table. Comprehensive list of transcription factors (TFs) identified in bean rust interaction
Gene ID	Log 2FC	Column1	Column2	Description
	12Ivs0I	84Ivs0I	84Ivs12I
Phvul.007G044200	4.13	0.5	-3.63	LOB domain-containing protein 38; Arginine decarboxylase 2
Phvul.011G023700	1.48	-2.02	-3.5	Hexokinase-like 1; Cycling DOF factor 1
Phvul.002G012200	1.67	-1.64	-3.3	LOB domain-containing protein 38
Phvul.002G012200	1.67	-1.64	-3.3	LOB domain-containing protein 38; Ankyrin repeat family protein/BTB/poZ domain-containing protein
Phvul.009G231600	2.92	-0.36	-3.28	Basic helix-loop-helix (bHLH) DNA-binding superfamily protein; CLP protease proteolytic subunit 3
Phvul.003G111800	2.58	-0.57	-3.15	AP2/B3 transcription factor family protein; Atypical CYS HIS rich thioredoxin
Phvul.003G045600	4.04	0.91	-3.14	NAC-like, activated by AP3/PI; Aluminium activated malate transporter family protein
Phvul.008G148100	-0.08	-3.22	-3.14	F-box and associated interaction domains-containing protein; AP2/B3 transcription factor family protein
Phvul.001G100200	2.09	-1.02	-3.11	NAC domain containing protein 47; Basal transcription factor complex subunit-related
Phvul.001G025200	1.21	-1.84	-3.05	Myb domain protein 73; Arginine methyltransferase 11
Phvul.009G056800	2.38	-0.64	-3.02	C2H2-like zinc finger protein; Carbon/nitrogen insensitive 1
Phvul.010G062500	-0.53	-3.52	-2.99	WRKY DNA-binding protein 33; Chloroplastic NIFS-like cysteine desulfurase
Phvul.003G015900	1.68	-1.25	-2.93	Lectin protein kinase family protein; C2H2-like zinc finger protein
Phvul.006G196900	4.26	1.37	-2.9	Basic pathogenesis-related protein 1; ABI-1-like 1
Phvul.005G181800	1.09	-1.7	-2.78	WRKY DNA-binding protein 40; Auxin response factor 19
Phvul.007G257100	1.53	-1.22	-2.75	Basic helix-loop-helix (bHLH) DNA-binding superfamily protein; ChaC-like family protein
Phvul.009G068000	1.04	-1.7	-2.75	Myb domain protein 70; AUX/IAA transcriptional regulator family protein
Phvul.005G069500	0.43	-2.29	-2.72	Arabidopsis NAC domain containing protein 87
Phvul.008G081800	3.15	0.44	-2.72	WRKY DNA-binding protein 70; Ascorbate peroxidase 4
Phvul.005G055400	2.24	-0.41	-2.65	NAC domain containing protein 1; Cryptochrome 3
Phvul.002G263900	-0.67	-3.27	-2.6	Cytochrome P450, family 71, subfamily B, polypeptide 34; Basic pathogenesis-related protein 1
Phvul.002G017600	-0.1	-2.69	-2.59	Basic helix-loop-helix (bHLH) DNA-binding superfamily protein; Chitin elicitor receptor kinase 1
Phvul.011G020600	1.44	-1.14	-2.57	GRAS family transcription factor; Beta-fructofuranosidase 5
Phvul.005G097800	0.18	-2.37	-2.55	Basic-leucine zipper (bZIP) transcription factor family protein; Cyclin B3;1
Phvul.005G097800	0.18	-2.37	-2.55	Basic leucine zipper (bZIP) transcription factor family protein; Cyclin b3;1
Phvul.008G202500	-1.28	-3.82	-2.54	Heat shock transcription factor B4; T-complex protein 1 alpha subunit
Phvul.008G251300	1.22	-1.31	-2.53	WRKY DNA-binding protein 33; Cation/hydrogen exchanger 28
Phvul.010G079200	-0.89	-3.41	-2.52	Plant-specific transcription factor YABBY family protein; BRI1-associated receptor kinase
Phvul.004G080100	1.04	-1.46	-2.5	AP2/B3-like transcriptional factor family protein
Phvul.008G038000	0.68	-1.82	-2.5	myb domain protein 16; Cell wall invertase 4
Phvul.003G240200	0.73	-1.75	-2.49	Exostosin family protein; Myb domain protein 73; Arabinogalactan protein 14
Phvul.003G240900	0.81	-1.66	-2.47	WRKY DNA-binding protein 15; AT hook motif DNA-binding family protein
Phvul.007G273400	1.01	-1.44	-2.45	myb domain protein 15; BED zinc finger;HAT family dimerisation domain
Phvul.006G183100	1.23	-1.21	-2.44	Erf domain protein 9; Arginine-tRNA protein transferase 1
Phvul.002G237600	0.44	-1.94	-2.38	Basic leucine zipper 44; AGAMOUS-like 24
Phvul.007G099800	0.88	-1.5	-2.38	C2H2-like zinc finger protein; CRS1/YhbY (CRM) domain-containing protein
Phvul.003G028000	2.93	0.56	-2.37	Myb-like transcription factor family protein; Binding;RNA binding
Phvul.004G073000	0.55	-1.78	-2.32	Ankyrin repeat family protein; SET domain-containing protein; DNAJ domain;Myb-like DNA-binding domain
Phvul.007G092300	1.94	-0.38	-2.32	IQ-domain 2; Cellulose synthase-like B3
Phvul.006G128700	-0.08	-2.37	-2.29	Plant self-incompatibility protein S1 family; ABA-inducible BHLH-type transcription factor
Phvul.001G088200	3.76	1.48	-2.28	WRKY DNA-binding protien 75; Beta carbonic anhydrase 5
Phvul.003G067500	1.28	-0.98	-2.26	Basic helix-loop-helix (bHLH) DNA-binding superfamily protein; Alternative NAD(P)H dehydrogenase 2
Phvul.011G070700	1.31	-0.9	-2.22	Pseudo-response regulator 3; Dof-type zinc finger DNA-binding family protein
Phvul.003G222900	1.34	-0.79	-2.13	Myb-like transcription factor family protein; Cytosolic invertase 2
Phvul.005G116000	1.57	-0.56	-2.13	WRKY family transcription factor; Carotenoid cleavage dioxygenase 1
Phvul.010G120000	0.07	-2.02	-2.1	Basic helix-loop-helix (bHLH) DNA-binding superfamily protein; Chaperone protein htpG family protein
Phvul.002G275000	-0.3	-2.36	-2.06	NAC (no apical meristem) domain transcriptional regulator superfamily protein; Antitermination NusB domain-containing protein
Phvul.003G284800	1.74	-0.3	-2.04	PLATZ transcription factor family protein; Cytokine-induced anti-apoptosis inhibitor 1, Fe-S biogenesis
Phvul.006G102200	2.27	0.3	-1.97	Pathogenesis-related 4; Basic pentacysteine 2
Phvul.009G137500	-0.68	-2.51	-1.83	WRKY family transcription factor
Phvul.002G289100	-0.73	-2.46	-1.73	Tubulin beta chain 2; Beta-xylosidase 1
Phvul.002G107800	-0.9	-2.6	-1.7	Pathogenesis-related thaumatin superfamily protein; ARM repeat superfamily protein
Phvul.011G001400	2.77	1.13	-1.63	Zinc finger (C3HC4-type RING finger) family protein; CLAVATA3/ESR-RELATED 20
Phvul.007G071700	2	0.45	-1.55	Pectinacetyl esterase family protein; Early nodulin-like protein 20
Phvul.006G154900	2.86	1.36	-1.5	REF4-related 1; DOF zinc finger protein 1
Phvul.010G056200	4.91	3.68	-1.24	Squamose promoter binding protein-like 8
Phvul.007G222300	-1.42	-2.63	-1.21	Growth regulating factor 3
Phvul.002G056300	2.21	2.08	-1.15	Homeobox-leucine zipper protein 4 (HB-4)/HD-ZIP protein
Phvul.002G256500	-1.16	-2.27	-1.12	Signal responsive 1
Phvul.009G135800	-2.2	-3.25	-1.05	Pathogenesis-related family protein; SNF2 domain-containing protein/helicase domain-containing protein/F-box family protein
Phvul.009G186600	3.03	2.04	-0.99	Cycling DOF factor 3
Phvul.009G047000	-1.23	-2.19	-0.96	Growth regulating factor 7
Phvul.003G291500	-1.24	-2.17	-0.93	GRAS family transcription factor family protein
Phvul.003G116200	-1.1	-2.02	-0.92	Basic helix-loop-helix (bHLH) DNA-binding superfamily protein; Photosynthetic electron transfer D
Phvul.010G111900	-1.46	-2.37	-0.91	WRKY family transcription factor
Phvul.006G183900	2.35	1.66	-0.69	Squamosa promoter binding protein-like 3
Phvul.009G121700	-1.62	-2.31	-0.69	C2H2-like zinc finger protein
Phvul.005G104600	-1.55	-2.18	-0.64	Expansin B3
Phvul.006G034900	-2.78	-3.41	-0.63	TCP-1/cpn60 chaperonin family protein
Phvul.004G079900	-2.01	-2.3	-0.3	TCP-1/cpn60 chaperonin family protein
Phvul.005G181400	-2.84	-2.96	-0.12	Basic helix-loop-helix (bHLH) DNA-binding superfamily protein
Phvul.011G050600	-2.92	-2.94	-0.02	AP2/B3-like transcriptional factor family protein
Phvul.010G141400	1.99	2	0.02	DOF zinc finger protein 1
Phvul.007G174800	4.06	4.11	0.05	Heat shock transcription factor A6B
Phvul.009G039000	-2.12	-1.9	0.22	NAC transcription factor-like 9
Phvul.008G192300	3.1	3.46	0.35	Pathogenesis-related thaumatin superfamily protein
Phvul.009G089000	-2.16	-1.81	0.35	C2H2 and C2HC zinc fingers superfamily protein; Regulatory particle triple-A ATPase 6A
Phvul.002G088400	-2.81	-2.41	0.4	Basic helix-loop-helix (bHLH) DNA-binding superfamily protein; Transferases;sulfuric ester hydrolases;catalytics;transferases
Phvul.003G021000	2.02	2.64	0.62	Jasmonate-zim-domain protein 3
Phvul.011G077500	-2.16	-1.43	0.73	Nuclear factor Y, subunit C10
Phvul.007G226200	1.27	2.09	0.83	PLATZ transcription factor family protein
Phvul.011G155700	2.24	3.18	0.94	Light-harvesting chlorophyll B-binding protein 3
Phvul.009G190200	1.26	2.26	1.01	Homeobox 1
Phvul.001G154700	3.85	4.98	1.13	Heat shock transcription factor A6B
Phvul.003G080300	0.6	2	1.4	BES1-interacting Myc-like protein 2
Phvul.001G141000	-2.63	-1.17	1.46	Squamosa promoter binding protein-like 9
Phvul.004G163300	-3.38	-1.92	1.46	Heat shock transcription factor C1
Phvul.005G130300	0.77	2.29	1.52	C2H2-type zinc finger family protein; Acetyl-CoA synthetase
Phvul.007G061800	-6.17	-4.57	1.6	Heat shock transcription factor A6B
Phvul.008G102300	-2.11	-0.45	1.66	Myb-like HTH transcriptional regulator family protein; Casein kinase 1-like protein 2
Phvul.003G190400	1.01	2.69	1.69	Myb domain protein 94; Ubiquitin-specific protease 17
Phvul.007G114200	1.86	3.56	1.7	Peroxidase superfamily protein; BES1/BZR1 homolog 2
Phvul.001G143800	1.2	2.93	1.73	Aha1 domain-containing protein; ARIA-interacting double AP2 domain protein
Phvul.003G137100	-2	-0.22	1.79	GATA type zinc finger transcription factor family proteinASYMMETRIC LEAVES 2-like 1
Phvul.002G078600	0.5	2.36	1.86	Myb-like tanscription factor family protein; Auxin response factor 6
Phvul.006G139400	-3.5	-1.61	1.88	Nuclear factor Y, subunit B3; Neurochondrin family protein
Phvul.006G139400	-3.5	-1.61	1.88	Nuclear factor Y, subunit B3; Neurochondrin family protein
Phvul.002G099600	-0.5	1.51	2	SBP (S-ribonuclease binding protein) family protein; APR-like 4
Phvul.009G188200	0.07	2.08	2.01	Basic helix-loop-helix (bHLH) DNA-binding superfamily protein; 3-ketoacyl-CoA synthase 1
Phvul.003G027600	0.33	2.38	2.05	Protein kinase superfamily protein; Cytokinin-responsive gata factor 1
Phvul.007G095000	-2.72	-0.67	2.05	Auxin response factor 16; Chlorophyll A-B binding family protein
Phvul.010G038800	-0.07	1.97	2.05	Alkenal reductase; C2H2 and C2HC zinc fingers superfamily protein
Phvul.011G042600	-1.78	0.27	2.05	Basic leucine zipper 44; Arginosuccinate synthase family
Phvul.002G219800	1.28	0.8	2.08	Plant U-box 8; ARF GTPase-activating protein
Phvul.007G213900	-0.24	1.91	2.15	SET domain-containing protein; E2F transcription factor 3
Phvul.009G155500	-3.77	-1.62	2.16	Nuclear factor Y, subunit B7; IQ calmodulin-binding motif family protein
Phvul.005G101900	0.32	2.49	2.17	Squamosa promoter binding protein-like 4; Aspartate kinase family protein
Phvul.010G040500	-2.56	-0.37	2.19	Fatty acid hydroxylase superfamily; E2F/DP family winged-helix DNA-binding domain
Phvul.001G224600	-2.87	-0.62	2.25	Basic helix-loop-helix (bHLH) DNA-binding superfamily protein; Acyl-CoA N-acyltransferase with RING/FYVE/PHD-type zinc finger domain
Phvul.003G164800	-0.18	2.08	2.26	Receptor-like protein kinase 1; bZIP transcription factor family protein
Phvul.002G140900	-2.35	-0.05	2.3	AIG2-like (avirulence induced gene) family protein; 51 kDa subunit of complex I
Phvul.001G028800	-2.57	-0.19	2.38	BSD domain-containing protein
Phvul.001G135500	-0.85	1.54	2.39	Remorin family protein; C2H2 zinc-finger protein SERRATE (SE)
Phvul.002G218300	-2.12	0.29	2.4	Aldolase-type TIM barrel family protein; BES1/B2R1 homolog 4
Phvul.011G211300	-1.25	1.15	2.4	Nuclear factor Y, subunit A1; Cytochrome P450, family 71, subfamily A, polypeptide 25
Phvul.010G043400	-0.64	1.81	2.44	Basic helix-loop-helix (bHLH) DNA-binding superfamily protein; ATPase, AAA-type, CDC48 protein
Phvul.001G124800	-1.34	1.11	2.45	S-adenosyl-L-methionine-dependent methyltransferases superfamily protein; Alfin-like 3
Phvul.010G079300	-1.93	0.52	2.45	myb domain protein 16; Beta-galactosidase 5
Phvul.008G103500	-0.5	2.12	2.62	SGNH hydrolase-type esterase superfamily protein; ARF-GAP domain 8
Phvul.008G144700	-2.82	-0.12	2.7	LOB domain-containing protein 25; Auxin-like 1 protein
Phvul.008G144700	-2.82	-0.12	2.7	LOB domain-containing protein 25; Auxin-like 1 protein
Phvul.006G029200	-0.85	1.95	2.8	Basic leucine zipper (bZIP) transcription factor family protein; Complex 1 family protein/LVR family protein
Phvul.011G134800	-0.68	2.13	2.81	Fatty acid reductase 1; Cupin family protein
Phvul.008G283100	-1.49	1.33	2.82	Nuclear factor Y, subunit A9; Chloroplast ribosomal protein S14
Phvul.005G049000	-0.99	1.87	2.87	Uncharacterized conserved protein (DUF 2358); Alcohol dehydrogenase transcription factor Myb/SANT-like family protein
Phvul.009G116600	-0.69	2.21	2.9	Basic chitinase; AIG2-like (avirulence induced gene) family protein
Phvul.008G287500	-2.83	0.13	2.95	ARF-GAP domain 15
Phvul.006G102300	-0.71	2.45	3.16	Pathogenesis-related 4; Acyl-CoA dehydrogenase-related
Phvul.001G056900	-1.94	1.6	3.55	Protein of unknown function (DUF581); C3HC zinc finger-like
Phvul.001G226500	-2.18	1.56	3.74	GATA transcription factor 16; Actin binding protein family
Phvul.010G083700	-2.16	1.6	3.76	BTB and TAZ domain protein 2
Phvul.002G062000	-0.7	3.08	3.78	Lactate/malate dehydrogenase family protein; Alfin-like 6
Phvul.008G134100	-2.52	1.77	4.29	2-oxoglutarate (2OG) and Fe(II)-dependent oxygenase superfamily protein; ARF GAP-like zinc finger-containing protein ZIGA4
Phvul.007G215800	-5.2	-0.35	4.85	Myb domain protein 12; Cobalt ion transmemebrane transporters
Phvul.009G078300	0.15	43.35	5.29	Heat shock transcription factor A2; BEL1-like homeodomain 8
Phvul.006G197100	-3.87	2.26	6.13	CAP (cysteine-rich secretory proteins, Antigen 5, and pathogenesis-related 1 protein) superfamily protein; AAR2 protein family
Phvul.006G197200	-7.58	2.21	9.78	CAP (cysteine-rich secretory proteins, Antigen 5, and pathogenesis-related 1 protein) superfamily protein; Jojoba acyl CoA reductase-related male sterility protein
Phvul.001G211700	N/A	4.32	N/A	myb domain protein 12; Cryptochrome 1
Phvul.002G092100	-5.46	N/A	N/A	Myb domain protein 7; Zinc ion binding;DNA binding
Phvul.002G202000	N/A	-3.34	N/A	WRKY DNA-binding protein 14
Phvul.006G195500	N/A	-5.76	N/A	Basic helix-loop-helix (bHLH) DNA-binding superfamily protein; Polyketide synthase, enoylreductase family protein
