# Supplementary material for: Genome-Wide Profiling of Histone Modifications (H3K9me2 and H4K12ac) and Gene Expression in Rust (Uromyces appendiculatus) Inoculated Common Bean (Phaseolus vulgaris L.)
Source: PLoS One. 2015 Jul 13;10(7):e0132176. doi: 10.1371/journal.pone.0132176 (PMC4500563; doi:10.1371/journal.pone.0132176)
Supplement: S4 Table — (A) List of significantly enriched detoxifying enzymes from RNA-Seq analysis (XLSX), (B) List of significantly enriched cytochrome p450 Genes from RNA-Seq analysis (XLSX), (C) List of significantly enriched-photosynthesis genes from RNA-Seq analysis (XLSX), (D) List of chitinase genes identified from RNA-Seq analysis. (XLSX) [file pone.0132176.s004.xlsx]

## Sheet: Table S4A
S4A Table. List of significantly enriched detoxifying enzymes from RNA-Seq analysis.
Gene ID	Description	log2FC
		12Ivs0I	84Ivs0I	84Ivs12I
Phvul.004G098000	Ascorbate peroxidase 1	0.9	-0.34	6.66
Phvul.010G073500	Ascorbate peroxidase 3	-0.52	-0.52	3.01
Phvul.009G261500	Over-expressor of cationic peroxidase 3	0.03	0	3.16
Phvul.001G001000	Catalase 2	2.91	-1.33	-4.24
Phvul.005G095400	Heavy metal transport/detoxification superfamily	3.66	3.56	-0.1
Phvul.008G113700	Glutathione S-transferase	1.92	0.47	-1.45

## Sheet: Table S4B
Table S4B. List of significantly enriched cytochrome p450 Genes from RNA-Seq analysis
Gene ID	Log2FC
	12Ivs0I	84Ivs0I	84Ivs12I
Phvul.010G039300	0.47	2.93	2.45
Phvul.008G059000	-1.8	2.12	3.92
Phvul.009G044600	-3.01	1.85	4.82
Phvul.009G021000	-0.24	2.49	2.74
Phvul.006G204400	-1.87	0.27	2.14
Phvul.004G021200	4.19	1.37	1.69
Phvul.004G006300	3.42	2.94	-0.47
Phvul.002G263700	2.06	0.03	-2.02
Phvul.005G095300	-0.27	1.41	1.69
Phvul.007G106300	2.16	3.44	1.28
Phvul.002G161900	3.06	3.26	0.19
Phvul.004G021400	0	2.92	2.91
Phvul.002G251200	0.46	2.47	2
Phvul.006G054500	2.91	2.01	-0.89
Phvul.004G159600	3.14	2.69	-0.44
Phvul.009G244200	-5.31	2.87	8.19

## Sheet: Table S4C
Table S4C. List of significantly enriched photosynthesis-related genes from RNA-Seq analysis.
Gene ID	Description	log2FC
		12Ivs0I	84Ivs0I	84Ivs12I
Phvul.008G269600	Chloroplast-targeted copper chaperone protein	-0.75	1.5	2.25
Phvul.010G067600	Chloroplast stem-loop binding protein of 41 KDa	-0.79	1.3	2.1
Phvul.008G283100	Chloroplast ribosomal protein	-1.49	1.32	2.81
Phvul.002G118300	Chloroplast signal recognition component (CRC)	-1.43	1.31	2.75
Phvul.007G002800	Chloroplast RNA binding protein	-1.07	1.2	2.28
Phvul.008G234200	Chloroplast sulfur E	-1.74	0.47	2.21
Phvul.004G129900	Maize chloroplast splicing factor CRS1	0.63	4.41	3.77
Phvul.005G098600	Tocophenol cyclase	-1.56	0.55	2.12
Phvul.007G095000	Chlorophyll A-B binding family protein	-2.72	-0.67	2.05
Phvul.009G056700	J-domain protein required for chloroplast accumulation response 1	2.5	2.15	-0.35
Phvul.008G280700	Chloroplast I-like domain 1	-3.02	0.99	4.01

## Sheet: Table S4D
Table S4D: List of chitinase genes from RNA-Seq analysis
Gene ID	Log2FC
	12Ivs0I	84Ivs0I	84Ivs12I
Phvul.011G167300	-3.42	1.92	5.34
Phvul.009G116700	4.1	1.53	-2.56
Phvul.009G116300	3.05	1.64	-1.4
Phvul.011G167000	3.24	2.27	-0.97
Phvul.007G077800	5.67	N/A	N/A
Phvul.009G116600	-0.68	2.21	2.9
Phvul.009G116500	-0.67	2.04	2.72
Phvul.004G101500	-0.26	2.07	2.33
Phvul.006G053500	0.41	2.51	2.09
Phvul.004G027700	-1.52	0.62	2.14
