# Supplementary material for: Genome-Wide Profiling of Histone Modifications (H3K9me2 and H4K12ac) and Gene Expression in Rust (Uromyces appendiculatus) Inoculated Common Bean (Phaseolus vulgaris L.)
Source: PLoS One. 2015 Jul 13;10(7):e0132176. doi: 10.1371/journal.pone.0132176 (PMC4500563; doi:10.1371/journal.pone.0132176)
Supplement: S5 Table — (XLSX) [file pone.0132176.s005.xlsx]

## Sheet: KEGG Pathway Genes
S5 Table. Comprehensive list of KEGG pathway genes identified in bean-rust interaction
Pathway	All Genes with Pathway Annotation (27019)	Pathway ID
Metabolic Pathways	704	ko01100
Biosynthesis of Secondary Metabolites	321	ko01110
Microbial Metabolism in Diverse Environments	117	ko01120
Ribosome	108	ko03010
Spliceosome	94	ko03040
Biosynthesis of Amino Acids	91	ko01230
RNA Transport	86	ko03013
Purine Metabolism	77	ko00230
Carbon Metabolism	75	ko01200
Oxidative Phospohorylation	71	ko00190
Pyrimidine Metabolism	66	ko00240
Huntington's Disease	63	ko05016
Protein Processing in Endoplasmic Reticulum	59	ko04141
Epstein-Barr Virus Infection	58	ko05169
Ribosome Biogenesis in Eukaryotes	54	ko03008
Cell Cycle	52	ko04110
Ubiquitin Mediated Proteolysis	50	ko04120
Cell Cycle - Yeast	50	ko04111
Alzheimer's Disease	49	ko05010
Parkinson's Disease	47	ko05012
mRNA Surveillance Pathway	41	ko03015
RNA Degradation	41	ko03018
Meiosis - Yeast	39	ko04113
Plant Hormone Signal Transduction	39	ko04075
Photosynthesis	36	ko00195
HTLV-I Infection	36	ko05166
Nucleotide Excision Repair	35	ko03420
Non-Alcoholic Fatty Liver Disease (NAFLD)	34	ko04932
Amino Sugar and Nucleotide SugarMetabolism	34	ko00520
Viral Carcinogenesis	34	ko05203
Proteasome	34	ko03050
Arginine and Proline Metabolism	33	ko00330
Starch and Sucrose Metabolism	31	ko00500
Endocytosis	30	ko04144
DNA Replication	30	ko03030
Peroxisome	30	ko04146
N-Glycan Biosynthesis	29	ko00510
Oocyte Meiosis	29	ko04114
Basal Transcription Factors	29	ko03022
Cysteine and Methionine Metabolism	29	ko00270
2-Oxocarboxylic Acid Metabolism	29	ko01210
Plant Pathogen Interaction	28	ko04626
Lysosome	28	ko04142
Glycolysis/Gluconeogenesis	27	ko00010
Fatty Acid Metabolism	27	ko01212
Pyruvate Metabolism	27	ko00620
Glycerophospholipid Metabolism	27	ko00564
Phagosome	26	ko04145
RNA Polymerase	26	ko03020
Porphyrin and Chlorophyll Metabolism	25	ko00860
Glycine, Serine and Threonine Metabolism	25	ko00260
Base Excision Repair	25	ko03410
Protein Export	25	ko03060
Terpenoid Backbone Biosynthesis	25	ko00900
Aminoacyl - tRNA Biosynthesis	24	ko00970
Alanine, Aspartate and Glutamate Metabolism	24	ko00250
Carbon Fixation in Photosynthetic Organisms	22	ko00710
Pathways in Cancer	22	ko05200
Progesterone-Mediated Oocyte Maturation	21	ko04914
Valine, Leucine and Isoleucine Degradation	20	ko00280
Mismatch Repair	20	ko03430
Herpes Simplex Infection	20	ko05168
Various Types of N-Glycan Biosynthesis	20	ko00513
Synaptic Vesicle Cycle	20	ko04721
Homologous Recombination	20	ko03440
Phenylalanine, Tyrosine and Tryptophan Biosynthesis	19	ko00400
AMPK Signaling Pathway	19	ko04152
Glyoxylate and Dicarboxylate Metabolism	19	ko00630
Vibrio Cholerae Infection	18	ko05110
Ctirate Cycle (TCA cycle)	18	ko00020
Circadian Rhythm - Plant	18	ko04712
SNARE Interactions in Vesicular Transport	17	ko04130
Phenylpropanoid Biosynthesis	17	ko00940
Fanconi Anemia Pathway	17	ko03460
Glutathione Metabolism	17	ko00480
Glycerolipid Metabolism	17	ko00561
Fructose and Mannose Metabolism	17	ko00051
PI3K-Akt Signaling Pathway	17	ko04151
Ubiquinone and Other Terpenoid-Quinone Biosynthesis	16	ko00130
Methane Metabolism	16	ko00680
Pentose Phosphate Pathway	16	ko00030
Steroid Biosynthesis	16	ko00100
Insulin Signaling Pathway	16	ko04910
Inositol Phosphate Metabolism	15	ko00562
Galactose Metabolism	15	ko00052
FoxO Signaling Pathway	15	ko04068
Carotenoid Biosynthesis	15	ko00906
Pantothenate and CoA Biosynthesis	15	ko00770
beta-Alanine Metabolism	15	ko00410
HIF-1 Signaling Pathway	14	ko04066
Alcoholism	14	ko05034
Phenylalanine Metabolism	14	ko00360
Fatty Acid Biosynthesis	14	ko00061
Tuberculosis	14	ko05152
Regulation of Actin Cytoskeleton	14	ko04810
Propanoate Metabolism	14	ko00640
Influenza A	13	ko05164
Ascorbate and Aldarate Metabolism	13	ko00053
alpha-Linolenic Acid Metabolism	13	ko00592
Cytosolic DNA-Sensing Pathway	13	ko04623
Epthelial Cell Signaling in Heliobacter Pylori Infection	13	ko05120
Phosphatidylinositol Signaling System	13	ko04070
Rheumatoid Arthritis	13	ko05323
Wnt Signaling Pathway	13	ko04310
Carbon Fixation Pathways in Prokaryotes	12	ko00720
Photosynthesis - Antenna Proteins	12	ko00196
Pentose and Glucuronate Interconversions	12	ko00040
Flovonoid Biosynthesis	12	ko00941
Sulfur Metabolism	12	ko00920
Drug Metabolism - Other Enzymes	12	ko00983
p53 Signaling Pathway	12	ko04115
Thyroid Hormone Signaling Pathway	12	ko04919
MicroRNAs in Cancer	11	ko05206
Tyrosine Metabolism	11	ko00350
Tryptophan Metabolism	11	ko00380
Biosynthesis of Unsaturated Fatty Acids	11	ko01040
Nitrogen Metabolism	11	ko00910
Glycosylphosphatidylinositol (GPI)-Anchor Biosynthesis	11	ko00563
Fatty Acid Degradation	11	ko00071
Cyanoamino Acid Metabolism	11	ko00460
Collecting DuctAcid Secretion	11	ko04966
Folate Biosynthesis	10	ko00790
Valine, Leucine and Isoleucine Biosynthesis	10	ko00290
Fc gamma R-Mediated Phagocytosis	10	ko04666
Dopaminergic Synapse	10	ko04728
Hepatitis B	10	ko05161
Cardiac Muscle Contraction	10	ko04260
Histidine Metabolism	10	ko00340
Two-Component System	9	ko02020
Tight Junction	9	ko04530
Legionellosis	9	ko05134
Regulation of Autophagy	9	ko04140
Lysine Biosynthesis	9	ko00300
One Carbon Pool by Folate	9	ko00670
Adrenergic Signaling in Cardiomyocytes	9	ko04261
Shigellosis	9	ko05131
Nicotinate and Nicotinamide Metbolism	9	ko00760
Selenocompound Metabolism	9	ko00450
Butanoate Metabolism	9	ko00650
Sulfur Relay System	9	ko04122
Proteoglycans in Cancer	9	ko05205
Pathogenic Escherichia coli Infection	8	ko05130
Non-Homologouse End-Joining	8	ko03450
Hepatitis C	8	ko05160
mTOR Signaling Pathway	8	ko04150
Prostate Cancer	8	ko05215
Sphingolipid Metabolism	8	ko00600
Neurotrophin Signaling Pathway	8	ko04722
Colorectal Cancer	8	ko05210
cAMP Signaling Pathway	8	ko04024
Lysine Degredation	8	ko00310
Hippo signaling Pathway	8	ko04390
Thiamine Metabolism	8	ko00730
PPAR Signaling Pathway	8	ko03320
Oxytocin Signaling Pathway	8	ko04921
Bacterial Invasion of Epithelial Cells	8	ko05100
Diterpenoid Biosynthesis	7	ko00904
Ether Lipid Metabolism	7	ko00565
Notch Signaling Pathway	7	ko04330
MAPK Signaling Pathway	7	ko04010
Estrogen signaling Pathway	7	ko04915
Biotin Metabolism	7	ko00780
Systemic Lupus Erythematosus	7	ko05322
Long-Term Potentiation	7	ko04720
Ras Signaling Pathway	7	ko04014
Measles	7	ko05162
cGMP-PKG Signaling Pathway	7	ko04022
Salmonella Infection	7	ko05132
Renal Cell Carcinoma	6	ko05211
TGF-beta signaling Pathway	6	ko04350
Melanogenesis	6	ko04916
Bacterial Secretion System	6	ko03070
Hippo Signaling Pathway - Fly	6	ko04391
Transcriptional Misregulation in Cancer	6	ko05202
Prion Diseases	6	ko05020
Brassinosteroid Biosynthesis	6	ko00905
GABAergic Synapse	6	ko04727
Tropane, Piperididne and Pyridine Alkaloid Biosynthesis	6	ko00960
Riboflavin Metabolism	6	ko00740
Chagas Disease (American trypanosomiasis	6	ko05142
Focal Adhesion	6	ko04510
Endocrine and Other factor-Regulated Calcium Reabsorption	6	ko04961
Calcium Signaling Pathway	6	ko04020
Antigen Processing and Presentation	6	ko04612
Glutamatergic Synapse	6	ko04724
Endometrial Cancer	6	ko05213
Gap Junction	6	ko04540
Other Glycan Degredation	6	ko00511
Stilbenoid, Diarylheptanoid and Gingerol Biosynthesis	5	ko00945
Hedgehog Siignaling Pathway	5	ko04340
Cell Cycle - Caulobacter	5	ko04112
Aminobenzoate Degredation	5	ko00627
Vascular Smooth Muscle Contraction	5	ko04270
Chemokine Signaling Pathway	5	ko04062
Amyotrophic Lateral Sclerosis (ALS)	5	ko05014
GnRH Signaling Pathway	5	ko04912
Glioma	5	ko05214
C5-Branched Dibasic Acid Metabolism	5	ko00660
Small Cell Lung Cancer	5	ko05222
Thyroid Hormone Synthesis	5	ko04918
T Cell Receptor Signaling Pathway	5	ko04660
Vitamin B6 Metabolism	5	ko00750
Fatty Acid Elongation	5	ko00062
Isoquinoline Alkaloid Biosynthesis	5	ko00950
Arachidonic Acid Metabolism	5	ko00590
Toxoplasmosis	5	ko05145
Drug Metabolism - Cytochrome P450	4	ko00982
Pancreatic Cancer	4	ko05212
Glucosinolate Biosynthesis	4	ko00966
Adherens Junction	4	ko04520
Prolactin Signaling Pathway	4	ko04917
Vasopressin-Regulated Water Reabsorption	4	ko04962
Signaling Pathways Regulating Pluripotency of Stem Cells	4	ko04550
ErbB Signaling Pathway	4	ko04012
Circadian Entrainment	4	ko04713
B Cell Receptor Signaling Pathway	4	ko04662
Streptomycin Biosynthesis	4	ko00521
Type II Diabetes Mellitus	4	ko04930
Retinol Metabolism	4	ko00830
Circadian Rhythm	4	ko04710
Axon Guidance	4	ko04360
Serotonergic Synapse	4	ko04726
NF-kappa B Signaling Pathway	4	ko04064
Benzoate Degredation	4	ko00362
Apoptosis	4	ko04210
Glycosaminoglycan Degredation	4	ko00531
Zeatin Biosynthesis	4	ko00908
Long-Term Depression	4	ko04730
Non-Small Cell Lung Cancer	4	ko05223
Amphetamine Addiction	4	ko05031
RIG-I-Like Receptor Signaling Pathway	4	ko04622
Cholinergic Synapse	4	ko04725
Sesquiterpenoid and Triterpenoid Biosynthesis	3	ko00909
Pertussis	3	ko05133
Glycosphingolipid Biosynthesis - Globo Series	3	ko00603
Retrograde Endocannabinoid Signaling	3	ko04723
Chronic Myeloid Leukemia	3	ko05220
Adipocytokine Signaling Pathway	3	ko04920
Fc Epsilon RI Signaling Pathway	3	ko04664
Melanoma	3	ko05218
Tetracycline Biosynthesis	3	ko00253
Acute Myeloid Leukemia	3	ko05221
Lipopolysaccharide Biosynthesis	3	ko00540
VEGF Signaling Pathway	3	ko04370
Bile Secretion	3	ko04976
Phosphonate and Phosphinate Metabolism	3	ko00440
Platelet Activation	3	ko04611
Natural Killer Cell Mediated Cytotoxicity	3	ko04650
Metabolism of Xenobiotics by Cytochrome P450	3	ko00980
Degredation of Aromatic Compounds	3	ko01220
Linoleic Acid Metabolism	3	ko00591
Amoebiasis	3	ko05146
Fat Digestion and Absorption	3	ko04975
Osteoclast Differentiation	3	ko04380
Flavone and Flavonol Biosynthesis	3	ko00944
Chloroalkane and Chloroalkene Degredation	3	ko00625
Inflammatory Mediator Regulation of TRP Channels	3	ko04750
Novobiocin Biosynthesis	3	ko00401
Rap1 Signaling Pathway	3	ko04015
Taurine and Hypotaurine Metabolism	3	ko00430
Thyroid Cancer	3	ko05216
ABC Transporters	3	ko02010
Limonine and Pinene Degredation	3	ko00903
Synthesis and Degredation of Ketone Bodies	3	ko00072
NOD-Like Receptor Signaling Pathway	3	ko04621
Salivary Secretion	2	ko04970
Other Types of O-Glycan Biosynthesis	2	ko00514
Aldosterone-Regulated Sodium Reabsorption	2	ko04960
Caffeine Metabolism	2	ko00232
Carbohydrate Digestion and Absorption	2	ko04973
Basal Cell Carcinoma	2	ko05217
Lipoic Acid Metabolism	2	ko00785
Geraniol Degredation	2	ko00281
Toll-Like Receptor Signaling Pathway	2	ko04620
Dorso-Ventral Axis Formation	2	ko04320
TNF Signaling Pathway	2	ko04668
Olfactory Transduction	2	ko04740
Phototransduction	2	ko04744
African Trypanosomiasis	2	ko05143
Gastric Acid Secretion	2	ko04971
Naphthalene Degredation	2	ko00626
Primary Immunodeficiency	2	ko05340
MAPK Signaling Pathway - Fly	2	ko04013
Chlorocyclohexane and Chlorobenzene Degredation	2	ko00361
MAPK Signaling Pathway - Yeast	2	ko04011
Type I Diabetes Mellitus	2	ko04940
Polycyclic Aromatic Hydrocarbon Degredation	2	ko00624
Viral Myocarditis	2	ko05416
Bladder Cancer	2	ko05219
Chemical Carcinogenesis	2	ko05204
Taste Transduction	2	ko04742
Leishmaniasis	2	ko05140
Morphine Addiction	2	ko05032
Protein Digestion and Absorption	2	ko04974
Proximal Tubule Bicarbonate Reclamation	2	ko04964
Circadian Rhythm - Fly	2	ko04711
Glycosphingolipid Biosynthesis - Ganglio Series	2	ko00604
Phototransduction - Fly	1	ko04745
Indole Alkaloid Biosynthesis	1	ko00901
Peptidoglycan Biosynthesis	1	ko00550
Jak-STAT Signaling Pathway	1	ko04630
Renin-Angiotensin System	1	ko04614
Caprolactam Degredation	1	ko00930
Anthocyanin Biosynthesis	1	ko00942
Dilated Cardiomyopathy	1	ko05414
Mineral Absorption	1	ko04978
Styrene Degredation	1	ko00643
Fluorobenzoate Degredation	1	ko00364
DDT Degredation	1	ko00351
Biosynthesis of Ansamycins	1	ko01051
Biosynthesis of Siderophore Group Nonribosomal Peptides	1	ko01053
Aflatoxin Biosynthesis	1	ko00254
Butirosin and Neomycin Biosynthesis	1	ko00524
Insulin Secretion	1	ko04911
Toluene Degredation	1	ko00623
Bisphenol Degredation	1	ko00363
Pancreatic Secretion	1	ko04972
Ovarian Steriodogenesis	1	ko04913
Monoterpenoid Biosynthesis	1	ko00902
Cocaine Addiction	1	ko05030
D-Glutamine and D-Glutamate Metabolism	1	ko00471
Polyketide Sugar Unit Biosynthesis	1	ko00523
Vitamin Digestion and Absorption	1	ko04977
