# Supplementary material for: Genome-Wide Profiling of Histone Modifications (H3K9me2 and H4K12ac) and Gene Expression in Rust (Uromyces appendiculatus) Inoculated Common Bean (Phaseolus vulgaris L.)
Source: PLoS One. 2015 Jul 13;10(7):e0132176. doi: 10.1371/journal.pone.0132176 (PMC4500563; doi:10.1371/journal.pone.0132176)
Supplement: S6 Table — (XLSX) [file pone.0132176.s006.xlsx]

## Sheet: S6 Table
S6 Table. Top six differentially expressed genes identified in bean-rust interaction based on RNA-Seq analysis
Gene ID	Description	Log2FC
		12I vs. 0I	84I vs. 0I	84I vs. 12I
Phvul.002G207000	Cyclic Nucleotide-Gated Channel 14	2.02	2.61	0.58
Phvul.009G150300	Callose Synthase 5	5.96	5.51	3.19
Phvul.007G137800	PEP1 receptor 1	4.38	-0.41	-4.79
Phvul.002G196200	Leucine-rich receptor-like protein kinase family protein	7.59	2.29	-5.29
Phvul.002G133400	NB-ARC domain-containing disease resistance protein (RPM1)	-0.61	1.13	1.74
Phvul.004G107700	Heat shock protein 90.1	0.1	3.29	3.18
