# Supplementary material for: Genome-Wide Profiling of Histone Modifications (H3K9me2 and H4K12ac) and Gene Expression in Rust (Uromyces appendiculatus) Inoculated Common Bean (Phaseolus vulgaris L.)
Source: PLoS One. 2015 Jul 13;10(7):e0132176. doi: 10.1371/journal.pone.0132176 (PMC4500563; doi:10.1371/journal.pone.0132176)
Supplement: S7 Table — (XLSX) [file pone.0132176.s007.xlsx]

## Sheet: Combined Analysis
					S7 Table. List of genes identified from the combined analysis of ChIP-Seq and RNA-Seq in bean-rust interaction at 0, 12 and 84 hai
Gene	Chromosome	Gene start	Gene end	Gene description	RNASeq									ChipSeq
					12Ivs0I			84Ivs0I			84Ivs12I			H3_12Ivs0I			H3_84Ivs0I			H3_84Ivs12I			H4_12Ivs0I			H4_84Ivs0I			H4_84Ivs12I
					logFC	FC	FDR	logFC	FC	FDR	logFC	FC	FDR	FC range	Replicate_info_Fcrange	No.of replicates	FC range	Replicate_info_Fcrange	No.of replicates	FC range	Replicate_info_Fcrange	No.of replicates	FC range	Replicate_info_Fcrange	No.of replicates	FC range	Replicate_info_Fcrange	No.of replicates	FC range	Replicate_info_Fcrange	No.of replicates
Phvul.001G000100	Chr01	3852	11015		-0.947334	0.518589	0.424682	-1.31336	0.402382	0.20182	-0.366025	0.775917	0.86911
Phvul.001G000200	Chr01	99177	104451		0	Divided by Zero	1	0	Divided by Zero	1	0	Divided by Zero	1	BLANK	BLANK	BLANK	1.0729	Rep2	1	1.0868	Rep2	1	0.8277-0.9343	Rep2-Rep1	2	0.6192-0.7651	Rep1-Rep2	2	BLANK	BLANK	BLANK
Phvul.001G000300	Chr01	125452	132387		0.0868533	1.06206	0.962321	0.127507	1.09241	0.942019	0.0406541	1.02858	0.984161
Phvul.001G000400	Chr01	134609	140566	Chlorophyll A-B binding family protein	-0.279737	0.823741	0.826055	-0.210751	0.864087	0.881899	0.0689861	1.04898	0.967983
Phvul.001G000500	Chr01	144309	146169	cyclin-dependent kinase B2;2	-0.793845	0.576805	0.637046	0.243983	1.18426	0.921439	1.03783	2.05313	0.431235
Phvul.001G000600	Chr01	149887	162657	RAD3-like DNA-binding helicase protein	2.1495	4.43673	0.511244	0.507925	1.422	1	-1.64157	0.320507	0.125411
Phvul.001G000700	Chr01	165085	167549	NAD(P)-binding Rossmann-fold superfamily protein	-0.329447	0.795841	0.784611	-0.188175	0.877716	0.902714	0.141272	1.10288	0.931923
Phvul.001G000800	Chr01	169087	171622	12-oxophytodienoate reductase 1	-1.70591	0.306529	0.0271728	0.788662	1.72747	0.478908	2.49457	5.63559	0.00212359
Phvul.001G000900	Chr01	179027	180468	Protein kinase superfamily protein	0	Divided by Zero	1	0	Divided by Zero	1	0	Divided by Zero	1
Phvul.001G001000	Chr01	181478	184265	catalase 2	2.91125	7.52266	0.00647999	-1.33778	0.395629	0.415133	-4.24902	0.0525916	0.00212359
Phvul.001G001100	Chr01	186295	192859	BTB/POZ domain-containing protein	2.42197	5.35903	0.00212359	-1.90019	0.267907	0.0213935	-4.32216	0.0499918	0.00212359
Phvul.001G001200	Chr01	194851	202568	Tetratricopeptide repeat (TPR)-like superfamily protein	0.488044	1.40254	0.836077	1.35182	2.55233	0.55291	0.863773	1.81979	0.261092
Phvul.001G001300	Chr01	204982	207864	OPC-8:0 CoA ligase1	0.401486	1.32087	0.706564	0.0922788	1.06605	0.959778	-0.309207	0.807082	0.801078
Phvul.001G001400	Chr01	209557	221981	Ubiquitin-like superfamily protein	0.240797	1.18164	0.85269	0.417565	1.33567	0.662799	0.176769	1.13035	0.905581
Phvul.001G001500	Chr01	234187	238304	SKU5 similar 5	0.0298101	1.02088	0.991314	0.0478579	1.03373	0.986432	0.0180477	1.01259	0.994993
Phvul.001G001600	Chr01	238905	243381	Pseudouridine synthase family protein	0.11891	1.08591	0.947414	-0.528283	0.69338	0.600854	-0.647193	0.638524	0.499795
Phvul.001G001700	Chr01	243578	247706	Prolyl oligopeptidase family protein	-0.342827	0.788493	0.8714	-0.286082	0.820125	0.897228	0.0567442	1.04012	0.984033
Phvul.001G001800	Chr01	260241	260840		0	Divided by Zero	1	0	Divided by Zero	1	0	Divided by Zero	1
Phvul.001G001900	Chr01	263637	267409	alpha-amylase-like 2	1.11349	2.1637	0.0809371	0.0347051	1.02435	0.985373	-1.07879	0.473425	0.0885678
Phvul.001G002000	Chr01	269005	270145	glutathione S-transferase phi 8	0.626491	1.5438	0.577763	-2.13941	0.226973	0.00212359	-2.7659	0.147022	0.00212359
Phvul.001G002100	Chr01	273444	275401	chloroplastic drought-induced stress protein of 32 kD	-0.075724	0.948865	0.969747	0.306478	1.23668	0.826588	0.382202	1.30333	0.763336
Phvul.001G002200	Chr01	277615	278665		-0.600431	0.659557	0.658785	-3.11592	0.115349	0.00767234	-2.51549	0.174888	0.0265124
Phvul.001G002300	Chr01	280062	281538	LYR family of Fe/S cluster biogenesis protein	-1.10351	0.465383	0.754042	-0.581473	0.668281	0.804374	0.522033	1.43598	0.912664
Phvul.001G002400	Chr01	282668	287849	Tetrapyrrole (Corrin/Porphyrin) Methylases	0.198	1.14711	0.913417	-0.0721997	0.951186	0.974274	-0.270199	0.829205	0.87084
Phvul.001G002500	Chr01	289203	289478		0	Divided by Zero	1	0	Divided by Zero	1	0	Divided by Zero	1
Phvul.001G002600	Chr01	291254	292684	LYR family of Fe/S cluster biogenesis protein	-1.26975	0.414731	0.390184	-0.231829	0.851553	0.936817	1.03792	2.05327	0.543563
Phvul.001G002700	Chr01	292757	296808	Tetratricopeptide repeat (TPR)-like superfamily protein	-0.738	0.59957	0.663441	-0.647287	0.638479	0.698653	0.0907138	1.06489	0.976298
Phvul.001G002800	Chr01	296138	300639	calcium-dependent protein kinase 29	-0.22789	0.853881	0.955858	-0.515773	0.699417	0.878467	-0.287883	0.819104	0.941488
Phvul.001G002900	Chr01	301611	304717	calcium-dependent protein kinase 29	-1.4303	0.371055	1	0.97646	1.96763	1	2.40676	5.30281	1
Phvul.001G003000	Chr01	305103	306827	LYR family of Fe/S cluster biogenesis protein	0.532379	1.44632	0.674215	0.385787	1.30658	0.803527	-0.146592	0.903381	0.942847
Phvul.001G003100	Chr01	308102	311543	Dihydrodipicolinate reductase, bacterial/plant	-0.408623	0.753345	0.74889	-0.163816	0.892658	0.922225	0.244806	1.18493	0.879996
Phvul.001G003200	Chr01	312353	314818	ribosomal protein L5 B	-0.582558	0.667779	0.505675	-0.512629	0.700944	0.563175	0.0699288	1.04966	0.969861
Phvul.001G003300	Chr01	316748	318829	calcium-dependent protein kinase 29	-0.45601	0.729	0.844494	-1.0546	0.481432	0.526111	-0.598588	0.660401	0.779453
Phvul.001G003400	Chr01	325660	326046	RING/U-box superfamily protein	1.27829	2.42551	0.568142	1.68775	3.22153	0.447071	0.40946	1.32819	0.901966
Phvul.001G003500	Chr01	331080	335413	Alba DNA/RNA-binding protein	-0.256279	0.837243	0.83553	-0.208777	0.865272	0.877326	0.0475016	1.03348	0.979928
Phvul.001G003600	Chr01	336134	341186	PAM domain (PCI/PINT associated module) protein	0.227006	1.1704	0.866685	0.279233	1.21354	0.821504	0.0522266	1.03686	0.977642
Phvul.001G003700	Chr01	341806	344139	expansin 11	-0.147571	0.902769	0.974128	1.39824	2.63579	0.612023	1.54581	2.91967	0.173409
Phvul.001G003800	Chr01	345898	347853	Peroxidase superfamily protein	#NAME?	Divided by Zero	1	#NAME?	Divided by Zero	1	0	Divided by Zero	1
Phvul.001G003900	Chr01	348460	350089	Protein of unknown function (DUF677)	#NAME?	Divided by Zero	1	1.44732	2.72701	1	inf	Divided by Zero	1
Phvul.001G004000	Chr01	356066	357964	cinnamyl alcohol dehydrogenase 9	-3.08073	0.118197	0.00212359	-0.768071	0.587203	0.421207	2.31266	4.968	0.0119541
Phvul.001G004100	Chr01	362952	367289	winged-helix DNA-binding transcription factor family protein	-0.049569	0.966226	0.982659	-0.47007	0.72193	0.719754	-0.420501	0.747164	0.764437
Phvul.001G004200	Chr01	372344	374889	GDSL-like Lipase/Acylhydrolase superfamily protein	0	Divided by Zero	1	0	Divided by Zero	1	0	Divided by Zero	1
Phvul.001G004300	Chr01	377338	379823	GDSL-like Lipase/Acylhydrolase superfamily protein	inf	Divided by Zero	1	0	Divided by Zero	1	#NAME?	Divided by Zero	1
Phvul.001G004400	Chr01	383632	386853	GDSL-like Lipase/Acylhydrolase superfamily protein	#NAME?	Divided by Zero	1	0.661129	1.58132	1	inf	Divided by Zero	1
Phvul.001G004500	Chr01	388394	392084	SGNH hydrolase-type esterase superfamily protein	-2.10035	0.233202	0.0119541	-0.163893	0.892611	0.928044	1.93645	3.82764	0.0243958
Phvul.001G004600	Chr01	399427	405819	GDSL-like Lipase/Acylhydrolase superfamily protein	0.872066	1.83028	0.420269	1.81975	3.53021	0.0206426	0.947685	1.92878	0.338703
Phvul.001G004700	Chr01	420154	422609		1.01548	2.02157	0.13385	0.814267	1.75841	0.26028	-0.201209	0.869821	0.891316
Phvul.001G004800	Chr01	423928	426428	tubulin beta-1 chain	-0.317852	0.802265	0.814914	0.00516556	1.00359	0.997562	0.323017	1.25094	0.804658
Phvul.001G004900	Chr01	429903	435392	Protein of unknown function (DUF668)	1.2646	2.40261	0.16533	1.16143	2.2368	0.219947	-0.103169	0.930986	0.959422
Phvul.001G005000	Chr01	438937	441350	Pathogenesis-related thaumatin superfamily protein	0.473042	1.38803	0.690882	0.0684987	1.04862	0.976791	-0.404543	0.755476	0.77073
Phvul.001G005100	Chr01	458580	460919	THAUMATIN-LIKE PROTEIN 1	-1.0066	0.497721	1	1.19803	2.29427	0.587354	2.20463	4.60955	0.294287
Phvul.001G005200	Chr01	462621	467321	Chaperone protein htpG family protein	0.521108	1.43506	0.57161	0.576807	1.49154	0.521945	0.0556988	1.03936	0.978808
Phvul.001G005300	Chr01	471470	472128		-0.46348	0.725234	0.80845	-1.81125	0.284943	0.097475	-1.34777	0.392898	0.246289
Phvul.001G005400	Chr01	474133	481286	Transcription elongation factor (TFIIS) family protein	-0.128157	0.914999	0.944212	0.174909	1.12889	0.914394	0.303066	1.23376	0.822009
Phvul.001G005500	Chr01	482995	488112	Calcium-dependent lipid-binding (CaLB domain) family protein	-0.726059	0.604553	0.358627	-0.418441	0.748233	0.662451	0.307618	1.23766	0.809978
Phvul.001G005600	Chr01	489428	492472	Family of unknown function (DUF572)	0.315714	1.24463	0.797224	0.306065	1.23633	0.806751	-0.00964859	0.993334	0.996199
Phvul.001G005700	Chr01	493387	495898		0.476148	1.39103	0.844658	1.20386	2.30356	0.588106	0.727712	1.65602	0.440145
Phvul.001G005800	Chr01	497748	498484		1.61071	3.05402	0.576856	1.24874	2.37634	1	-0.361965	0.778104	0.935239
Phvul.001G005900	Chr01	502277	508483	P-glycoprotein 13	-0.229361	0.853012	0.889831	1.87817	3.67609	0.00373966	2.10754	4.30954	0.00212359
Phvul.001G006000	Chr01	510755	518820	VPS35 homolog B	0.385279	1.30611	0.709508	0.00313859	1.00217	0.99805	-0.38214	0.767295	0.713793
Phvul.001G006100	Chr01	522216	523489	basic helix-loop-helix (bHLH) DNA-binding superfamily protein	#NAME?	Divided by Zero	1	#NAME?	Divided by Zero	1	0	Divided by Zero	1
Phvul.001G006200	Chr01	526509	527693	basic helix-loop-helix (bHLH) DNA-binding superfamily protein	0	Divided by Zero	1	0	Divided by Zero	1	0	Divided by Zero	1
Phvul.001G006300	Chr01	533059	533969	GAST1 protein homolog 1	-0.191925	0.875437	0.93132	-1.98809	0.252072	0.0129251	-1.79617	0.287939	0.0251295
Phvul.001G006400	Chr01	536352	536885	GAST1 protein homolog 1	-0.362777	0.777666	0.94929	-2.39449	0.19019	0.609293	-2.03171	0.244565	1
Phvul.001G006500	Chr01	540402	540934	GAST1 protein homolog 1	-0.34976	0.784714	0.802795	-2.06335	0.239259	0.00647999	-1.71359	0.3049	0.0236676										BLANK	BLANK	BLANK	1.7945	Rep2	1	1.8935	Rep2	1
Phvul.001G006600	Chr01	543644	544185	Gibberellin-regulated family protein	-0.222846	0.856873	0.908861	-2.02962	0.244918	0.0406406	-1.80678	0.285828	0.077512
Phvul.001G006700	Chr01	546205	547249	Gibberellin-regulated family protein	1.27309	2.41679	0.54219	-0.349925	0.784626	0.935704	-1.62302	0.324656	0.419059
Phvul.001G006800	Chr01	550728	555971		0.868666	1.82598	0.513867	1.04325	2.06087	0.400079	0.174583	1.12864	0.941977
Phvul.001G006900	Chr01	555240	557704	SNARE-like superfamily protein	0.688145	1.61121	0.643118	0.294791	1.22671	0.912179	-0.393355	0.761357	0.866646
Phvul.001G007000	Chr01	558249	561987	hexokinase 3	-0.487534	0.713243	0.730915	-0.249578	0.841144	0.894497	0.237957	1.17932	0.906091
Phvul.001G007100	Chr01	566703	569916	C2H2-like zinc finger protein	-0.282711	0.822045	0.846813	-0.221214	0.857843	0.891474	0.0614961	1.04355	0.976769
Phvul.001G007200	Chr01	581641	587740	eukaryotic initiation factor 3 gamma subunit family protein	-1.4674	0.361634	0.0839478	-0.832792	0.561442	0.368346	0.634606	1.55252	0.612748
Phvul.001G007300	Chr01	592052	595190	Abscisic acid-responsive (TB2/DP1, HVA22) family protein	-1.44425	0.367483	0.0243958	-1.88651	0.270461	0.00994562	-0.442257	0.735982	0.742719
Phvul.001G007400	Chr01	598800	601711	Small nuclear ribonucleoprotein family protein	0.0693127	1.04922	0.977626	0.0814029	1.05805	0.972389	0.0120902	1.00842	0.996132
Phvul.001G007500	Chr01	603028	606395	DnaJ/Hsp40 cysteine-rich domain superfamily protein	0.518379	1.43234	0.592911	0.517808	1.43178	0.621093	-0.000571465	0.999604	0.999376
Phvul.001G007600	Chr01	608285	610574		1.1326	2.19253	0.191235	0.24876	1.18819	0.897562	-0.883839	0.541923	0.305033										0.9191-1.2573	Rep2-Rep3	3	0.6375-0.6434	Rep2-Rep1	2	0.7218-0.9095	Rep2-Rep3	2
Phvul.001G007700	Chr01	611572	613854	Translation elongation factor EF1B/ribosomal protein S6 family protein	0.0325965	1.02285	0.986508	0.202408	1.15062	0.883526	0.169811	1.12491	0.907807
Phvul.001G007800	Chr01	616683	620819	Putative lysine decarboxylase family protein	1.6747	3.19251	0.166728	-1.22657	0.427331	0.521229	-2.90127	0.133854	0.0440401
Phvul.001G007900	Chr01	628378	641920	5\'-3\' exoribonuclease 3	0.806241	1.74865	0.275131	-0.0855564	0.94242	0.963106	-0.891798	0.538942	0.166728	0.8195	Rep1	1	0.6334	Rep1	1	BLANK	BLANK	BLANK
Phvul.001G008000	Chr01	642732	648847	Plant protein of unknown function (DUF869)	-0.614214	0.653285	0.51294	-0.170393	0.888601	0.918138	0.443821	1.3602	0.661824
Phvul.001G008100	Chr01	670915	671364	SAUR-like auxin-responsive protein family	0	Divided by Zero	1	0	Divided by Zero	1	0	Divided by Zero	1
Phvul.001G008200	Chr01	704238	709592	Transcriptional factor B3 family protein / auxin-responsive factor AUX/IAA-related	-1.16996	0.444434	0.430512	-0.534284	0.690501	0.788274	0.635674	1.55366	0.762485
Phvul.001G008300	Chr01	723405	724295	Transcriptional factor B3 family protein / auxin-responsive factor AUX/IAA-related	0	Divided by Zero	1	0	Divided by Zero	1	0	Divided by Zero	1
Phvul.001G008400	Chr01	728243	729505	S-adenosyl-L-methionine-dependent methyltransferases superfamily protein	-0.638824	0.642237	0.620613	0.177249	1.13073	0.927191	0.816074	1.76061	0.423752
Phvul.001G008500	Chr01	732706	733742	60S acidic ribosomal protein family	0.327963	1.25524	0.880676	0.721684	1.64911	0.608135	0.393721	1.31378	0.817386
Phvul.001G008600	Chr01	737636	742343	RNA helicase family protein	0.157035	1.11499	0.91534	0.0258176	1.01806	0.989103	-0.131217	0.913062	0.932564										BLANK	BLANK	BLANK	1.9426	Rep3	1	1.9647	Rep3	1
Phvul.001G008700	Chr01	748802	749236		0	Divided by Zero	1	0	Divided by Zero	1	0	Divided by Zero	1
Phvul.001G008800	Chr01	752000	753385		0	Divided by Zero	1	0	Divided by Zero	1	0	Divided by Zero	1
Phvul.001G008900	Chr01	758262	760057	cytochrome P450, family 71, subfamily B, polypeptide 36	1.74626	3.35488	0.0648185	1.17048	2.25086	0.285309	-0.575786	0.670922	0.606474
Phvul.001G009000	Chr01	762540	765991	Basic-leucine zipper (bZIP) transcription factor family protein	0.127838	1.09265	0.936572	-0.294373	0.815425	0.810961	-0.422211	0.74628	0.67401
Phvul.001G009100	Chr01	778781	780196	Histone superfamily protein	-0.338152	0.791053	0.769696	-0.0909679	0.938894	0.959004	0.247184	1.18689	0.851586
Phvul.001G009200	Chr01	786689	788347	glyoxal oxidase-related protein	-1.45075	0.36583	0.389112	0.457633	1.37329	0.835579	1.90839	3.75389	0.215935
Phvul.001G009300	Chr01	797159	808164	LSD1-like 3	0.525413	1.43935	0.561328	0.387795	1.30839	0.721817	-0.137618	0.909018	0.928664
Phvul.001G009400	Chr01	811815	815492	alpha/beta-Hydrolases superfamily protein	0.24651	1.18634	0.85761	-0.228205	0.8537	0.875462	-0.474715	0.719608	0.616414
Phvul.001G009500	Chr01	816686	821791	Chaperone DnaJ-domain superfamily protein	-0.669629	0.628668	0.412454	-0.331716	0.794587	0.772157	0.337912	1.26392	0.785488
Phvul.001G009600	Chr01	824467	825223	glycine-rich protein	1.48213	2.79361	1	1.64716	3.13216	1	0.165029	1.12119	1
Phvul.001G009700	Chr01	827263	828881	salt tolerance homolog2	-2.33697	0.197925	0.0129251	-0.89812	0.536585	0.372288	1.43885	2.71105	0.179893
Phvul.001G009800	Chr01	848256	850126	SHI-related sequence 5	-1.24808	0.421008	1	1.06277	2.08893	1	2.31085	4.96174	1
Phvul.001G009900	Chr01	857213	859808	Papain family cysteine protease	-0.161953	0.893814	0.926486	-0.105906	0.929223	0.957016	0.0560475	1.03962	0.97823
Phvul.001G010000	Chr01	870465	872038	Ubiquitin carboxyl-terminal hydrolase family protein	1.41162	2.66035	0.336832	-1.73176	0.301085	0.395033	-3.14338	0.113175	0.0967711
Phvul.001G010100	Chr01	908098	912158	Walls Are Thin 1	-0.598112	0.660618	0.547451	-0.370712	0.7734	0.773493	0.2274	1.17072	0.892643
Phvul.001G010200	Chr01	915882	917021		-0.785953	0.579969	0.353165	-2.1257	0.22914	0.00883534	-1.33975	0.39509	0.129683
Phvul.001G010300	Chr01	922246	924421	ribonuclease P family protein / Rpp14 family protein	-0.776956	0.583597	0.576375	-0.662765	0.631667	0.660159	0.114191	1.08237	0.967819	1.3083	Rep1	1	BLANK	BLANK	BLANK	0.8214	Rep1	1	0.6968-0.7673	Rep1-Rep3	2	0.7677-0.8955	Rep1-Rep3	2	1.352	Rep3	1
Phvul.001G010400	Chr01	931454	932855	Integrase-type DNA-binding superfamily protein	#NAME?	Divided by Zero	1	1.07617	2.10843	1	inf	Divided by Zero	1
Phvul.001G010500	Chr01	934081	939800	GTP1/OBG family protein	-1.6699	0.314277	0.00212359	-1.93048	0.262341	0.00212359	-0.260583	0.834746	0.84717
Phvul.001G010600	Chr01	942345	944975	LisH and RanBPM domains containing protein	1.04331	2.06096	0.663749	1.98195	3.95026	0.277506	0.938631	1.91671	0.607046
Phvul.001G010700	Chr01	945933	947127	ATP-dependent protease La (LON) domain protein	-0.939491	0.521416	0.210032	-0.717939	0.607964	0.423613	0.221552	1.16598	0.884081
Phvul.001G010800	Chr01	949438	950668	thioredoxin H-type 1	-1.86651	0.274235	0.00212359	-0.696646	0.617005	0.402846	1.16987	2.24991	0.0847406
Phvul.001G010900	Chr01	950888	956952	beta-galactosidase 5	0.73232	1.66131	0.342538	-0.0801138	0.945984	0.966935	-0.812434	0.569421	0.324331
Phvul.001G011000	Chr01	970564	975343	BEL1-like homeodomain 10	-0.707572	0.612352	0.381416	-0.35446	0.782164	0.757844	0.353112	1.27731	0.763583
Phvul.001G011100	Chr01	981656	986342	BEL1-like homeodomain 10	-0.65752	0.633968	0.486227	0.257204	1.19516	0.862772	0.914724	1.88521	0.221944
Phvul.001G011200	Chr01	988834	996906	GTP-binding protein, HflX	0.105342	1.07575	0.947894	0.106889	1.0769	0.946689	0.00154767	1.00107	0.9987
Phvul.001G011300	Chr01	999830	1001535	Peroxidase superfamily protein	0.578932	1.49374	1	0.0879348	1.06284	1	-0.490997	0.711531	1
Phvul.001G011400	Chr01	1002787	1005487	AAA-type ATPase family protein	-0.254289	0.838399	0.887044	-0.361778	0.778204	0.811904	-0.107489	0.928202	0.963236
Phvul.001G011500	Chr01	1006256	1008835	TRAM, LAG1 and CLN8 (TLC) lipid-sensing domain containing protein	0.0615553	1.04359	0.979891	0.943972	1.92382	0.29832	0.882417	1.84346	0.356072
Phvul.001G011600	Chr01	1010575	1014241	NAD(P)-binding Rossmann-fold superfamily protein	-0.961067	0.513678	0.354832	-0.891381	0.539098	0.399385	0.0696858	1.04949	0.977643
Phvul.001G011700	Chr01	1015454	1019491	RING/U-box superfamily protein	-1.29083	0.408715	0.0550387	-0.29045	0.817644	0.8297	1.00038	2.00052	0.170962
Phvul.001G011800	Chr01	1022018	1022488	basic leucine-zipper 44	-2.50629	0.176008	0.310431	0.225716	1.16936	0.951729	2.73201	6.64379	0.27907
Phvul.001G011900	Chr01	1022655	1022780	conserved peptide upstream open reading frame 5	#NAME?	Divided by Zero	0.0521987	0.242051	1.18267	0.966598	inf	Divided by Zero	0.0341883
Phvul.001G012000	Chr01	1034660	1039882	bifunctional nuclease in basal defense response 1	-0.310521	0.806352	0.839031	-2.43712	0.184652	0.00212359	-2.1266	0.228997	0.0157072
Phvul.001G012100	Chr01	1041997	1046852	Sec14p-like phosphatidylinositol transfer family protein	0.713323	1.63958	0.337052	0.871549	1.82962	0.182469	0.158225	1.11591	0.913619
Phvul.001G012200	Chr01	1048277	1052667	inositol-pentakisphosphate 2-kinase 1	0.479404	1.39417	0.699243	0.678263	1.60021	0.510932	0.198858	1.14779	0.903327
Phvul.001G012300	Chr01	1057617	1061506	jasmonic acid carboxyl methyltransferase	1.27881	2.42639	1	3.07122	8.40489	0.305033	1.79241	3.46395	0.316719
Phvul.001G012400	Chr01	1070821	1071563	Ribosomal protein L31	-0.575594	0.671009	0.615635	-0.327594	0.796864	0.833989	0.248001	1.18756	0.862527
Phvul.001G012500	Chr01	1072803	1077581	ADPGLC-PPase large subunit	0.761445	1.69518	1	#NAME?	Divided by Zero	1	#NAME?	Divided by Zero	1
Phvul.001G012600	Chr01	1078192	1081813	Glycosyl hydrolase superfamily protein	0.354138	1.27822	0.909729	1.31488	2.48781	0.41536	0.960745	1.94631	0.558619
Phvul.001G012700	Chr01	1086866	1090618	dihydroflavonol 4-reductase	0	Divided by Zero	1	0	Divided by Zero	1	0	Divided by Zero	1
Phvul.001G012800	Chr01	1093579	1097161	dihydroflavonol 4-reductase	-2.21234	0.215784	0.173409	-0.438277	0.738016	0.842927	1.77406	3.42017	0.297621
Phvul.001G012900	Chr01	1098268	1104583	auxin-like 1 protein	0.34169	1.26724	0.776395	-0.451588	0.731236	0.690144	-0.793278	0.577031	0.3349
Phvul.001G013000	Chr01	1110560	1113223	proteasome alpha subunit F1	-0.167247	0.89054	0.908212	0.0971171	1.06963	0.953886	0.264364	1.20111	0.833302
Phvul.001G013100	Chr01	1119128	1122658	pfkB-like carbohydrate kinase family protein	-1.73725	0.299942	1	0.559642	1.4739	1	2.29689	4.91396	1
Phvul.001G013200	Chr01	1127403	1129300		1.0534	2.07542	0.256654	-0.799179	0.574677	0.557306	-1.85258	0.276897	0.0532108
Phvul.001G013300	Chr01	1132085	1133642	phloem protein 2-B10	4.34113	20.268	0.00517612	2.03939	4.11071	0.209137	-2.30174	0.202818	0.050251
Phvul.001G013400	Chr01	1139715	1141945	phloem protein 2-B10	4.94939	30.897	0.596816	2.42716	5.37833	1	-2.52224	0.174073	0.59852
Phvul.001G013500	Chr01	1149909	1153823	tubby like protein 6	0.0664298	1.04712	0.982054	0.713746	1.64005	0.605493	0.647316	1.56625	0.664147
Phvul.001G013600	Chr01	1154017	1155861	oxidoreductases, acting on NADH or NADPH	0.901207	1.86763	0.533166	0.562565	1.47689	0.765659	-0.338642	0.790784	0.868313
Phvul.001G013700	Chr01	1156834	1159476	pentatricopeptide (PPR) repeat-containing protein	-0.818122	0.56718	0.398616	-0.574451	0.671543	0.592225	0.243671	1.184	0.890351
Phvul.001G013800	Chr01	1160417	1162712	ARM repeat superfamily protein	0.0401652	1.02823	0.991095	-3.2892	0.102294	0.202636	-3.32936	0.0994856	0.193494
Phvul.001G013900	Chr01	1165081	1166687		0.0907567	1.06493	1	-0.351051	0.784013	1	-0.441808	0.736211	1
Phvul.001G014000	Chr01	1170391	1175633	Major facilitator superfamily protein	-0.562297	0.677223	0.579661	-3.00787	0.12432	0.00212359	-2.44557	0.183573	0.00373966
Phvul.001G014100	Chr01	1177105	1180342	3-ketoacyl-CoA synthase 4	1.34537	2.54096	0.24041	1.2001	2.29755	0.316877	-0.145276	0.904206	0.948009
Phvul.001G014200	Chr01	1182655	1188289	Maf-like protein	0.712832	1.63902	0.339409	0.480623	1.39535	0.601161	-0.232209	0.85133	0.860413
Phvul.001G014300	Chr01	1192019	1193128	RAD-like 1	0.872679	1.83106	0.637839	1.35224	2.55309	0.452242	0.479565	1.39432	0.852893
Phvul.001G014400	Chr01	1204951	1210271	Leucine-rich repeat protein kinase family protein	0.210818	1.15734	0.890374	-1.17766	0.442068	0.0698858	-1.38848	0.381968	0.0229263
Phvul.001G014500	Chr01	1215007	1226699	S-adenosyl-L-methionine-dependent methyltransferases superfamily protein	0.638203	1.55639	0.452936	0.272198	1.20765	0.838419	-0.366005	0.775928	0.730359
Phvul.001G014600	Chr01	1230776	1232159		-0.677093	0.625424	0.598465	-0.396216	0.759849	0.807729	0.280877	1.21493	0.889314
Phvul.001G014700	Chr01	1247856	1251878	Erythronate-4-phosphate dehydrogenase family protein	2.78192	6.87768	0.00212359	1.6911	3.22904	0.00994562	-1.09082	0.469495	0.139134
Phvul.001G014800	Chr01	1251214	1254314	Sec14p-like phosphatidylinositol transfer family protein	0.907556	1.87587	0.944287	1.66796	3.17764	0.923794	0.760399	1.69396	0.950365
Phvul.001G014900	Chr01	1264657	1267924	O-Glycosyl hydrolases family 17 protein	0.0314703	1.02205	0.98851	0.830713	1.77856	0.323852	0.799243	1.74019	0.324331
Phvul.001G015000	Chr01	1268350	1270927	like COV 3	#NAME?	Divided by Zero	1	-1.48113	0.358209	1	inf	Divided by Zero	1
Phvul.001G015100	Chr01	1274227	1282601	GYF domain-containing protein	0.591578	1.50689	0.467346	-0.580674	0.668651	0.483212	-1.17225	0.44373	0.0560591
Phvul.001G015200	Chr01	1288662	1295201	Protein of unknown function (DUF620)	#NAME?	Divided by Zero	1	-0.00378317	0.997381	1	inf	Divided by Zero	1
Phvul.001G015300	Chr01	1296061	1298454		0.12849	1.09315	0.934467	0.0445262	1.03135	0.980342	-0.0839641	0.943463	0.962506
Phvul.001G015400	Chr01	1300585	1302874		0.763228	1.69729	0.474112	0.382645	1.30373	0.808462	-0.380583	0.768125	0.775908
Phvul.001G015500	Chr01	1306882	1309660	Arabidopsis thaliana protein of unknown function (DUF794)	0.0358458	1.02516	0.98895	-0.478051	0.717949	0.772834	-0.513896	0.700329	0.737002
Phvul.001G015600	Chr01	1311150	1318682	Phospholipid/glycerol acyltransferase family protein	0.326435	1.25391	0.818879	-0.00504672	0.996509	0.997613	-0.331482	0.79472	0.819427
Phvul.001G015700	Chr01	1318994	1322960	PPPDE putative thiol peptidase family protein	0.503569	1.41772	0.562536	0.359904	1.28334	0.745912	-0.143664	0.905216	0.926206
Phvul.001G015800	Chr01	1330615	1334472	Nucleotide-diphospho-sugar transferase family protein	0.750813	1.68274	0.350739	0.391526	1.31178	0.726264	-0.359287	0.77955	0.751118
Phvul.001G015900	Chr01	1335206	1338629	Protein phosphatase 2C family protein	-0.246701	0.842821	0.854902	-0.0600768	0.959211	0.973381	0.186624	1.1381	0.899106
Phvul.001G016000	Chr01	1340205	1342801	peroxin 11A	0.490308	1.40474	0.741768	0.354628	1.27865	0.840766	-0.13568	0.91024	0.950755
Phvul.001G016100	Chr01	1345080	1347266	Brassinosteroid signalling positive regulator (BZR1) family protein	-0.364893	0.776527	0.736463	-0.828897	0.562957	0.26191	-0.464003	0.724968	0.648371
Phvul.001G016200	Chr01	1350187	1354281	Methyltransferase MT-A70 family protein	0.216088	1.16158	0.926206	0.831871	1.77999	0.474112	0.615783	1.53239	0.608674
Phvul.001G016300	Chr01	1356589	1358292	Protein of unknown function (DUF607)	#NAME?	Divided by Zero	1	3.26598	9.61958	1	inf	Divided by Zero	1
Phvul.001G016400	Chr01	1370104	1372503	Protein of unknown function (DUF607)	-1.55473	0.340391	1	1.89479	3.71869	0.299883	3.44952	10.9248	0.18719
Phvul.001G016500	Chr01	1381390	1390817	metalloendopeptidases;zinc ion binding	0.139775	1.10174	0.929751	-1.16797	0.445048	0.0759938	-1.30774	0.403951	0.0406406
Phvul.001G016600	Chr01	1391595	1393584	thaumatin-like protein 3	inf	Divided by Zero	1	0	Divided by Zero	1	#NAME?	Divided by Zero	1
Phvul.001G016700	Chr01	1396156	1397724	thaumatin-like protein 3	-0.774128	0.584741	0.583898	-0.543969	0.685881	0.727166	0.23016	1.17296	0.927697
Phvul.001G016800	Chr01	1401144	1405141	lysophosphatidyl acyltransferase 4	0.989025	1.98485	0.241031	1.23914	2.36059	0.120685	0.25012	1.1893	0.860367
Phvul.001G016900	Chr01	1414014	1415115	galacturonosyltransferase-like 2	-0.401506	0.757068	0.909997	-0.208465	0.865457	0.959422	0.193041	1.14317	0.959132
Phvul.001G017000	Chr01	1426937	1428927	protein kinase family protein / peptidoglycan-binding LysM domain-containing protein	-1.52784	0.346796	1	-0.340778	0.789617	1	1.18706	2.27689	1
Phvul.001G017100	Chr01	1429648	1435650	DA1	1.29935	2.46117	0.123484	-0.0954448	0.935984	0.96781	-1.39479	0.3803	0.0492397	0.5785	Rep1	1	0.6499	Rep1	1	BLANK	BLANK	BLANK
Phvul.001G017200	Chr01	1439478	1443948	inositol polyphosphate 5-phosphatase 11	#NAME?	Divided by Zero	1	3.79891	13.9184	1	inf	Divided by Zero	1
Phvul.001G017300	Chr01	1445943	1449204	F-box/RNI-like superfamily protein	-0.170691	0.888415	0.954031	0.527991	1.44192	0.766503	0.698682	1.62303	0.644755
Phvul.001G017400	Chr01	1455788	1462715	MATE efflux family protein	-1.77118	0.29297	0.161001	-0.983306	0.50582	0.516418	0.787875	1.72653	0.654894
Phvul.001G017500	Chr01	1463880	1467385	ribosomal protein S9	-0.861165	0.550506	0.300757	-0.391481	0.762346	0.734834	0.469684	1.38481	0.642474
Phvul.001G017600	Chr01	1468796	1472788	Protein of unknown function (DUF616)	0.681217	1.60349	0.498718	1.20832	2.31069	0.115437	0.527107	1.44104	0.586703
Phvul.001G017700	Chr01	1483323	1499693	exocyst complex component sec3A	1.11111	2.16012	0.0893158	0.370578	1.29287	0.745468	-0.740537	0.598517	0.305183
Phvul.001G017800	Chr01	1516715	1518700	allene oxide synthase	-0.463442	0.725253	0.720621	0.325794	1.25335	0.805789	0.789236	1.72816	0.3825
Phvul.001G017900	Chr01	1530981	1533040	Transducin/WD40 repeat-like superfamily protein	-1.19553	0.436626	0.43279	1.60173	3.03507	0.121942	2.79726	6.95118	0.0109647
Phvul.001G018000	Chr01	1537145	1540529	Protein kinase superfamily protein	-0.982774	0.506006	0.233026	0.121044	1.08752	0.941224	1.10382	2.14922	0.16
Phvul.001G018100	Chr01	1550922	1551929	Protein kinase protein with adenine nucleotide alpha hydrolases-like domain	0.0508385	1.03587	0.98889	0.297526	1.22904	0.917219	0.246688	1.18648	0.930646
Phvul.001G018200	Chr01	1560880	1561550		-0.348874	0.785199	0.921935	1.62478	3.08396	0.231646	1.97366	3.92762	0.181457
Phvul.001G018300	Chr01	1561647	1565391	Homeodomain-like superfamily protein	-0.694916	0.617745	0.716285	0.839107	1.78894	0.513677	1.53402	2.89592	0.208779
Phvul.001G018400	Chr01	1578240	1581243	AP2/B3-like transcriptional factor family protein	-0.663118	0.631512	1	#NAME?	Divided by Zero	1	#NAME?	Divided by Zero	1
Phvul.001G018500	Chr01	1587679	1591663	AP2/B3-like transcriptional factor family protein	0.504091	1.41823	0.640462	0.448221	1.36436	0.704284	-0.0558693	0.962015	0.977808
Phvul.001G018600	Chr01	1593633	1596886		0.912584	1.88241	0.353392	0.276978	1.21165	0.884982	-0.635606	0.643671	0.575523
Phvul.001G018700	Chr01	1605543	1611993	Xanthine/uracil permease family protein	0.087537	1.06255	0.961208	0.249776	1.18902	0.857141	0.162239	1.11903	0.917492
Phvul.001G018800	Chr01	1613891	1618161	ADR1-like 1	0.198985	1.14789	0.890528	-0.574012	0.671748	0.464114	-0.772998	0.5852	0.285176
Phvul.001G018900	Chr01	1620028	1624136	ADR1-like 1	0.966934	1.95468	0.150047	0.0695151	1.04936	0.969804	-0.897418	0.536845	0.184707
Phvul.001G019000	Chr01	1629349	1632426	Primosome PriB/single-strand DNA-binding	0.170333	1.12532	0.921716	-0.0156096	0.989238	0.994359	-0.185943	0.879074	0.913559
Phvul.001G019100	Chr01	1635308	1640727	mitogen-activated protein kinase kinase kinase 5	0.0101179	1.00704	0.99611	-1.37836	0.384656	0.0583873	-1.38847	0.381968	0.0560591
Phvul.001G019200	Chr01	1641533	1642109	myb domain protein 73	-1.41267	0.375617	1	-1.06035	0.479518	1	0.352324	1.27661	1
Phvul.001G019300	Chr01	1644934	1646187	Protein of unknown function (DUF1645)	1.70646	3.26359	0.297621	0.320593	1.24884	0.927061	-1.38587	0.38266	0.333451
Phvul.001G019400	Chr01	1655260	1659533	Protein of unknown function, DUF547	1.47448	2.77883	0.0258362	2.22491	4.67483	0.00212359	0.750432	1.6823	0.390974
Phvul.001G019500	Chr01	1673752	1679089	serine carboxypeptidase-like 40	-3.05647	0.120201	1	0.602524	1.51837	0.830212	3.659	12.6319	0.396416
Phvul.001G019600	Chr01	1679134	1683610	RNA-binding protein 47C	1.01166	2.01623	0.14187	-0.222936	0.856821	0.868329	-1.2346	0.424962	0.0724299
Phvul.001G019700	Chr01	1688455	1689172		#NAME?	Divided by Zero	1	-0.00378317	0.99738	1	inf	Divided by Zero	1
Phvul.001G019800	Chr01	1699320	1709495	Calcineurin-like metallo-phosphoesterase superfamily protein	0.927386	1.90182	0.177819	-0.0707281	0.952157	0.969236	-0.998114	0.500655	0.138363
Phvul.001G019900	Chr01	1718703	1722496	heme oxygenase 2	-1.40582	0.377403	0.0229263	-1.35192	0.391771	0.0206426	0.0539021	1.03807	0.978734	1.0476	Rep1	1	BLANK	BLANK	BLANK	1.0802	Rep1	1
Phvul.001G020000	Chr01	1724279	1732036	alpha/beta-Hydrolases superfamily protein	0.962603	1.94882	0.269613	0.236982	1.17852	0.892661	-0.725621	0.604736	0.397395
Phvul.001G020100	Chr01	1738878	1742766	phospholipase A 2A	-1.49936	0.353711	0.00767234	-3.40264	0.0945589	0.00212359	-1.90329	0.267334	0.0148112
Phvul.001G020200	Chr01	1746795	1750321	phospholipase A 2A	0	Divided by Zero	1	0	Divided by Zero	1	0	Divided by Zero	1	1.3622	Rep3	1	BLANK	BLANK	BLANK	0.5782	Rep3	1
Phvul.001G020300	Chr01	1751687	1753884	phospholipase A 2A	#NAME?	Divided by Zero	1	#NAME?	Divided by Zero	1	0	Divided by Zero	1	1.3622	Rep3	1	BLANK	BLANK	BLANK	0.5782	Rep3	1
Phvul.001G020400	Chr01	1762858	1766173	Mov34/MPN/PAD-1 family protein	-0.0068214	0.995283	0.997012	0.255701	1.19392	0.838419	0.262522	1.19958	0.834623
Phvul.001G020500	Chr01	1766462	1767464	carboxyesterase 13	-1.61127	0.32731	0.0190244	-1.18411	0.440096	0.0900472	0.427159	1.34458	0.725846
Phvul.001G020600	Chr01	1769279	1772051	succinate dehydrogenase 5	-0.681639	0.623457	0.366999	-0.140053	0.907486	0.927923	0.541587	1.45557	0.516236
Phvul.001G020700	Chr01	1774416	1775428	hAT dimerisation domain-containing protein / transposase-related	2.08738	4.24976	1	2.93647	7.65533	1	0.849083	1.80135	1	0.9482	Rep1	1	BLANK	BLANK	BLANK	1.05	Rep1	1	0.792	Rep2	1	0.9026	Rep2	1	BLANK	BLANK	BLANK
Phvul.001G020800	Chr01	1776065	1777447		-1.89128	0.269568	0.132613	-1.99632	0.250637	0.0978014	-0.105039	0.929773	0.976927
Phvul.001G020900	Chr01	1780276	1781513		-1.16606	0.445636	0.557163	-1.09755	0.46731	0.519276	0.0685138	1.04863	0.987728
Phvul.001G021000	Chr01	1782302	1787455		0.325383	1.253	0.876432	0.585123	1.50017	0.702483	0.259739	1.19726	0.904922
Phvul.001G021100	Chr01	1789250	1795141	origin recognition complex second largest subunit 2	0.500151	1.41436	0.759742	1.17137	2.25225	0.218943	0.671215	1.59241	0.544275
Phvul.001G021200	Chr01	1802059	1807071	Protein phosphatase 2C family protein	0.280293	1.21444	0.846337	0.677612	1.59949	0.482773	0.397319	1.31706	0.742838
Phvul.001G021300	Chr01	1813235	1814322	BRI1 kinase inhibitor 1	-2.10464	0.23251	0.0148112	-0.640964	0.641287	0.524567	1.46368	2.75811	0.112107
Phvul.001G021400	Chr01	1825946	1831592	phosphatidic acid phosphohydrolase 2	-1.84551	0.278257	0.287109	-0.970546	0.510312	0.675229	0.874964	1.83396	1
Phvul.001G021500	Chr01	1832226	1832564		0.491035	1.40545	0.736599	0.321736	1.24983	0.869092	-0.169299	0.889274	0.93394
Phvul.001G021600	Chr01	1841099	1841764	Calcium-binding EF-hand family protein	1.90983	3.75767	0.00517612	2.25674	4.77911	0.00212359	0.346903	1.27183	0.825305
Phvul.001G021700	Chr01	1852583	1853336	Calcium-binding EF-hand family protein	0.856504	1.81065	0.567525	0.482237	1.39691	0.83705	-0.374267	0.771497	0.879174
Phvul.001G021800	Chr01	1884320	1888744	plant glycogenin-like starch initiation protein 3	0.374516	1.29641	1	1.03711	2.05212	0.609183	0.662597	1.58293	0.774715
Phvul.001G021900	Chr01	1892502	1897476	Plant protein of unknown function (DUF827)	-1.16151	0.447046	0.727255	1.22884	2.34378	0.659586	2.39034	5.24281	0.049762
Phvul.001G022000	Chr01	1900058	1902056	sterol carrier protein 2	-0.257329	0.836635	0.835658	-0.0774706	0.947717	0.965175	0.179858	1.13277	0.901755
Phvul.001G022100	Chr01	1904737	1909383	cytochrome P450, family 707, subfamily A, polypeptide 4	0.560278	1.47455	0.662002	1.4109	2.65902	0.0771672	0.85062	1.80328	0.356881
Phvul.001G022200	Chr01	1936853	1940367	cold regulated gene 27	-9.81381	0.00111109	0.557389	-7.97248	0.00398149	0.0173678	1.84133	3.58341	1
Phvul.001G022300	Chr01	1942639	1950635	Protein kinase family protein	0.161447	1.11841	0.930912	0.157631	1.11545	0.931928	-0.00381647	0.997357	0.997896	BLANK	BLANK	BLANK	1.7922	Rep3	1	1.2949	Rep3	1	0.805-1.2239	Rep2-Rep3	3	0.6314-0.6609	Rep1-Rep2	2	0.7943-0.9113	Rep2-Rep3	2
Phvul.001G022400	Chr01	1952954	1958574	glutamate receptor 2	0	Divided by Zero	1	0	Divided by Zero	1	0	Divided by Zero	1
Phvul.001G022500	Chr01	1959410	1962776	THO complex, subunit 5	0.626999	1.54435	0.489245	0.114946	1.08293	0.950337	-0.512052	0.701226	0.592281
Phvul.001G022600	Chr01	1966907	1974496	S-adenosyl-L-methionine-dependent methyltransferases superfamily protein	0.272864	1.2082	0.90098	0.553993	1.46814	0.706328	0.281129	1.21514	0.882172
Phvul.001G022700	Chr01	1978264	1983687	Remorin family protein	0.184836	1.13669	0.970089	1.43564	2.70502	0.631712	1.2508	2.37974	0.310561
Phvul.001G022800	Chr01	1983113	1987839	alpha/beta-Hydrolases superfamily protein	0.463072	1.37847	1	0.0562984	1.03979	1	-0.406774	0.754307	1
Phvul.001G022900	Chr01	1996915	1998671	heat shock transcription factor B4	-0.682087	0.623263	0.817423	1.20787	2.30996	0.513514	1.88995	3.70623	0.22936
Phvul.001G023000	Chr01	2026473	2028549		-0.560862	0.677899	1	-2.31253	0.201307	1	-1.75167	0.296958	1
Phvul.001G023100	Chr01	2030321	2033156	S-ribonuclease binding protein 1	0.235239	1.1771	0.880614	0.552604	1.46673	0.573129	0.317365	1.24605	0.807121
Phvul.001G023200	Chr01	2035684	2039406	basic helix-loop-helix (bHLH) DNA-binding superfamily protein	-0.25105	0.840284	1	-0.117472	0.921802	1	0.133578	1.09701	1
Phvul.001G023300	Chr01	2045803	2051285	RING/U-box superfamily protein	0.132458	1.09616	0.931786	0.474922	1.38985	0.590225	0.342464	1.26792	0.744917
Phvul.001G023400	Chr01	2063239	2066775	NAC domain containing protein 11	-1.19663	0.436295	0.445713	-0.034198	0.976576	0.991601	1.16243	2.23834	0.432882
Phvul.001G023500	Chr01	2069424	2074542	poly(A) binding protein 2	0.0161278	1.01124	0.993657	0.201007	1.1495	0.893525	0.184879	1.13672	0.903636
Phvul.001G023600	Chr01	2078561	2080574	WUSCHEL related homeobox 4	-0.842342	0.557738	0.694014	1.20432	2.30429	0.387152	2.04666	4.1315	0.111458
Phvul.001G023700	Chr01	2101326	2102436	related to AP2 1	-0.739668	0.598875	0.489245	-0.731718	0.602184	0.495329	0.00794931	1.00553	0.997359
Phvul.001G023800	Chr01	2113043	2117602	proteinaceous RNase P 1	-0.519049	0.697831	0.553155	-0.501718	0.706265	0.56414	0.0173305	1.01209	0.992903
Phvul.001G023900	Chr01	2118989	2120626	C2H2-like zinc finger protein	-0.856125	0.552432	0.238126	-0.103142	0.931001	0.950819	0.752983	1.68528	0.322183
Phvul.001G024000	Chr01	2124713	2127337	SPla/RYanodine receptor (SPRY) domain-containing protein	-0.552356	0.681907	1	-0.0296226	0.979678	1	0.522734	1.43667	1
Phvul.001G024100	Chr01	2130753	2137422	long-chain base1	0.62	1.53688	0.454579	-0.0486678	0.966829	0.979534	-0.668668	0.629086	0.388204
Phvul.001G024200	Chr01	2153658	2164389	P-loop containing nucleoside triphosphate hydrolases superfamily protein	0.200776	1.14932	0.906769	0.316941	1.24569	0.8202	0.116165	1.08385	0.951019
Phvul.001G024300	Chr01	2165185	2167978		-0.316924	0.802779	0.853528	0.432786	1.34984	0.740477	0.749711	1.68146	0.469284
Phvul.001G024400	Chr01	2170834	2172325	Leucine-rich repeat (LRR) family protein	-0.260889	0.834573	0.943768	0.652887	1.57231	0.775703	0.913776	1.88397	0.622451
Phvul.001G024500	Chr01	2190319	2194581	Granulin repeat cysteine protease family protein	-1.39335	0.380679	0.0440401	-2.0076	0.248686	0.00212359	-0.614249	0.65327	0.507604
Phvul.001G024600	Chr01	2195853	2201804	Mannose-P-dolichol utilization defect 1 protein	0.0129912	1.00904	0.994435	0.0535352	1.0378	0.976812	0.040544	1.0285	0.982054
Phvul.001G024700	Chr01	2204880	2207282	VIER F-box proteine 1	-0.00767661	0.994694	0.996663	0.169703	1.12483	0.908051	0.17738	1.13083	0.902422
Phvul.001G024800	Chr01	2212517	2217271	Protein of unknown function (DUF3223)	-0.90004	0.535872	0.454019	-0.99767	0.500809	0.385499	-0.0976299	0.934568	0.972615
Phvul.001G024900	Chr01	2226702	2228463	CYCLIN D3;1	0.0648801	1.046	0.97821	1.34378	2.53816	0.0625639	1.2789	2.42654	0.108531
Phvul.001G025000	Chr01	2252628	2254685	N-terminal nucleophile aminohydrolases (Ntn hydrolases) superfamily protein	2.65878	6.31498	0.00212359	1.68934	3.22509	0.0119541	-0.969439	0.510705	0.275131
Phvul.001G025100	Chr01	2263970	2265315	Domain of unknown function (DUF303)	2.08485	4.24232	0.136436	1.59943	3.03024	0.295005	-0.485418	0.714288	0.797086
Phvul.001G025200	Chr01	2276980	2278706	myb domain protein 73	1.20604	2.30703	0.116604	-1.84089	0.27915	0.0129251	-3.04692	0.121	0.00212359
Phvul.001G025300	Chr01	2290562	2291197		1.58534	3.00077	1	-0.588746	0.664918	1	-2.17408	0.221582	1
Phvul.001G025400	Chr01	2305397	2305801	WPP domain protein 2	-1.60365	0.329044	0.627431	0.415392	1.33366	0.92094	2.01904	4.05314	0.492482
Phvul.001G025500	Chr01	2309373	2309606		0	Divided by Zero	1	inf	Divided by Zero	1	inf	Divided by Zero	1
Phvul.001G025600	Chr01	2317826	2321825	CYCLIN A3;4	0.594149	1.50958	0.647625	0.013099	1.00912	0.996118	-0.58105	0.668477	0.651229
Phvul.001G025700	Chr01	2349235	2353179	CYCLIN A3;4	0.637148	1.55526	0.574221	0.119633	1.08646	0.95922	-0.517515	0.698573	0.690957
Phvul.001G025800	Chr01	2356385	2357970	Gibberellin-regulated family protein	-2.96504	0.128065	0.00212359	-1.48572	0.35707	0.0138745	1.47932	2.78819	0.0903757
Phvul.001G025900	Chr01	2371451	2374325	Protein of unknown function (DUF620)	0.864731	1.821	0.249122	0.730555	1.65927	0.379021	-0.134176	0.911184	0.934219
Phvul.001G026000	Chr01	2380656	2383314	Syntaxin/t-SNARE family protein	1.3264	2.50776	0.0366633	1.24501	2.37021	0.0593554	-0.0813839	0.94515	0.963373
Phvul.001G026100	Chr01	2383965	2386298	Subtilase family protein	-0.237735	0.848076	0.878978	0.247089	1.18681	0.871224	0.484824	1.39942	0.66258
Phvul.001G026200	Chr01	2399760	2403667	acyl-CoA-binding domain 3	0.385625	1.30643	0.77792	-3.39002	0.0953898	0.00212359	-3.77565	0.0730159	0.00212359
Phvul.001G026300	Chr01	2404367	2413536	TBP-associated factor 4	0.882569	1.84366	0.291096	0.57045	1.48499	0.587205	-0.31212	0.805458	0.796188
Phvul.001G026400	Chr01	2417259	2419582	Glycosyl hydrolase family 35 protein	-0.790466	0.578158	0.427136	-1.14285	0.452866	0.192312	-0.35238	0.783291	0.822863
Phvul.001G026500	Chr01	2424964	2427322	Glycosyl hydrolase family 35 protein	1.11799	2.17045	0.592692	-0.923348	0.527284	0.764245	-2.04134	0.242937	0.273122
Phvul.001G026600	Chr01	2436070	2441993	Family of unknown function (DUF566)	0.581291	1.49619	0.606089	-0.759262	0.590798	0.490728	-1.34055	0.394868	0.109179
Phvul.001G026700	Chr01	2449741	2450695	salt tolerance zinc finger	0.130529	1.09469	0.945893	-1.5916	0.331802	0.0229263	-1.72213	0.303101	0.0119541
Phvul.001G026800	Chr01	2457056	2458767	basic helix-loop-helix (bHLH) DNA-binding superfamily protein	0	Divided by Zero	1	0	Divided by Zero	1	0	Divided by Zero	1
Phvul.001G026900	Chr01	2486688	2498473	nucleic acid binding	0.833024	1.78141	0.277117	-0.123213	0.918139	0.946883	-0.956236	0.515399	0.196783	BLANK	BLANK	BLANK	2.2504	Rep3	1	2.0207	Rep3	1
Phvul.001G027000	Chr01	2504150	2504353		0	Divided by Zero	1	0	Divided by Zero	1	0	Divided by Zero	1
Phvul.001G027100	Chr01	2508242	2509644	Galactose oxidase/kelch repeat superfamily protein	0.299954	1.2311	1	0.924133	1.89754	0.677981	0.624179	1.54134	0.79893
Phvul.001G027200	Chr01	2518356	2520861	voltage dependent anion channel 2	-2.43934	0.184368	0.135027	-1.67935	0.312222	0.236079	0.759988	1.69348	0.767076
Phvul.001G027300	Chr01	2528965	2531058	ARM repeat superfamily protein	-0.442802	0.7357	0.689957	0.0134943	1.00939	0.994874	0.456296	1.37202	0.657126
Phvul.001G027400	Chr01	2553592	2555732	alpha/beta-Hydrolases superfamily protein	1.19628	2.29149	0.123788	-1.2218	0.428749	0.0921419	-2.41808	0.187105	0.00212359
Phvul.001G027500	Chr01	2569735	2571610	hAT dimerisation domain-containing protein / transposase-related	1.80208	3.48723	0.398616	1.07154	2.10168	1	-0.730536	0.60268	0.791746
Phvul.001G027600	Chr01	2574432	2580683	interferon-related developmental regulator family protein / IFRD protein family	1.04139	2.05821	0.140785	1.9909	3.97484	0.00212359	0.949509	1.93121	0.162818
Phvul.001G027700	Chr01	2583597	2588082	no pollen germination related 1	-0.841348	0.558123	0.324083	-1.08342	0.471907	0.156602	-0.242076	0.845526	0.889218
Phvul.001G027800	Chr01	2588507	2591154		0.0541953	1.03828	0.979489	-0.208968	0.865156	0.899989	-0.263163	0.833258	0.858337
Phvul.001G027900	Chr01	2592261	2594430		1.15655	2.22923	0.719552	1.40879	2.65515	0.612975	0.252249	1.19106	0.952444
Phvul.001G028000	Chr01	2597505	2605140	ZCW7	0.728945	1.65742	0.567667	0.0488264	1.03442	0.986363	-0.680118	0.624115	0.56414
Phvul.001G028100	Chr01	2609733	2610512	ZCF37	0.471938	1.38697	1	1.92899	3.80788	0.511505	1.45705	2.74547	0.607994
Phvul.001G028200	Chr01	2617498	2619732	GATA type zinc finger transcription factor family protein	0.0922631	1.06604	0.968169	0.346318	1.27132	0.844817	0.254055	1.19256	0.892263
Phvul.001G028300	Chr01	2620429	2622843	F-box family protein	0.794727	1.73475	0.318513	0.646516	1.56538	0.463379	-0.148211	0.902368	0.929073
Phvul.001G028400	Chr01	2624244	2626623	exocyst subunit exo70 family protein G1	0	Divided by Zero	1	0	Divided by Zero	1	0	Divided by Zero	1
Phvul.001G028500	Chr01	2633208	2634434		#NAME?	Divided by Zero	1	-0.00378317	0.997381	1	inf	Divided by Zero	1
Phvul.001G028600	Chr01	2640447	2641407		-0.738988	0.59916	0.630401	-0.344065	0.787818	0.874754	0.394923	1.31487	0.862011
Phvul.001G028700	Chr01	2645582	2650124	Xanthine/uracil permease family protein	-1.30506	0.404704	1	#NAME?	Divided by Zero	1	#NAME?	Divided by Zero	1
Phvul.001G028800	Chr01	2662036	2664755		-2.56514	0.168973	0.0129251	-0.189554	0.876877	0.918491	2.37558	5.18946	0.0206426
Phvul.001G028900	Chr01	2665958	2674392	Transducin family protein / WD-40 repeat family protein	-0.294742	0.815219	0.836102	-0.152949	0.89941	0.933353	0.141792	1.10327	0.93606
Phvul.001G029000	Chr01	2676927	2683567	rotamase FKBP 1	-0.0894903	0.939854	0.965647	-0.149604	0.901498	0.936881	-0.0601138	0.95919	0.977642
Phvul.001G029100	Chr01	2687420	2688343	Uncharacterised conserved protein UCP031279	0.824632	1.77108	0.442878	-1.16418	0.446216	0.192916	-1.98881	0.251946	0.00767234
Phvul.001G029200	Chr01	2699631	2700343	phytosulfokine 4 precursor	-0.74236	0.59776	0.634691	1.34477	2.53989	0.19499	2.08713	4.24901	0.0138745
Phvul.001G029300	Chr01	2707312	2707803		0.348096	1.27288	1	1.26409	2.40176	0.681685	0.915997	1.88687	0.785758
Phvul.001G029400	Chr01	2710435	2714806	Ubiquitin carboxyl-terminal hydrolase family protein	0.741929	1.67241	0.844161	0.227746	1.171	0.964591	-0.514183	0.700189	0.833683
Phvul.001G029500	Chr01	2722638	2723258	basic leucine-zipper 5	0	Divided by Zero	1	inf	Divided by Zero	1	inf	Divided by Zero	1
Phvul.001G029600	Chr01	2733745	2740908	P-loop containing nucleoside triphosphate hydrolases superfamily protein	-2.28187	0.205631	0.160793	-1.01423	0.495093	0.457717	1.26764	2.40768	0.495814
Phvul.001G029700	Chr01	2746302	2747917		-3.30636	0.101085	0.0198447	-1.21643	0.430345	0.296806	2.08993	4.25727	0.138625
Phvul.001G029800	Chr01	2748280	2762811	pre-mRNA-processing protein 40A	0.548225	1.46229	0.515264	-0.452331	0.730862	0.633156	-1.00056	0.499806	0.112107
Phvul.001G029900	Chr01	2759937	2760621		inf	Divided by Zero	1	0	Divided by Zero	1	#NAME?	Divided by Zero	1
Phvul.001G030000	Chr01	2765707	2771514	Class II aminoacyl-tRNA and biotin synthetases superfamily protein	0.0453403	1.03192	0.981229	0.103855	1.07464	0.949931	0.058515	1.0414	0.974697	BLANK	BLANK	BLANK	1.6796	Rep3	1	1.2609	Rep3	1	0.8656-1.2791	Rep2-Rep3	3	0.6696-1.1171	Rep2-Rep3	3	0.789-0.8727	Rep2-Rep3	2
Phvul.001G030100	Chr01	2770527	2770825		#NAME?	Divided by Zero	1	1.6766	3.19674	0.883979	inf	Divided by Zero	0.619662	BLANK	BLANK	BLANK	1.6796	Rep3	1	1.2609	Rep3	1	0.8656-1.2791	Rep2-Rep3	3	0.6696-1.1171	Rep2-Rep3	3	0.789-0.8727	Rep2-Rep3	2
Phvul.001G030200	Chr01	2772424	2779115	GC-rich sequence DNA-binding factor-like protein	-0.205765	0.867079	0.893423	-0.461326	0.726318	0.670003	-0.255561	0.837661	0.862527
Phvul.001G030300	Chr01	2781373	2785179	20S proteasome beta subunit PBB2	0.341972	1.26749	0.742632	0.378475	1.29996	0.703036	0.0365029	1.02562	0.983816
Phvul.001G030400	Chr01	2803893	2805591	Protein of unknown function (DUF607)	#NAME?	Divided by Zero	1	1.58118	2.99214	1	inf	Divided by Zero	1
Phvul.001G030500	Chr01	2814763	2816717	Protein of unknown function (DUF607)	2.5224	5.74537	1	0.186953	1.13836	1	-2.33545	0.198135	1
Phvul.001G030600	Chr01	2817623	2822002	Ribosomal protein S10p/S20e family protein	-0.449147	0.732473	0.633156	-0.292735	0.816348	0.798156	0.156412	1.11451	0.917432
Phvul.001G030700	Chr01	2824018	2827702	G10 family protein	-1.57897	0.334719	0.0588702	-0.648182	0.638082	0.540927	0.930792	1.90632	0.335188
Phvul.001G030800	Chr01	2834553	2835376		-1.50052	0.353425	0.25923	1.22316	2.33459	0.279341	2.72369	6.60561	0.0129251
Phvul.001G030900	Chr01	2836457	2836873		4.00332	16.0369	1	0.689206	1.6124	1	-3.31412	0.100543	1
Phvul.001G031000	Chr01	2848754	2853293	growth-regulating factor 1	0.618988	1.5358	0.505116	-1.22388	0.428128	0.093222	-1.84287	0.278765	0.00212359
Phvul.001G031100	Chr01	2879912	2882653		0.0270661	1.01894	0.988645	-0.00785197	0.994571	0.996511	-0.034918	0.976083	0.98522
Phvul.001G031200	Chr01	2907733	2912245	Integrase-type DNA-binding superfamily protein	-0.420282	0.747281	1	0.703596	1.62856	1	1.12388	2.17932	1
Phvul.001G031300	Chr01	2946398	2950576	basic helix-loop-helix (bHLH) DNA-binding superfamily protein	-0.595202	0.661951	0.483309	-1.42699	0.371906	0.0372356	-0.831791	0.561832	0.310958
Phvul.001G031400	Chr01	2952661	2953661	hydroxyproline-rich glycoprotein family protein	-1.45965	0.36358	0.243596	0.227892	1.17112	0.917913	1.68754	3.22109	0.152372
Phvul.001G031500	Chr01	2956311	2960180	DNA binding	1.34736	2.54446	0.41627	1.38191	2.60613	0.397999	0.0345491	1.02424	0.991632
Phvul.001G031600	Chr01	2985079	2989796	FAD/NAD(P)-binding oxidoreductase family protein	1.87296	3.66284	0.00212359	1.01232	2.01715	0.162995	-0.860636	0.550708	0.29832
Phvul.001G031700	Chr01	2995812	3000193	Chaperone DnaJ-domain superfamily protein	0.201745	1.15009	0.955982	1.08487	2.12118	0.653861	0.883125	1.84437	0.396529
Phvul.001G031800	Chr01	3002260	3006462		0.00324972	1.00225	0.998245	1.11409	2.16458	0.172892	1.11084	2.15971	0.150047
Phvul.001G031900	Chr01	3010493	3020551	lipases;hydrolases, acting on ester bonds	0.486125	1.40068	0.691842	1.75609	3.37781	0.0360758	1.26996	2.41156	0.0440401
Phvul.001G032000	Chr01	3020725	3022591	embryo defective 1273	-0.865055	0.549027	0.245537	-1.67084	0.314071	0.00373966	-0.805785	0.572049	0.337052
Phvul.001G032100	Chr01	3031372	3033489	myb domain protein 84	-1.38175	0.383755	0.38845	-0.561081	0.677796	0.805167	0.820665	1.76622	0.702577
Phvul.001G032200	Chr01	3078925	3084634	KNOTTED-like from Arabidopsis thaliana	0	Divided by Zero	1	0	Divided by Zero	1	0	Divided by Zero	1
Phvul.001G032300	Chr01	3121181	3127238	glycosyl hydrolase family 10 protein / carbohydrate-binding domain-containing protein	0.333846	1.26037	0.804619	0.323602	1.25145	0.813275	-0.0102441	0.992926	0.996206
Phvul.001G032400	Chr01	3131586	3133313	glycosyl hydrolase family 10 protein / carbohydrate-binding domain-containing protein	-2.44144	0.1841	0.134453	-0.837834	0.559484	0.684706	1.60361	3.03903	0.404919
Phvul.001G032500	Chr01	3135054	3142952	Pseudouridine synthase family protein	-0.0408791	0.972062	0.988111	-0.227103	0.85435	0.918077	-0.186224	0.878904	0.935065
Phvul.001G032600	Chr01	3147115	3149907	myb domain protein 68	1.57397	2.97722	0.385278	-0.530435	0.692346	0.889117	-2.1044	0.232548	0.248936
Phvul.001G032700	Chr01	3156664	3164006	ENTH/VHS family protein	0.200667	1.14923	0.884262	0.295396	1.22722	0.802877	0.0947298	1.06786	0.95561
Phvul.001G032800	Chr01	3164324	3169192	3\'-5\' exonuclease domain-containing protein / K homology domain-containing protein / KH domain-containing protein	0.462176	1.37762	0.604251	0.260992	1.1983	0.829235	-0.201185	0.869836	0.882045
Phvul.001G032900	Chr01	3178404	3183178		0.167213	1.12289	0.915259	-1.38208	0.383667	0.0565488	-1.54929	0.341677	0.0271728
Phvul.001G033000	Chr01	3183951	3189658	Protein of Unknown Function (DUF239)	0	Divided by Zero	1	0	Divided by Zero	1	0	Divided by Zero	1
Phvul.001G033100	Chr01	3195033	3196330		-0.778438	0.582998	0.364678	-0.493034	0.710529	0.64825	0.285404	1.21875	0.823621
Phvul.001G033200	Chr01	3199497	3203518	Core-2/I-branching beta-1,6-N-acetylglucosaminyltransferase family protein	-0.837048	0.559787	0.498629	-0.460628	0.72667	0.77575	0.37642	1.29812	0.837327
Phvul.001G033300	Chr01	3211334	3218233	Ribosomal protein S18	-0.0609015	0.958668	0.974431	0.329006	1.25615	0.782863	0.389908	1.31031	0.720574
Phvul.001G033400	Chr01	3223433	3224043		-0.313176	0.804868	0.83879	0.65149	1.57079	0.678753	0.964666	1.95161	0.418307
Phvul.001G033500	Chr01	3230314	3236214	gamma vacuolar processing enzyme	-1.04806	0.48362	0.0907621	-1.12173	0.459543	0.0487485	-0.0736746	0.950216	0.968059
Phvul.001G033600	Chr01	3243584	3246251	hAT transposon superfamily	0	Divided by Zero	1	0	Divided by Zero	1	0	Divided by Zero	1
Phvul.001G033700	Chr01	3256677	3258268		-3.51974	0.0871875	0.275914	-1.14371	0.452596	0.645351	2.37603	5.19107	0.0744116
Phvul.001G033800	Chr01	3258622	3261838	Protein phosphatase 2C family protein	-0.352696	0.783118	0.770374	-0.0558703	0.962011	0.977501	0.296826	1.22844	0.815367										0.8523-1.1591	Rep2-Rep3	2	BLANK	BLANK	BLANK	0.7746-0.9329	Rep2-Rep3	2
Phvul.001G033900	Chr01	3290899	3292819	NADH-ubiquinone oxidoreductase 20 kDa subunit, mitochondrial	0	Divided by Zero	1	0	Divided by Zero	1	0	Divided by Zero	1
Phvul.001G034000	Chr01	3294090	3298394		-0.263973	0.83279	0.921743	-0.117949	0.921498	0.9705	0.146024	1.10652	0.961374
Phvul.001G034100	Chr01	3306542	3311275	N-MYC downregulated-like 1	-0.697412	0.616677	0.525335	0.924753	1.89836	0.218769	1.62217	3.07837	0.0341883
Phvul.001G034200	Chr01	3312014	3315760	homeobox gene 1	-0.0241806	0.983379	1	1.55838	2.94521	1	1.58256	2.99499	1
Phvul.001G034300	Chr01	3323917	3324480	PYR1-like 2	-2.47494	0.179875	0.156602	-2.70896	0.15294	0.0809371	-0.234023	0.85026	0.958318
Phvul.001G034400	Chr01	3329309	3340963	K+ efflux antiporter 6	0.305369	1.23574	0.856966	-0.0375376	0.974316	0.98806	-0.342907	0.78845	0.837147
Phvul.001G034500	Chr01	3347504	3353693	histone deacetylase 2	0.170602	1.12553	0.929931	-0.0472733	0.967764	0.983933	-0.217875	0.859832	0.902468
Phvul.001G034600	Chr01	3357230	3362370	calcineurin B-like protein 10	-1.68833	0.310285	0.212193	-1.68975	0.309981	0.252532	-0.00142241	0.999021	0.998899
Phvul.001G034700	Chr01	3364354	3367362		0.0796808	1.05678	0.968195	0.378203	1.29972	0.7622	0.298522	1.22988	0.827287
Phvul.001G034800	Chr01	3369028	3373010	Protein of unknown function (DUF778)	0.420043	1.33797	0.697484	0.76044	1.69401	0.330016	0.340397	1.26611	0.764643
Phvul.001G034900	Chr01	3377055	3382411	Protein of unknown function (DUF1230)	-0.272586	0.827833	0.884499	-0.949255	0.5179	0.345943	-0.676669	0.625609	0.58255
Phvul.001G035000	Chr01	3378226	3382605		-0.272586	0.827833	0.884499	-0.949255	0.5179	0.345943	-0.676669	0.625609	0.58255
Phvul.001G035100	Chr01	3383162	3394247	Protein kinase superfamily protein	0.624194	1.54135	0.43596	0.572456	1.48705	0.493076	-0.0517376	0.964773	0.978045
Phvul.001G035200	Chr01	3395091	3399530	Hydroxyproline-rich glycoprotein family protein	0.0627437	1.04445	1	-0.47199	0.72097	1	-0.534734	0.690288	1
Phvul.001G035300	Chr01	3403943	3406690		-0.37982	0.768533	0.839098	0.0143397	1.00999	0.996223	0.39416	1.31418	0.829365
Phvul.001G035400	Chr01	3408157	3409328		0.538019	1.45198	0.89628	0.662761	1.58311	0.855345	0.124742	1.09031	0.981137
Phvul.001G035500	Chr01	3411245	3418347	glycine decarboxylase P-protein 2	1.1352	2.19649	0.341513	0.941526	1.92056	0.484558	-0.193673	0.874378	0.936572
Phvul.001G035600	Chr01	3425720	3427942	GATA type zinc finger transcription factor family protein	-0.381667	0.76755	0.736558	0.976273	1.96738	0.139975	1.35794	2.5632	0.029162
Phvul.001G035700	Chr01	3437147	3437608		#NAME?	Divided by Zero	1	#NAME?	Divided by Zero	1	0	Divided by Zero	1
Phvul.001G035800	Chr01	3438923	3443211	zinc transporter 4 precursor	0.257199	1.19516	0.93132	0.667488	1.5883	0.714245	0.410289	1.32894	0.845758
Phvul.001G035900	Chr01	3446365	3450524	nucleotide binding protein 35	-0.617169	0.651946	0.525984	-0.507967	0.703211	0.626655	0.109202	1.07863	0.952444
Phvul.001G036000	Chr01	3454300	3458363	Small nuclear ribonucleoprotein family protein	-0.573439	0.672015	0.55648	-0.420765	0.747028	0.70751	0.152674	1.11162	0.930969
Phvul.001G036100	Chr01	3462065	3463329	Protein of unknown function (DUF761)	-1.02087	0.492819	0.257309	-0.469326	0.722302	0.7081	0.551543	1.46565	0.665825
Phvul.001G036200	Chr01	3469370	3472780	Fatty acid/sphingolipid desaturase	-1.84583	0.278195	0.00212359	-1.44673	0.366851	0.0707734	0.399094	1.31868	0.765491
Phvul.001G036300	Chr01	3483241	3488354	alpha/beta-Hydrolases superfamily protein	0.616742	1.53341	0.506075	-0.321616	0.800173	0.810157	-0.938359	0.521827	0.211813
Phvul.001G036400	Chr01	3489572	3501729	FTSH protease 4	-0.172303	0.887427	0.907331	-0.420123	0.747362	0.670149	-0.247819	0.842167	0.841946
Phvul.001G036500	Chr01	3509930	3514355	indeterminate(ID)-domain 2	0.423217	1.34091	0.65996	-0.391835	0.762157	0.699519	-0.815052	0.568387	0.225353
Phvul.001G036600	Chr01	3524214	3527348	6-&1-fructan exohydrolase	3.31565	9.95657	0.0763678	1.13962	2.20323	1	-2.17603	0.221284	0.101988
Phvul.001G036700	Chr01	3529465	3532477	beta-fructofuranosidase 5	3.36222	10.2832	0.00212359	1.30162	2.46506	0.0820911	-2.0606	0.239717	0.00212359	BLANK	BLANK	BLANK	1.7877	Rep3	1	1.3027	Rep3	1	0.8518-1.2873	Rep2-Rep3	3	0.6165-0.688	Rep1-Rep2	2	0.8354	Rep3	1
Phvul.001G036800	Chr01	3535723	3538957	Glycosyl hydrolases family 32 protein	2.25542	4.77471	0.00212359	-0.227252	0.854261	0.876251	-2.48267	0.178914	0.00212359
Phvul.001G036900	Chr01	3546959	3548592	Thioredoxin superfamily protein	-3.86419	0.0686694	0.0813236	0.512697	1.42671	0.751004	4.37689	20.7766	0.0611893
Phvul.001G037000	Chr01	3563513	3566108	heat shock transcription factor A2	-0.639287	0.64203	1	1.5183	2.86453	0.729428	2.15759	4.46167	0.634472
Phvul.001G037100	Chr01	3579714	3583232	cytochrome P450, family 711, subfamily A, polypeptide 1	#NAME?	Divided by Zero	1	#NAME?	Divided by Zero	1	0	Divided by Zero	1
Phvul.001G037200	Chr01	3585319	3588513	IQ-domain 6	-1.34735	0.393013	0.881182	-0.666019	0.630244	0.892066	0.681332	1.60362	1
Phvul.001G037300	Chr01	3595412	3596230		0	Divided by Zero	1	0	Divided by Zero	1	0	Divided by Zero	1
Phvul.001G037400	Chr01	3601073	3604290	Putative lysine decarboxylase family protein	-0.855095	0.552829	0.375046	-0.629614	0.646349	0.562158	0.225481	1.16917	0.905504
Phvul.001G037500	Chr01	3605355	3610358	Protein of unknown function (DUF803)	0.707429	1.63289	0.483968	0.665241	1.58583	0.541698	-0.0421884	0.971181	0.984786
Phvul.001G037600	Chr01	3612594	3612953	Protein of unknown function (DUF3511)	0.798642	1.73947	0.492545	0.312465	1.24183	0.874699	-0.486177	0.713913	0.744253
Phvul.001G037700	Chr01	3639905	3646321	Chalcone-flavanone isomerase family protein	-0.519598	0.697568	0.751988	-0.0537054	0.96346	0.983063	0.465893	1.38117	0.767222	BLANK	BLANK	BLANK	1.8314	Rep3	1	1.2384	Rep3	1
Phvul.001G037800	Chr01	3646954	3647234		-1.04352	0.485142	0.223682	-2.02766	0.245251	0.0109647	-0.984146	0.505524	0.137791	BLANK	BLANK	BLANK	1.8314	Rep3	1	1.2384	Rep3	1	0.815-1.2315	Rep2-Rep3	3	0.648-0.6959	Rep2-Rep1	2	0.8931	Rep3	1
Phvul.001G037900	Chr01	3653452	3655343		1.26315	2.4002	0.0855066	-2.62835	0.161729	0.00212359	-3.8915	0.0673817	0.00212359
Phvul.001G038000	Chr01	3656474	3669226	myosin, putative	-0.0963955	0.935366	0.963345	-0.274871	0.826523	0.869336	-0.178476	0.883636	0.925265
Phvul.001G038100	Chr01	3756216	3756743	pectin methylesterase inhibitor 2	0	Divided by Zero	1	0	Divided by Zero	1	0	Divided by Zero	1
Phvul.001G038200	Chr01	3781542	3801737	myosin, putative	0.850345	1.80293	0.698105	-0.360026	0.779155	0.910416	-1.21037	0.432159	0.16371
Phvul.001G038300	Chr01	3792044	3792459		1.42618	2.68735	1	-0.924241	0.526956	1	-2.35043	0.196088	1
Phvul.001G038400	Chr01	3806453	3815383	Leucine-rich receptor-like protein kinase family protein	0.726364	1.65447	0.365856	-0.773058	0.585176	0.342538	-1.49942	0.353695	0.0129251
Phvul.001G038500	Chr01	3828864	3829453		#NAME?	Divided by Zero	1	2.82233	7.07302	1	inf	Divided by Zero	1
Phvul.001G038600	Chr01	3829574	3830987		-0.601854	0.658907	0.812639	-1.26301	0.416673	0.504737	-0.661157	0.63237	0.795103
Phvul.001G038700	Chr01	3832474	3843295	F-box family protein	0.929481	1.90459	0.158402	-0.356334	0.781147	0.748523	-1.28582	0.41014	0.0354537
Phvul.001G038800	Chr01	3860546	3865008	cytokinin oxidase 7	0.0582024	1.04117	0.975211	0.748033	1.6795	0.300227	0.689831	1.61309	0.351813
Phvul.001G038900	Chr01	3924794	3926258	PHF5-like protein	0.142064	1.10348	0.960649	0.977269	1.96873	0.440704	0.835205	1.78411	0.523923
Phvul.001G039000	Chr01	3928337	3932861	peroxin 10	1.74102	3.34272	0.00517612	-0.666616	0.629981	0.446562	-2.40764	0.188463	0.00212359
Phvul.001G039100	Chr01	3969668	3974389	S-adenosyl-L-methionine-dependent methyltransferases superfamily protein	0.0302593	1.02119	0.988275	-0.801953	0.57357	0.372288	-0.832212	0.561667	0.337164
Phvul.001G039200	Chr01	3974736	3975377	photosystem II subunit X	-0.128301	0.914912	0.94724	0.447323	1.36351	0.748586	0.575624	1.49031	0.606515
Phvul.001G039300	Chr01	3976303	3986402	ACT-like protein tyrosine kinase family protein	0.761445	1.69518	1	1.58118	2.99214	1	0.819735	1.76508	1
Phvul.001G039400	Chr01	3993848	3994972		0.20214	1.15041	0.953769	1.54734	2.92278	0.285715	1.3452	2.54065	0.290741
Phvul.001G039500	Chr01	4041582	4045807	alfin-like 5	0.660652	1.5808	0.58248	0.508089	1.42216	0.720625	-0.152563	0.899651	0.940417
Phvul.001G039600	Chr01	4057316	4061042	Mitochondrial substrate carrier family protein	5.30193	39.4492	0.41159	2.61891	6.14287	1	-2.68302	0.155716	0.182469
Phvul.001G039700	Chr01	4062998	4063845	17.6 kDa class II heat shock protein	-4.46876	0.0451616	1	3.86985	14.6198	0.0492397	8.33861	323.722	0.4676
Phvul.001G039800	Chr01	4065207	4066137	17.6 kDa class II heat shock protein	#NAME?	Divided by Zero	0.00212359	-0.296804	0.814058	0.953533	inf	Divided by Zero	0.00373966
Phvul.001G039900	Chr01	4074888	4076353	WRKY DNA-binding protein 50	-2.54902	0.170871	0.111458	-2.26871	0.207515	0.093942	0.280308	1.21446	0.941303
Phvul.001G040000	Chr01	4084390	4086840	Concanavalin A-like lectin protein kinase family protein	#NAME?	Divided by Zero	1	1.08581	2.12257	1	inf	Divided by Zero	1
Phvul.001G040100	Chr01	4090077	4092136	Concanavalin A-like lectin protein kinase family protein	0.41718	1.33532	1	1.49492	2.81849	1	1.07774	2.11073	1
Phvul.001G040200	Chr01	4093864	4097852		0.0373382	1.02622	0.987335	0.0426033	1.02997	0.985931	0.00526511	1.00366	0.997469
Phvul.001G040300	Chr01	4103754	4106385	Concanavalin A-like lectin protein kinase family protein	-1.31394	0.402221	1	0.353027	1.27724	0.911288	1.66696	3.17546	0.332419
Phvul.001G040400	Chr01	4114219	4116271	Concanavalin A-like lectin protein kinase family protein	0.342596	1.26804	1	-0.298661	0.813007	1	-0.641257	0.641153	1
Phvul.001G040500	Chr01	4124713	4127130	Concanavalin A-like lectin protein kinase family protein	-3.30506	0.101176	1	-1.69775	0.308268	1	1.60731	3.04684	1
Phvul.001G040600	Chr01	4145350	4147173	Concanavalin A-like lectin protein kinase family protein	2.58087	5.98302	0.34692	1.04878	2.06877	1	-1.5321	0.345775	0.479009
Phvul.001G040700	Chr01	4147723	4152276	Concanavalin A-like lectin protein kinase family protein	-2.63437	0.161056	0.126296	1.71104	3.27397	0.151355	4.34541	20.3282	0.0165305
Phvul.001G040800	Chr01	4156833	4158695	Concanavalin A-like lectin protein kinase family protein	-2.82771	0.140856	1	1.69459	3.23684	1	4.5223	22.9798	1
Phvul.001G040900	Chr01	4161321	4168217	-	0.0730562	1.05194	0.966935	0.434149	1.35111	0.655308	0.361092	1.2844	0.734532
Phvul.001G041000	Chr01	4172938	4175634	Major facilitator superfamily protein	-0.183925	0.880307	0.948869	-1.34857	0.392681	0.358709	-1.16465	0.446073	0.444913
Phvul.001G041100	Chr01	4179241	4185058	glutathione peroxidase 1	-0.583453	0.667361	0.500996	0.415963	1.33419	0.680992	0.999416	1.9992	0.135616
Phvul.001G041200	Chr01	4191175	4198491	Protein phosphatase 2C family protein	0.38232	1.30344	0.716285	0.734572	1.66391	0.330133	0.352252	1.27655	0.742425
Phvul.001G041300	Chr01	4207465	4211717	Sas10/Utp3/C1D family	-0.270721	0.828904	0.846844	0.20087	1.14939	0.89617	0.471591	1.38664	0.637266
Phvul.001G041400	Chr01	4211781	4213133	early nodulin-like protein 14	-0.915081	0.530315	0.520057	1.31405	2.48639	0.167194	2.22913	4.68851	0.0251295
Phvul.001G041500	Chr01	4215460	4215989		#NAME?	Divided by Zero	1	0.683798	1.60636	1	inf	Divided by Zero	1
Phvul.001G041600	Chr01	4217336	4222140	Endomembrane protein 70 protein family	0.0284802	1.01994	0.989072	0.674403	1.59593	0.382174	0.645923	1.56473	0.470747
Phvul.001G041700	Chr01	4242329	4247269	Phototropic-responsive NPH3 family protein	0.0586265	1.04147	0.975448	-0.528033	0.693499	0.68264	-0.58666	0.665883	0.617299
Phvul.001G041800	Chr01	4248249	4259538	ATP-dependent caseinolytic (Clp) protease/crotonase family protein	-0.905307	0.533919	0.262286	-0.660774	0.632538	0.471688	0.244534	1.18471	0.880614	1.7324	Rep3	1	BLANK	BLANK	BLANK	0.5911	Rep3	1
Phvul.001G041900	Chr01	4261006	4264414	chorismate mutase 2	-0.106702	0.92871	0.953623	-0.432795	0.740826	0.700054	-0.326093	0.797694	0.814136
Phvul.001G042000	Chr01	4288331	4311580	Actin-binding FH2 (Formin Homology) protein	0.629286	1.5468	1	0.913115	1.88311	1	0.283828	1.21742	1
Phvul.001G042100	Chr01	4312182	4314073	WRKY DNA-binding protein 40	0.386469	1.30719	0.969528	0.871923	1.8301	0.83392	0.485455	1.40003	0.914322
Phvul.001G042200	Chr01	4326381	4327985	WRKY DNA-binding protein 40	-1.39713	0.379683	0.292377	-1.78732	0.28971	0.136707	-0.390185	0.763031	0.87392
Phvul.001G042300	Chr01	4347676	4361633	TBP-associated factor 5	-0.062143	0.95784	0.973946	-0.48762	0.7132	0.623707	-0.425477	0.744592	0.689194
Phvul.001G042400	Chr01	4400833	4405289		0.0469707	1.03309	0.979703	-0.15929	0.895466	0.914008	-0.206261	0.866781	0.876739
Phvul.001G042500	Chr01	4407412	4412002	EamA-like transporter family	0.989206	1.98509	1	#NAME?	Divided by Zero	1	#NAME?	Divided by Zero	1
Phvul.001G042600	Chr01	4414947	4420979	monogalactosyl diacylglycerol synthase 1	-0.339354	0.790395	0.745134	-0.0283267	0.980559	0.988066	0.311027	1.24059	0.782048
Phvul.001G042700	Chr01	4423653	4427463		-0.0149039	0.989722	0.99651	0.821518	1.76726	0.605675	0.836422	1.78561	0.593225
Phvul.001G042800	Chr01	4434001	4436529	disease resistance family protein / LRR family protein	1.59263	3.01598	0.180584	1.87348	3.66415	0.093942	0.280854	1.21491	0.8838	1.8245	Rep3	1	2.6531	Rep3	1	0.8266	Rep3	1	0.4095	Rep1	1	0.51	Rep1	1	BLANK	BLANK	BLANK
Phvul.001G042900	Chr01	4446837	4450274	disease resistance family protein / LRR family protein	1.43496	2.70374	0.0372356	1.18629	2.27567	0.116857	-0.248665	0.841676	0.862429	1.1248-1.5252	Rep1-Rep3	2	BLANK	BLANK	BLANK	0.5838-0.985	Rep3-Rep1	2	BLANK	BLANK	BLANK	2.3081	Rep1	1	1.3007	Rep1	1
Phvul.001G043000	Chr01	4453481	4456137	disease resistance family protein / LRR family protein	1.53121	2.89028	0.0157072	1.90558	3.7466	0.00212359	0.374373	1.29628	0.729006
Phvul.001G043100	Chr01	4468363	4470742	Peroxidase superfamily protein	0.910598	1.87983	0.375793	-1.05099	0.482637	0.44317	-1.96159	0.256745	0.0809371
Phvul.001G043200	Chr01	4473407	4475832	Protein of unknown function (DUF1336)	0.618616	1.5354	0.804686	0.857986	1.8125	0.707173	0.23937	1.18048	0.936721
Phvul.001G043300	Chr01	4480266	4481042		-0.507359	0.703507	0.679858	0.596266	1.5118	0.549468	1.10363	2.14895	0.170745
Phvul.001G043400	Chr01	4495045	4500430	HOPW1-1-interacting 2	-0.561591	0.677554	0.515337	0.801796	1.74327	0.293171	1.36339	2.57289	0.0182153
Phvul.001G043500	Chr01	4508101	4509593	glutamine dumper 2	1.60239	3.03646	0.536573	2.1663	4.48869	0.333915	0.563903	1.47826	0.872578
Phvul.001G043600	Chr01	4529713	4537672	histidine kinase 5	-1.73286	0.300855	1	1.29582	2.45517	1	3.02869	8.16065	1
Phvul.001G043700	Chr01	4555399	4562157	ubiquitin-specific protease 19	0.555632	1.46982	0.520998	0.0869692	1.06214	0.961283	-0.468663	0.722632	0.62351
Phvul.001G043800	Chr01	4562869	4565761	F-box family protein	-1.15565	0.448864	0.366999	-1.13412	0.455614	0.390067	0.0215342	1.01504	0.99489
Phvul.001G043900	Chr01	4573027	4576376	RING/U-box superfamily protein	0.246405	1.18625	0.853122	0.202741	1.15088	0.890943	-0.0436639	0.970186	0.981815
Phvul.001G044000	Chr01	4577446	4581321	2-oxoglutarate (2OG) and Fe(II)-dependent oxygenase superfamily protein	0.0872969	1.06237	0.961309	-0.294586	0.815309	0.813421	-0.381883	0.76744	0.724705
Phvul.001G044100	Chr01	4587094	4593346	Protein of unknown function (DUF1350)	-1.04499	0.484651	0.130762	0.190967	1.14153	0.895966	1.23596	2.35537	0.0482546
Phvul.001G044200	Chr01	4622782	4623965	hydroxyproline-rich glycoprotein family protein	0	Divided by Zero	1	0	Divided by Zero	1	0	Divided by Zero	1
Phvul.001G044300	Chr01	4638364	4638975	hydroxyproline-rich glycoprotein family protein	0	Divided by Zero	1	0	Divided by Zero	1	0	Divided by Zero	1	0.5372	Rep1	1	0.5569-1.31	Rep1-Rep3	2	1.5203	Rep3	1
Phvul.001G044400	Chr01	4650331	4651518	hydroxyproline-rich glycoprotein family protein	1.76144	3.39038	1	-0.00378317	0.997381	1	-1.76523	0.29418	1	0.7028	Rep2	1	0.6267	Rep2	1	BLANK	BLANK	BLANK
Phvul.001G044500	Chr01	4680371	4681060	Integrase-type DNA-binding superfamily protein	0	Divided by Zero	1	0	Divided by Zero	1	0	Divided by Zero	1
Phvul.001G044600	Chr01	4688377	4693508	CTC-interacting domain 7	0.607061	1.52315	0.465095	0.950144	1.93207	0.16622	0.343083	1.26846	0.763762
Phvul.001G044700	Chr01	4721148	4722442	Protein of unknown function (DUF1677)	0.292481	1.22474	0.825794	1.23031	2.34617	0.0550387	0.937827	1.91564	0.159116
Phvul.001G044800	Chr01	4737053	4746046	G-protein-coupled receptor 1	1.07053	2.1002	0.104746	0.19888	1.14781	0.893022	-0.871647	0.546523	0.215357										2.099	Rep2	1	BLANK	BLANK	BLANK	0.7032	Rep2	1
Phvul.001G044900	Chr01	4748584	4751285	Protein kinase superfamily protein	-0.127237	0.915583	0.970122	0.794115	1.73401	0.637907	0.921352	1.89389	0.547759
Phvul.001G045000	Chr01	4760395	4761165		0.690915	1.61431	0.82447	0.532358	1.44629	0.898394	-0.158557	0.89592	0.972035
Phvul.001G045100	Chr01	4762232	4766786	protein kinase family protein	1.20798	2.31014	0.0978014	0.383645	1.30463	0.763559	-0.824336	0.564741	0.280863
Phvul.001G045200	Chr01	4772363	4781592	Cyclophilin-like peptidyl-prolyl cis-trans isomerase family protein	0.305833	1.23613	0.820573	-0.24108	0.846112	0.87402	-0.546912	0.684485	0.582656
Phvul.001G045300	Chr01	4798017	4802900	homology to ABI1	-0.0949263	0.936318	0.954406	0.279228	1.21355	0.819835	0.374154	1.29608	0.720089
Phvul.001G045400	Chr01	4806730	4809176	Concanavalin A-like lectin protein kinase family protein	1.72694	3.31026	0.166504	-1.39995	0.378943	0.449889	-3.12689	0.114475	0.0336069
Phvul.001G045500	Chr01	4810775	4815574	Major facilitator superfamily protein	0.0715864	1.05087	0.968931	0.302931	1.23365	0.802163	0.231345	1.17393	0.869392
Phvul.001G045600	Chr01	4826738	4830319	ubiquitin-specific protease 22	0.0463797	1.03267	0.981734	0.185315	1.13707	0.909074	0.138935	1.10109	0.936475
Phvul.001G045700	Chr01	4843260	4847924	aldehyde dehydrogenase 11A3	0.409721	1.32843	1	-0.0845769	0.943061	1	-0.494298	0.709907	1
Phvul.001G045800	Chr01	4850619	4851062	Beta-1,3-N-Acetylglucosaminyltransferase family protein	0	Divided by Zero	1	0	Divided by Zero	1	0	Divided by Zero	1
Phvul.001G045900	Chr01	4866808	4870189	ARM repeat superfamily protein	-0.453218	0.730408	0.856546	1.95666	3.88162	0.0824987	2.40988	5.31432	0.0229263
Phvul.001G046000	Chr01	4896780	4897805	hAT dimerisation domain-containing protein / transposase-related	0	Divided by Zero	1	0	Divided by Zero	1	0	Divided by Zero	1
Phvul.001G046100	Chr01	4916221	4928414	chromatin remodeling factor CHD3 (PICKLE)	0	Divided by Zero	1	0	Divided by Zero	1	0	Divided by Zero	1
Phvul.001G046200	Chr01	4947770	4954371	HXXXD-type acyl-transferase family protein	0	Divided by Zero	1	0	Divided by Zero	1	0	Divided by Zero	1
Phvul.001G046300	Chr01	4959782	4964285	response regulator 12	1.17229	2.2537	1	0.524614	1.43855	1	-0.647676	0.638307	1
Phvul.001G046400	Chr01	4983477	4985803	Glycosyl hydrolase family protein with chitinase insertion domain	-0.548075	0.683931	1	-0.0871957	0.94135	1	0.460879	1.37638	1
Phvul.001G046500	Chr01	5003968	5004834	C2H2 and C2HC zinc fingers superfamily protein	-0.458719	0.727632	0.859018	0.333404	1.25998	0.905377	0.792123	1.73162	0.653495										0.8663-0.9383	Rep1-Rep3	2	0.5412-0.7902	Rep1-Rep3	2	BLANK	BLANK	BLANK
Phvul.001G046600	Chr01	5018757	5020777	Mitochondrial glycoprotein family protein	-0.344767	0.787435	0.91503	-0.61136	0.654579	0.821442	-0.266594	0.83128	0.937318
Phvul.001G046700	Chr01	5028800	5031315	PPPDE putative thiol peptidase family protein	-0.136345	0.909822	0.935013	-0.752198	0.5937	0.365385	-0.615853	0.652545	0.474619
Phvul.001G046800	Chr01	5038861	5040854	Plant protein of unknown function (DUF868)	-0.0299018	0.979486	0.99228	0.715247	1.64176	0.602651	0.745149	1.67615	0.558471
Phvul.001G046900	Chr01	5091472	5092865	Integrase-type DNA-binding superfamily protein	-3.84386	0.0696439	0.137511	-2.87645	0.136176	0.0611893	0.967404	1.95532	1
Phvul.001G047000	Chr01	5118292	5121709	aspartate aminotransferase 5	-0.84007	0.558617	0.26245	-0.0162744	0.988783	0.992922	0.823795	1.77006	0.267767
Phvul.001G047100	Chr01	5122092	5127477	Protein kinase superfamily protein	-3.14968	0.112682	0.00212359	-3.11183	0.115677	0.00212359	0.0378503	1.02658	0.987971
Phvul.001G047200	Chr01	5132502	5138659	aberrant lateral root formation 4	-0.328772	0.796214	0.823559	-0.183347	0.880659	0.915146	0.145425	1.10606	0.939077
Phvul.001G047300	Chr01	5138822	5147614	TRS120	1.24122	2.36398	0.0516943	0.251393	1.19036	0.858293	-0.989823	0.503539	0.136436
Phvul.001G047400	Chr01	5151931	5152720		#NAME?	Divided by Zero	1	2.81417	7.03315	1	inf	Divided by Zero	1
Phvul.001G047500	Chr01	5161536	5162081	ribosomal protein S11	-2.90329	0.133667	0.152624	-1.61058	0.327466	0.305473	1.2927	2.44986	0.596119	BLANK	BLANK	BLANK	1.176-1.7422	Rep2-Rep3	2	1.2579-1.3346	Rep3-Rep2	2	0.8452-1.2793	Rep2-Rep1	3	0.6706-1.0987	Rep2-Rep3	3	0.7934-0.8901	Rep2-Rep3	2
Phvul.001G047600	Chr01	5164634	5167692		0.717595	1.64444	0.346757	-0.430905	0.741795	0.668698	-1.1485	0.451093	0.0716049
Phvul.001G047700	Chr01	5167755	5186024	SET domain group 29	0.583367	1.49834	0.511567	-0.200076	0.870504	0.8983	-0.783443	0.580979	0.324083
Phvul.001G047800	Chr01	5191301	5192296	PR5-like receptor kinase	0.0357139	1.02506	0.992464	0.290204	1.22281	0.922692	0.25449	1.19291	0.931078
Phvul.001G047900	Chr01	5208331	5212421	Protein kinase superfamily protein	0.197792	1.14694	1	0.302961	1.23367	0.928388	0.105169	1.07562	0.977643
Phvul.001G048000	Chr01	5231377	5232688	suppressor of npr1-1 constitutive 4	-3.96809	0.063898	0.176004	-1.44212	0.368026	0.422555	2.52596	5.75958	1
Phvul.001G048100	Chr01	5242170	5243423	Protein kinase superfamily protein	0.854522	1.80816	0.780926	-1.55784	0.339657	1	-2.41237	0.187847	0.393764
Phvul.001G048200	Chr01	5257704	5260367	Protein kinase superfamily protein	0.890915	1.85436	1	-1.7582	0.295616	1	-2.64912	0.159417	1
Phvul.001G048300	Chr01	5263481	5263831	Protein kinase superfamily protein	#NAME?	Divided by Zero	1	#NAME?	Divided by Zero	1	0	Divided by Zero	1
Phvul.001G048400	Chr01	5271176	5272075	receptor serine/threonine kinase, putative	-5.06531	0.0298668	0.384554	-7.24453	0.00659445	0.442989	-2.17922	0.220795	1										1.5294	Rep2	1	1.3622	Rep3	1	0.7013-1.3582	Rep2-Rep3	2
Phvul.001G048500	Chr01	5285060	5287671	PR5-like receptor kinase	-1.34983	0.392338	0.538329	0.130567	1.09472	0.973492	1.4804	2.79026	0.424392										0.4107-1.5211	Rep2-Rep1	2	0.396	Rep2	1	0.7195	Rep1	1
Phvul.001G048600	Chr01	5298347	5301240	Protein kinase superfamily protein	-0.435774	0.739299	1	-1.15615	0.44871	1	-0.720373	0.60694	1
Phvul.001G048700	Chr01	5316958	5323429	Protein kinase superfamily protein	0.310152	1.23984	1	-0.223111	0.856717	1	-0.533263	0.690991	1
Phvul.001G048800	Chr01	5328973	5331999	Protein kinase superfamily protein	-0.854787	0.552947	0.817608	1.25404	2.38509	0.668653	2.10883	4.31341	0.0648185
Phvul.001G048900	Chr01	5376702	5383434	Protein kinase superfamily protein	-0.972015	0.509796	1	1.03973	2.05584	1	2.01174	4.03268	1
Phvul.001G049000	Chr01	5412446	5415408	Protein kinase superfamily protein	-2.489	0.17813	1	-0.803401	0.572996	1	1.6856	3.21674	1
Phvul.001G049100	Chr01	5423765	5430494	Protein kinase superfamily protein	-0.906472	0.533488	1	0.163635	1.12011	1	1.07011	2.09959	1
Phvul.001G049200	Chr01	5438686	5439678	PR5-like receptor kinase	-1.74776	0.297765	1	1.19177	2.28435	1	2.93953	7.67165	1
Phvul.001G049300	Chr01	5446675	5448534	Protein kinase superfamily protein	-0.235151	0.849598	1	-0.66973	0.628626	1	-0.434579	0.739911	1
Phvul.001G049400	Chr01	5484609	5485202	serine-rich protein-related	0.558716	1.47296	0.581075	-0.738036	0.599556	0.417979	-1.29675	0.407042	0.0541766
Phvul.001G049500	Chr01	5489678	5494436	calcium-binding EF hand family protein	0.449311	1.36539	0.619679	0.343748	1.26905	0.740217	-0.105563	0.92944	0.946433
Phvul.001G049600	Chr01	5495888	5500021	Octicosapeptide/Phox/Bem1p (PB1) domain-containing protein / tetratricopeptide repeat (TPR)-containing protein	1.04192	2.05897	0.128519	0.643279	1.56187	0.45198	-0.398644	0.758571	0.71532
Phvul.001G049700	Chr01	5501998	5506686		-0.410366	0.752432	0.695574	0.390151	1.31053	0.702098	0.800517	1.74172	0.263777
Phvul.001G049800	Chr01	5508990	5513792	TOPLESS-related 1	inf	Divided by Zero	1	inf	Divided by Zero	1	-0.890963	0.539254	1
Phvul.001G049900	Chr01	5525275	5533638	Galactosyltransferase family protein	0.775193	1.71142	0.299589	0.490976	1.4054	0.614403	-0.284217	0.821187	0.821868
Phvul.001G050000	Chr01	5538733	5545424	EamA-like transporter family	1.2204	2.33012	1	1.029	2.04062	1	-0.191396	0.875759	1
Phvul.001G050100	Chr01	5552206	5560787	Exostosin family protein	-1.91415	0.265328	1	0.862242	1.81786	1	2.77639	6.85137	1
Phvul.001G050200	Chr01	5565130	5567338	ACT-like superfamily protein	#NAME?	Divided by Zero	1	#NAME?	Divided by Zero	1	0	Divided by Zero	1
Phvul.001G050300	Chr01	5589718	5590597	Bifunctional inhibitor/lipid-transfer protein/seed storage 2S albumin superfamily protein	2.16003	4.46924	0.00994562	2.57058	5.94049	0.00212359	0.410552	1.32919	0.80622
Phvul.001G050400	Chr01	5608881	5610015		0.124149	1.08986	0.968862	2.70328	6.51282	0.0182153	2.57913	5.97581	0.00212359
Phvul.001G050500	Chr01	5618076	5621302	adenine phosphoribosyl transferase 2	-2.46651	0.180929	0.237533	-1.53187	0.345828	0.364256	0.934634	1.91141	0.753812
Phvul.001G050600	Chr01	5633303	5636382	Myosin heavy chain-related protein	1.29225	2.4491	0.0858923	1.9268	3.8021	0.00373966	0.634549	1.55245	0.43801
Phvul.001G050700	Chr01	5643483	5651744	Protein kinase superfamily protein	2.09173	4.26258	0.00373966	0.358995	1.28253	0.819501	-1.73273	0.300882	0.00212359	0.7114	Rep1	1	0.684	Rep1	1	BLANK	BLANK	BLANK
Phvul.001G050800	Chr01	5657813	5661002	Ubiquitin-like superfamily protein	-0.304299	0.809836	0.87332	-0.213057	0.862708	0.918006	0.091242	1.06529	0.971225
Phvul.001G050900	Chr01	5664437	5673528	Nucleotide/sugar transporter family protein	0.840266	1.79037	0.290218	1.48582	2.80076	0.0213935	0.645559	1.56435	0.415708	0.6511	Rep1	1	0.6729	Rep1	1	BLANK	BLANK	BLANK
Phvul.001G051000	Chr01	5677037	5679971		-0.220405	0.858324	1	-0.75388	0.593006	1	-0.533475	0.690888	1
Phvul.001G051100	Chr01	5689506	5692664	S-domain-2 5	-0.596659	0.661285	0.541827	-0.825756	0.564187	0.335634	-0.229096	0.853168	0.892844
Phvul.001G051200	Chr01	5722368	5727887	TPX2 (targeting protein for Xklp2) protein family	0.00148837	1.00103	0.998815	-0.195526	0.873258	0.892066	-0.197015	0.872357	0.891474
Phvul.001G051300	Chr01	5735774	5739460	EIN3-binding F box protein 1	0.489186	1.40365	0.62084	-0.405343	0.755055	0.696872	-0.89453	0.537922	0.219483
Phvul.001G051400	Chr01	5832103	5835132		0.246478	1.1863	0.928022	0.478916	1.3937	0.818993	0.232438	1.17482	0.929302
Phvul.001G051500	Chr01	5847469	5847949		0	Divided by Zero	1	0	Divided by Zero	1	0	Divided by Zero	1
Phvul.001G051600	Chr01	5854316	5855245	carboxyesterase 17	0	Divided by Zero	1	0	Divided by Zero	1	0	Divided by Zero	1
Phvul.001G051700	Chr01	5858480	5866501	DEAD/DEAH box RNA helicase family protein	0.783055	1.72077	0.274804	-0.122633	0.918507	0.9374	-0.905688	0.533777	0.167689
Phvul.001G051800	Chr01	5867594	5874735	Tetratricopeptide repeat (TPR)-like superfamily protein	-1.23333	0.425334	0.458504	0.384921	1.30579	0.871797	1.61825	3.07002	0.222763	0.6327-0.6958	Rep2-Rep1	2	0.4708-0.6467	Rep2-Rep1	2	BLANK	BLANK	BLANK
Phvul.001G051900	Chr01	5875242	5890904	AFG1-like ATPase family protein	0.456539	1.37225	0.73434	1.53769	2.90329	0.0366633	1.08115	2.11572	0.140524
Phvul.001G052000	Chr01	5899210	5902472	Mitochondrial substrate carrier family protein	-0.562078	0.677326	0.585327	-0.434083	0.740164	0.711287	0.127996	1.09277	0.947414
Phvul.001G052100	Chr01	5913668	5918090	cytochrome P450, family 71, subfamily B, polypeptide 35	0	Divided by Zero	1	0	Divided by Zero	1	0	Divided by Zero	1
Phvul.001G052200	Chr01	5929207	5930673	Basic helix-loop-helix (bHLH) DNA-binding family protein	0.0619791	1.0439	1	#NAME?	Divided by Zero	1	#NAME?	Divided by Zero	1
Phvul.001G052300	Chr01	5940559	5941451	tracheary element differentiation-related 7	-0.0408181	0.972105	0.990705	-0.326506	0.797467	0.904922	-0.285688	0.820351	0.92348
Phvul.001G052400	Chr01	5974746	5976132	Basic helix-loop-helix (bHLH) DNA-binding family protein	0.915055	1.88564	1	0.944927	1.92509	1	0.0298722	1.02092	1
Phvul.001G052500	Chr01	5978242	5983033	TESMIN/TSO1-like CXC 2	-0.152094	0.899942	1	-1.78874	0.289424	1	-1.63665	0.321603	1
Phvul.001G052600	Chr01	5988427	6017916	P-loop containing nucleoside triphosphate hydrolases superfamily protein	0.651965	1.57131	0.860994	0.549263	1.46334	0.88236	-0.102701	0.931288	0.981141										3.7227	Rep1	1	BLANK	BLANK	BLANK	0.3562	Rep1	1
Phvul.001G052700	Chr01	6004964	6005600	senescence associated gene 24	-0.513991	0.700283	0.869424	-0.994449	0.501928	0.658765	-0.480459	0.71675	0.887104
Phvul.001G052800	Chr01	6020825	6027749	Cyclophilin-like peptidyl-prolyl cis-trans isomerase family protein	0.389228	1.30969	0.750126	0.152171	1.11124	0.931981	-0.237057	0.848475	0.878109
Phvul.001G052900	Chr01	6031467	6039713	Cyclophilin-like peptidyl-prolyl cis-trans isomerase family protein	0.324	1.25179	0.808442	-0.390634	0.762792	0.763405	-0.714634	0.609359	0.432985
Phvul.001G053000	Chr01	6047983	6055156	Cyclophilin-like peptidyl-prolyl cis-trans isomerase family protein	0.519288	1.43325	0.552793	-0.314965	0.803871	0.787677	-0.834253	0.560873	0.24458
Phvul.001G053100	Chr01	6061570	6067416	Protein of unknown function, DUF642	-0.803321	0.573029	0.304629	-0.920701	0.528252	0.256063	-0.11738	0.92186	0.946487
Phvul.001G053200	Chr01	6103761	6111948	K+ transporter 1	1.63896	3.11442	1	0.220808	1.16539	1	-1.41816	0.374191	1
Phvul.001G053300	Chr01	6121327	6127178	HCO3- transporter family	#NAME?	Divided by Zero	1	#NAME?	Divided by Zero	1	0	Divided by Zero	1
Phvul.001G053400	Chr01	6134801	6143346	DNAse I-like superfamily protein	0.686412	1.60928	0.529265	0.0644633	1.0457	0.977685	-0.621949	0.649794	0.53871
Phvul.001G053500	Chr01	6149222	6164325	Cyclin/Brf1-like TBP-binding protein	0.845322	1.79667	0.675168	1.17559	2.25885	0.4699	0.330267	1.25725	0.897845
Phvul.001G053600	Chr01	6168956	6171702	KOW domain-containing protein	-0.438872	0.737711	0.812192	-0.823426	0.565098	0.550168	-0.384555	0.766016	0.848269
Phvul.001G053700	Chr01	6173011	6175296	FAD/NAD(P)-binding oxidoreductase family protein	-0.560242	0.678189	0.610461	-0.202875	0.868818	0.908212	0.357367	1.28108	0.806576
Phvul.001G053800	Chr01	6178235	6180233		0	Divided by Zero	1	0	Divided by Zero	1	0	Divided by Zero	1
Phvul.001G053900	Chr01	6195427	6197501	FAD/NAD(P)-binding oxidoreductase family protein	-1.08079	0.472771	0.358417	-0.536623	0.689381	0.732992	0.544165	1.45817	0.760538
Phvul.001G054000	Chr01	6198362	6201236	ATPase, F0/V0 complex, subunit C protein	0.00431893	1.003	0.997525	0.438226	1.35494	0.627989	0.433907	1.35089	0.633826
Phvul.001G054100	Chr01	6205044	6207980	KOW domain-containing protein	0.375281	1.29709	0.788382	0.496549	1.41083	0.675438	0.121268	1.08769	0.948626
Phvul.001G054200	Chr01	6208888	6210122	Ribosomal protein L33 family protein	0.650946	1.57019	0.62194	0.781524	1.71894	0.512483	0.130578	1.09473	0.949814
Phvul.001G054300	Chr01	6211255	6212717	HXXXD-type acyl-transferase family protein	0.38733	1.30797	1	2.12054	4.34859	1	1.73322	3.32468	1
Phvul.001G054400	Chr01	6226238	6235140	pleiotropic drug resistance 12	-1.09098	0.469444	0.235385	-1.21647	0.430334	0.183621	-0.125492	0.916688	0.961059
Phvul.001G054500	Chr01	6239684	6250250	pleiotropic drug resistance 12	#NAME?	Divided by Zero	1	#NAME?	Divided by Zero	1	0	Divided by Zero	1
Phvul.001G054600	Chr01	6265927	6268478	Flavin-binding monooxygenase family protein	0	Divided by Zero	1	0	Divided by Zero	1	0	Divided by Zero	1
Phvul.001G054700	Chr01	6298862	6313234	LisH dimerisation motif;WD40/YVTN repeat-like-containing domain	0.400058	1.31956	0.698283	-0.235558	0.84936	0.861441	-0.635616	0.643667	0.411023
Phvul.001G054800	Chr01	6335261	6338062	2-oxoglutarate (2OG) and Fe(II)-dependent oxygenase superfamily protein	0.431264	1.34842	0.726883	-0.171605	0.887854	0.927644	-0.602869	0.658442	0.556067
Phvul.001G054900	Chr01	6357288	6358837	2-oxoglutarate (2OG) and Fe(II)-dependent oxygenase superfamily protein	0.859476	1.81438	1	0.614484	1.53101	1	-0.244991	0.843821	1
Phvul.001G055000	Chr01	6377952	6380010	gibberellin 3-oxidase 1	#NAME?	Divided by Zero	1	0.677961	1.59988	1	inf	Divided by Zero	1
Phvul.001G055100	Chr01	6416587	6425466	TIFY domain protein 8	-0.0650686	0.955903	0.983063	-1.30822	0.403821	0.358709	-1.24315	0.422449	0.358113	1.3127	Rep1	1	BLANK	BLANK	BLANK	1.0125	Rep1	1
Phvul.001G055200	Chr01	6432335	6435588	Pentatricopeptide repeat (PPR) superfamily protein	0.0410638	1.02887	0.985346	0.0819685	1.05846	0.968884	0.0409047	1.02876	0.984988
Phvul.001G055300	Chr01	6440993	6444410	2Fe-2S ferredoxin-like superfamily protein	-0.48638	0.713813	0.599627	0.518783	1.43275	0.544666	1.00516	2.00717	0.128293
Phvul.001G055400	Chr01	6458056	6464471	mitotic-like cyclin 3B from Arabidopsis	-2.31386	0.201121	0.00212359	-2.63271	0.16124	0.00212359	-0.318846	0.801709	0.868109
Phvul.001G055500	Chr01	6464764	6467769	Protein phosphatase 2A regulatory B subunit family protein	-0.282163	0.822358	0.837632	0.0698054	1.04958	0.971474	0.351968	1.2763	0.765457
Phvul.001G055600	Chr01	6489317	6496785	RING/U-box superfamily protein	-0.000192214	0.999869	0.999376	-0.407832	0.753755	0.69907	-0.407639	0.753854	0.701187
Phvul.001G055700	Chr01	6498569	6501022	CTC-interacting domain 5	0.235861	1.17761	0.87585	0.647799	1.56677	0.456006	0.411938	1.33047	0.700854
Phvul.001G055800	Chr01	6515958	6565428	embryo defective 2410	0.742489	1.67305	0.353165	0.0156218	1.01089	0.994244	-0.726867	0.604216	0.338853	0.7706	Rep1	1	0.7533-2.2417	Rep1-Rep3	2	2.4922	Rep3	1
Phvul.001G055900	Chr01	6569123	6575710	Enhancer of polycomb-like transcription factor protein	0.27961	1.21388	0.8807	0.208292	1.15532	0.920919	-0.0713177	0.951764	0.975785
Phvul.001G056000	Chr01	6590368	6596754	ArfGap/RecO-like zinc finger domain-containing protein	0	Divided by Zero	1	0	Divided by Zero	1	0	Divided by Zero	1
Phvul.001G056100	Chr01	6604297	6605888	molybdate transporter 1	-0.82771	0.563422	1	1.34836	2.54622	1	2.17607	4.5192	1
Phvul.001G056200	Chr01	6608639	6611017	hAT dimerisation domain-containing protein	1.33372	2.52052	1	1.83323	3.56334	1	0.499513	1.41374	1	0.9089	Rep1	1	BLANK	BLANK	BLANK	1.0976	Rep1	1	1.6144	Rep2	1	BLANK	BLANK	BLANK	0.6229	Rep2	1
Phvul.001G056300	Chr01	6614000	6615463	molybdate transporter 1	-2.99045	0.12583	0.400256	0.182529	1.13487	0.964704	3.17298	9.0191	0.360875
Phvul.001G056400	Chr01	6628513	6632069	O-Glycosyl hydrolases family 17 protein	2.8613	7.26667	0.137511	0.320779	1.24901	1	-2.54052	0.171882	0.113437
Phvul.001G056500	Chr01	6632286	6635037	TBP-associated factor 7	0.130309	1.09453	0.950678	0.108708	1.07826	0.95956	-0.0216016	0.985138	0.992464
Phvul.001G056600	Chr01	6655282	6659927	TBP-associated factor 7	0.386749	1.30744	0.85386	-0.223889	0.856254	0.932563	-0.610638	0.654908	0.721997
Phvul.001G056700	Chr01	6656093	6657764		2.18291	4.54069	0.529333	0.970459	1.95946	0.854951	-1.21246	0.431533	0.701042
Phvul.001G056800	Chr01	6662038	6667903	CHY-type/CTCHY-type/RING-type Zinc finger protein	2.22186	4.66495	0.00883534	-2.7491	0.148744	0.00212359	-4.97096	0.0318854	0.00212359
Phvul.001G056900	Chr01	6670051	6672838	Protein of unknown function (DUF581)	-1.94219	0.26022	0.051204	1.60297	3.03767	0.050251	3.54516	11.6735	0.00212359
Phvul.001G057000	Chr01	6682196	6686347	endonuclease V family protein	1.18145	2.26804	0.359953	-0.0653221	0.955735	0.984881	-1.24677	0.421393	0.30811	0.4596	Rep1	1	0.619	Rep1	1	BLANK	BLANK	BLANK
Phvul.001G057100	Chr01	6690019	6693309	O-Glycosyl hydrolases family 17 protein	0.0364239	1.02557	0.984738	-0.140389	0.907275	0.928265	-0.176813	0.884658	0.899331
Phvul.001G057200	Chr01	6703472	6706756	fibrillarin 1	-0.383941	0.766342	0.802732	-0.77863	0.58292	0.475788	-0.394689	0.760652	0.777687
Phvul.001G057300	Chr01	6710763	6713904	Protein of unknown function (DUF1218)	-0.316834	0.80283	0.787533	-0.238892	0.847396	0.862746	0.0779422	1.05551	0.964817
Phvul.001G057400	Chr01	6718662	6723632		-0.612297	0.654154	0.576999	-0.979186	0.507267	0.273723	-0.366888	0.775455	0.797449
Phvul.001G057500	Chr01	6725072	6730923	mraW methylase family protein	-0.409543	0.752861	0.705859	-1.16852	0.444876	0.111777	-0.75898	0.590914	0.395033
Phvul.001G057600	Chr01	6737355	6738544	Ggamma-subunit 1	-0.450492	0.731793	0.733191	-0.709568	0.611502	0.520215	-0.259077	0.835622	0.891546
Phvul.001G057700	Chr01	6745311	6755684	ubiquitin-specific protease 26	-0.78393	0.580782	0.570664	-0.333294	0.793722	0.86909	0.450636	1.36664	0.817069
Phvul.001G057800	Chr01	6761928	6766797	Protein of unknown function (DUF2296)	-1.0661	0.477608	0.168796	-1.38735	0.382265	0.0607286	-0.321249	0.800376	0.839463
Phvul.001G057900	Chr01	6771711	6775286	methyltransferases	-0.614156	0.653312	0.729794	0.0646449	1.04583	0.982929	0.678801	1.60081	0.687877
Phvul.001G058000	Chr01	6780590	6783931	Plastid-lipid associated protein PAP / fibrillin family protein	0.0122574	1.00853	0.994873	-0.0787263	0.946889	0.966509	-0.0909836	0.938883	0.959136
Phvul.001G058100	Chr01	6803375	6813176	Core-2/I-branching beta-1,6-N-acetylglucosaminyltransferase family protein	0.2199	1.16465	0.87467	0.247838	1.18742	0.856407	0.0279378	1.01956	0.989221
Phvul.001G058200	Chr01	6819226	6821310	selenium binding	0.835216	1.78412	0.249685	-0.0275228	0.981104	0.988789	-0.862739	0.549908	0.226407
Phvul.001G058300	Chr01	6834964	6836129	FASCICLIN-like arabinogalactan protein 8	0	Divided by Zero	1	0	Divided by Zero	1	0	Divided by Zero	1
Phvul.001G058400	Chr01	6893320	6894115		4.60934	24.409	0.33205	0.887184	1.84957	1	-3.72215	0.0757741	0.222369
Phvul.001G058500	Chr01	6900093	6904416	replicon protein A2	1.16931	2.24904	0.285859	0.709225	1.63493	0.580725	-0.460083	0.726944	0.758146
Phvul.001G058600	Chr01	6918727	6928870	Protein kinase superfamily protein	0.942126	1.92137	0.228971	1.35644	2.56052	0.0400743	0.414309	1.33265	0.696663
Phvul.001G058700	Chr01	6942100	6950717	Protein of unknown function (DUF1644)	0.765725	1.70023	0.722192	0.280287	1.21444	0.925206	-0.485438	0.71428	0.686576
Phvul.001G058800	Chr01	6954135	6957152	Zinc finger protein 622	0.539613	1.45358	0.538073	0.277853	1.21239	0.821358	-0.26176	0.834072	0.842956
Phvul.001G058900	Chr01	7030760	7039630	H(+)-ATPase 5	-0.50714	0.703617	0.658291	1.05182	2.07315	0.278621	1.55896	2.94642	0.0434764
Phvul.001G059000	Chr01	7044567	7047685	deletion of SUV3 suppressor 1(I)	-1.0455	0.484477	0.156602	-0.377321	0.769866	0.739356	0.66818	1.58907	0.454551
Phvul.001G059100	Chr01	7048246	7050620	Peroxidase superfamily protein	0	Divided by Zero	1	0	Divided by Zero	1	0	Divided by Zero	1
Phvul.001G059200	Chr01	7064506	7067223		-0.251307	0.840134	0.877644	-0.377937	0.769536	0.781985	-0.126631	0.915968	0.950253
Phvul.001G059300	Chr01	7069836	7072476	RING/U-box superfamily protein	-0.256408	0.83717	0.870434	-0.713131	0.609995	0.469284	-0.456723	0.728639	0.72615
Phvul.001G059400	Chr01	7098452	7101520	Plant calmodulin-binding protein-related	inf	Divided by Zero	1	inf	Divided by Zero	1	-3.35463	0.0977587	1
Phvul.001G059500	Chr01	7107835	7117449	pentatricopeptide (PPR) repeat-containing protein / CBS domain-containing protein	0.240414	1.18133	0.854227	0.141451	1.10302	0.92743	-0.0989634	0.933704	0.953155
Phvul.001G059600	Chr01	7119487	7119687		0	Divided by Zero	1	inf	Divided by Zero	0.00212359	inf	Divided by Zero	0.00212359
Phvul.001G059700	Chr01	7141255	7142679		0.280687	1.21477	0.830072	0.983534	1.9773	0.176475	0.702846	1.62771	0.396778
Phvul.001G059800	Chr01	7172668	7177856	RNApolymerase sigma-subunit C	-0.0586008	0.960196	0.974365	0.84628	1.79786	0.251018	0.904881	1.87239	0.189386
Phvul.001G059900	Chr01	7192292	7195412	NAC domain containing protein 38	0	Divided by Zero	1	inf	Divided by Zero	1	inf	Divided by Zero	1
Phvul.001G060000	Chr01	7200757	7207239	hemoglobin 3	-0.285484	0.820466	0.866207	0.988016	1.98346	0.223836	1.2735	2.41748	0.103332
Phvul.001G060100	Chr01	7212983	7216703	exocyst subunit exo70 family protein G1	-0.28406	0.821278	0.851308	0.108439	1.07806	0.954928	0.392499	1.31266	0.74607
Phvul.001G060200	Chr01	7241162	7243932	WRKY DNA-binding protein 11	0.152089	1.11118	0.936248	0.244876	1.18499	0.885654	0.092787	1.06643	0.96387
Phvul.001G060300	Chr01	7299547	7312217		0.366433	1.28916	0.757969	0.40399	1.32316	0.714658	0.0375563	1.02637	0.985131	0.4967	Rep1	1	0.6158	Rep1	1	BLANK	BLANK	BLANK
Phvul.001G060400	Chr01	7317633	7319789	rhamnose biosynthesis 1	-0.663118	0.63151	1	2.43193	5.39612	1	3.09505	8.54479	1
Phvul.001G060500	Chr01	7342877	7346075	serine/arginine-rich 22	0.164062	1.12044	0.911041	0.412449	1.33094	0.668823	0.248387	1.18788	0.843866
Phvul.001G060600	Chr01	7359786	7365018	Protein kinase protein with adenine nucleotide alpha hydrolases-like domain	1.95588	3.87951	1	3.39675	10.5323	1	1.44088	2.71486	1
Phvul.001G060700	Chr01	7384564	7392973	Folylpolyglutamate synthetase family protein	1.21901	2.32787	0.142829	0.170829	1.12571	0.93468	-1.04818	0.483578	0.186275
Phvul.001G060800	Chr01	7408866	7414242	actin related protein 2	#NAME?	Divided by Zero	1	#NAME?	Divided by Zero	1	0	Divided by Zero	1
Phvul.001G060900	Chr01	7432246	7446210	actin related protein 2	-0.068785	0.953437	0.975227	0.374671	1.29653	0.772384	0.443456	1.35985	0.703517										0.6711	Rep3	1	0.8691	Rep3	1	1.2949	Rep3	1
Phvul.001G061000	Chr01	7461903	7465732	Sulfite exporter TauE/SafE family protein	3.2864	9.75673	0.00212359	0.227404	1.17073	0.90713	-3.05899	0.119992	0.00212359
Phvul.001G061100	Chr01	7479137	7483383	La protein 1	-0.885	0.541487	0.522173	-0.306336	0.808694	0.877751	0.578665	1.49347	0.739793
Phvul.001G061200	Chr01	7489629	7498373	Homeodomain-like protein	-0.556859	0.679781	0.569697	-1.14156	0.45327	0.120107	-0.584699	0.666787	0.58857
Phvul.001G061300	Chr01	7514430	7524037	Protein phosphatase 2C family protein	0.114089	1.08229	0.94256	0.663789	1.58424	0.364335	0.549699	1.46378	0.489811
Phvul.001G061400	Chr01	7535226	7540023	sigma factor E	0.625775	1.54304	0.58172	1.96699	3.90954	0.0109647	1.34122	2.53366	0.029162
Phvul.001G061500	Chr01	7543127	7549440		0.705046	1.6302	0.596546	0.368964	1.29143	0.850718	-0.336082	0.792191	0.852016
Phvul.001G061600	Chr01	7557668	7562759		-0.936326	0.522561	0.206951	-0.216383	0.86072	0.885635	0.719943	1.64712	0.360222
Phvul.001G061700	Chr01	7576092	7577377		-0.498776	0.707706	0.821811	-0.181802	0.881602	0.952194	0.316974	1.24572	0.901554
Phvul.001G061800	Chr01	7592218	7594269	MuDR family transposase	0	Divided by Zero	1	0	Divided by Zero	1	0	Divided by Zero	1
Phvul.001G061900	Chr01	7604890	7607275	Nodulin MtN3 family protein	-0.998439	0.500541	0.69105	1.67971	3.20362	0.188532	2.67814	6.40032	0.138363
Phvul.001G062000	Chr01	7618948	7635797	FTSH protease 11	0.0574716	1.04064	0.974431	-0.30303	0.810549	0.800631	-0.360502	0.778894	0.737048
Phvul.001G062100	Chr01	7655746	7657228	Dof-type zinc finger DNA-binding family protein	-0.277291	0.82514	0.939503	0.871506	1.82957	0.660493	1.1488	2.21729	0.494837
Phvul.001G062200	Chr01	7670555	7671096	Bifunctional inhibitor/lipid-transfer protein/seed storage 2S albumin superfamily protein	0	Divided by Zero	1	0	Divided by Zero	1	0	Divided by Zero	1	1.779	Rep3	1	BLANK	BLANK	BLANK	0.6811	Rep3	1	1.5356	Rep2	1	BLANK	BLANK	BLANK	0.5504	Rep2	1
Phvul.001G062300	Chr01	7678523	7679100	Bifunctional inhibitor/lipid-transfer protein/seed storage 2S albumin superfamily protein	0	Divided by Zero	1	0	Divided by Zero	1	0	Divided by Zero	1
Phvul.001G062400	Chr01	7682171	7682612	Bifunctional inhibitor/lipid-transfer protein/seed storage 2S albumin superfamily protein	0	Divided by Zero	1	0	Divided by Zero	1	0	Divided by Zero	1
Phvul.001G062500	Chr01	7710558	7710893	Bifunctional inhibitor/lipid-transfer protein/seed storage 2S albumin superfamily protein	0	Divided by Zero	1	0	Divided by Zero	1	0	Divided by Zero	1
Phvul.001G062600	Chr01	7720477	7724690	LRR and NB-ARC domains-containing disease resistance protein	#NAME?	Divided by Zero	1	#NAME?	Divided by Zero	1	0	Divided by Zero	1
Phvul.001G062700	Chr01	7738312	7742569	Ypt/Rab-GAP domain of gyp1p superfamily protein	0.794612	1.73461	0.316093	0.246777	1.18655	0.861773	-0.547835	0.684046	0.545597
Phvul.001G062800	Chr01	7760819	7763587	HSP20-like chaperones superfamily protein	-1.25211	0.419831	0.110128	-0.980188	0.506912	0.240095	0.271926	1.20742	0.882224
Phvul.001G062900	Chr01	7798655	7807657	Uncharacterised conserved protein (UCP030365)	-0.712479	0.61027	0.491062	-0.129204	0.914335	0.946532	0.583275	1.49825	0.615988
Phvul.001G063000	Chr01	7814080	7822757	Putative serine esterase family protein	0.517555	1.43153	0.873314	0.349768	1.27436	0.923099	-0.167787	0.890208	0.94724
Phvul.001G063100	Chr01	7830698	7842866	Putative serine esterase family protein	0.683838	1.6064	0.813074	0.0360738	1.02532	0.993647	-0.647764	0.638269	0.675295
Phvul.001G063200	Chr01	7847158	7848078	Polyketide cyclase/dehydrase and lipid transport superfamily protein	-0.723654	0.605561	0.713107	-0.567178	0.674935	0.791963	0.156476	1.11456	0.964241
Phvul.001G063300	Chr01	7859052	7865470	Thioredoxin superfamily protein	0.882052	1.84299	0.680102	0.652106	1.57146	0.764835	-0.229947	0.85267	0.886805
Phvul.001G063400	Chr01	7867819	7881248	ENTH/VHS/GAT family protein	1.06819	2.0968	0.0805784	0.299543	1.23076	0.789776	-0.768648	0.586968	0.264588
Phvul.001G063500	Chr01	7905234	7907474	Plant stearoyl-acyl-carrier-protein desaturase family protein	#NAME?	Divided by Zero	1	#NAME?	Divided by Zero	1	0	Divided by Zero	1
Phvul.001G063600	Chr01	7926939	7930786	D-aminoacid aminotransferase-like PLP-dependent enzymes superfamily protein	-1.03192	0.48906	0.200159	-0.490634	0.711715	0.642423	0.541288	1.45527	0.631289
Phvul.001G063700	Chr01	7936453	7943857	cyclic nucleotide gated channel 1	1.49473	2.81811	0.00373966	0.0943167	1.06756	0.958822	-1.40042	0.378821	0.0148112
Phvul.001G063800	Chr01	7952925	7961945	Exostosin family protein	0.357487	1.28119	0.751853	0.153521	1.11228	0.92544	-0.203966	0.868161	0.888359
Phvul.001G063900	Chr01	7972347	7980025	Auxin efflux carrier family protein	0.309506	1.23928	0.920355	0.701807	1.62654	0.736463	0.392302	1.31248	0.877182
Phvul.001G064000	Chr01	7989513	7992498	alcohol dehydrogenase 1	0	Divided by Zero	1	inf	Divided by Zero	1	inf	Divided by Zero	1
Phvul.001G064100	Chr01	7999637	8001387	Plant stearoyl-acyl-carrier-protein desaturase family protein	#NAME?	Divided by Zero	1	2.22335	4.66976	1	inf	Divided by Zero	1
Phvul.001G064200	Chr01	8009739	8021477	SEUSS transcriptional co-regulator	0.103128	1.0741	0.950795	-0.410858	0.752177	0.683549	-0.513987	0.700286	0.564557
Phvul.001G064300	Chr01	8039774	8042757	Nodulin MtN3 family protein	3.33209	10.0707	0.00212359	1.67399	3.19096	0.0625639	-1.6581	0.316855	0.00994562
Phvul.001G064400	Chr01	8066317	8076568	Polynucleotidyl transferase, ribonuclease H-like superfamily protein	-0.727804	0.603822	0.459617	-0.654041	0.635498	0.516065	0.073763	1.05246	0.974961
Phvul.001G064500	Chr01	8082288	8086349	SCARECROW-like 1	0.155281	1.11364	0.921614	-0.569767	0.673723	0.511567	-0.725048	0.604973	0.355293
Phvul.001G064600	Chr01	8116183	8118029	myb domain protein 56	0	Divided by Zero	1	0	Divided by Zero	1	0	Divided by Zero	1
Phvul.001G064700	Chr01	8148616	8150031		-0.273033	0.827577	0.830645	0.0388413	1.02729	0.983585	0.311874	1.24132	0.794524
Phvul.001G064800	Chr01	8161995	8166619	RAB GTPASE HOMOLOG B18	-0.36116	0.778536	0.756024	0.210759	1.15729	0.885262	0.571919	1.4865	0.528777
Phvul.001G064900	Chr01	8167884	8173167	DNAJ heat shock N-terminal domain-containing protein	-0.0170721	0.988235	0.996627	0.20726	1.15449	0.949835	0.224332	1.16824	0.940981
Phvul.001G065000	Chr01	8196525	8197029		0	Divided by Zero	1	0	Divided by Zero	1	0	Divided by Zero	1
Phvul.001G065100	Chr01	8197846	8200356		-0.871293	0.546654	0.316423	0.872221	1.83047	0.269292	1.74351	3.3485	0.00883534
Phvul.001G065200	Chr01	8229620	8230075		0	Divided by Zero	1	0	Divided by Zero	1	0	Divided by Zero	1
Phvul.001G065300	Chr01	8234705	8236152	2-oxoglutarate (2OG) and Fe(II)-dependent oxygenase superfamily protein	#NAME?	Divided by Zero	1	0.689206	1.6124	1	inf	Divided by Zero	1
Phvul.001G065400	Chr01	8258937	8262787	F-box/RNI-like superfamily protein	1.00995	2.01384	0.197415	0.775727	1.71205	0.347054	-0.234223	0.850142	0.876163
Phvul.001G065500	Chr01	8292901	8301322	ACT domain repeat 3	0.797471	1.73805	0.823621	0.784113	1.72203	0.82848	-0.0133582	0.990784	0.997199
Phvul.001G065600	Chr01	8306524	8309121	ACT domain repeat 3	2.98571	7.92118	0.318513	2.63892	6.22866	0.357742	-0.346793	0.78633	0.929688
Phvul.001G065700	Chr01	8328312	8333914	Target of Myb protein 1	0.215799	1.16135	0.880874	0.137431	1.09995	0.933736	-0.0783679	0.94713	0.966605
Phvul.001G065800	Chr01	8336859	8338415		0	Divided by Zero	1	0	Divided by Zero	1	0	Divided by Zero	1
Phvul.001G065900	Chr01	8375457	8375837	Bifunctional inhibitor/lipid-transfer protein/seed storage 2S albumin superfamily protein	0	Divided by Zero	1	0	Divided by Zero	1	0	Divided by Zero	1
Phvul.001G066000	Chr01	8381806	8385990	gibberellin 20-oxidase 3	0.443869	1.36025	1	1.31218	2.48315	1	0.868306	1.82552	1
Phvul.001G066100	Chr01	8394619	8395025	photosystem II reaction center protein B	-1.13792	0.454415	0.198652	-1.05375	0.481714	0.257482	0.0841625	1.06008	0.972214	BLANK	BLANK	BLANK	1.6954	Rep3	1	1.2207	Rep3	1	0.8225-1.2035	Rep2-Rep1	3	0.6542-1.0485	Rep2-Rep3	3	0.7966-0.8844	Rep2-Rep3	2
Phvul.001G066200	Chr01	8490434	8494585	wall-associated kinase 2	0.347784	1.2726	0.896918	1.25228	2.38218	0.347333	0.904495	1.87189	0.499758	BLANK	BLANK	BLANK	1.5302	Rep2	1	1.9694	Rep2	1	1.2063	Rep3	1	1.0608	Rep1	1	0.937-1.4021	Rep3-Rep1	2
Phvul.001G066300	Chr01	8501147	8504760	wall-associated kinase 2	2.10518	4.30253	1	2.52581	5.75898	1	0.420629	1.33851	1
Phvul.001G066400	Chr01	8512728	8515841	wall-associated kinase 2	0.515701	1.42969	0.855277	1.88168	3.68504	0.196962	1.36598	2.57751	0.31384	1.2993	Rep3	1	1.4666	Rep3	1	1.1411	Rep3	1	BLANK	BLANK	BLANK	1.4312	Rep1	1	1.7026	Rep1	1
Phvul.001G066500	Chr01	8548562	8550125	wall-associated kinase 2	2.6064	6.08981	1	1.16081	2.23582	1	-1.44559	0.367142	1
Phvul.001G066600	Chr01	8555553	8560503	Tetratricopeptide repeat (TPR)-like superfamily protein	-0.230016	0.852626	0.893725	0.192321	1.14259	0.911769	0.422336	1.34009	0.735109
Phvul.001G066700	Chr01	8564152	8565089	RING/U-box superfamily protein	-2.74689	0.148972	0.324259	-0.356396	0.781114	0.922163	2.39049	5.24338	0.372288
Phvul.001G066800	Chr01	8578391	8579632		0.48533	1.39991	1	-1.5179	0.349195	1	-2.00323	0.249442	1
Phvul.001G066900	Chr01	8578557	8578670	RING/U-box superfamily protein	0.48533	1.39991	1	-1.5179	0.349195	1	-2.00323	0.249442	1
Phvul.001G067000	Chr01	8595350	8600839	RING/FYVE/PHD-type zinc finger family protein	0.189263	1.14018	0.918138	-0.541577	0.68702	0.668879	-0.73084	0.602554	0.485669	1.3295	Rep2	1	1.0028-2.7939	Rep1-Rep3	2	0.991-1.6052	Rep2-Rep3	3	1.9379	Rep3	1	BLANK	BLANK	BLANK	1.0685	Rep3	1
Phvul.001G067100	Chr01	8607115	8610457		1.20913	2.31199	0.277978	-0.183915	0.880311	0.948009	-1.39305	0.38076	0.164406
Phvul.001G067200	Chr01	8617522	8622796	S-adenosyl-L-methionine-dependent methyltransferases superfamily protein	0.539531	1.4535	0.583531	1.19191	2.28455	0.0921419	0.652381	1.57176	0.401413
Phvul.001G067300	Chr01	8642080	8646688	alcohol dehydrogenase 1	-1.55052	0.341389	0.0896788	-0.491945	0.711065	0.706274	1.05857	2.08286	0.31567
Phvul.001G067400	Chr01	8660657	8661433	Calcium-binding EF-hand family protein	-1.81578	0.284051	0.129102	-0.656285	0.634511	0.700054	1.1595	2.23379	0.408173
Phvul.001G067500	Chr01	8716654	8722189		0.318063	1.24665	0.860192	0.801743	1.7432	0.430906	0.483681	1.39831	0.712829
Phvul.001G067600	Chr01	8727961	8737518	Zinc finger C-x8-C-x5-C-x3-H type family protein	1.11089	2.15979	0.097475	0.302663	1.23342	0.798298	-0.808226	0.571084	0.279655	0.7426	Rep1	1	0.585	Rep1	1	BLANK	BLANK	BLANK
Phvul.001G067700	Chr01	8745310	8749855	Protein kinase protein with adenine nucleotide alpha hydrolases-like domain	-0.619069	0.651092	0.513137	1.00519	2.00722	0.155137	1.62426	3.08285	0.0157072
Phvul.001G067800	Chr01	8792554	8793851	Chalcone and stilbene synthase family protein	0	Divided by Zero	1	0	Divided by Zero	1	0	Divided by Zero	1
Phvul.001G067900	Chr01	8824374	8824580		0	Divided by Zero	1	0	Divided by Zero	1	0	Divided by Zero	1
Phvul.001G068000	Chr01	8833998	8835295	Chalcone and stilbene synthase family protein	0	Divided by Zero	1	0	Divided by Zero	1	0	Divided by Zero	1
Phvul.001G068100	Chr01	8874861	8877522	Glutathione S-transferase family protein	-0.590187	0.664257	0.650032	-0.0539292	0.963309	0.981312	0.536258	1.45021	0.684106
Phvul.001G068200	Chr01	8890572	8893027	K-box region and MADS-box transcription factor family protein	2.41836	5.34565	1	2.82233	7.07304	1	0.403963	1.32314	1
Phvul.001G068300	Chr01	8906563	8911013	SPT4 homolog 2	0.197663	1.14684	0.91454	-0.347325	0.786042	0.816485	-0.544988	0.685401	0.609856
Phvul.001G068400	Chr01	8911784	8913634	Pentatricopeptide repeat (PPR) superfamily protein	-1.79711	0.287751	1	0.564069	1.47844	1	2.36118	5.13789	1
Phvul.001G068500	Chr01	8941045	8943271	Protein kinase superfamily protein	-1.38781	0.382145	0.237695	-1.82872	0.281515	0.109179	-0.440903	0.736671	0.844687
Phvul.001G068600	Chr01	8946772	8948262	Protein kinase superfamily protein	0.595777	1.51128	0.704763	0.777101	1.71368	0.554677	0.181324	1.13392	0.938019
Phvul.001G068700	Chr01	8950731	8951432		inf	Divided by Zero	1	inf	Divided by Zero	1	0.612841	1.52926	1
Phvul.001G068800	Chr01	8969072	8970833	receptor serine/threonine kinase, putative	1.31143	2.48188	1	1.06637	2.09415	1	-0.245064	0.843778	1
Phvul.001G068900	Chr01	8980574	8981398	zinc ion binding;nucleic acid binding	0	Divided by Zero	1	0	Divided by Zero	1	0	Divided by Zero	1
Phvul.001G069000	Chr01	8995405	8996156	Protein kinase superfamily protein	1.83272	3.56209	0.191235	0.60947	1.5257	0.794779	-1.22325	0.428317	0.329173
Phvul.001G069100	Chr01	9038682	9039020		0	Divided by Zero	1	0	Divided by Zero	1	0	Divided by Zero	1
Phvul.001G069200	Chr01	9042095	9043560	suppressor of npr1-1 constitutive 4	-0.142238	0.906112	0.970849	-0.431159	0.741666	0.901566	-0.288921	0.818515	0.936296
Phvul.001G069300	Chr01	9066956	9068047	Protein kinase superfamily protein	2.02789	4.07807	0.351813	1.42397	2.68324	0.574276	-0.603912	0.657967	0.829284
Phvul.001G069400	Chr01	9076566	9079018		-0.721018	0.60667	0.663493	-2.07171	0.237876	0.0978014	-1.3507	0.392101	0.34209
Phvul.001G069500	Chr01	9088698	9091228	suppressor of npr1-1 constitutive 4	0.833256	1.7817	1	0.789604	1.7286	1	-0.0436519	0.970198	1
Phvul.001G069600	Chr01	9110844	9112834	receptor serine/threonine kinase, putative	0.765966	1.70051	0.738648	1.05176	2.07306	0.574593	0.285797	1.21908	0.920566
Phvul.001G069700	Chr01	9116079	9116459		-0.38875	0.763792	1	#NAME?	Divided by Zero	1	#NAME?	Divided by Zero	1
Phvul.001G069800	Chr01	9137482	9138372	suppressor of npr1-1 constitutive 4	0.823728	1.76998	0.791408	1.51885	2.86563	0.509588	0.69512	1.61902	0.802139
Phvul.001G069900	Chr01	9221814	9222869	suppressor of npr1-1 constitutive 4	2.57699	5.96695	1	0.647321	1.56625	1	-1.92967	0.262488	1
Phvul.001G070000	Chr01	9237903	9240134	Protein kinase superfamily protein	-0.523906	0.695489	0.779009	-0.592839	0.663037	0.737361	-0.0689327	0.95334	0.981734
Phvul.001G070100	Chr01	9260542	9263330	Protein kinase superfamily protein	0.993637	1.99121	0.599398	-0.305423	0.809205	0.928388	-1.29906	0.406389	0.410158
Phvul.001G070200	Chr01	9269486	9273705	Protein kinase superfamily protein	2.10777	4.31025	0.193494	1.04049	2.05692	0.6103	-1.06728	0.477216	0.460002
Phvul.001G070300	Chr01	9283773	9286047	N2,N2-dimethylguanosine tRNA methyltransferase	0.291146	1.22361	0.933028	0.274189	1.20932	0.938757	-0.0169571	0.988315	0.996593
Phvul.001G070400	Chr01	9287492	9287818		inf	Divided by Zero	1	0	Divided by Zero	1	#NAME?	Divided by Zero	1
Phvul.001G070500	Chr01	9314478	9331840	wound-responsive family protein	0.917613	1.88899	0.418382	0.592753	1.50813	0.687468	-0.324861	0.798376	0.844461
Phvul.001G070600	Chr01	9341353	9356516	transcription coactivators	0.781063	1.7184	0.359403	0.967573	1.95555	0.211952	0.18651	1.13801	0.908458
Phvul.001G070700	Chr01	9363102	9369873	NAD kinase 2	0.885831	1.84783	0.227636	-0.235667	0.849293	0.868501	-1.1215	0.459617	0.083242
Phvul.001G070800	Chr01	9369892	9377743	NAD kinase 2	0.885831	1.84783	0.227636	-0.235667	0.849293	0.868501	-1.1215	0.459617	0.083242
Phvul.001G070900	Chr01	9381777	9391336	nucleotide binding;nucleic acid binding;RNA binding	0.286902	1.22002	0.847602	0.576032	1.49074	0.562449	0.28913	1.2219	0.832912
Phvul.001G071000	Chr01	9405726	9407338	myb domain protein 5	-1.27685	0.412695	1	0.330461	1.25742	1	1.60731	3.04684	1
Phvul.001G071100	Chr01	9426985	9429335	Protein kinase superfamily protein	1.6454	3.12835	0.322487	-3.3849	0.0957288	1	-5.03031	0.0306004	0.181849
Phvul.001G071200	Chr01	9453070	9454896	Protein kinase superfamily protein	1.25307	2.38349	1	-0.0551808	0.962477	1	-1.30825	0.403811	1
Phvul.001G071300	Chr01	9469086	9470870	Protein kinase superfamily protein	-1.66312	0.315756	1	1.19688	2.29243	1	2.86	7.26013	1
Phvul.001G071400	Chr01	9478510	9482151	Protein kinase superfamily protein	0.406326	1.32531	0.716827	0.459933	1.37548	0.654437	0.0536062	1.03786	0.977
Phvul.001G071500	Chr01	9492297	9494543	amino acid permease 2	-0.101797	0.931873	1	0.542576	1.45657	1	0.644373	1.56306	1
Phvul.001G071600	Chr01	9530945	9534936	Cyclin A1;1	-1.00654	0.497738	0.545896	1.48329	2.79586	0.18037	2.48983	5.61712	0.0298352
Phvul.001G071700	Chr01	9546403	9546882	Protein of unknown function (DUF784)	0	Divided by Zero	1	0	Divided by Zero	1	0	Divided by Zero	1
Phvul.001G071800	Chr01	9560059	9560436	Protein of unknown function (DUF784)	0	Divided by Zero	1	0	Divided by Zero	1	0	Divided by Zero	1
Phvul.001G071900	Chr01	9564249	9570109	SWITCH/sucrose nonfermenting 3C	0.212248	1.15849	0.879548	-0.235128	0.849609	0.86382	-0.447377	0.733375	0.650032
Phvul.001G072000	Chr01	9581882	9587230	proteasome beta subunit C1	-0.467054	0.72344	0.608803	0.0560806	1.03964	0.975135	0.523135	1.43707	0.548527
Phvul.001G072100	Chr01	9600266	9601036	RING/U-box superfamily protein	0.634547	1.55245	0.821442	-0.461786	0.726087	0.909304	-1.09633	0.467703	0.666098
Phvul.001G072200	Chr01	9645823	9647539	NAC (No Apical Meristem) domain transcriptional regulator superfamily protein	-0.0552291	0.962442	0.977267	0.429572	1.34684	0.678187	0.484801	1.39939	0.633509
Phvul.001G072300	Chr01	9669063	9679691	Armadillo/beta-catenin-like repeat ; C2 calcium/lipid-binding domain (CaLB) protein	0.199262	1.14811	0.887948	-0.0264979	0.981801	0.989229	-0.22576	0.855143	0.864735
Phvul.001G072400	Chr01	9688739	9708609	P-loop containing nucleoside triphosphate hydrolases superfamily protein	0.650655	1.56988	0.709563	0.376751	1.29841	0.86714	-0.273904	0.827077	0.900932
Phvul.001G072500	Chr01	9706299	9711569	Eukaryotic aspartyl protease family protein	-1.08866	0.470198	0.488315	-0.793608	0.5769	0.537672	0.295049	1.22693	0.921104
Phvul.001G072600	Chr01	9737465	9743912	aldehyde dehydrogenase 3H1	0.350675	1.27516	0.75544	-0.479352	0.717299	0.594796	-0.830027	0.562519	0.240095
Phvul.001G072700	Chr01	9750057	9758086	aldehyde dehydrogenase 3I1	-2.27685	0.206348	1	-0.924526	0.526853	1	1.35232	2.55323	1
Phvul.001G072800	Chr01	9817546	9819135	glycolipid transfer protein 2	0	Divided by Zero	1	0	Divided by Zero	1	0	Divided by Zero	1
Phvul.001G072900	Chr01	9829871	9836142		0.0739277	1.05258	0.971328	-0.341317	0.78932	0.807414	-0.415245	0.749892	0.731826
Phvul.001G073000	Chr01	9860604	9867089	Protein of unknown function (DUF300)	1.18777	2.278	0.0896788	0.0286956	1.02009	0.989229	-1.15907	0.447801	0.0677298
Phvul.001G073100	Chr01	9885382	9888871	plant glycogenin-like starch initiation protein 2	-0.356618	0.780994	0.788065	-0.0720741	0.95127	0.971047	0.284544	1.21802	0.846933
Phvul.001G073200	Chr01	9908789	9914725	serine carboxypeptidase-like 42	-0.549865	0.683084	0.584667	-0.896502	0.537187	0.264708	-0.346637	0.786415	0.799615										BLANK	BLANK	BLANK	2.596	Rep3	1	1.3892	Rep3	1
Phvul.001G073300	Chr01	9918201	9919195	tracheary element differentiation-related 6	0.037655	1.02644	0.989103	-0.978564	0.507484	0.410158	-1.01622	0.49441	0.383413
Phvul.001G073400	Chr01	9934282	9934750		-6.39163	0.0119105	0.467993	-2.38101	0.191976	0.318762	4.01062	16.1182	1
Phvul.001G073500	Chr01	9955619	9960725	casein kinase I-like 3	inf	Divided by Zero	1	0	Divided by Zero	1	#NAME?	Divided by Zero	1
Phvul.001G073600	Chr01	9990242	9991653	RING/U-box superfamily protein	2.84035	7.16191	1	3.93004	15.2426	1	1.08969	2.12829	1
Phvul.001G073700	Chr01	10006338	10010192	Exostosin family protein	0.733944	1.66318	1	0.558626	1.47287	1	-0.175318	0.885571	1
Phvul.001G073800	Chr01	10050549	10051844	Integrase-type DNA-binding superfamily protein	0.186013	1.13762	1	0.992953	1.99026	1	0.80694	1.7495	1
Phvul.001G073900	Chr01	10071993	10073461	Protein of unknown function (DUF498/DUF598)	0	Divided by Zero	1	0	Divided by Zero	1	0	Divided by Zero	1
Phvul.001G074000	Chr01	10111144	10125220		-0.745348	0.596524	0.473634	-1.10878	0.463686	0.215357	-0.363431	0.777314	0.831015
Phvul.001G074100	Chr01	10132119	10134090		-0.400843	0.757414	0.87546	-0.820971	0.566061	0.670979	-0.420128	0.74736	0.872425
Phvul.001G074200	Chr01	10134484	10139961	Regulator of chromosome condensation (RCC1) family protein	4.53832	23.2365	1	3.79274	13.8589	1	-0.745573	0.596428	1
Phvul.001G074300	Chr01	10177414	10181382	D-arabinono-1,4-lactone oxidase family protein	0.538092	1.45205	0.755562	0.361341	1.28462	0.870054	-0.176751	0.884695	0.94398
Phvul.001G074400	Chr01	10197646	10200052	Calcium-binding EF hand family protein	0	Divided by Zero	1	inf	Divided by Zero	1	inf	Divided by Zero	1
Phvul.001G074500	Chr01	10219479	10231145	3\'-5\' exonuclease domain-containing protein	0.732194	1.66116	0.446236	0.450817	1.36681	0.713793	-0.281376	0.822806	0.849238
Phvul.001G074600	Chr01	10271622	10274205	early nodulin-related	0.016889	1.01177	0.993996	0.262606	1.19964	0.864933	0.245717	1.18568	0.881969
Phvul.001G074700	Chr01	10280583	10298929	TLC ATP/ADP transporter	0.782344	1.71993	0.412454	0.454016	1.36985	0.722283	-0.328327	0.796459	0.815094
Phvul.001G074800	Chr01	10311205	10316991	appr-1-p processing enzyme family protein	0.233876	1.17599	0.883625	0.432586	1.34965	0.694585	0.19871	1.14767	0.901457
Phvul.001G074900	Chr01	10398673	10402411	CCT motif family protein	-2.00307	0.249468	0.0440401	-0.727084	0.604124	0.458319	1.27599	2.42165	0.247693
Phvul.001G075000	Chr01	10420297	10432609	alpha/beta-Hydrolases superfamily protein	0.954843	1.93836	0.236243	-1.47417	0.35994	0.0206426	-2.42901	0.185693	0.00212359
Phvul.001G075100	Chr01	10442163	10444246		-2.32556	0.199497	0.0771672	-1.327	0.398595	0.269292	0.998558	1.998	0.582838
Phvul.001G075200	Chr01	10455247	10463755	P-loop containing nucleoside triphosphate hydrolases superfamily protein	-0.167778	0.89021	0.909776	-0.0196967	0.986436	0.991399	0.148081	1.10809	0.923566										0.4386	Rep1	1	0.6726	Rep1	1	BLANK	BLANK	BLANK
Phvul.001G075300	Chr01	10495702	10501018	IQ-domain 21	0.271727	1.20725	0.913667	0.270221	1.20599	0.915443	-0.00150618	0.998953	0.998365
Phvul.001G075400	Chr01	10506529	10509049	highly ABA-induced PP2C gene 3	-5.51485	0.0218708	0.00212359	0.0400562	1.02815	0.986915	5.55491	47.0104	0.00212359
Phvul.001G075500	Chr01	10559551	10561781	Protein kinase superfamily protein	-1.00996	0.49656	0.393259	-1.96872	0.255481	0.0378284	-0.958757	0.514501	0.431965
Phvul.001G075600	Chr01	10561957	10565192	Protein kinase superfamily protein	-0.942115	0.520471	0.580234	-1.5999	0.329901	0.257896	-0.657784	0.633851	0.75862
Phvul.001G075700	Chr01	10575384	10576681	DNAse I-like superfamily protein	0.761445	1.69519	1	1.14753	2.21535	1	0.386087	1.30684	1	0.822	Rep1	1	1.042	Rep1	1	1.2958	Rep1	1
Phvul.001G075800	Chr01	10585958	10593506	Protein kinase superfamily protein	-0.522479	0.696172	0.592911	-1.81114	0.284964	0.0173678	-1.28866	0.409331	0.114429
Phvul.001G075900	Chr01	10643944	10644402		0	Divided by Zero	1	0	Divided by Zero	1	0	Divided by Zero	1	0.9041	Rep1	1	0.8784	Rep1	1	BLANK	BLANK	BLANK	0.6079	Rep1	1	0.5406-1.269	Rep1-Rep2	2	BLANK	BLANK	BLANK
Phvul.001G076000	Chr01	10809265	10810744	Peroxidase superfamily protein	0	Divided by Zero	1	0	Divided by Zero	1	0	Divided by Zero	1
Phvul.001G076100	Chr01	10828810	10833303	Protein kinase superfamily protein	2.24252	4.7322	0.130253	0.831091	1.77903	0.704955	-1.41143	0.375941	0.259777
Phvul.001G076200	Chr01	10867622	10869729	suppressor of npr1-1 constitutive 4	1.85149	3.60871	0.00212359	-0.968479	0.511043	0.175094	-2.81996	0.141614	0.00212359
Phvul.001G076300	Chr01	10898239	10903869	Protein kinase superfamily protein	1.73011	3.31752	0.0221576	0.0494977	1.0349	0.984704	-1.68061	0.311951	0.0243958										0.8406-1.6017	Rep1-Rep3	2	0.6096	Rep1	1	0.871	Rep3	1
Phvul.001G076400	Chr01	10937742	10949631	NADH-dependent glutamate synthase 1	-1.79222	0.288728	0.00647999	-0.959359	0.514286	0.245757	0.832857	1.78121	0.308539
Phvul.001G076500	Chr01	11043969	11046251	amino acid permease 8	-0.0392834	0.973138	0.984583	-0.473315	0.720307	0.662662	-0.434031	0.74019	0.694044	0.9975-1.3071	Rep1-Rep2	2	0.9212	Rep1	1	0.6396-0.986	Rep2-Rep1	2
Phvul.001G076600	Chr01	11051477	11059106	amino acid permease 1	0.939585	1.91798	0.361235	-0.149608	0.901496	0.951868	-1.08919	0.470024	0.238783
Phvul.001G076700	Chr01	11072585	11075717	beta glucosidase 17	inf	Divided by Zero	1	inf	Divided by Zero	1	-5.18454	0.0274978	1
Phvul.001G076800	Chr01	11098818	11103026	TATA binding protein 2	0.402932	1.32219	0.734241	0.625321	1.54256	0.487566	0.222389	1.16667	0.877478
Phvul.001G076900	Chr01	11149590	11156145	Protein kinase family protein	0.772247	1.70793	0.300227	0.330271	1.25725	0.772618	-0.441976	0.736125	0.645117
Phvul.001G077000	Chr01	11229476	11234860	amino acid permease 6	2.11545	4.33324	0.00212359	1.40824	2.65412	0.0271728	-0.707209	0.612503	0.380812
Phvul.001G077100	Chr01	11249528	11268853	ABC1 family protein	-0.327614	0.796854	0.768573	0.701728	1.62645	0.358924	1.02934	2.04109	0.106888
Phvul.001G077200	Chr01	11306882	11319303	basic leucine zipper 9	0.886941	1.84925	0.516418	0.41167	1.33022	0.848648	-0.475272	0.719331	0.787138
Phvul.001G077300	Chr01	11384977	11391443	non-ATPase subunit 9	#NAME?	Divided by Zero	1	#NAME?	Divided by Zero	1	0	Divided by Zero	1
Phvul.001G077400	Chr01	11402352	11406636	Protein of unknown function, DUF599	-0.29829	0.813221	0.930724	0.081555	1.05816	0.981918	0.379845	1.3012	0.892406
Phvul.001G077500	Chr01	11465367	11466138	SAUR-like auxin-responsive protein family	0	Divided by Zero	1	0	Divided by Zero	1	0	Divided by Zero	1
Phvul.001G077600	Chr01	11499144	11500586	Protein of unknown function (DUF677)	-3.38935	0.0954343	0.193494	-1.97594	0.254204	0.274972	1.41341	2.66366	1
Phvul.001G077700	Chr01	11514033	11526637	arabinose kinase	0.458478	1.37408	0.616627	-0.83513	0.56053	0.241031	-1.29361	0.40793	0.0383662
Phvul.001G077800	Chr01	11562423	11571304	Major facilitator superfamily protein	-0.991528	0.502946	0.222599	-0.0519401	0.96464	0.979118	0.939588	1.91798	0.211952	0.8199-1.1129	Rep1-Rep2	2	0.7658	Rep1	1	0.7682	Rep2	1	0.99	Rep1	1	0.6581	Rep1	1	BLANK	BLANK	BLANK
Phvul.001G077900	Chr01	11582575	11587411	sequence-specific DNA binding transcription factors	-1.54259	0.343269	0.102283	-1.5867	0.332932	0.083242	-0.0441143	0.969886	0.987958
Phvul.001G078000	Chr01	11591949	11595545	Major facilitator superfamily protein	-0.562733	0.677019	0.663842	-0.915002	0.530344	0.392701	-0.352269	0.783353	0.85008
Phvul.001G078100	Chr01	11626713	11633580	Got1/Sft2-like vescicle transport protein family	0.452818	1.36871	0.731826	0.844088	1.79513	0.3728	0.39127	1.31155	0.772715
Phvul.001G078200	Chr01	11652107	11658900	amino acid permease 1	inf	Divided by Zero	1	0	Divided by Zero	1	#NAME?	Divided by Zero	1
Phvul.001G078300	Chr01	11665940	11675364	haloacid dehalogenase-like hydrolase family protein	-0.117613	0.921708	0.942145	0.23086	1.17353	0.860519	0.348473	1.27321	0.734639
Phvul.001G078400	Chr01	11683892	11685638	Sulfite exporter TauE/SafE family protein	-0.920853	0.528199	0.150047	0.479278	1.39405	0.632423	1.40013	2.63925	0.029162
Phvul.001G078500	Chr01	11693525	11699770	Sulfite exporter TauE/SafE family protein	-0.248722	0.841642	0.861691	0.705464	1.63067	0.424777	0.954185	1.93748	0.162581
Phvul.001G078600	Chr01	11787539	11791451	rhomboid-like protein 11	-0.688955	0.620304	0.433721	-0.383544	0.766551	0.734571	0.30541	1.23577	0.826755
Phvul.001G078700	Chr01	11796036	11804340	Peroxisomal membrane 22 kDa (Mpv17/PMP22) family protein	-0.492208	0.710937	0.756614	0.121751	1.08806	0.959377	0.613959	1.53045	0.659027
Phvul.001G078800	Chr01	11811076	11813579	Pentatricopeptide repeat (PPR) superfamily protein	#NAME?	Divided by Zero	1	#NAME?	Divided by Zero	1	0	Divided by Zero	1
Phvul.001G078900	Chr01	11870824	11876387	Flavin-binding monooxygenase family protein	2.08184	4.23346	1	1.5503	2.92878	1	-0.531541	0.691817	1
Phvul.001G079000	Chr01	11886276	11887249	arabinogalactan protein 16	0	Divided by Zero	1	0	Divided by Zero	1	0	Divided by Zero	1
Phvul.001G079100	Chr01	11896473	11897805	ribosomal protein S27	-0.910772	0.5319	0.188733	-0.561287	0.677698	0.508816	0.349485	1.27411	0.746662
Phvul.001G079200	Chr01	11931427	11934932	Mitochondrial substrate carrier family protein	-0.71509	0.609168	0.607651	2.13983	4.4071	0.00994562	2.85492	7.23461	0.00212359
Phvul.001G079300	Chr01	11965235	11968125	GRF zinc finger / Zinc knuckle protein	0.355766	1.27967	1	-0.167478	0.890397	1	-0.523245	0.695805	1
Phvul.001G079400	Chr01	11998190	12001030	Protein of unknown function (DUF2921)	-2.654	0.158879	1	1.66827	3.17833	0.318072	4.32227	20.0047	0.077512
Phvul.001G079500	Chr01	12027410	12028444	Protein of unknown function (DUF2921)	0	Divided by Zero	1	0	Divided by Zero	1	0	Divided by Zero	1
Phvul.001G079600	Chr01	12353173	12353544		inf	Divided by Zero	1	0	Divided by Zero	1	#NAME?	Divided by Zero	1	1.1234-1.2352	Rep2-Rep1	2	1.3479	Rep1	1	0.9914-1.0999	Rep2-Rep1	2	0.8975	Rep1	1	0.7917	Rep1	1	0.7242	Rep1	1
Phvul.001G079700	Chr01	12799865	12801781	Plant protein of unknown function (DUF247)	1.71198	3.2761	0.0138745	1.79005	3.45825	0.00883534	0.0780641	1.0556	0.965677
Phvul.001G079800	Chr01	12852204	12852638		0	Divided by Zero	1	0	Divided by Zero	1	0	Divided by Zero	1	1.177-1.7798	Rep2-Rep3	2	2.253	Rep3	1	1.0346-1.3435	Rep2-Rep3	2	1.2507-1.9933	Rep2-Rep3	2	BLANK	BLANK	BLANK	0.842-0.9694	Rep2-Rep3	2
Phvul.001G079900	Chr01	13059785	13062932		0.212374	1.1586	0.89078	0.193919	1.14386	0.905724	-0.0184552	0.987284	0.992719
Phvul.001G080000	Chr01	13071937	13072758	Ribosomal protein L33 family protein	-0.339412	0.790366	0.826755	-0.166064	0.891272	0.933107	0.173348	1.12767	0.932176
Phvul.001G080100	Chr01	13081970	13085909	Protein of unknown function (DUF789)	#NAME?	Divided by Zero	1	#NAME?	Divided by Zero	1	0	Divided by Zero	1	1.3076	Rep1	1	BLANK	BLANK	BLANK	0.7916	Rep1	1
Phvul.001G080200	Chr01	13087297	13095805	Putative integral membrane protein conserved region (DUF2404)	0.405705	1.32474	0.722739	-0.38791	0.764235	0.767076	-0.793615	0.576897	0.351013	1.3076	Rep1	1	BLANK	BLANK	BLANK	0.7916	Rep1	1
Phvul.001G080300	Chr01	13101267	13103058	Aquaporin-like superfamily protein	#NAME?	Divided by Zero	1	#NAME?	Divided by Zero	1	0	Divided by Zero	1
Phvul.001G080400	Chr01	13172599	13175355		-0.913961	0.530728	0.184707	-0.430765	0.741871	0.664921	0.483196	1.39784	0.585149										0.8626-1.2032	Rep2-Rep3	3	0.641-0.654	Rep2-Rep1	2	BLANK	BLANK	BLANK
Phvul.001G080500	Chr01	13176443	13177425	NDR1/HIN1-like 25	0.514254	1.42825	0.892893	0.72775	1.65605	0.823592	0.213496	1.15949	0.961718
Phvul.001G080600	Chr01	13178398	13182705		0.0797616	1.05684	0.969944	0.540114	1.45408	0.613463	0.460352	1.37588	0.665214
Phvul.001G080700	Chr01	13185366	13195476	Endosomal targeting BRO1-like domain-containing protein	1.33719	2.52658	0.0406406	1.36624	2.57798	0.0354537	0.0290476	1.02034	0.988371
Phvul.001G080800	Chr01	13241653	13243692	Dof-type zinc finger DNA-binding family protein	0.297839	1.2293	0.894537	0.10778	1.07757	0.970669	-0.19006	0.876573	0.940242
Phvul.001G080900	Chr01	13271731	13276761	transcription factor-related	-2.525	0.17374	0.563635	-1.94775	0.259221	0.247359	0.577246	1.49201	1
Phvul.001G081000	Chr01	13290255	13292956	Aluminium activated malate transporter family protein	0	Divided by Zero	1	0	Divided by Zero	1	0	Divided by Zero	1
Phvul.001G081100	Chr01	13293329	13294543	ortholog of human splicing factor SC35	0	Divided by Zero	1	0	Divided by Zero	1	0	Divided by Zero	1
Phvul.001G081200	Chr01	13370510	13374384	UBX domain-containing protein	-0.0153963	0.989384	0.993781	0.226144	1.16971	0.86642	0.24154	1.18226	0.85437
Phvul.001G081300	Chr01	13375494	13377473	Yippee family putative zinc-binding protein	-0.426229	0.744203	0.892044	1.41948	2.67489	0.264708	1.84571	3.5943	0.196962
Phvul.001G081400	Chr01	13377928	13378898	early nodulin-like protein 8	1.6918	3.2306	0.40474	2.32195	5.00009	0.211196	0.630153	1.54773	0.74857
Phvul.001G081500	Chr01	13381790	13389976	Protein kinase superfamily protein	0.883929	1.84539	0.177819	0.75711	1.6901	0.281843	-0.126819	0.915848	0.93468
Phvul.001G081600	Chr01	13421084	13424772	YELLOW STRIPE like 1	1.41091	2.65906	0.254038	0.467054	1.38228	0.839804	-0.943861	0.519839	0.449239
Phvul.001G081700	Chr01	13423594	13433967	Tetratricopeptide repeat (TPR)-like superfamily protein	0.601428	1.51722	0.642098	0.249429	1.18873	0.895381	-0.352	0.783497	0.830016
Phvul.001G081800	Chr01	13428725	13429616		-2.45883	0.181894	0.870351	-2.65176	0.159126	0.861936	-0.192933	0.874826	0.95726
Phvul.001G081900	Chr01	13514905	13519177	MuDR family transposase	0	Divided by Zero	1	0	Divided by Zero	1	0	Divided by Zero	1
Phvul.001G082000	Chr01	13600110	13604553	methionine gamma-lyase	0.312035	1.24145	0.84435	0.776836	1.71336	0.459427	0.4648	1.38013	0.71299
Phvul.001G082100	Chr01	13666022	13670645	alpha/beta-Hydrolases superfamily protein	0.563204	1.47755	0.69903	2.20926	4.62437	0.00767234	1.64605	3.12977	0.0284784
Phvul.001G082200	Chr01	13673818	13685830	RING/FYVE/PHD zinc finger superfamily protein	1.15959	2.23394	0.0805784	0.109	1.07848	0.951019	-1.05059	0.48277	0.108848	BLANK	BLANK	BLANK	1.4477	Rep1	1	1.4765	Rep1	1
Phvul.001G082300	Chr01	13700141	13712556	ubiquitin-specific protease 9	0.198292	1.14734	0.888862	-0.0853866	0.942532	0.9614	-0.283678	0.821494	0.811114
Phvul.001G082400	Chr01	13701053	13701607		3.33362	10.0814	0.857356	2.21763	4.65128	1	-1.11599	0.461374	0.922792
Phvul.001G082500	Chr01	13847074	13851387	UDP-Glycosyltransferase superfamily protein	-2.78854	0.144733	0.673872	-0.619153	0.651053	0.939998	2.16939	4.49831	0.785124
Phvul.001G082600	Chr01	13956513	13959750	phloem protein 2-B10	0.475754	1.39064	0.662262	-0.619489	0.6509	0.487949	-1.09524	0.468056	0.130972
Phvul.001G082700	Chr01	14466374	14469621	histidine biosynthesis bifunctional protein (HISIE)	-0.278189	0.824625	0.862852	0.49804	1.41229	0.663302	0.776229	1.71264	0.404821	1.4759	Rep1	1	BLANK	BLANK	BLANK	0.782	Rep1	1
Phvul.001G082800	Chr01	14517806	14521627	IQ-domain 10	0.450635	1.36664	0.877998	0.855683	1.80962	0.680102	0.405048	1.32414	0.876432	1.7019	Rep3	1	BLANK	BLANK	BLANK	0.4693	Rep3	1
Phvul.001G082900	Chr01	14522916	14525242	TCP family transcription factor 4	0.646131	1.56497	0.395159	0.207458	1.15465	0.877901	-0.438673	0.737814	0.632589
Phvul.001G083000	Chr01	14547185	14549317	Chalcone and stilbene synthase family protein	-1.63841	0.321211	0.0487485	0.320055	1.24838	0.850283	1.95846	3.88647	0.0206426
Phvul.001G083100	Chr01	14604051	14608321	Protein kinase superfamily protein	0.69538	1.61931	0.439186	0.757857	1.69098	0.446058	0.0624761	1.04426	0.977373
Phvul.001G083200	Chr01	14754096	14756087	Protein of unknown function (DUF677)	-0.25438	0.838347	0.924502	0.163057	1.11966	0.955512	0.417437	1.33556	0.842956
Phvul.001G083300	Chr01	14824969	14828350	receptor-like protein kinase 2	-0.00852142	0.994111	0.997696	-0.406454	0.754476	0.878188	-0.397932	0.758945	0.879624
Phvul.001G083400	Chr01	14835344	14844135	Protein of unknown function (DUF3754)	0.15131	1.11058	0.921935	0.115954	1.08369	0.943374	-0.0353569	0.975791	0.984161
Phvul.001G083500	Chr01	14849735	14852320	SET domain group 4	1.81732	3.52426	1	1.69845	3.24551	1	-0.118873	0.920906	1
Phvul.001G083600	Chr01	14852629	14857063	SET domain group 4	1.10117	2.14528	1	1.29335	2.45096	1	0.192182	1.14249	1
Phvul.001G083700	Chr01	14870712	14872316	SET domain group 4	0	Divided by Zero	1	0	Divided by Zero	1	0	Divided by Zero	1
Phvul.001G083800	Chr01	14916196	14920955	Uncharacterised protein family (UPF0041)	4.40373	21.1667	0.432298	2.21234	4.63426	0.768376	-2.19139	0.218941	0.611301
Phvul.001G083900	Chr01	14930933	14933651	Ubiquinol-cytochrome C reductase iron-sulfur subunit	-0.428148	0.743215	0.661475	0.0746395	1.0531	0.96635	0.502787	1.41695	0.564557
Phvul.001G084000	Chr01	14986698	14988815	Integrase-type DNA-binding superfamily protein	inf	Divided by Zero	1	inf	Divided by Zero	1	-1.81524	0.284157	1
Phvul.001G084100	Chr01	15041588	15041854	RING/U-box superfamily protein	inf	Divided by Zero	1	0	Divided by Zero	1	#NAME?	Divided by Zero	1
Phvul.001G084200	Chr01	15051135	15052103	Family of unknown function (DUF716)	0.982146	1.97541	0.276479	0.268066	1.20419	0.884365	-0.71408	0.609593	0.491142
Phvul.001G084300	Chr01	15069319	15071621		-0.655367	0.634911	0.460002	-0.410507	0.75236	0.709612	0.24486	1.18498	0.85868
Phvul.001G084400	Chr01	15076793	15087186	Glycosyl hydrolase family 38 protein	0.559105	1.47335	0.744093	-0.0731024	0.95059	0.981601	-0.632208	0.64519	0.672488
Phvul.001G084500	Chr01	15095230	15097737	Glycosyl hydrolase family 38 protein	0.0401688	1.02823	0.989848	0.276401	1.21117	0.915351	0.236233	1.17791	0.926008
Phvul.001G084600	Chr01	15104703	15120038	Glycosyl hydrolase family 38 protein	-0.404728	0.755379	0.846941	0.778748	1.71564	0.544937	1.18348	2.27123	0.250402	0.8393	Rep1	1	0.7071	Rep1	1	BLANK	BLANK	BLANK
Phvul.001G084700	Chr01	15147569	15163821	Glycosyl hydrolase family 38 protein	-0.119305	0.920631	0.938987	-0.921323	0.528024	0.147769	-0.802017	0.573546	0.234633
Phvul.001G084800	Chr01	15175016	15184973	RING/U-box superfamily protein	0.224424	1.16831	0.864007	0.122058	1.08829	0.940707	-0.102366	0.931505	0.950217
Phvul.001G084900	Chr01	15203983	15212885	MALE GAMETOPHYTE DEFECTIVE 2	0.517192	1.43117	0.609252	-0.279755	0.823731	0.85309	-0.796947	0.575566	0.333915
Phvul.001G085000	Chr01	15207583	15208669		1.63515	3.1062	1	#NAME?	Divided by Zero	1	#NAME?	Divided by Zero	1
Phvul.001G085100	Chr01	15208738	15209946	hAT dimerisation domain-containing protein	inf	Divided by Zero	1	0	Divided by Zero	1	#NAME?	Divided by Zero	1
Phvul.001G085200	Chr01	15213908	15214875	CCR-like	-1.58338	0.333699	0.117756	-5.2126	0.0269683	0.00212359	-3.62921	0.0808161	0.00212359
Phvul.001G085300	Chr01	15239192	15242946	Pentatricopeptide repeat (PPR) superfamily protein	-3.0308	0.12236	0.0417761	-4.48708	0.044592	0.0616554	-1.45628	0.364432	1
Phvul.001G085400	Chr01	15243899	15244753		-0.308931	0.807239	0.817069	-0.525292	0.694819	0.595597	-0.216361	0.860736	0.893022
Phvul.001G085500	Chr01	15261013	15264731	basic helix-loop-helix (bHLH) DNA-binding superfamily protein	1.23738	2.3577	0.0625639	-0.910231	0.532099	0.18283	-2.14761	0.225686	0.00212359
Phvul.001G085600	Chr01	15275102	15277914	NAD(P)-binding Rossmann-fold superfamily protein	0.43138	1.34852	0.748166	-0.405069	0.7552	0.803254	-0.836449	0.560021	0.446236
Phvul.001G085700	Chr01	15321109	15321324		0	Divided by Zero	1	0	Divided by Zero	1	0	Divided by Zero	1
Phvul.001G085800	Chr01	15362561	15364909	Pentatricopeptide repeat (PPR) superfamily protein	0.409854	1.32855	0.865033	-0.528809	0.693127	0.822631	-0.938663	0.521716	0.531991
Phvul.001G085900	Chr01	15366898	15368654	Family of unknown function (DUF716)	-0.257791	0.836368	0.868329	0.101478	1.07287	0.958017	0.359269	1.28278	0.789231
Phvul.001G086000	Chr01	15369043	15371248		2.03154	4.08843	0.567089	2.50116	5.66139	0.506854	0.469614	1.38474	0.770502
Phvul.001G086100	Chr01	15396561	15418338	ARM repeat superfamily protein	-0.659158	0.633248	0.432882	-1.0669	0.477344	0.125746	-0.40774	0.753802	0.726264
Phvul.001G086200	Chr01	15421088	15421706		-0.441312	0.736467	0.783699	-0.98689	0.504566	0.454579	-0.545578	0.685117	0.772453
Phvul.001G086300	Chr01	15440936	15444096	Tetratricopeptide repeat (TPR)-like superfamily protein	-2.75819	0.14781	1	-1.83748	0.279809	1	0.920706	1.89304	1
Phvul.001G086400	Chr01	15444143	15446199	Kinase interacting (KIP1-like) family protein	-1.37128	0.386548	0.426501	0.231695	1.17421	0.940949	1.60297	3.03768	0.334786
Phvul.001G086500	Chr01	15468876	15474447	actin related protein 2	0.424803	1.34239	0.913236	-0.313821	0.804509	1	-0.738623	0.599311	0.81734
Phvul.001G086600	Chr01	15489616	15493398	phosphate transporter 3;1	-0.0226614	0.984415	0.990486	-0.179964	0.882724	0.902033	-0.157303	0.896699	0.919519
Phvul.001G086700	Chr01	15503240	15511960	vacuolar ATP synthase subunit C (VATC) / V-ATPase C subunit / vacuolar proton pump C subunit (DET3)	0.274494	1.20957	0.816005	0.0375551	1.02637	0.98349	-0.236939	0.848545	0.852754
Phvul.001G086800	Chr01	15530486	15533635	AP2/B3-like transcriptional factor family protein	#NAME?	Divided by Zero	1	#NAME?	Divided by Zero	1	0	Divided by Zero	1
Phvul.001G086900	Chr01	15553492	15554507		-0.369273	0.77417	0.898411	0.456751	1.37245	0.853798	0.826024	1.7728	0.62836
Phvul.001G087000	Chr01	15582541	15585741	auxin signaling F-box 2	0.794638	1.73464	0.311786	-0.911906	0.531482	0.247191	-1.70654	0.306393	0.00647999
Phvul.001G087100	Chr01	15596710	15598982	GRAM domain family protein	-1.4163	0.374673	0.0802177	-1.3123	0.402678	0.110128	0.103999	1.07474	0.95606
Phvul.001G087200	Chr01	15604580	15607185	translocon-associated protein beta (TRAPB) family protein	-0.133837	0.911404	0.927113	0.297453	1.22897	0.78792	0.43129	1.34844	0.636711
Phvul.001G087300	Chr01	15625709	15629542	B-box type zinc finger protein with CCT domain	-2.28047	0.205832	0.151875	-6.27195	0.0129406	0.526358	-3.99149	0.0628699	1
Phvul.001G087400	Chr01	15633244	15635454	MuDR family transposase	0	Divided by Zero	1	0	Divided by Zero	1	0	Divided by Zero	1
Phvul.001G087500	Chr01	15666086	15669362	Endosomal targeting BRO1-like domain-containing protein	1.69444	3.23652	1	-0.551045	0.682525	1	-2.24548	0.210882	1
Phvul.001G087600	Chr01	15713623	15715315	Uncharacterised protein family (UPF0497)	-2.21157	0.215899	0.177376	-3.97012	0.0638079	0.203434	-1.75855	0.295545	1
Phvul.001G087700	Chr01	15735337	15748393	Esterase/lipase/thioesterase family protein	0.601254	1.51703	0.506343	0.604722	1.52069	0.498062	0.00346875	1.00241	0.998098
Phvul.001G087800	Chr01	15807401	15815548	Esterase/lipase/thioesterase family protein	3.15966	8.93621	0.00212359	-1.07186	0.475705	0.37922	-4.23152	0.0532335	0.00212359
Phvul.001G087900	Chr01	15832868	15833398	C2H2 and C2HC zinc fingers superfamily protein	0	Divided by Zero	1	0	Divided by Zero	1	0	Divided by Zero	1
Phvul.001G088000	Chr01	15857711	15865805		0.839681	1.78965	0.265375	-0.322905	0.799458	0.793655	-1.16259	0.446711	0.081695
Phvul.001G088100	Chr01	15904586	15912196	hydroxyproline-rich glycoprotein family protein	0.506472	1.42057	0.611708	0.173565	1.12784	0.916452	-0.332906	0.793935	0.79222
Phvul.001G088200	Chr01	15930050	15932342	WRKY DNA-binding protein 75	3.76002	13.548	0.00212359	1.47877	2.78711	0.297621	-2.28124	0.20572	0.00647999
Phvul.001G088300	Chr01	15958144	15959097		0	Divided by Zero	1	0	Divided by Zero	1	0	Divided by Zero	1
Phvul.001G088400	Chr01	16003146	16021988	non-intrinsic ABC protein 14	0.0979444	1.07025	0.957512	0.323095	1.25101	0.793175	0.225151	1.1689	0.8734
Phvul.001G088500	Chr01	16015772	16016219		1.77963	3.43339	0.863572	-1.92383	0.263554	1	-3.70346	0.0767619	0.845449
Phvul.001G088600	Chr01	16020727	16023807		#NAME?	Divided by Zero	1	9.19272	585.172	1	inf	Divided by Zero	1
Phvul.001G088700	Chr01	16127269	16132128		0.0646347	1.04582	0.971593	0.168663	1.12402	0.91073	0.104028	1.07477	0.950253
Phvul.001G088800	Chr01	16133249	16142982	Protein of unknown function (DUF1997)	-0.480603	0.716678	0.607804	-0.0980941	0.934266	0.954484	0.382509	1.30361	0.718591
Phvul.001G088900	Chr01	16152063	16159258	YELLOW STRIPE like 6	0.598675	1.51432	0.450064	-0.34172	0.789099	0.757321	-0.940394	0.52109	0.144357
Phvul.001G089000	Chr01	16259207	16263918	Plant transposase (Ptta/En/Spm family)	0	Divided by Zero	1	0	Divided by Zero	1	0	Divided by Zero	1
Phvul.001G089100	Chr01	16284555	16286510	TEOSINTE BRANCHED 1, cycloidea, PCF (TCP)-domain family protein 20	1.64222	3.12147	0.00517612	0.7025	1.62733	0.371204	-0.939723	0.521333	0.161001
Phvul.001G089200	Chr01	16326311	16330437	ACT domain repeat 6	0.638904	1.55715	0.50672	-0.213272	0.862579	0.896416	-0.852176	0.553948	0.302509
Phvul.001G089300	Chr01	16363640	16364412		0	Divided by Zero	1	0	Divided by Zero	1	0	Divided by Zero	1										0.7636-0.8761	Rep2-Rep1	2	0.5361-0.6976	Rep1-Rep2	2	0.6297	Rep1	1
Phvul.001G089400	Chr01	16402292	16406784	Tetratricopeptide repeat (TPR)-like superfamily protein	1.06342	2.08988	0.333188	1.42072	2.67718	0.148838	0.357297	1.28102	0.820046
Phvul.001G089500	Chr01	16513594	16522019	GYF domain-containing protein	0.207259	1.15449	0.882354	0.210176	1.15683	0.877309	0.00291777	1.00202	0.997944	1.4659	Rep3	1	BLANK	BLANK	BLANK	0.6154	Rep3	1
Phvul.001G089600	Chr01	16570397	16576117	actin related protein 2	0	Divided by Zero	1	0	Divided by Zero	1	0	Divided by Zero	1										BLANK	BLANK	BLANK	1.6273	Rep1	1	1.4686	Rep1	1
Phvul.001G089700	Chr01	16607875	16610151	HXXXD-type acyl-transferase family protein	-3.27166	0.103546	0.298041	1.79993	3.48203	0.304002	5.07159	33.628	0.24685
Phvul.001G089800	Chr01	16669114	16670619	Pollen Ole e 1 allergen and extensin family protein	-2.35052	0.196076	0.00212359	-2.63663	0.160804	0.00212359	-0.286114	0.820109	0.883057
Phvul.001G089900	Chr01	16715321	16717523	RGA-like 1	0	Divided by Zero	1	inf	Divided by Zero	1	inf	Divided by Zero	1
Phvul.001G090000	Chr01	16740159	16747309		0.840329	1.79046	0.366247	0.325232	1.25287	0.83721	-0.515097	0.699747	0.634271
Phvul.001G090100	Chr01	16747319	16749973	exocyst subunit exo70 family protein C2	0	Divided by Zero	1	0	Divided by Zero	1	0	Divided by Zero	1
Phvul.001G090200	Chr01	16829512	16843867	ENTH/VHS family protein	-0.542391	0.686632	0.553367	-0.614885	0.652982	0.48373	-0.0724939	0.950993	0.970968
Phvul.001G090300	Chr01	16876519	16877350	Thioredoxin superfamily protein	2.11441	4.33013	1	1.71436	3.28152	1	-0.400048	0.757832	1
Phvul.001G090400	Chr01	16881833	16885872	membrane-anchored ubiquitin-fold protein 4 precursor	0.459262	1.37484	0.640462	0.29589	1.22764	0.813074	-0.163372	0.892936	0.915798
Phvul.001G090500	Chr01	16898968	16899582	RING/U-box superfamily protein	0	Divided by Zero	1	0	Divided by Zero	1	0	Divided by Zero	1	0.7474-1.0964	Rep2-Rep1	2	0.6873-0.6955	Rep2-Rep1	2	BLANK	BLANK	BLANK
Phvul.001G090600	Chr01	16911421	16914345	Pentatricopeptide repeat (PPR) superfamily protein	0.51777	1.43174	0.683783	0.097539	1.06995	0.9665	-0.420231	0.747306	0.767578
Phvul.001G090700	Chr01	16924317	16930819	DHHC-type zinc finger family protein	0.622288	1.53931	0.435656	0.542762	1.45676	0.515398	-0.0795257	0.94637	0.963618
Phvul.001G090800	Chr01	17013496	17019301	Protein kinase superfamily protein	1.00827	2.01151	0.737975	0.683642	1.60619	0.842506	-0.324632	0.7985	0.888958										BLANK	BLANK	BLANK	1.5599	Rep1	1	1.8557	Rep1	1
Phvul.001G090900	Chr01	17026808	17029665		2.17229	4.50739	1	2.7796	6.86661	1	0.60731	1.52341	1	0.6844	Rep3	1	0.7095	Rep3	1	BLANK	BLANK	BLANK
Phvul.001G091000	Chr01	17042992	17045529	senescence-related gene 3	3.5535	11.7411	0.00212359	-1.93751	0.261067	0.00373966	-5.491	0.0222353	0.00212359
Phvul.001G091100	Chr01	17340495	17342191	NAC domain containing protein 41	1.37663	2.59661	0.232859	2.09051	4.25899	0.0550387	0.713885	1.64021	0.515264
Phvul.001G091200	Chr01	17404834	17406215		0	Divided by Zero	1	0	Divided by Zero	1	0	Divided by Zero	1
Phvul.001G091300	Chr01	17530158	17533663		-0.816599	0.567779	0.350503	-0.343778	0.787974	0.793756	0.472821	1.38782	0.660253	0.776	Rep3	1	0.8423	Rep3	1	BLANK	BLANK	BLANK
Phvul.001G091400	Chr01	17550740	17554392	Squamosa promoter-binding protein-like (SBP domain) transcription factor family protein	0.226454	1.16995	0.882439	-0.30201	0.811122	0.834107	-0.528464	0.693294	0.606696
Phvul.001G091500	Chr01	17621717	17622650		#NAME?	Divided by Zero	1	#NAME?	Divided by Zero	1	0	Divided by Zero	1
Phvul.001G091600	Chr01	18309755	18317214	2-isopropylmalate synthase 1	0	Divided by Zero	1	0	Divided by Zero	1	0	Divided by Zero	1	0.6537-1.2809	Rep3-Rep1	3	0.7012-1.2929	Rep3-Rep1	2	0.9627-1.0512	Rep2-Rep1	2	0.6305	Rep1	1	0.9242-1.1133	Rep1-Rep2	2	1.1747-1.2808	Rep2-Rep1	2
Phvul.001G091700	Chr01	18335341	18335914		0	Divided by Zero	1	0	Divided by Zero	1	0	Divided by Zero	1	1.4438	Rep1	1	1.3558	Rep1	1	0.9895	Rep1	1	0.5171	Rep2	1	0.48	Rep2	1	BLANK	BLANK	BLANK
Phvul.001G091800	Chr01	18426176	18426538		0	Divided by Zero	1	0	Divided by Zero	1	0	Divided by Zero	1	1.1121-1.2062	Rep2-Rep1	2	1.3419	Rep1	1	0.8766-1.0509	Rep2-Rep1	2
Phvul.001G091900	Chr01	18885946	18887149	aminoacyl-tRNA ligases;ATP binding;nucleotide binding	0	Divided by Zero	1	0	Divided by Zero	1	0	Divided by Zero	1	BLANK	BLANK	BLANK	0.9882	Rep1	1	1.1519	Rep1	1
Phvul.001G092000	Chr01	18947641	18948392		0.7992	1.74014	0.526111	0.142595	1.10389	0.950458	-0.656605	0.634368	0.5913
Phvul.001G092100	Chr01	19050076	19050410	Protein of unknown function (DUF 3339)	0	Divided by Zero	1	0	Divided by Zero	1	0	Divided by Zero	1
Phvul.001G092200	Chr01	19080768	19081504	Protein of unknown function (DUF 3339)	1.09219	2.13198	0.538361	1.2538	2.38469	0.424464	0.161607	1.11853	0.955298
Phvul.001G092300	Chr01	19091266	19091911		-0.263838	0.832867	0.854691	0.25416	1.19264	0.860398	0.517998	1.43197	0.606178
Phvul.001G092400	Chr01	19096537	19097225	Protein of unknown function (DUF 3339)	-0.211176	0.863832	0.917047	-0.529749	0.692674	0.722986	-0.318573	0.801862	0.868374
Phvul.001G092500	Chr01	19116255	19116464	Protein of unknown function (DUF 3339)	-0.146513	0.903431	0.965904	-0.945732	0.519167	0.613804	-0.799218	0.574661	0.711824
Phvul.001G092600	Chr01	19176028	19181147	S-adenosyl-L-methionine-dependent methyltransferases superfamily protein	0.105184	1.07563	0.959193	0.137903	1.10031	0.943901	0.0327196	1.02294	0.989103
Phvul.001G092700	Chr01	19186038	19194055	G protein alpha subunit 1	0.22286	1.16704	0.877578	-0.290014	0.817893	0.818993	-0.512873	0.700828	0.583809
Phvul.001G092800	Chr01	19377677	19381767	Major facilitator superfamily protein	0.127676	1.09253	0.939077	-1.60275	0.329249	0.0148112	-1.73042	0.301363	0.00994562
Phvul.001G092900	Chr01	19420023	19422961	Peroxidase superfamily protein	5.4019	42.2799	0.41159	1.02235	2.03123	1	-4.37955	0.0480423	0.208553
Phvul.001G093000	Chr01	19459792	19462352	zinc ion binding;nucleic acid binding;zinc ion binding	0.478404	1.3932	0.714144	0.162575	1.11928	0.937633	-0.315829	0.803389	0.839708
Phvul.001G093100	Chr01	19463624	19464535	Protein of unknown function (DUF579)	0	Divided by Zero	1	0	Divided by Zero	1	0	Divided by Zero	1
Phvul.001G093200	Chr01	19471392	19481892		-0.554595	0.680849	0.548527	-0.330402	0.795316	0.780345	0.224193	1.16812	0.877789
Phvul.001G093300	Chr01	19482056	19483310	Ferritin/ribonucleotide reductase-like family protein	1.36656	2.57855	0.0869984	0.348548	1.27328	0.820471	-1.01801	0.493797	0.200159
Phvul.001G093400	Chr01	19528668	19534786		-0.377452	0.769797	0.856878	-1.38552	0.382753	0.222369	-1.00807	0.497213	0.482586
Phvul.001G093500	Chr01	19537362	19546910	DHBP synthase RibB-like alpha/beta domain	-1.28077	0.411574	0.0728278	-1.48231	0.357915	0.0278141	-0.201535	0.869623	0.90359
Phvul.001G093600	Chr01	19558420	19559156	DHBP synthase RibB-like alpha/beta domain	0.125358	1.09078	0.957386	-0.0716269	0.951566	0.977685	-0.196985	0.87237	0.925026
Phvul.001G093700	Chr01	19628249	19631389	DCD (Development and Cell Death) domain protein	0.116564	1.08415	0.94293	-0.284009	0.821306	0.816485	-0.400572	0.757557	0.682913
Phvul.001G093800	Chr01	19709272	19712760		-0.123357	0.918048	0.938568	-0.422955	0.745895	0.681852	-0.299597	0.812479	0.795093
Phvul.001G093900	Chr01	19977753	19981637	disease resistance protein (TIR-NBS-LRR class), putative	-0.0189454	0.986955	1	0.657132	1.57694	0.752096	0.676077	1.59779	0.720625
Phvul.001G094000	Chr01	20043080	20044477	Tetratricopeptide repeat (TPR)-like superfamily protein	-3.11241	0.11563	1	-4.28848	0.0511726	1	-1.17607	0.442555	1	1.0352	Rep1	1	BLANK	BLANK	BLANK	1.2884	Rep1	1
Phvul.001G094100	Chr01	20160025	20166733	Peptidase family M48 family protein	-1.02459	0.491551	0.122558	0.0232581	1.01625	0.990703	1.04785	2.06744	0.13725	1.1689	Rep1	1	BLANK	BLANK	BLANK	1.1839	Rep1	1
Phvul.001G094200	Chr01	20322594	20324360	cytochrome P450, family 94, subfamily B, polypeptide 3	1.03477	2.04878	1	1.93288	3.81816	1	0.898109	1.86362	1
Phvul.001G094300	Chr01	20327733	20330144	SWIB/MDM2 domain superfamily protein	0.213812	1.15975	0.913116	0.654703	1.57429	0.543881	0.440892	1.35744	0.719448
Phvul.001G094400	Chr01	20449783	20451454	Galactose oxidase/kelch repeat superfamily protein	0	Divided by Zero	1	0	Divided by Zero	1	0	Divided by Zero	1	0.6923	Rep1	1	0.7348	Rep1	1	BLANK	BLANK	BLANK
Phvul.001G094500	Chr01	20537277	20539547	Ribosomal protein S21 family protein	-0.276153	0.825791	0.838453	-0.08978	0.939668	0.961283	0.186373	1.1379	0.904037
Phvul.001G094600	Chr01	20540493	20543330		-0.812584	0.569361	0.931569	1.33529	2.52327	0.69989	2.14788	4.43176	0.584667
Phvul.001G094700	Chr01	20564994	20570123	chloride channel B	1.25253	2.38261	0.102283	0.349719	1.27432	0.792416	-0.902815	0.534842	0.303829
Phvul.001G094800	Chr01	20569990	20584688	S-adenosyl-L-methionine-dependent methyltransferases superfamily protein	-1.20398	0.434076	0.894718	-1.92168	0.263946	0.789287	-0.717705	0.608065	0.968547										0.9492-1.9885	Rep3-Rep2	2	0.5046	Rep3	1	0.7547	Rep2	1
Phvul.001G094900	Chr01	20584797	20586441		-0.45705	0.728474	0.791034	-0.130643	0.913425	0.958769	0.326407	1.25389	0.877644
Phvul.001G095000	Chr01	20613969	20619206	Myzus persicae-induced lipase 1	0.492976	1.40734	0.856252	1.35863	2.56441	0.404238	0.865654	1.82216	0.598575
Phvul.001G095100	Chr01	20625552	20626415	Cupredoxin superfamily protein	-0.218826	0.859266	0.915858	0.122148	1.08835	0.955617	0.340973	1.26661	0.842671
Phvul.001G095200	Chr01	20634238	20636037	Tetratricopeptide repeat (TPR)-like superfamily protein	-0.428946	0.742804	0.887233	1.0773	2.11008	0.489424	1.50625	2.8407	0.280308
Phvul.001G095300	Chr01	20645038	20648949		-0.375352	0.770921	0.768573	-0.440512	0.736874	0.703274	-0.06516	0.955836	0.974339
Phvul.001G095400	Chr01	20755641	20764992	Aldolase-type TIM barrel family protein	-0.0869004	0.941542	0.962064	-0.212327	0.863145	0.887044	-0.125427	0.916736	0.939627
Phvul.001G095500	Chr01	20771905	20774302	Protein kinase superfamily protein	3.38266	10.4299	0.173409	0.129054	1.09358	1	-3.25361	0.10485	0.159116
Phvul.001G095600	Chr01	20789706	20790128	calmodulin-like 38	1.98384	3.95544	1	3.41589	10.673	0.532466	1.43205	2.69831	0.686092
Phvul.001G095700	Chr01	20901609	20908948		-0.549915	0.683062	0.537258	-0.319841	0.801161	0.781002	0.230074	1.1729	0.868064
Phvul.001G095800	Chr01	20939859	20951029	Flavin containing amine oxidoreductase family	-0.920963	0.528157	0.16903	-0.790196	0.578266	0.265531	0.130767	1.09487	0.935726
Phvul.001G095900	Chr01	20959346	20961675	Flavin containing amine oxidoreductase family	-0.168411	0.889823	0.935279	-0.246291	0.843062	0.899106	-0.0778799	0.947449	0.973381	0.7503	Rep1	1	0.7335	Rep1	1	BLANK	BLANK	BLANK
Phvul.001G096000	Chr01	21000603	21011596	Rad21/Rec8-like family protein	-0.0858282	0.942244	0.979124	-0.774688	0.584515	0.692427	-0.688859	0.620343	0.741591
Phvul.001G096100	Chr01	21076091	21092082	ARM repeat superfamily protein	0.26576	1.20227	0.852812	0.42842	1.34576	0.693733	0.16266	1.11935	0.915657										BLANK	BLANK	BLANK	1.1418	Rep1	1	1.4174	Rep1	1
Phvul.001G096200	Chr01	21133961	21142953		1.1876	2.27774	1	-0.212004	0.863336	1	-1.3996	0.379032	1
Phvul.001G096300	Chr01	21166580	21168790	12-oxophytodienoate reductase 2	0.260996	1.1983	0.841276	1.0501	2.07067	0.083242	0.789106	1.728	0.248396
Phvul.001G096400	Chr01	21231930	21238089	SGF29 tudor-like domain	-0.54084	0.687369	0.604058	-0.214587	0.861791	0.894775	0.326252	1.25375	0.804322
Phvul.001G096500	Chr01	21243464	21244003		0	Divided by Zero	1	0	Divided by Zero	1	0	Divided by Zero	1
Phvul.001G096600	Chr01	21245544	21260768	Protein kinase superfamily protein	0.124588	1.0902	0.971527	0.415218	1.3335	0.881631	0.29063	1.22317	0.869199
Phvul.001G096700	Chr01	21299047	21302155	thylakoid processing peptide	0	Divided by Zero	1	0	Divided by Zero	1	0	Divided by Zero	1
Phvul.001G096800	Chr01	21337774	21346869	Tetratricopeptide repeat (TPR)-like superfamily protein	-0.299652	0.812449	1	-1.46857	0.36134	1	-1.16892	0.444754	1	0.6969	Rep1	1	1.2447-1.2473	Rep1-Rep2	2	1.1774-1.4139	Rep1-Rep2	2	1.3091	Rep1	1	0.8445	Rep1	1	BLANK	BLANK	BLANK
Phvul.001G096900	Chr01	21348123	21355145	apyrase 2	0.793306	1.73304	0.301629	0.448251	1.36439	0.673011	-0.345055	0.787277	0.756406
Phvul.001G097000	Chr01	21371290	21375239	small and basic intrinsic protein 1A	-0.237577	0.848169	0.854853	-0.0882294	0.940675	0.959623	0.149348	1.10907	0.92482
Phvul.001G097100	Chr01	21418728	21421659	Protein of unknown function DUF106, transmembrane	0.0394989	1.02776	0.983698	0.505659	1.41977	0.580725	0.46616	1.38143	0.622489
Phvul.001G097200	Chr01	21438246	21439372	PEBP (phosphatidylethanolamine-binding protein) family protein	-0.075903	0.948751	0.979124	2.19836	4.58956	0.0129251	2.27426	4.83748	0.00647999
Phvul.001G097300	Chr01	21455433	21457835	PEBP (phosphatidylethanolamine-binding protein) family protein	0	Divided by Zero	1	0	Divided by Zero	1	0	Divided by Zero	1
Phvul.001G097400	Chr01	21522400	21523284	HXXXD-type acyl-transferase family protein	0	Divided by Zero	1	0	Divided by Zero	1	0	Divided by Zero	1
Phvul.001G097500	Chr01	21530459	21531043	HXXXD-type acyl-transferase family protein	0	Divided by Zero	1	0	Divided by Zero	1	0	Divided by Zero	1
Phvul.001G097600	Chr01	21542309	21569648	ARM repeat superfamily protein	1.42416	2.68358	0.0372356	0.341253	1.26686	0.791963	-1.08291	0.472077	0.138882										0.3908-0.9496	Rep3-Rep1	2	0.349-0.8922	Rep3-Rep1	2	BLANK	BLANK	BLANK
Phvul.001G097700	Chr01	21596978	21599784	eukaryotic release factor 1-3	-0.162594	0.893419	0.941762	-0.466235	0.723852	0.767323	-0.303641	0.810205	0.874256
Phvul.001G097800	Chr01	21608429	21618379	acetyl-CoA synthetase	0.0899728	1.06435	0.957676	0.0434366	1.03057	0.981141	-0.0465362	0.96826	0.980075
Phvul.001G097900	Chr01	21693697	21695663	Tetratricopeptide repeat (TPR)-like superfamily protein	0.163767	1.12021	0.932037	0.892847	1.85684	0.300105	0.72908	1.65758	0.390227
Phvul.001G098000	Chr01	21726451	21728387	Transducin/WD40 repeat-like superfamily protein	0.0416561	1.0293	0.982811	-0.247077	0.842603	0.862132	-0.288733	0.818618	0.809265
Phvul.001G098100	Chr01	21757626	21760725	glyceraldehyde 3-phosphate dehydrogenase A subunit	-0.0643522	0.956373	0.983257	0.352366	1.27665	0.878109	0.416718	1.33489	0.843946
Phvul.001G098200	Chr01	21769115	21770842	xyloglucan endotransglucosylase/hydrolase 5	-2.88816	0.135075	0.0366633	-1.39261	0.380876	0.281843	1.49555	2.81973	0.34985
Phvul.001G098300	Chr01	21776839	21778377	xyloglucan endotransglucosylase/hydrolase 5	0.748758	1.68035	1	3.15218	8.88997	1	2.40342	5.29055	1
Phvul.001G098400	Chr01	21858630	21860936	Cysteine proteinases superfamily protein	0	Divided by Zero	1	0	Divided by Zero	1	0	Divided by Zero	1
Phvul.001G098500	Chr01	21872713	21873315		-0.988324	0.504061	0.669055	-0.423707	0.745507	0.890401	0.564617	1.479	0.843423
Phvul.001G098600	Chr01	21921749	21922795		-0.137906	0.908842	1	1.37	2.58472	1	1.50791	2.84397	1
Phvul.001G098700	Chr01	21968259	21969125	Calcium-dependent lipid-binding (CaLB domain) family protein	-1.43165	0.370707	0.602158	0.899245	1.86509	0.717779	2.33089	5.03118	0.261427
Phvul.001G098800	Chr01	21993322	21997807		0	Divided by Zero	1	0	Divided by Zero	1	0	Divided by Zero	1
Phvul.001G098900	Chr01	22022555	22022893		0	Divided by Zero	1	0	Divided by Zero	1	0	Divided by Zero	1	1.0229	Rep2	1	BLANK	BLANK	BLANK	0.8983	Rep2	1
Phvul.001G099000	Chr01	22039612	22042381	DNA repair metallo-beta-lactamase family protein	0.180946	1.13363	0.944253	0.00455451	1.00316	0.998245	-0.176392	0.88491	0.943127	1.0229	Rep2	1	BLANK	BLANK	BLANK	0.8983	Rep2	1
Phvul.001G099100	Chr01	22049138	22052596	DNA repair metallo-beta-lactamase family protein	0.316399	1.24522	0.881969	0.841881	1.79239	0.483261	0.525482	1.43942	0.706175	1.0229	Rep2	1	BLANK	BLANK	BLANK	0.8983	Rep2	1	1.3881	Rep2	1	1.6334	Rep2	1	0.9944	Rep2	1
Phvul.001G099200	Chr01	22112768	22114057	Family of unknown function (DUF716)	-1.01197	0.495868	0.377642	-1.46028	0.363421	0.156832	-0.448314	0.732899	0.811255
Phvul.001G099300	Chr01	22127464	22130132	Syntaxin/t-SNARE family protein	-1.16879	0.444794	0.255663	0.416104	1.33433	0.770289	1.5849	2.99987	0.0802177
Phvul.001G099400	Chr01	22158016	22163274	DEAD/DEAH box helicase, putative	-1.24772	0.421115	0.158112	-1.81243	0.284711	0.0311164	-0.564719	0.676087	0.702347
Phvul.001G099500	Chr01	22170548	22178636	DEAD/DEAH box helicase, putative	-1.6476	0.319171	0.0265124	-1.94859	0.259069	0.0157072	-0.300995	0.811693	0.87014
Phvul.001G099600	Chr01	22192525	22197853	K+ uptake transporter 3	0.177177	1.13068	0.906723	0.753276	1.68562	0.303829	0.576099	1.49081	0.474619
Phvul.001G099700	Chr01	22388801	22389496	Integrase-type DNA-binding superfamily protein	0	Divided by Zero	1	0	Divided by Zero	1	0	Divided by Zero	1
Phvul.001G099800	Chr01	22566685	22571245	nudix hydrolase homolog 12	0.503311	1.41746	0.845426	1.36363	2.57333	0.351899	0.860322	1.81545	0.564435
Phvul.001G099900	Chr01	22608655	22614090	apyrase 2	0	Divided by Zero	1	0	Divided by Zero	1	0	Divided by Zero	1	BLANK	BLANK	BLANK	1.4968	Rep1	1	1.4367	Rep1	1
Phvul.001G100000	Chr01	22619558	22619963		0	Divided by Zero	1	0	Divided by Zero	1	0	Divided by Zero	1
Phvul.001G100100	Chr01	22752871	22756755	apyrase 2	0	Divided by Zero	1	0	Divided by Zero	1	0	Divided by Zero	1
Phvul.001G100200	Chr01	23040328	23042480	NAC domain containing protein 47	2.09298	4.26627	0.00212359	-1.01686	0.494191	0.177376	-3.10984	0.115837	0.00212359	0.656	Rep3	1	0.6576	Rep3	1	BLANK	BLANK	BLANK
Phvul.001G100300	Chr01	23058641	23059723		0	Divided by Zero	1	0	Divided by Zero	1	0	Divided by Zero	1	1.1365	Rep1	1	0.8561	Rep1	1	0.931	Rep1	1
Phvul.001G100400	Chr01	23102229	23105114	hydroxyproline-rich glycoprotein family protein	-1.16032	0.447412	0.0744116	-0.512843	0.700842	0.55291	0.647478	1.56643	0.43801
Phvul.001G100500	Chr01	23149740	23152402	Arabidopsis NAC domain containing protein 87	0.793059	1.73275	0.452242	0.655141	1.57477	0.557252	-0.137919	0.90883	0.942997
Phvul.001G100600	Chr01	23166411	23168910		inf	Divided by Zero	1	0	Divided by Zero	1	#NAME?	Divided by Zero	1	0.6562	Rep1	1	0.9031	Rep1	1	BLANK	BLANK	BLANK	2.2276	Rep1	1	BLANK	BLANK	BLANK	0.6349	Rep1	1
Phvul.001G100700	Chr01	23234534	23241379	RNA-binding (RRM/RBD/RNP motifs) family protein	-0.381232	0.767782	0.742719	-0.381414	0.767685	0.745869	-0.000182118	0.999874	0.999284
Phvul.001G100800	Chr01	23256743	23256961		-3.57055	0.0841698	0.0924893	-0.555863	0.68025	0.796347	3.01469	8.08188	0.147244
Phvul.001G100900	Chr01	23283884	23290673	UBP1-associated protein 2A	0.0452579	1.03187	0.980075	-0.00101116	0.9993	0.998936	-0.0462691	0.968438	0.980088
Phvul.001G101000	Chr01	23320019	23324179	ABA-responsive element binding protein 3	0.795625	1.73583	0.728571	0.829909	1.77758	0.712792	0.0342842	1.02405	0.988066
Phvul.001G101100	Chr01	23326015	23330110	myb-like HTH transcriptional regulator family protein	-0.189102	0.877153	0.900119	0.188561	1.13963	0.897728	0.377663	1.29923	0.724375
Phvul.001G101200	Chr01	23330763	23337780	translocon at the outer envelope membrane of chloroplasts 34	-0.143395	0.905387	0.925753	-0.530148	0.692484	0.527411	-0.386753	0.764849	0.691298										1.6812	Rep1	1	BLANK	BLANK	BLANK	0.6067	Rep1	1
Phvul.001G101300	Chr01	23337905	23339789		1.56912	2.96724	0.275252	1.40674	2.65138	0.355892	-0.162376	0.893551	0.953045										1.6812	Rep1	1	BLANK	BLANK	BLANK	0.6067	Rep1	1
Phvul.001G101400	Chr01	23363774	23365238	metacaspase 9	-0.267687	0.83065	0.875679	-0.478811	0.717568	0.720497	-0.211124	0.863864	0.911598
Phvul.001G101500	Chr01	23434417	23437727		-0.688495	0.620501	0.602158	-2.19162	0.218907	0.0507038	-1.50312	0.35279	0.195463
Phvul.001G101600	Chr01	23480100	23480822		0	Divided by Zero	1	0	Divided by Zero	1	0	Divided by Zero	1
Phvul.001G101700	Chr01	23493137	23495499	FAR1-related sequence 3	-0.210494	0.864242	0.921595	-0.0590378	0.959905	0.981903	0.151456	1.11069	0.944525
Phvul.001G101800	Chr01	23496344	23502669		0.560468	1.47475	0.570861	0.324486	1.25222	0.808261	-0.235983	0.849106	0.86909
Phvul.001G101900	Chr01	23509918	23513029	Sec14p-like phosphatidylinositol transfer family protein	1.32773	2.51007	0.171678	2.85761	7.24815	0.00212359	1.52989	2.88763	0.0119541
Phvul.001G102000	Chr01	23531064	23532063		0	Divided by Zero	1	0	Divided by Zero	1	0	Divided by Zero	1
Phvul.001G102100	Chr01	23541819	23547045	Protein kinase superfamily protein	-0.757928	0.591346	0.422166	0.103138	1.07411	0.957039	0.861066	1.81638	0.324567
Phvul.001G102200	Chr01	23561450	23566880	proteasome family protein	0.146465	1.10685	0.929752	0.555284	1.46946	0.538736	0.408819	1.3276	0.692163	1.3762	Rep1	1	BLANK	BLANK	BLANK	0.6806	Rep1	1
Phvul.001G102300	Chr01	23566981	23568857		-0.0666248	0.95487	0.978114	-0.0963468	0.935398	0.965664	-0.029722	0.979607	0.989221	1.3762	Rep1	1	BLANK	BLANK	BLANK	0.6806	Rep1	1
Phvul.001G102400	Chr01	23605940	23608203	hAT dimerisation domain-containing protein	0	Divided by Zero	1	0	Divided by Zero	1	0	Divided by Zero	1	0.5775	Rep3	1	0.4376	Rep3	1	BLANK	BLANK	BLANK
Phvul.001G102500	Chr01	23630842	23632284		0	Divided by Zero	1	0	Divided by Zero	1	0	Divided by Zero	1
Phvul.001G102600	Chr01	23638860	23642308	ubiquitin-conjugating enzyme 22	0.0330771	1.02319	0.986915	0.362619	1.28575	0.740217	0.329542	1.25661	0.775241
Phvul.001G102700	Chr01	23671381	23672973	calmodulin 5	-0.140504	0.907202	0.926206	0.2701	1.20589	0.821935	0.410604	1.32924	0.674565	BLANK	BLANK	BLANK	1.5496	Rep1	1	1.3382	Rep1	1
Phvul.001G102800	Chr01	23716323	23717333	hAT dimerisation domain-containing protein / transposase-related	0	Divided by Zero	1	0	Divided by Zero	1	0	Divided by Zero	1
Phvul.001G102900	Chr01	23719971	23727086	ENTH/VHS family protein	1.45686	2.74509	0.0639108	-0.771808	0.585683	0.517142	-2.22866	0.213357	0.00212359	0.9723-1.5532	Rep3-Rep1	2	0.943	Rep3	1	0.9116	Rep1	1
Phvul.001G103000	Chr01	23746269	23750419	ENTH/VHS family protein	0.639155	1.55742	0.430906	-0.704433	0.613683	0.358533	-1.34359	0.394038	0.0221576
Phvul.001G103100	Chr01	23889133	23896153	ELMO/CED-12 family protein	1.06814	2.09672	0.0946922	0.127806	1.09263	0.937772	-0.940329	0.521114	0.16622	0.6536-1.4318	Rep3-Rep1	2	0.7538	Rep3	1	0.8987	Rep1	1
Phvul.001G103200	Chr01	23998627	24001807	MATE efflux family protein	-0.544513	0.685623	0.828642	0.0709124	1.05038	0.984786	0.615425	1.53201	0.797219	0.7289-1.2925	Rep3-Rep1	2	0.8453	Rep3	1	1.0398	Rep1	1
Phvul.001G103300	Chr01	24309312	24315443	MATE efflux family protein	-2.29944	0.203141	0.00373966	0.910763	1.88004	0.3759	3.21021	9.25484	0.00212359	0.6812-1.0365	Rep3-Rep1	2	0.6703-0.7262	Rep1-Rep3	2	1.0038	Rep1	1	0.6691	Rep1	1	0.7577	Rep1	1	BLANK	BLANK	BLANK
Phvul.001G103400	Chr01	24430819	24433790	SU(VAR)3-9 homolog 3	0.370966	1.29322	0.742632	0.0624335	1.04423	0.973827	-0.308532	0.80746	0.796781
Phvul.001G103500	Chr01	24847718	24855325	2-isopropylmalate synthase 1	0	Divided by Zero	1	0	Divided by Zero	1	0	Divided by Zero	1
Phvul.001G103600	Chr01	25639617	25643288	MATE efflux family protein	-0.39011	0.76307	0.914322	0.971678	1.96112	0.716159	1.36179	2.57004	0.202636	1.6699	Rep1	1	BLANK	BLANK	BLANK	1.13	Rep1	1
Phvul.001G103700	Chr01	25693340	25693954		0	Divided by Zero	1	0	Divided by Zero	1	0	Divided by Zero	1
Phvul.001G103800	Chr01	25706950	25709913	methylthioalkylmalate synthase-like 4	-1.41308	0.375508	1	-2.5923	0.165821	1	-1.17922	0.441591	1	0.4916-1.1689	Rep3-Rep1	2	0.5322-1.3199	Rep3-Rep1	2	1.1525	Rep1	1
Phvul.001G103900	Chr01	25716050	25716546	Ribosomal protein L11 family protein	0	Divided by Zero	1	inf	Divided by Zero	1	inf	Divided by Zero	1	1.5859	Rep1	1	BLANK	BLANK	BLANK	0.9704	Rep1	1
Phvul.001G104000	Chr01	25721516	25722283		#NAME?	Divided by Zero	1	#NAME?	Divided by Zero	1	0	Divided by Zero	1	1.5859	Rep1	1	BLANK	BLANK	BLANK	0.9704	Rep1	1
Phvul.001G104100	Chr01	26034997	26035543		0	Divided by Zero	1	0	Divided by Zero	1	0	Divided by Zero	1
Phvul.001G104200	Chr01	26282533	26284030	BTB-POZ and MATH domain 4	0	Divided by Zero	1	0	Divided by Zero	1	0	Divided by Zero	1	BLANK	BLANK	BLANK	1.422	Rep1	1	0.965-1.2173	Rep2-Rep1	2
Phvul.001G104300	Chr01	26322259	26323629	BTB-POZ and MATH domain 4	0	Divided by Zero	1	0	Divided by Zero	1	0	Divided by Zero	1
Phvul.001G104400	Chr01	26384464	26387168	BTB-POZ and MATH domain 4	0	Divided by Zero	1	0	Divided by Zero	1	0	Divided by Zero	1	2.1075	Rep1	1	BLANK	BLANK	BLANK	0.8379	Rep1	1
Phvul.001G104500	Chr01	26394399	26399289	BTB-POZ and MATH domain 4	0.943938	1.92377	0.159116	-0.070548	0.952277	0.96732	-1.01449	0.495005	0.126823
Phvul.001G104600	Chr01	26447699	26459755	cationic amino acid transporter 2	0.779951	1.71707	0.302798	0.145169	1.10586	0.931532	-0.634782	0.644038	0.437436
Phvul.001G104700	Chr01	26469663	26476257	cationic amino acid transporter 2	1.32408	2.50372	1	0.0805629	1.05743	1	-1.24351	0.422343	1
Phvul.001G104800	Chr01	26480468	26482910	Ribosomal protein L30/L7 family protein	-0.555134	0.680593	0.511324	-0.138045	0.908748	0.931485	0.417089	1.33523	0.671821	1.522	Rep1	1	BLANK	BLANK	BLANK	1.0246	Rep1	1
Phvul.001G104900	Chr01	26497214	26497931		0	Divided by Zero	1	0	Divided by Zero	1	0	Divided by Zero	1
Phvul.001G105000	Chr01	26499392	26504480	Nucleic acid-binding, OB-fold-like protein	0	Divided by Zero	1	0	Divided by Zero	1	0	Divided by Zero	1	1.1417-1.1871	Rep2-Rep1	2	1.0388	Rep1	1	0.7364-1.0023	Rep2-Rep1	2
Phvul.001G105100	Chr01	26547177	26573832	polyribonucleotide nucleotidyltransferase, putative	-0.0372652	0.9745	0.983585	-0.0596379	0.959505	0.972128	-0.0223727	0.984612	0.990604	0.7848	Rep3	1	0.7718-1.5276	Rep3-Rep1	2	1.4975	Rep1	1	1.9814	Rep1	1	BLANK	BLANK	BLANK	0.6692	Rep1	1
Phvul.001G105200	Chr01	26582396	26600977	polyribonucleotide nucleotidyltransferase, putative	0.593088	1.50847	0.544275	-0.147606	0.902748	0.938851	-0.740694	0.598451	0.38001	0.9636	Rep3	1	0.932-1.442	Rep3-Rep1	2	1.5427	Rep1	1
Phvul.001G105300	Chr01	26616808	26622452	Emsy N Terminus (ENT) domain-containing protein	0.368159	1.2907	0.864185	0.779507	1.71655	0.593096	0.411348	1.32993	0.819132
Phvul.001G105400	Chr01	26656846	26659069	calcium exchanger 7	1.41454	2.66574	0.59263	1.05933	2.08396	0.697017	-0.355207	0.781756	0.837854
Phvul.001G105500	Chr01	26715496	26717223	Sodium/calcium exchanger family protein	-1.34427	0.393855	0.226771	0.0519904	1.03669	0.984799	1.39626	2.63217	0.210207
Phvul.001G105600	Chr01	26788755	26792919	DnaJ/Hsp40 cysteine-rich domain superfamily protein	-0.324537	0.798554	0.785623	-0.0114835	0.992072	0.995532	0.313053	1.24234	0.786628
Phvul.001G105700	Chr01	26793560	26795924	Plasma-membrane choline transporter family protein	2.13522	4.39303	0.556001	0.37087	1.29313	1	-1.76435	0.294359	0.171957
Phvul.001G105800	Chr01	26872386	26875487	Core-2/I-branching beta-1,6-N-acetylglucosaminyltransferase family protein	-0.548096	0.683922	0.647773	0.525095	1.43903	0.637087	1.07319	2.10408	0.188532
Phvul.001G105900	Chr01	26902510	26903716		-0.38062	0.768105	0.840072	-0.893171	0.538429	0.48047	-0.512551	0.700984	0.769977
Phvul.001G106000	Chr01	26908266	26916498	Cyclin/Brf1-like TBP-binding protein	-2.28941	0.204559	0.0456052	-1.45108	0.365749	0.21499	0.838333	1.78798	0.634587										BLANK	BLANK	BLANK	2.2345	Rep1	1	1.6499	Rep1	1
Phvul.001G106100	Chr01	26912526	26915006		-1.62969	0.323159	1	0.351294	1.2757	1	1.98098	3.94761	1										BLANK	BLANK	BLANK	2.2345	Rep1	1	1.6499	Rep1	1
Phvul.001G106200	Chr01	26983911	26985009		0.93608	1.91332	0.255776	0.490935	1.40535	0.701712	-0.445145	0.734509	0.721689
Phvul.001G106300	Chr01	27052945	27054421		-3.36504	0.0970557	0.0616554	-1.70232	0.307292	0.156602	1.66273	3.16614	0.403392
Phvul.001G106400	Chr01	27221418	27224141	cycling DOF factor 3	-2.18389	0.220081	1	-0.57343	0.672017	1	1.61046	3.0535	1
Phvul.001G106500	Chr01	27248630	27250774	Peroxidase superfamily protein	0	Divided by Zero	1	0	Divided by Zero	1	0	Divided by Zero	1
Phvul.001G106600	Chr01	27305060	27307105	Peroxidase superfamily protein	#NAME?	Divided by Zero	1	#NAME?	Divided by Zero	1	0	Divided by Zero	1
Phvul.001G106700	Chr01	27360508	27362916	WUSCHEL related homeobox 11	0	Divided by Zero	1	0	Divided by Zero	1	0	Divided by Zero	1
Phvul.001G106800	Chr01	27428707	27431327	myb domain protein 56	-1.6877	0.310422	1	-0.86796	0.547921	1	0.819735	1.76508	1
Phvul.001G106900	Chr01	27541709	27542861		-0.51937	0.697675	0.702447	2.29895	4.92099	0.00212359	2.81832	7.05342	0.00212359
Phvul.001G107000	Chr01	27624228	27631649	frataxin homolog	-0.295007	0.81507	0.877146	0.175684	1.1295	0.933007	0.47069	1.38577	0.73434
Phvul.001G107100	Chr01	27687401	27691120	zinc finger (Ran-binding) family protein	0.343419	1.26876	0.764835	0.117905	1.08516	0.945096	-0.225514	0.855293	0.866685	0.6894	Rep3	1	0.7394	Rep3	1	BLANK	BLANK	BLANK
Phvul.001G107200	Chr01	27737803	27740117	alpha/beta-Hydrolases superfamily protein	-0.138044	0.908751	0.93403	0.87807	1.83792	0.213184	1.01611	2.02247	0.132308
Phvul.001G107300	Chr01	27797073	27804862	NADH:cytochrome B5 reductase 1	-0.0139954	0.990346	0.994019	0.286282	1.21949	0.802468	0.300277	1.23138	0.791342										1.769	Rep2	1	BLANK	BLANK	BLANK	0.6199	Rep2	1
Phvul.001G107400	Chr01	27842425	27845517	exostosin family protein	-0.232432	0.851199	0.938129	-0.432257	0.741102	0.865033	-0.199825	0.870656	0.945449										BLANK	BLANK	BLANK	1.1839	Rep1	1	1.3145	Rep1	1
Phvul.001G107500	Chr01	27845989	27850480	cysteine synthase 26	-1.31349	0.402345	0.182661	-1.34383	0.393972	0.127965	-0.0303415	0.979189	0.992395										BLANK	BLANK	BLANK	1.1839	Rep1	1	1.3145	Rep1	1
Phvul.001G107600	Chr01	27879145	27881005	myb domain protein 60	0.542176	1.45617	0.518213	0.270499	1.20622	0.825497	-0.271678	0.828355	0.823231
Phvul.001G107700	Chr01	27935625	27938615	F-box family protein	-0.117418	0.921836	0.958989	-0.895619	0.537517	0.412926	-0.778201	0.583093	0.476217	1.293	Rep1	1	BLANK	BLANK	BLANK	1.1095	Rep1	1
Phvul.001G107800	Chr01	27960674	27962424	Presenilin-1	0.796703	1.73713	0.509999	1.20161	2.29997	0.221524	0.404911	1.32401	0.764958
Phvul.001G107900	Chr01	27962763	27968251	GDSL-like Lipase/Acylhydrolase superfamily protein	-0.723369	0.605682	0.37394	-2.58042	0.167192	0.00212359	-1.85705	0.27604	0.00517612	1.3975	Rep1	1	BLANK	BLANK	BLANK	0.8842	Rep1	1
Phvul.001G108000	Chr01	27979620	27984269	Co-chaperone GrpE family protein	-0.492233	0.710924	0.587452	-0.550505	0.682781	0.512393	-0.0582722	0.960413	0.974012
Phvul.001G108100	Chr01	28029408	28029903	Ribosomal protein L11 family protein	0	Divided by Zero	1	inf	Divided by Zero	1	inf	Divided by Zero	1
Phvul.001G108200	Chr01	28149519	28153854	MATE efflux family protein	-0.235787	0.849222	0.968756	-0.803149	0.573097	0.838915	-0.567363	0.674849	0.848269	1.5576	Rep2	1	BLANK	BLANK	BLANK	0.5607	Rep2	1
Phvul.001G108300	Chr01	28331083	28333279	MATE efflux family protein	-0.382712	0.766994	0.876037	1.24945	2.37751	0.290126	1.63216	3.09978	0.129683	1.4801	Rep1	1	BLANK	BLANK	BLANK	1.137	Rep1	1
Phvul.001G108400	Chr01	28780814	28781406	2-isopropylmalate synthase 1	#NAME?	Divided by Zero	1	#NAME?	Divided by Zero	1	0	Divided by Zero	1
Phvul.001G108500	Chr01	29183134	29183634	SAUR-like auxin-responsive protein family	-1.05192	0.482326	0.166504	0.335238	1.26159	0.783963	1.38716	2.61563	0.0298352
Phvul.001G108600	Chr01	29291956	29297905	DHHC-type zinc finger family protein	1.02175	2.03039	0.18794	0.754591	1.68715	0.405426	-0.267163	0.830952	0.848266	0.5906	Rep3	1	0.703	Rep3	1	BLANK	BLANK	BLANK
Phvul.001G108700	Chr01	29299165	29302292	dicarboxylate diiron protein, putative (Crd1)	1.81964	3.52995	0.0243958	2.01987	4.05548	0.00767234	0.200231	1.14888	0.926239
Phvul.001G108800	Chr01	29347076	29349648	small and basic intrinsic protein 2;1	-0.055389	0.962335	0.975396	0.323691	1.25153	0.767752	0.37908	1.30051	0.706641	0.5717	Rep3	1	0.5545	Rep3	1	BLANK	BLANK	BLANK
Phvul.001G108900	Chr01	29429149	29436255	PQ-loop repeat family protein / transmembrane family protein	1.21486	2.32119	0.423668	1.20691	2.30844	0.427435	-0.00794838	0.994505	0.997829
Phvul.001G109000	Chr01	29440313	29442873		0.269942	1.20576	0.828728	1.12631	2.18298	0.0703416	0.856369	1.81047	0.210407	0.7544-1.0001	Rep3-Rep1	2	0.9147	Rep3	1	BLANK	BLANK	BLANK
Phvul.001G109100	Chr01	29541679	29543127	phytochrome kinase substrate 4	0.812659	1.75644	0.455298	0.260731	1.19809	0.897083	-0.551928	0.682109	0.669412
Phvul.001G109200	Chr01	29644917	29647618	atypical CYS HIS rich thioredoxin 4	0.420442	1.33834	0.687468	-0.62367	0.649018	0.420269	-1.04411	0.484942	0.116084
Phvul.001G109300	Chr01	29723539	29736287	transcription regulator NOT2/NOT3/NOT5 family protein	0.0770732	1.05488	0.964557	-0.316037	0.803274	0.787138	-0.393111	0.761484	0.700054
Phvul.001G109400	Chr01	29789558	29793258	O-Glycosyl hydrolases family 17 protein	0.159519	1.11691	0.934486	-0.648402	0.637987	0.587066	-0.80792	0.571205	0.434807
Phvul.001G109500	Chr01	29814190	29815597	GATA transcription factor 9	-1.19271	0.43748	0.159749	-1.04538	0.484515	0.221944	0.147327	1.10751	0.939704
Phvul.001G109600	Chr01	29822305	29828930	HNH endonuclease	0.279588	1.21385	0.819823	0.144443	1.1053	0.927177	-0.135145	0.910579	0.933859
Phvul.001G109700	Chr01	29872945	29874049	NAD(P)-binding Rossmann-fold superfamily protein	-0.42877	0.742896	0.816512	0.88286	1.84403	0.457619	1.31163	2.48222	0.210032
Phvul.001G109800	Chr01	29924657	29927129	Nucleic acid-binding, OB-fold-like protein	0	Divided by Zero	1	0	Divided by Zero	1	0	Divided by Zero	1
Phvul.001G109900	Chr01	29935437	29940081	PHD finger protein-related	0.101114	1.0726	0.956596	0.0220322	1.01539	0.991072	-0.0790822	0.946664	0.967495
Phvul.001G110000	Chr01	29971119	29974354	ARM repeat superfamily protein	0.401433	1.32081	0.925222	-0.0914769	0.93856	0.985191	-0.49291	0.710592	0.838959
Phvul.001G110100	Chr01	29979025	29980904	NDH-dependent cyclic electron flow 1	-1.85955	0.275563	0.0157072	-0.960666	0.513819	0.165108	0.898882	1.86461	0.329308
Phvul.001G110200	Chr01	29981937	29986345	evolutionarily conserved C-terminal region 2	-0.0955326	0.935924	0.957119	-0.513715	0.700417	0.563705	-0.418183	0.748369	0.678165
Phvul.001G110300	Chr01	30047430	30054586	Protein kinase family protein	0.181284	1.13389	0.903611	-0.17181	0.887728	0.911307	-0.353094	0.782904	0.746526
Phvul.001G110400	Chr01	30076980	30079024	H/ACA ribonucleoprotein complex, subunit Gar1/Naf1 protein	-0.590039	0.664325	0.719219	-0.898671	0.536381	0.505262	-0.308632	0.807407	0.887044
Phvul.001G110500	Chr01	30086223	30092346	glutamate dehydrogenase 1	0.103977	1.07473	0.956927	0.350899	1.27536	0.782863	0.246922	1.18667	0.858815
Phvul.001G110600	Chr01	30114480	30115379	Leucine-rich repeat transmembrane protein kinase	inf	Divided by Zero	1	0	Divided by Zero	1	#NAME?	Divided by Zero	1
Phvul.001G110700	Chr01	30123207	30124151	Methyltransferase-related protein	2.17142	4.50468	0.434228	2.08551	4.24425	1	-0.0859162	0.942187	0.985322
Phvul.001G110800	Chr01	30124158	30130861	Chaperone DnaJ-domain superfamily protein	0.313602	1.2428	0.824839	0.788891	1.72775	0.354331	0.475289	1.3902	0.636763	1.0879	Rep1	1	1.2633	Rep1	1	0.7317-1.1815	Rep2-Rep1	2
Phvul.001G110900	Chr01	30128439	30128759		0.643278	1.56187	1	0.0490216	1.03456	1	-0.594256	0.662386	1	1.0879-1.1447	Rep1-Rep2	2	1.2633	Rep1	1	BLANK	BLANK	BLANK
Phvul.001G111000	Chr01	30495346	30500339	adenosine-5\'-phosphosulfate (APS) kinase 3	-1.8859	0.270574	0.00212359	-0.970642	0.510278	0.201412	0.915263	1.88591	0.308215
Phvul.001G111100	Chr01	30589772	30591291		0.134469	1.09769	0.965694	0.267772	1.20395	0.922266	0.133303	1.0968	0.968059
Phvul.001G111200	Chr01	30599776	30604506	FMN binding	-0.0923811	0.937973	0.956102	0.473816	1.38878	0.597738	0.566197	1.48062	0.488792
Phvul.001G111300	Chr01	30606477	30608832	Protein of unknown function (DUF1639)	0.306832	1.23699	0.78942	0.398194	1.31786	0.695132	0.0913617	1.06538	0.95606
Phvul.001G111400	Chr01	30677285	30677458	arabinogalactan protein 14	-0.386408	0.765032	0.772422	0.337464	1.26354	0.837651	0.723871	1.65161	0.498166
Phvul.001G111500	Chr01	30732962	30734815		0.75932	1.69269	0.35138	0.255927	1.1941	0.876217	-0.503393	0.705446	0.66555
Phvul.001G111600	Chr01	30747005	30756616	APR-like 5	0.0173174	1.01208	0.9945	-0.308408	0.807532	0.858573	-0.325726	0.797897	0.844747
Phvul.001G111700	Chr01	30780944	30783995	tubulin alpha-3	-1.59844	0.330233	0.0109647	-2.52477	0.173767	0.00212359	-0.926332	0.526195	0.198432
Phvul.001G111800	Chr01	30786425	30787261	related to AP2 11	inf	Divided by Zero	1	inf	Divided by Zero	1	0.106645	1.07672	1
Phvul.001G111900	Chr01	30808842	30819870	ARM repeat superfamily protein	-0.0468685	0.968033	0.979603	-0.323888	0.798912	0.765085	-0.277019	0.825294	0.822439
Phvul.001G112000	Chr01	30840098	30847961	Exostosin family protein	#NAME?	Divided by Zero	1	#NAME?	Divided by Zero	1	0	Divided by Zero	1
Phvul.001G112100	Chr01	30848568	30851097		-0.817693	0.567347	0.265084	-0.215024	0.861532	0.889186	0.602669	1.51853	0.520804										0.4203	Rep1	1	0.6735	Rep1	1	BLANK	BLANK	BLANK
Phvul.001G112200	Chr01	30959982	30962394	atypical CYS HIS rich thioredoxin 4	-0.790687	0.578069	0.276642	-0.0409046	0.972046	0.98206	0.749782	1.68154	0.345426
Phvul.001G112300	Chr01	31056485	31059815	cation/hydrogen exchanger 15	#NAME?	Divided by Zero	1	#NAME?	Divided by Zero	1	0	Divided by Zero	1
Phvul.001G112400	Chr01	31167336	31169061	spermidine hydroxycinnamoyl transferase	-4.99763	0.0313013	1	2.53358	5.79007	0.229693	7.53122	184.979	0.4676
Phvul.001G112500	Chr01	31334786	31336631	spermidine hydroxycinnamoyl transferase	-2.00356	0.249383	0.143645	-1.0799	0.473062	0.421446	0.923665	1.89693	0.628166
Phvul.001G112600	Chr01	31391384	31394891	Glycosyl hydrolase family protein	-0.740241	0.598639	0.923518	0.0666845	1.04731	0.989103	0.806926	1.74948	0.811357
Phvul.001G112700	Chr01	31425398	31429114	Glycosyl hydrolase family protein	-0.521994	0.696407	0.770268	-2.41627	0.187339	0.158868	-1.89428	0.269008	0.275599
Phvul.001G112800	Chr01	31600824	31602191	spermidine hydroxycinnamoyl transferase	0	Divided by Zero	1	0	Divided by Zero	1	0	Divided by Zero	1
Phvul.001G112900	Chr01	31608609	31609976	spermidine hydroxycinnamoyl transferase	0	Divided by Zero	1	0	Divided by Zero	1	0	Divided by Zero	1
Phvul.001G113000	Chr01	31616403	31619284	S-adenosyl-L-methionine-dependent methyltransferases superfamily protein	0.0447387	1.0315	0.984543	0.0683802	1.04854	0.974175	0.0236415	1.01652	0.991135
Phvul.001G113100	Chr01	31623309	31628444	pumilio 5	-2.17446	0.221525	0.00212359	-2.06102	0.239646	0.00212359	0.113435	1.0818	0.959586
Phvul.001G113200	Chr01	31660091	31670176	ankyrin repeat family protein / regulator of chromosome condensation (RCC1) family protein	0.0764987	1.05446	0.967445	0.828269	1.77555	0.254038	0.75177	1.68386	0.310148
Phvul.001G113300	Chr01	31723756	31727392	RNA binding (RRM/RBD/RNP motifs) family protein	0.234938	1.17686	0.85269	0.448692	1.3648	0.61624	0.213754	1.1597	0.8722
Phvul.001G113400	Chr01	31742879	31746271	LEM3 (ligand-effect modulator 3) family protein / CDC50 family protein	-0.820693	0.566172	1	0.992589	1.98976	1	1.81328	3.5144	1
Phvul.001G113500	Chr01	31767877	31769517	HSP20-like chaperones superfamily protein	-1.89313	0.269222	0.276642	-1.33967	0.395113	0.43961	0.553463	1.46761	0.8571
Phvul.001G113600	Chr01	31773563	31774286	Cupredoxin superfamily protein	0	Divided by Zero	1	0	Divided by Zero	1	0	Divided by Zero	1
Phvul.001G113700	Chr01	31798592	31804443	MIF4G domain-containing protein / MA3 domain-containing protein	0.787648	1.72625	0.472443	0.690743	1.61411	0.551877	-0.0969047	0.935039	0.962619
Phvul.001G113800	Chr01	31806487	31811572	Cobalamin-independent synthase family protein	0.215242	1.1609	0.905966	1.21481	2.32109	0.129683	0.999567	1.9994	0.277656
Phvul.001G113900	Chr01	31938316	31939884	Ankyrin repeat family protein	0.17229	1.12685	1	-0.00378317	0.997381	1	-0.176073	0.885109	1
Phvul.001G114000	Chr01	31945882	31946115		1.17229	2.25369	1	4.90295	29.9182	0.446442	3.73066	13.2752	0.570404
Phvul.001G114100	Chr01	31974072	31974812		-0.292655	0.816398	0.838549	1.31428	2.48677	0.0689888	1.60693	3.04603	0.0109647
Phvul.001G114200	Chr01	31986390	31991097	Plant protein of unknown function (DUF639)	0	Divided by Zero	1	0	Divided by Zero	1	0	Divided by Zero	1
Phvul.001G114300	Chr01	32057115	32060428	Transducin/WD40 repeat-like superfamily protein	0.044292	1.03118	0.98109	0.0170277	1.01187	0.992831	-0.0272643	0.98128	0.988586
Phvul.001G114400	Chr01	32121618	32145880	Polynucleotidyl transferase, ribonuclease H fold protein with HRDC domain	-0.785592	0.580113	0.479724	-0.792702	0.577261	0.46591	-0.0071102	0.995083	0.997444	1.1123	Rep3	1	BLANK	BLANK	BLANK	0.7618	Rep3	1	2.2161	Rep1	1	BLANK	BLANK	BLANK	0.5077	Rep1	1
Phvul.001G114500	Chr01	32253680	32260779	uridine kinase/uracil phosphoribosyltransferase 1	-0.646187	0.638967	0.413143	-0.0463232	0.968401	0.979953	0.599864	1.51557	0.487856
Phvul.001G114600	Chr01	32262120	32263137		0	Divided by Zero	1	0	Divided by Zero	1	0	Divided by Zero	1
Phvul.001G114700	Chr01	32275922	32282421	PSF2	0.434312	1.35126	0.702644	0.609616	1.52585	0.512393	0.175304	1.1292	0.914311
Phvul.001G114800	Chr01	32285123	32287491	Protein of unknown function (DUF1637)	0	Divided by Zero	1	0	Divided by Zero	1	0	Divided by Zero	1
Phvul.001G114900	Chr01	32299769	32307761	endoribonucleases	-0.290756	0.817473	0.852112	0.0397829	1.02796	0.986217	0.330539	1.25748	0.821837
Phvul.001G115000	Chr01	32301724	32302213	sodium hydrogen exchanger 2	1.16701	2.24547	0.862098	1.24973	2.37798	0.84426	0.0827237	1.05902	0.990703
Phvul.001G115100	Chr01	32328966	32337089	Leucine-rich repeat protein kinase family protein	-1.19461	0.436902	0.0593554	-1.19461	1.06492	0.959077	1.28537	2.43744	0.0456052	BLANK	BLANK	BLANK	1.7746	Rep3	1	1.2544	Rep3	1	0.8517-1.2128	Rep2-Rep3	3	0.6299-1.0695	Rep1-Rep3	3	0.7817-0.8878	Rep2-Rep3	2
Phvul.001G115200	Chr01	32377803	32381015	LOB domain-containing protein 20	0	Divided by Zero	1	0	Divided by Zero	1	0	Divided by Zero	1
Phvul.001G115300	Chr01	32412827	32418620	Formyl transferase	0.277	1.21167	0.891968	0.198417	1.14744	0.929054	-0.0785831	0.946987	0.974288
Phvul.001G115400	Chr01	32420276	32427994	Peptidase M50 family protein	-0.938905	0.521629	0.156602	-0.923548	0.527211	0.181849	0.0153572	1.0107	0.993657
Phvul.001G115500	Chr01	32474893	32479904	Uncharacterized conserved protein (DUF2215)	0.749601	1.68133	0.363064	0.583807	1.49879	0.5272	-0.165794	0.891432	0.917536
Phvul.001G115600	Chr01	32481211	32484232	Ribosomal protein L25/Gln-tRNA synthetase, anti-codon-binding domain	-0.963368	0.512859	0.400914	-1.19725	0.436104	0.290218	-0.233885	0.850339	0.928067
Phvul.001G115700	Chr01	32562240	32570947	alpha-L-arabinofuranosidase 1	0.438779	1.35546	0.654012	-0.301918	0.811174	0.790173	-0.740698	0.59845	0.326882										BLANK	BLANK	BLANK	1.8858	Rep1	1	2.8042	Rep1	1
Phvul.001G115800	Chr01	32572669	32574777	MuDR family transposase	0	Divided by Zero	1	0	Divided by Zero	1	0	Divided by Zero	1
Phvul.001G115900	Chr01	32576951	32579008	Aminotransferase-like, plant mobile domain family protein	0	Divided by Zero	1	0	Divided by Zero	1	0	Divided by Zero	1
Phvul.001G116000	Chr01	32603355	32604250	alpha-L-arabinofuranosidase 2	0	Divided by Zero	1	0	Divided by Zero	1	0	Divided by Zero	1
Phvul.001G116100	Chr01	32633934	32637557	alpha-L-arabinofuranosidase 1	0	Divided by Zero	1	0	Divided by Zero	1	0	Divided by Zero	1										BLANK	BLANK	BLANK	1.2155	Rep1	1	1.1925	Rep1	1
Phvul.001G116200	Chr01	32684323	32689234	alpha-L-arabinofuranosidase 1	0	Divided by Zero	1	0	Divided by Zero	1	0	Divided by Zero	1
Phvul.001G116300	Chr01	32690700	32695983	alpha-L-arabinofuranosidase 1	0	Divided by Zero	1	0	Divided by Zero	1	0	Divided by Zero	1
Phvul.001G116400	Chr01	32700138	32704627	Zinc finger, C3HC4 type (RING finger) family protein	-1.28561	0.410197	0.225161	-0.270345	0.829121	0.879767	1.01527	2.02128	0.403067										BLANK	BLANK	BLANK	2.1977	Rep3	1	1.3396	Rep3	1
Phvul.001G116500	Chr01	32705096	32705994		-0.655969	0.634649	0.543008	-0.484637	0.714675	0.706449	0.171332	1.1261	0.918795										BLANK	BLANK	BLANK	2.1977	Rep3	1	1.3396	Rep3	1
Phvul.001G116600	Chr01	32707208	32713670	Transducin/WD40 repeat-like superfamily protein	-1.13705	0.454687	0.390448	-0.357778	0.780366	0.861143	0.779276	1.71627	0.610313										BLANK	BLANK	BLANK	2.1977	Rep3	1	1.3396	Rep3	1
Phvul.001G116700	Chr01	32713855	32715801	Ubiquitin carboxyl-terminal hydrolase family protein	-0.257509	0.836531	0.93199	-0.705621	0.613178	0.759558	-0.448112	0.733001	0.873135
Phvul.001G116800	Chr01	32723770	32728400	Peroxisomal membrane 22 kDa (Mpv17/PMP22) family protein	-1.00389	0.498654	0.386642	-0.501831	0.70621	0.720399	0.50206	1.41623	0.744889
Phvul.001G116900	Chr01	32761088	32763169	calmodulin (CAM)-binding protein of 25 kDa	-0.979356	0.507208	0.233681	-1.76033	0.295181	0.0129251	-0.780976	0.581972	0.381037
Phvul.001G117000	Chr01	32812043	32814713	Nascent polypeptide-associated complex (NAC), alpha subunit family protein	-0.508797	0.702805	0.568828	-0.268591	0.830126	0.825634	0.240206	1.18116	0.858626
Phvul.001G117100	Chr01	32855972	32859181	Nascent polypeptide-associated complex (NAC), alpha subunit family protein	-0.671857	0.627697	0.420269	-0.575695	0.670964	0.521158	0.0961624	1.06893	0.957332
Phvul.001G117200	Chr01	32860182	32869947	global transcription factor group B1	0.510566	1.42461	0.584543	0.329868	1.25689	0.783937	-0.180698	0.882275	0.903128
Phvul.001G117300	Chr01	32896597	32897082	Aluminium activated malate transporter family protein	0	Divided by Zero	1	0	Divided by Zero	1	0	Divided by Zero	1
Phvul.001G117400	Chr01	32907738	32912835	hydroxyproline-rich glycoprotein family protein	0.0619956	1.04391	0.973555	-0.0593956	0.959665	0.9751	-0.121391	0.9193	0.946561
Phvul.001G117500	Chr01	32920502	32923326	disproportionating enzyme 2	-0.720603	0.606844	0.392701	-1.53617	0.344798	0.0251295	-0.815571	0.568182	0.277865
Phvul.001G117600	Chr01	32932909	32933887	photosynthetic electron transfer A	1.2202	2.32979	0.317325	-0.00592932	0.995897	0.997847	-1.22613	0.427462	0.292377	BLANK	BLANK	BLANK	1.7279	Rep3	1	1.2356	Rep3	1	0.8689-1.2843	Rep2-Rep3	3	0.6796-1.1397	Rep2-Rep3	3	0.7932-0.8866	Rep2-Rep3	2
Phvul.001G117700	Chr01	32934205	32940925	disproportionating enzyme 2	-1.18353	0.440272	0.0406406	-1.5293	0.346444	0.00212359	-0.345774	0.786886	0.749281	0.6776	Rep1	1	0.4867	Rep1	1	BLANK	BLANK	BLANK	1.2837	Rep1	1	0.7266	Rep1	1	BLANK	BLANK	BLANK
Phvul.001G117800	Chr01	32974929	32977897	phosphoinositide 4-kinase gamma 1	#NAME?	Divided by Zero	1	4.21389	18.5569	1	inf	Divided by Zero	1	0.7641	Rep2	1	0.9352	Rep2	1	BLANK	BLANK	BLANK
Phvul.001G117900	Chr01	33062004	33066300	cytochrome P450, family 98, subfamily A, polypeptide 3	0.0751186	1.05345	0.967877	1.09866	2.14155	0.109179	1.02354	2.0329	0.125136
Phvul.001G118000	Chr01	33104534	33105922		0	Divided by Zero	1	0	Divided by Zero	1	0	Divided by Zero	1										0.6725	Rep1	1	0.7759	Rep1	1	BLANK	BLANK	BLANK
Phvul.001G118100	Chr01	33107998	33109135	Plant transposase (Ptta/En/Spm family)	0	Divided by Zero	1	0	Divided by Zero	1	0	Divided by Zero	1
Phvul.001G118200	Chr01	33121037	33127856	FKBP-type peptidyl-prolyl cis-trans isomerase family protein	-0.726497	0.604369	0.37922	-0.75381	0.593034	0.355551	-0.0273127	0.981246	0.98958
Phvul.001G118300	Chr01	33145451	33148196	nodulin MtN21 /EamA-like transporter family protein	-0.16715	0.890599	0.917616	0.697376	1.62155	0.367926	0.864526	1.82074	0.227299
Phvul.001G118400	Chr01	33243744	33244291		0	Divided by Zero	1	0	Divided by Zero	1	0	Divided by Zero	1
Phvul.001G118500	Chr01	33359466	33361201		0	Divided by Zero	1	0	Divided by Zero	1	0	Divided by Zero	1
Phvul.001G118600	Chr01	33408200	33410036	cytochrome P450, family 94, subfamily D, polypeptide 2	0.0645199	1.04574	0.972185	-0.771326	0.585879	0.332815	-0.835846	0.560255	0.27982
Phvul.001G118700	Chr01	33432249	33435036	ubiquitin-specific protease 5	1.09575	2.13724	0.337238	0.552022	1.46614	0.742587	-0.543727	0.685997	0.697742
Phvul.001G118800	Chr01	33441658	33452218	ubiquitin-specific protease 5	1.15021	2.21946	0.16622	0.435199	1.3521	0.755026	-0.715009	0.609201	0.415255	BLANK	BLANK	BLANK	2.0254	Rep3	1	1.24	Rep3	1
Phvul.001G118900	Chr01	33464708	33469454	Major facilitator superfamily protein	-1.00329	0.49886	0.11844	0.130476	1.09465	0.940949	1.13377	2.19431	0.107852
Phvul.001G119000	Chr01	33516230	33525654	Major facilitator superfamily protein	0	Divided by Zero	1	0	Divided by Zero	1	0	Divided by Zero	1
Phvul.001G119100	Chr01	33593069	33598464	Mog1/PsbP/DUF1795-like photosystem II reaction center PsbP family protein	0.118261	1.08543	0.943341	-0.0273346	0.981232	0.988645	-0.145596	0.904006	0.92348
Phvul.001G119200	Chr01	33626849	33630444		-1.43846	0.36896	0.155918	-0.732636	0.601803	0.55869	0.705829	1.63108	0.625343
Phvul.001G119300	Chr01	33637080	33640705	basic region/leucine zipper motif protein 49	-0.0404423	0.972359	0.985145	0.167613	1.12319	0.920542	0.208055	1.15512	0.889218
Phvul.001G119400	Chr01	33657613	33660876	Single-stranded nucleic acid binding R3H protein	1.31964	2.49604	0.0383662	0.300592	1.23165	0.79309	-1.01905	0.493441	0.126296
Phvul.001G119500	Chr01	33667424	33668359	Homeodomain-like superfamily protein	0.984947	1.97925	0.373074	-0.678231	0.624931	0.671057	-1.66318	0.315742	0.0790449
Phvul.001G119600	Chr01	33670732	33680424	Cam interacting protein 111	-0.460617	0.726674	0.763672	-0.806433	0.571794	0.509691	-0.345816	0.786865	0.854058
Phvul.001G119700	Chr01	33681952	33684750	Cyclin family protein	-1.81448	0.284304	0.116343	-0.596612	0.661306	0.668879	1.21787	2.32605	0.36167
Phvul.001G119800	Chr01	33696571	33699371	Cyclin family protein	1.81994	3.53068	1	1.22748	2.34159	1	-0.592462	0.663211	1
Phvul.001G119900	Chr01	33746889	33757733		0.374442	1.29634	0.78829	0.816749	1.76143	0.366247	0.442307	1.35878	0.689026
Phvul.001G120000	Chr01	33802505	33804807		0	Divided by Zero	1	0	Divided by Zero	1	0	Divided by Zero	1
Phvul.001G120100	Chr01	33807026	33807242		-0.207947	0.865768	0.965327	0.634928	1.55286	0.839228	0.842875	1.79362	0.756482
Phvul.001G120200	Chr01	33857620	33861626	Transcription elongation factor (TFIIS) family protein	0.396123	1.31597	0.740915	-0.579442	0.669223	0.56801	-0.975565	0.508541	0.217177
Phvul.001G120300	Chr01	33949144	33953271	DNA/RNA helicase protein	-0.0667519	0.954784	1	-1.26103	0.417247	1	-1.19428	0.437007	1
Phvul.001G120400	Chr01	33981178	33982220	RAD-like 1	-1.6037	0.329033	0.247013	0.432962	1.35	0.794944	2.03666	4.10294	0.114168	0.6002	Rep1	1	0.5767	Rep1	1	BLANK	BLANK	BLANK
Phvul.001G120500	Chr01	34066922	34069333	chaperonin 10	-0.943884	0.519831	0.278144	-0.819641	0.566582	0.343638	0.124242	1.08993	0.952614
Phvul.001G120600	Chr01	34069405	34071982	serine carboxypeptidase-like 45	0	Divided by Zero	1	inf	Divided by Zero	1	inf	Divided by Zero	1
Phvul.001G120700	Chr01	34074388	34077675	serine carboxypeptidase-like 45	0.767995	1.7029	0.376588	0.942084	1.9213	0.261427	0.174088	1.12825	0.913634
Phvul.001G120800	Chr01	34078717	34079824	AtGCP3 interacting protein 1	-0.246183	0.843125	0.883165	-1.01969	0.493222	0.240928	-0.77351	0.584993	0.413682
Phvul.001G120900	Chr01	34104465	34105721		-2.47498	0.179869	1	0.46714	1.38237	1	2.94212	7.68542	1
Phvul.001G121000	Chr01	34109873	34118582	Aldolase superfamily protein	0.759667	1.69311	0.353652	-0.644082	0.639902	0.49444	-1.40375	0.377945	0.0323616
Phvul.001G121100	Chr01	34187963	34191313	Auxin efflux carrier family protein	-0.809957	0.570399	1	-0.618709	0.651255	1	0.191248	1.14175	1
Phvul.001G121200	Chr01	34204192	34206220	basic helix-loop-helix (bHLH) DNA-binding superfamily protein	-1.9381	0.260961	0.121375	-0.3879	0.764244	0.864129	1.5502	2.92857	0.254038
Phvul.001G121300	Chr01	34213111	34215012		0	Divided by Zero	1	0	Divided by Zero	1	0	Divided by Zero	1
Phvul.001G121400	Chr01	34271130	34275002	general transcription factor II H2	-0.27652	0.825579	0.888176	0.13406	1.09738	0.951374	0.41058	1.32922	0.798661
Phvul.001G121500	Chr01	34303816	34306532	Cytochrome bd ubiquinol oxidase, 14kDa subunit	-0.171297	0.888044	0.905608	0.632884	1.55066	0.420776	0.804182	1.74615	0.258043
Phvul.001G121600	Chr01	34338776	34342302	dual specificity protein phosphatase-related	-0.401781	0.756925	0.697281	0.568624	1.48311	0.506761	0.970405	1.95939	0.145097
Phvul.001G121700	Chr01	34344305	34349273	Arv1-like protein	0.564479	1.47885	0.650713	0.590909	1.5062	0.61799	0.0264297	1.01849	0.991581
Phvul.001G121800	Chr01	34350992	34358679	Ubiquitin-associated (UBA) protein	0.0750968	1.05343	0.967427	-0.244253	0.844251	0.857334	-0.319349	0.801431	0.78425
Phvul.001G121900	Chr01	34393345	34396095	F-box family protein	-0.852481	0.553832	0.463095	1.24047	2.36277	0.164406	2.09296	4.26623	0.00212359
Phvul.001G122000	Chr01	34421588	34422961	F-box family protein	0	Divided by Zero	1	0	Divided by Zero	1	0	Divided by Zero	1
Phvul.001G122100	Chr01	34436830	34437838	Laccase/Diphenol oxidase family protein	0	Divided by Zero	1	0	Divided by Zero	1	0	Divided by Zero	1
Phvul.001G122200	Chr01	34449351	34451495	F-box family protein	0	Divided by Zero	1	0	Divided by Zero	1	0	Divided by Zero	1
Phvul.001G122300	Chr01	34461063	34463190	F-box family protein	0	Divided by Zero	1	0	Divided by Zero	1	0	Divided by Zero	1
Phvul.001G122400	Chr01	34471106	34472197		-1.22022	0.429217	0.414021	-1.38839	0.38199	0.293804	-0.16817	0.88997	0.962064
Phvul.001G122500	Chr01	34488355	34489699		0.325397	1.25301	1	0.64927	1.56837	1	0.323873	1.25169	1
Phvul.001G122600	Chr01	34503066	34505189	F-box family protein	inf	Divided by Zero	1	0	Divided by Zero	1	#NAME?	Divided by Zero	1
Phvul.001G122700	Chr01	34518907	34520370		0	Divided by Zero	1	0	Divided by Zero	1	0	Divided by Zero	1
Phvul.001G122800	Chr01	34529753	34530716	ARF-GAP domain 11	0	Divided by Zero	1	0	Divided by Zero	1	0	Divided by Zero	1
Phvul.001G122900	Chr01	34537308	34544204	PENTATRICOPEPTIDE REPEAT 596	-1.78034	0.291115	0.28604	-1.21394	0.43109	0.480953	0.566398	1.48082	1
Phvul.001G123000	Chr01	34548068	34552751	Glycosyl hydrolases family 31 protein	-0.297571	0.813621	0.901785	-0.174935	0.885801	0.948708	0.122636	1.08872	0.964296	0.6798	Rep1	1	0.7256	Rep1	1	BLANK	BLANK	BLANK
Phvul.001G123100	Chr01	34555524	34572472	DNA GYRASE B2	-0.673387	0.627034	0.483169	-0.112066	0.925263	0.945939	0.56132	1.47562	0.582275
Phvul.001G123200	Chr01	34587081	34591895	microtubule-associated proteins 70-1	-1.01263	0.495639	0.140254	-1.19109	0.437969	0.081695	-0.17846	0.883645	0.915681
Phvul.001G123300	Chr01	34642377	34648835	TGACG motif-binding factor 6	0.626218	1.54351	0.412577	0.735926	1.66547	0.290741	0.109708	1.07901	0.944253
Phvul.001G123400	Chr01	34738330	34739248	VQ motif-containing protein	0.740728	1.67102	0.364678	0.333492	1.26006	0.785545	-0.407235	0.754066	0.695912
Phvul.001G123500	Chr01	34748963	34749250		0	Divided by Zero	1	0	Divided by Zero	1	0	Divided by Zero	1
Phvul.001G123600	Chr01	34778292	34780960	Transmembrane amino acid transporter family protein	0	Divided by Zero	1	0	Divided by Zero	1	0	Divided by Zero	1
Phvul.001G123700	Chr01	34789542	34791588		0.564429	1.4788	0.701221	0.212659	1.15882	0.928948	-0.35177	0.783622	0.851364
Phvul.001G123800	Chr01	34799670	34804838	phosphatidyl inositol monophosphate 5 kinase 4	#NAME?	Divided by Zero	1	#NAME?	Divided by Zero	1	0	Divided by Zero	1
Phvul.001G123900	Chr01	34828173	34857639	glutamate synthase 1	0.253016	1.1917	0.887985	0.337989	1.26399	0.833248	0.0849728	1.06067	0.969522
Phvul.001G124000	Chr01	34860119	34860388		0	Divided by Zero	1	0	Divided by Zero	1	0	Divided by Zero	1
Phvul.001G124100	Chr01	34956932	34960420	Ankyrin repeat family protein / BTB/POZ domain-containing protein	1.24395	2.36846	0.195124	0.165395	1.12147	0.943768	-1.07855	0.473502	0.239951
Phvul.001G124200	Chr01	35066162	35066783	SEC14 cytosolic factor family protein / phosphoglyceride transfer family protein	0	Divided by Zero	1	0	Divided by Zero	1	0	Divided by Zero	1
Phvul.001G124300	Chr01	35081076	35084725	pyrroline-5- carboxylate (P5C) reductase	-2.53742	0.17225	0.00212359	-2.94956	0.129448	0.00212359	-0.412138	0.751508	0.828178										BLANK	BLANK	BLANK	7.5602	Rep2	1	2.7614	Rep2	1
Phvul.001G124400	Chr01	35085934	35087457	lycopene cyclase	-0.529124	0.692975	0.5337	0.0109253	1.0076	0.995758	0.540049	1.45402	0.53871
Phvul.001G124500	Chr01	35089046	35091112	SEC14 cytosolic factor family protein / phosphoglyceride transfer family protein	-0.24014	0.846663	0.872144	-0.407128	0.754122	0.722355	-0.166988	0.8907	0.917464
Phvul.001G124600	Chr01	35092147	35093148		1.45561	2.74272	0.649722	3.0468	8.26379	0.216461	1.59119	3.01299	0.413505
Phvul.001G124700	Chr01	35156104	35157085	S-adenosyl-L-methionine-dependent methyltransferases superfamily protein	-1.02324	0.492011	0.661345	1.70685	3.26447	0.233321	2.73009	6.63496	0.0677298
Phvul.001G124800	Chr01	35169903	35171234	S-adenosyl-L-methionine-dependent methyltransferases superfamily protein	-1.33912	0.395262	0.0560591	1.11385	2.16422	0.0978014	2.45297	5.47542	0.00212359										BLANK	BLANK	BLANK	1.584	Rep2	1	1.7357	Rep2	1
Phvul.001G124900	Chr01	35179906	35184151	nositol transporter 3	-1.95982	0.257062	1	#NAME?	Divided by Zero	1	#NAME?	Divided by Zero	1
Phvul.001G125000	Chr01	35192646	35193895	S-adenosyl-L-methionine-dependent methyltransferases superfamily protein	-0.981849	0.506331	1	-0.214488	0.861852	1	0.767361	1.70215	1
Phvul.001G125100	Chr01	35220129	35223507	Tetratricopeptide repeat (TPR)-like superfamily protein	0.810085	1.75332	0.381645	1.06776	2.09618	0.181669	0.257675	1.19555	0.859583
Phvul.001G125200	Chr01	35224760	35229069	Eukaryotic rpb5 RNA polymerase subunit family protein	0.557774	1.47199	0.599338	0.255751	1.19396	0.876139	-0.302023	0.811116	0.836345
Phvul.001G125300	Chr01	35240414	35241649	Glutaredoxin family protein	-0.441435	0.736402	0.740439	0.403204	1.32244	0.741591	0.844639	1.79581	0.370848
Phvul.001G125400	Chr01	35247003	35254243	cystathionine beta-lyase	-1.17586	0.442619	0.0910664	-1.0737	0.475097	0.121375	0.102157	1.07338	0.95606
Phvul.001G125500	Chr01	35249286	35249861		-2.58419	0.166756	0.881073	-1.78437	0.290304	0.910205	0.799828	1.74089	1
Phvul.001G125600	Chr01	35295778	35296554		0.0479958	1.03383	0.986217	0.873926	1.83264	0.38582	0.82593	1.77268	0.433311
Phvul.001G125700	Chr01	35300978	35309149	Plant protein 1589 of unknown function	0.872121	1.83036	0.251181	0.644874	1.5636	0.468614	-0.227247	0.854261	0.872711
Phvul.001G125800	Chr01	35340847	35342926	response regulator 9	-2.15261	0.224905	0.00212359	0.174997	1.12896	0.911464	2.32761	5.01973	0.00212359
Phvul.001G125900	Chr01	35422129	35425273	Calcium-dependent phosphotriesterase superfamily protein	-0.0655673	0.95557	0.969055	0.835907	1.78498	0.207744	0.901475	1.86797	0.164406
Phvul.001G126000	Chr01	35454082	35460415	strictosidine synthase-like 2	0.0694854	1.04934	0.969254	-0.349223	0.785006	0.750874	-0.418708	0.748093	0.673127
Phvul.001G126100	Chr01	35471556	35472053	Ribosomal protein S7p/S5e family protein	1.24918	2.37708	0.302847	0.861798	1.81731	0.554189	-0.387387	0.764513	0.825563	BLANK	BLANK	BLANK	1.7011	Rep3	1	1.2543	Rep3	1	0.8156-1.2212	Rep2-Rep3	3	0.5826-1.0629	Rep1-Rep3	3	0.7871-0.8764	Rep2-Rep3	2
Phvul.001G126200	Chr01	35492458	35497687	Mitochondrial substrate carrier family protein	0.0312508	1.0219	0.986809	-0.0105266	0.992729	0.995546	-0.0417775	0.971454	0.982531
Phvul.001G126300	Chr01	35502847	35507028	Haloacid dehalogenase-like hydrolase (HAD) superfamily protein	0.888773	1.8516	0.423668	2.74213	6.69059	0.00373966	1.85336	3.61341	0.00212359
Phvul.001G126400	Chr01	35518285	35520566	basic helix-loop-helix (bHLH) DNA-binding superfamily protein	#NAME?	Divided by Zero	1	1.48948	2.80789	1	inf	Divided by Zero	1
Phvul.001G126500	Chr01	35647553	35649751		0	Divided by Zero	1	0	Divided by Zero	1	0	Divided by Zero	1
Phvul.001G126600	Chr01	35652942	35654158		-0.78468	0.580483	0.648968	0.707497	1.63297	0.668948	1.49218	2.81313	0.22936
Phvul.001G126700	Chr01	35814370	35815778	Calcium-binding EF-hand family protein	-0.819852	0.5665	0.290633	-1.3069	0.404188	0.0450714	-0.487052	0.713482	0.591627
Phvul.001G126800	Chr01	35879520	35883977	Patatin-like phospholipase family protein	1.12083	2.17472	0.101988	-2.39995	0.189471	0.00212359	-3.52078	0.0871245	0.00212359
Phvul.001G126900	Chr01	35905240	35906093		0	Divided by Zero	1	0	Divided by Zero	1	0	Divided by Zero	1
Phvul.001G127000	Chr01	35913748	35918179	calmodulin binding	-0.60969	0.655337	0.605675	-1.32903	0.398036	0.143076	-0.719341	0.607377	0.517667
Phvul.001G127100	Chr01	35923515	35927051	sulfoquinovosyldiacylglycerol 1	-1.08721	0.470672	0.0971111	-0.611638	0.654452	0.463515	0.475569	1.39046	0.643909
Phvul.001G127200	Chr01	35957411	35959393	2-oxoglutarate (2OG) and Fe(II)-dependent oxygenase superfamily protein	#NAME?	Divided by Zero	1	#NAME?	Divided by Zero	1	0	Divided by Zero	1
Phvul.001G127300	Chr01	35969998	35971616	2-oxoglutarate (2OG) and Fe(II)-dependent oxygenase superfamily protein	-3.39615	0.0949856	0.460822	-2.24021	0.211656	0.363934	1.15594	2.22829	1
Phvul.001G127400	Chr01	35972443	35973812	2-oxoglutarate (2OG) and Fe(II)-dependent oxygenase superfamily protein	#NAME?	Divided by Zero	1	#NAME?	Divided by Zero	1	0	Divided by Zero	1
Phvul.001G127500	Chr01	35994705	35996399	2-oxoglutarate (2OG) and Fe(II)-dependent oxygenase superfamily protein	0	Divided by Zero	1	0	Divided by Zero	1	0	Divided by Zero	1										1.0975	Rep1	1	0.7858	Rep1	1	BLANK	BLANK	BLANK
Phvul.001G127600	Chr01	36037021	36038316		-1.21028	0.432187	0.280578	2.10608	4.30522	0.00373966	3.31636	9.96148	0.00212359
Phvul.001G127700	Chr01	36061535	36063782	Gibberellin-regulated family protein	-0.700738	0.615256	0.789199	2.38407	5.22006	0.0995522	3.08481	8.48438	0.0148112
Phvul.001G127800	Chr01	36076980	36085387	N-acetylglucosaminyl transferase component family protein / Gpi1 family protein	-0.228662	0.853426	0.889777	0.0533232	1.03765	0.979264	0.281985	1.21587	0.849041
Phvul.001G127900	Chr01	36105170	36107036	dehydration-induced protein (ERD15)	-0.25673	0.836984	0.835579	-0.185695	0.879226	0.898559	0.0710352	1.05047	0.966688
Phvul.001G128000	Chr01	36107090	36111767	P-loop containing nucleoside triphosphate hydrolases superfamily protein	-0.760663	0.590225	0.459697	-0.233123	0.85079	0.900689	0.52754	1.44147	0.669186
Phvul.001G128100	Chr01	36136617	36143190	N-acetyltransferases;N-acetyltransferases	0.798418	1.73919	1	-0.499169	0.707514	1	-1.29759	0.406806	1
Phvul.001G128200	Chr01	36174911	36182090	disease resistance protein (TIR-NBS-LRR class), putative	-0.859555	0.551123	0.44811	-1.26028	0.417464	0.200589	-0.400725	0.757478	0.838641
Phvul.001G128300	Chr01	36197424	36203761	elongation defective 1 protein / ELD1 protein	-0.335635	0.792434	0.817386	0.399472	1.31902	0.747211	0.735107	1.66452	0.440281
Phvul.001G128400	Chr01	36244221	36247454		0.40627	1.32526	0.855178	0.179874	1.13279	0.950353	-0.226396	0.854765	0.926239
Phvul.001G128500	Chr01	36431446	36433219	beta-1,3-glucanase 1	0.407977	1.32683	0.788208	1.17523	2.25829	0.22709	0.767251	1.70202	0.464222
Phvul.001G128600	Chr01	36444344	36450027	RECA homolog 3	-0.867705	0.548018	0.581838	-1.09099	0.469441	0.399301	-0.223283	0.856617	0.938129
Phvul.001G128700	Chr01	36450858	36455901	Transmembrane proteins 14C	-0.204894	0.867603	0.888711	0.424414	1.34203	0.661219	0.629308	1.54683	0.437733
Phvul.001G128800	Chr01	36632356	36635291	cytokinin oxidase/dehydrogenase 1	4.00912	16.1015	0.00373966	3.10148	8.58298	0.0206426	-0.907643	0.533055	0.34692
Phvul.001G128900	Chr01	36636140	36639514		-1.33831	0.395484	0.130253	-0.376774	0.770153	0.782048	0.961532	1.94737	0.339293
Phvul.001G129000	Chr01	36647935	36656640	Heat shock protein DnaJ with tetratricopeptide repeat	0.278654	1.21306	0.845169	-0.0231805	0.984062	0.99176	-0.301834	0.811222	0.832809
Phvul.001G129100	Chr01	36681037	36684244	alpha carbonic anhydrase 4	1.77373	3.41938	1	0.531184	1.44512	1	-1.24254	0.422625	1
Phvul.001G129200	Chr01	36685741	36696715	INO80 ortholog	0.427023	1.34446	0.657975	0.152623	1.11159	0.920791	-0.2744	0.826794	0.818676	0.603	Rep1	1	0.6227	Rep1	1	BLANK	BLANK	BLANK
Phvul.001G129300	Chr01	36706878	36711411	6-phosphogluconate dehydrogenase family protein	-0.476256	0.718841	0.66261	0.272712	1.20808	0.846485	0.748968	1.68059	0.395472
Phvul.001G129400	Chr01	36720119	36726334		-1.9226	0.263778	0.0748264	-1.1371	0.454672	0.31073	0.785505	1.72369	0.620105
Phvul.001G129500	Chr01	36736941	36742475	Nucleotide-sugar transporter family protein	-0.335676	0.792415	0.779009	0.0157694	1.01099	0.993574	0.351445	1.27584	0.764795										2.0237	Rep1	1	BLANK	BLANK	BLANK	0.5743	Rep1	1
Phvul.001G129600	Chr01	36743983	36755628	autoinhibited Ca2+-ATPase 11	0.517094	1.43107	0.562449	0.149457	1.10915	0.927272	-0.367637	0.775046	0.738395
Phvul.001G129700	Chr01	36795789	36798297	Mitochondrial glycoprotein family protein	-0.834665	0.560714	0.391443	-1.18918	0.438554	0.171957	-0.354513	0.782134	0.837651
Phvul.001G129800	Chr01	36798559	36803661		-0.257443	0.836569	0.901966	-0.499184	0.707506	0.754514	-0.24174	0.845723	0.911214
Phvul.001G129900	Chr01	36840894	36842348	UDP-Glycosyltransferase superfamily protein	-0.472494	0.720717	0.816746	0.666985	1.58775	0.709671	1.13948	2.20302	0.429552
Phvul.001G130000	Chr01	36875520	36879132	Cyclin-like family protein	0.789554	1.72854	0.693922	0.32836	1.25558	0.910701	-0.461194	0.726381	0.841047
Phvul.001G130100	Chr01	36893665	36896987		-0.405091	0.755187	0.768244	-0.519315	0.697702	0.674143	-0.114224	0.923879	0.959623
Phvul.001G130200	Chr01	36911989	36914461	Glycosyltransferase family 61 protein	0.971843	1.96135	0.488425	-2.73671	0.150027	0.0794607	-3.70855	0.0764919	0.0213935
Phvul.001G130300	Chr01	36916261	36924045	P-loop nucleoside triphosphate hydrolases superfamily protein with CH (Calponin Homology) domain	1.08395	2.11983	1	-0.482402	0.715782	1	-1.56635	0.337661	1
Phvul.001G130400	Chr01	36944311	36946509	CDC27 family protein	0	Divided by Zero	1	0	Divided by Zero	1	0	Divided by Zero	1
Phvul.001G130500	Chr01	36950862	36957066	P-loop containing nucleoside triphosphate hydrolases superfamily protein	0.253829	1.19237	0.879274	-0.723701	0.605542	0.513811	-0.97753	0.507848	0.300757
Phvul.001G130600	Chr01	36977445	36977753	ABC-2 type transporter family protein	0	Divided by Zero	1	0	Divided by Zero	1	0	Divided by Zero	1
Phvul.001G130700	Chr01	36984197	36987468	ABC-2 type transporter family protein	-4.17698	0.0552844	1	#NAME?	Divided by Zero	1	#NAME?	Divided by Zero	1
Phvul.001G130800	Chr01	37016380	37019136	wall associated kinase 5	1.11024	2.15882	0.210538	0.0357667	1.0251	0.989103	-1.07447	0.474844	0.188147
Phvul.001G130900	Chr01	37058999	37061900	ABC-2 type transporter family protein	1.79145	3.46162	0.0173678	-2.22694	0.213611	0.0221576	-4.01839	0.0617084	0.00212359
Phvul.001G131000	Chr01	37103243	37105710	heat shock transcription factor B3	0.511518	1.42555	1	1.72861	3.31406	0.408548	1.21709	2.32476	0.492185
Phvul.001G131100	Chr01	37120977	37144724	ATP-binding cassette A1	1.24531	2.3707	0.0429381	0.532804	1.44673	0.534366	-0.712506	0.610256	0.334689										BLANK	BLANK	BLANK	1.0608	Rep1	1	1.0232	Rep1	1
Phvul.001G131200	Chr01	37161671	37179976	ATP-binding cassette A1	1.96009	3.89086	0.00994562	0.493599	1.40795	0.718358	-1.46649	0.361862	0.0329965
Phvul.001G131300	Chr01	37223732	37227544	Integrase-type DNA-binding superfamily protein	-0.366274	0.775783	0.891397	0.529687	1.44362	0.801893	0.89596	1.86085	0.552793
Phvul.001G131400	Chr01	37245960	37248456	2-oxoglutarate-dependent dioxygenase family protein	0.124746	1.09032	1	0.247975	1.18753	1	0.123229	1.08916	1
Phvul.001G131500	Chr01	37254149	37261757	Tetratricopeptide repeat (TPR)-like superfamily protein	1.04412	2.0621	0.131787	-0.872332	0.546263	0.322653	-1.91645	0.264906	0.00517612
Phvul.001G131600	Chr01	37306066	37308099		-0.797168	0.575478	0.65321	0.515395	1.42939	0.794041	1.31256	2.48383	0.342656
Phvul.001G131700	Chr01	37318285	37329805	villin 2	0.630869	1.5485	0.5272	0.754074	1.68655	0.410068	0.123205	1.08915	0.942997	0.4275	Rep2	1	0.684	Rep2	1	BLANK	BLANK	BLANK
Phvul.001G131800	Chr01	37354488	37355403		1.75584	3.37722	0.459427	1.49978	2.82798	0.556878	-0.256063	0.83737	0.949379
Phvul.001G131900	Chr01	37359220	37362362	DTW domain-containing protein	-0.124181	0.917524	0.955617	-0.630934	0.645757	0.623309	-0.506754	0.703804	0.731513
Phvul.001G132000	Chr01	37366238	37368890	FAR1-related sequence 6	-0.66968	0.628647	0.672522	-1.29111	0.408636	0.281843	-0.621432	0.650024	0.714208
Phvul.001G132100	Chr01	37373017	37377149	Adenine nucleotide alpha hydrolases-like superfamily protein	0.103106	1.07409	0.964038	0.274868	1.20988	0.881494	0.171762	1.12643	0.932176
Phvul.001G132200	Chr01	37394733	37401486	magnesium-chelatase subunit chlH, chloroplast, putative / Mg-protoporphyrin IX chelatase, putative (CHLH)	1.58315	2.99623	0.085116	1.66496	3.17104	0.0611893	0.0818061	1.05834	0.97355
Phvul.001G132300	Chr01	37402095	37404759	NB-ARC domain-containing disease resistance protein	1.24118	2.36392	1	0.468733	1.38389	1	-0.772449	0.585423	1
Phvul.001G132400	Chr01	37421060	37422484		0	Divided by Zero	1	0	Divided by Zero	1	0	Divided by Zero	1
Phvul.001G132500	Chr01	37444708	37447345	NB-ARC domain-containing disease resistance protein	#NAME?	Divided by Zero	1	#NAME?	Divided by Zero	1	0	Divided by Zero	1
Phvul.001G132600	Chr01	37471184	37473823	LRR and NB-ARC domains-containing disease resistance protein	1.33473	2.52229	1	-0.48113	0.716417	1	-1.81586	0.284034	1
Phvul.001G132700	Chr01	37479691	37486711	NB-ARC domain-containing disease resistance protein	-0.206621	0.866565	1	0.785592	1.7238	1	0.992213	1.98924	1
Phvul.001G132800	Chr01	37514744	37517468	NB-ARC domain-containing disease resistance protein	-2.43446	0.184993	1	0.689665	1.6129	1	3.12412	8.71873	1	1.1441	Rep3	1	BLANK	BLANK	BLANK	0.8631	Rep3	1
Phvul.001G132900	Chr01	37516904	37517239		0	Divided by Zero	1	0	Divided by Zero	1	0	Divided by Zero	1	1.1441	Rep3	1	BLANK	BLANK	BLANK	0.8631	Rep3	1
Phvul.001G133000	Chr01	37534317	37536950	NB-ARC domain-containing disease resistance protein	-1.3554	0.390826	0.275773	-1.02372	0.491848	0.447157	0.331685	1.25848	0.902708
Phvul.001G133100	Chr01	37550181	37554060	NB-ARC domain-containing disease resistance protein	inf	Divided by Zero	1	0	Divided by Zero	1	#NAME?	Divided by Zero	1
Phvul.001G133200	Chr01	37628437	37656119	Insulinase (Peptidase family M16) family protein	0.187504	1.13879	0.895164	-0.0409172	0.972039	0.981759	-0.228421	0.85357	0.860186
Phvul.001G133300	Chr01	37668518	37670060		0	Divided by Zero	1	0	Divided by Zero	1	0	Divided by Zero	1
Phvul.001G133400	Chr01	37691162	37693789	NB-ARC domain-containing disease resistance protein	-3.02102	0.123192	0.107577	#NAME?	Divided by Zero	0.00212359	#NAME?	Divided by Zero	1	1.694	Rep3	1	BLANK	BLANK	BLANK	0.824	Rep3	1	BLANK	BLANK	BLANK	1.3115	Rep2	1	1.4269	Rep2	1
Phvul.001G133500	Chr01	37710827	37712874	HSP20-like chaperones superfamily protein	2.66881	6.35904	1	#NAME?	Divided by Zero	1	#NAME?	Divided by Zero	1
Phvul.001G133600	Chr01	37726212	37728725	NB-ARC domain-containing disease resistance protein	2.0289	4.08096	0.154351	0.240983	1.1818	1	-1.78792	0.289588	0.161766
Phvul.001G133700	Chr01	37765576	37766121		0	Divided by Zero	1	0	Divided by Zero	1	0	Divided by Zero	1
Phvul.001G133800	Chr01	37766599	37767721		0	Divided by Zero	1	0	Divided by Zero	1	0	Divided by Zero	1
Phvul.001G133900	Chr01	37782961	37783290		0	Divided by Zero	1	0	Divided by Zero	1	0	Divided by Zero	1
Phvul.001G134000	Chr01	37814346	37817113	NB-ARC domain-containing disease resistance protein	-0.699486	0.615795	0.596579	-0.853837	0.553313	0.505181	-0.154351	0.898535	0.954804
Phvul.001G134100	Chr01	37823523	37828450	NB-ARC domain-containing disease resistance protein	1.26668	2.40608	0.68738	0.666114	1.58679	0.883753	-0.600569	0.659494	0.792909
Phvul.001G134200	Chr01	37844916	37845430		0	Divided by Zero	1	0	Divided by Zero	1	0	Divided by Zero	1
Phvul.001G134300	Chr01	37847351	37849933	LRR and NB-ARC domains-containing disease resistance protein	-2.81258	0.142341	1	-6.04941	0.0150989	1	-3.23683	0.106076	1
Phvul.001G134400	Chr01	37888324	37891198	LRR and NB-ARC domains-containing disease resistance protein	0.332638	1.25932	0.854387	-1.23517	0.424794	0.313409	-1.5678	0.337321	0.149802
Phvul.001G134500	Chr01	37917813	37920413	LRR and NB-ARC domains-containing disease resistance protein	3.33319	10.0783	0.0526775	-2.23662	0.212182	1	-5.5698	0.0210534	0.231436
Phvul.001G134600	Chr01	37948400	37952635	Leucine-rich repeat protein kinase family protein	-1.44812	0.366499	0.195463	-2.10111	0.23308	0.115796	-0.652982	0.635964	1
Phvul.001G134700	Chr01	37954647	37956635	Protein of unknown function (DUF1138)	-0.36636	0.775738	0.733152	0.00438331	1.00304	0.997669	0.370743	1.29302	0.724253
Phvul.001G134800	Chr01	37959260	37966931	Uncharacterized protein	0.997476	1.99651	1	-0.430964	0.741766	1	-1.42844	0.371532	1
Phvul.001G134900	Chr01	37969769	37971616	zinc finger (C2H2 type, AN1-like) family protein	2.38519	5.22414	1	1.11536	2.16649	1	-1.26983	0.414707	1
Phvul.001G135000	Chr01	37984725	37985417		-0.563529	0.676642	1	1.30308	2.46755	1	1.86661	3.64676	1
Phvul.001G135100	Chr01	37991903	37994564	Pectin lyase-like superfamily protein	#NAME?	Divided by Zero	1	-0.835368	0.560442	1	inf	Divided by Zero	1
Phvul.001G135200	Chr01	38007144	38012525	seed imbibition 2	-2.41995	0.186862	0.00212359	-3.22819	0.106713	0.00212359	-0.808239	0.571078	0.480392
Phvul.001G135300	Chr01	38040295	38044741	calcium-dependent protein kinase 32	0.361156	1.28446	0.786493	-0.15157	0.900271	0.934418	-0.512726	0.700897	0.556133
Phvul.001G135400	Chr01	38081782	38083795	RNA-directed DNA polymerase (reverse transcriptase)-related family protein	-0.0208012	0.98568	0.99489	0.126894	1.09194	0.968508	0.147695	1.1078	0.961456	1.5559	Rep3	1	BLANK	BLANK	BLANK	0.7999	Rep3	1	1.3523	Rep1	1	BLANK	BLANK	BLANK	0.6395	Rep1	1
Phvul.001G135500	Chr01	38095905	38098686	Remorin family protein	-0.84829	0.555441	0.32146	1.54433	2.91669	0.0213935	2.39262	5.25112	0.00212359
Phvul.001G135600	Chr01	38121325	38125430	guanylate kinase	1.15104	2.22074	0.077512	0.540419	1.4544	0.546829	-0.610618	0.654919	0.452136
Phvul.001G135700	Chr01	38132965	38133744		-0.252794	0.839268	1	0.343352	1.2687	0.932329	0.596146	1.51167	0.856814
Phvul.001G135800	Chr01	38161694	38163445	mitochondrial RNAediting factor 1	-1.3491	0.392535	0.241031	-0.939951	0.521248	0.454019	0.40915	1.3279	0.856814
Phvul.001G135900	Chr01	38164187	38176435	ARM repeat superfamily protein	1.66527	3.17173	0.0148112	0.147213	1.10743	0.936143	-1.51806	0.349156	0.0119541
Phvul.001G136000	Chr01	38177954	38178463		-0.566007	0.675484	0.838366	1.18594	2.27512	0.464487	1.75195	3.36814	0.204247
Phvul.001G136100	Chr01	38195399	38196241	Integrase-type DNA-binding superfamily protein	2.13503	4.39245	0.390326	#NAME?	Divided by Zero	1	#NAME?	Divided by Zero	0.00212359
Phvul.001G136200	Chr01	38197767	38205071	DNA-binding protein, putative	-0.601244	0.659185	0.522558	-0.864038	0.549412	0.284259	-0.262794	0.833472	0.869199
Phvul.001G136300	Chr01	38218114	38221257	oligopeptide transporter 5	-0.446464	0.73384	0.829118	0.538309	1.45227	0.754596	0.984773	1.97901	0.416837
Phvul.001G136400	Chr01	38226750	38229866	adenylosuccinate synthase	-1.37847	0.384627	0.0317486	-0.51114	0.701668	0.568251	0.867332	1.82428	0.252715
Phvul.001G136500	Chr01	38255280	38256945		0.124278	1.08996	0.970859	0.420896	1.33876	0.860545	0.296618	1.22826	0.917809
Phvul.001G136600	Chr01	38275447	38285243	lysophosphatidyl acyltransferase 2	0.342911	1.26831	0.745912	-0.588773	0.664908	0.464605	-0.931683	0.524247	0.151355	0.4701	Rep1	1	0.5216	Rep1	1	BLANK	BLANK	BLANK
Phvul.001G136700	Chr01	38316315	38318940	C2H2-type zinc finger family protein	1.72893	3.31483	0.11844	1.1311	2.19026	0.396058	-0.597836	0.660745	0.648842
Phvul.001G136800	Chr01	38362484	38362879		0	Divided by Zero	1	0	Divided by Zero	1	0	Divided by Zero	1
Phvul.001G136900	Chr01	38376405	38376611		#NAME?	Divided by Zero	0.0487485	1.07191	2.10222	0.740119	inf	Divided by Zero	0.00767234	1.6915	Rep3	1	BLANK	BLANK	BLANK	0.6853	Rep3	1
Phvul.001G137000	Chr01	38380309	38387020	NIMA-related kinase 5	0.293012	1.2252	0.840379	0.519254	1.43321	0.621517	0.226242	1.16978	0.878467
Phvul.001G137100	Chr01	38380696	38380872		0	Divided by Zero	1	inf	Divided by Zero	0.631659	inf	Divided by Zero	0.628493
Phvul.001G137200	Chr01	38390367	38392991	Chaperone DnaJ-domain superfamily protein	-0.689564	0.62004	0.708935	-0.378554	0.769208	0.854066	0.31101	1.24058	0.903564
Phvul.001G137300	Chr01	38417095	38421009	Leucine-rich repeat receptor-like protein kinase family protein	0.394627	1.31461	0.782443	-0.116621	0.922346	0.958242	-0.511248	0.701614	0.683783
Phvul.001G137400	Chr01	38426694	38427302		0	Divided by Zero	1	0	Divided by Zero	1	0	Divided by Zero	1										0.8545-1.1667	Rep2-Rep3	3	BLANK	BLANK	BLANK	0.825	Rep3	1
Phvul.001G137500	Chr01	38448464	38452047	Integrase-type DNA-binding superfamily protein	inf	Divided by Zero	1	0	Divided by Zero	1	#NAME?	Divided by Zero	1
Phvul.001G137600	Chr01	38463292	38464293	Integrase-type DNA-binding superfamily protein	0	Divided by Zero	1	0	Divided by Zero	1	0	Divided by Zero	1
Phvul.001G137700	Chr01	38467486	38473663	nucleolar protein gar2-related	0.684345	1.60697	0.470612	1.53724	2.90239	0.0173678	0.852897	1.80612	0.272951
Phvul.001G137800	Chr01	38488553	38495915	Ribosomal RNA processing Brix domain protein	-0.225091	0.85554	1	0.534588	1.44853	0.897413	0.759679	1.69312	0.711936	1.2481	Rep3	1	BLANK	BLANK	BLANK	0.8596	Rep3	1	1.3074	Rep3	1	1.5367	Rep3	1	1.1615	Rep3	1
Phvul.001G137900	Chr01	38501794	38505615	Ribosomal RNA processing Brix domain protein	-2.2029	0.217201	0.295005	-0.596705	0.661263	0.843192	1.60619	3.04448	0.454835										BLANK	BLANK	BLANK	2.0512	Rep3	1	1.7245	Rep3	1
Phvul.001G138000	Chr01	38523612	38527029	Pectin lyase-like superfamily protein	0.966386	1.95394	0.217338	-0.428055	0.743263	0.727166	-1.39444	0.380392	0.0411907
Phvul.001G138100	Chr01	38528106	38531486	splicing endonuclease 1	-0.129353	0.914243	0.941977	-0.139851	0.907616	0.935234	-0.0104971	0.992751	0.995545	0.6671	Rep1	1	BLANK	BLANK	BLANK	0.9039	Rep1	1	BLANK	BLANK	BLANK	1.4856	Rep1	1	1.5905	Rep1	1
Phvul.001G138200	Chr01	38532766	38543942	basic helix-loop-helix (bHLH) DNA-binding superfamily protein	-0.0297028	0.979627	0.988055	0.153671	1.1124	0.923825	0.183374	1.13553	0.904517
Phvul.001G138300	Chr01	38537284	38538453		1.94788	3.85806	0.869469	1.92666	3.80173	0.874963	-0.0212231	0.9854	0.997359
Phvul.001G138400	Chr01	38600226	38604171	Cornichon family protein	-0.382814	0.766943	0.780022	-0.591183	0.663799	0.597292	-0.208369	0.865513	0.909404
Phvul.001G138500	Chr01	38609084	38612821	Leucine-rich repeat protein kinase family protein	-1.79309	0.288553	0.0265124	-2.28897	0.20462	0.00767234	-0.495884	0.709126	0.781233
Phvul.001G138600	Chr01	38622966	38625891	basic helix-loop-helix (bHLH) DNA-binding superfamily protein	-1.52217	0.348161	0.0138745	-1.79752	0.287669	0.00212359	-0.275342	0.826254	0.861143
Phvul.001G138700	Chr01	38632696	38634058	uv-b-insensitive 4	0.540016	1.45399	0.874262	-0.754857	0.592605	0.808534	-1.29487	0.407572	0.576707
Phvul.001G138800	Chr01	38656504	38657073		-1.04869	0.483404	0.758327	-0.283045	0.821857	0.948544	0.76565	1.70014	0.858175
Phvul.001G138900	Chr01	38679419	38681217	cytochrome P450, family 705, subfamily A, polypeptide 27	3.51544	11.4355	1	2.43057	5.39106	1	-1.08487	0.471432	1
Phvul.001G139000	Chr01	38717702	38719583	cytochrome P450, family 712, subfamily A, polypeptide 1	#NAME?	Divided by Zero	1	-0.466369	0.723783	1	inf	Divided by Zero	1
Phvul.001G139100	Chr01	38739778	38741554	cytochrome P450, family 712, subfamily A, polypeptide 1	0	Divided by Zero	1	0	Divided by Zero	1	0	Divided by Zero	1
Phvul.001G139200	Chr01	38759534	38763001	cytochrome P450, family 712, subfamily A, polypeptide 2	0	Divided by Zero	1	0	Divided by Zero	1	0	Divided by Zero	1
Phvul.001G139300	Chr01	38763779	38764305	cytochrome B561-1	#NAME?	Divided by Zero	1	2.11859	4.3427	1	inf	Divided by Zero	1
Phvul.001G139400	Chr01	38768965	38770901	cytochrome P450, family 712, subfamily A, polypeptide 1	-0.558461	0.679026	1	#NAME?	Divided by Zero	1	#NAME?	Divided by Zero	1
Phvul.001G139500	Chr01	38777915	38779986	cytochrome P450, family 93, subfamily D, polypeptide 1	-0.82771	0.56342	1	0.581179	1.49607	1	1.40889	2.65533	1
Phvul.001G139600	Chr01	38780608	38783350	cytochrome P450, family 93, subfamily D, polypeptide 1	0.889024	1.85192	1	0.414405	1.33275	1	-0.474619	0.719657	1
Phvul.001G139700	Chr01	38783900	38785266	geranylgeranyl pyrophosphate synthase 1	-2.27685	0.206347	1	-0.85119	0.554325	1	1.42566	2.68637	1
Phvul.001G139800	Chr01	38789219	38793220		-0.583575	0.667312	0.487478	-0.60086	0.65936	0.476217	-0.0172856	0.988084	0.993347
Phvul.001G139900	Chr01	38796848	38798629	Ribosomal protein S10p/S20e family protein	-0.417621	0.748655	0.66914	-0.275053	0.826419	0.821047	0.142568	1.10387	0.925099
Phvul.001G140000	Chr01	38799607	38800605	polygalacturonase inhibiting protein 1	5.11404	34.6323	0.597314	2.7328	6.64743	1	-2.38125	0.191943	0.298669
Phvul.001G140100	Chr01	38819114	38826230	bZIP transcription factor family protein	4.32606	20.0574	1	4.01989	16.2222	1	-0.306163	0.808787	1
Phvul.001G140200	Chr01	38840115	38843998	Calcium-dependent lipid-binding (CaLB domain) plant phosphoribosyltransferase family protein	-0.126079	0.916318	0.940749	0.13555	1.09851	0.933288	0.261629	1.19883	0.840541
Phvul.001G140300	Chr01	38867054	38878900	Tubulin binding cofactor C domain-containing protein	-0.21966	0.858767	0.883979	-0.159044	0.895618	0.921794	0.0606154	1.04291	0.975657
Phvul.001G140400	Chr01	38880893	38881436	Aminotransferase-like, plant mobile domain family protein	0	Divided by Zero	1	0	Divided by Zero	1	0	Divided by Zero	1
Phvul.001G140500	Chr01	38884311	38892315	Tubulin binding cofactor C domain-containing protein	0.0134751	1.00938	0.994699	0.218542	1.16355	0.869894	0.205066	1.15274	0.879463
Phvul.001G140600	Chr01	38894416	38896314	Pectin lyase-like superfamily protein	0.760483	1.69406	0.642569	0.97995	1.9724	0.508403	0.219467	1.1643	0.928516
Phvul.001G140700	Chr01	38906181	38909038	Rhodanese/Cell cycle control phosphatase superfamily protein	0.560423	1.4747	0.550551	0.10836	1.078	0.954671	-0.452063	0.730997	0.690238
Phvul.001G140800	Chr01	38910226	38914784	Mitochondrial import inner membrane translocase subunit Tim17/Tim22/Tim23 family protein	-0.270911	0.828798	0.83277	0.187715	1.13896	0.89934	0.458627	1.37423	0.619817
Phvul.001G140900	Chr01	38918881	38924445	STRUBBELIG-receptor family 2	-1.71977	0.303596	1	1.77868	3.43113	1	3.49846	11.3016	1
Phvul.001G141000	Chr01	38925229	38929516	squamosa promoter binding protein-like 9	-2.6326	0.161253	0.0129251	-1.16889	0.444763	0.238783	1.46371	2.75816	0.231865
Phvul.001G141100	Chr01	38956527	38958518		0.0817127	1.05827	0.975941	0.546169	1.4602	0.711002	0.464457	1.3798	0.74681
Phvul.001G141200	Chr01	38961925	38964698	Mitochondrial transcription termination factor family protein	-1.43992	0.368587	0.356541	-0.873543	0.545805	0.629493	0.566379	1.4808	1
Phvul.001G141300	Chr01	38986712	38990549	RNA-binding (RRM/RBD/RNP motifs) family protein	0.845224	1.79654	0.571683	0.590711	1.50599	0.741796	-0.254513	0.838271	0.910221
Phvul.001G141400	Chr01	38996541	38997403		-4.58852	0.0415641	0.214467	-3.60029	0.0824528	0.100206	0.988231	1.98375	1
Phvul.001G141500	Chr01	39007317	39007904		0.648314	1.56733	0.852262	1.43934	2.71196	0.534898	0.791022	1.7303	0.763149
Phvul.001G141600	Chr01	39071056	39074031	myb-like HTH transcriptional regulator family protein	2.02456	4.06867	0.262111	0.458498	1.37411	1	-1.56606	0.33773	0.342227
Phvul.001G141700	Chr01	39080732	39083317	myb-like HTH transcriptional regulator family protein	#NAME?	Divided by Zero	1	#NAME?	Divided by Zero	1	0	Divided by Zero	1
Phvul.001G141800	Chr01	39094660	39096886	Nse4, component of Smc5/6 DNA repair complex	0	Divided by Zero	1	0	Divided by Zero	1	0	Divided by Zero	1
Phvul.001G141900	Chr01	39106940	39110116	KH domain-containing protein / zinc finger (CCCH type) family protein	-0.456163	0.728925	0.668653	-0.208496	0.865439	0.892902	0.247667	1.18728	0.867391
Phvul.001G142000	Chr01	39117752	39118628	Late Embryogenesis Abundant 4-5	-4.22606	0.0534352	0.130762	-1.13702	0.454699	0.495814	3.08905	8.50936	0.22709
Phvul.001G142100	Chr01	39136762	39142808	fatty acid desaturase 2	0.787061	1.72556	0.356786	2.79126	6.92237	0.00212359	2.0042	4.01167	0.00212359
Phvul.001G142200	Chr01	39155639	39161784	DNA polymerase delta small subunit	0.842368	1.79299	0.4981	0.375141	1.29696	0.850589	-0.467227	0.723352	0.752757
Phvul.001G142300	Chr01	39162647	39163951		-0.909009	0.532553	0.491383	-0.410933	0.75214	0.818879	0.498076	1.41233	0.794983
Phvul.001G142400	Chr01	39172253	39174654	Protein phosphatase 2C family protein	inf	Divided by Zero	1	inf	Divided by Zero	1	1.11218	2.16172	1
Phvul.001G142500	Chr01	39176461	39179256	actin-11	-0.41637	0.749307	0.704383	1.2819	2.4316	0.0366633	1.69827	3.24512	0.00212359
Phvul.001G142600	Chr01	39192195	39195490	Chaperone DnaJ-domain superfamily protein	-0.0105788	0.992694	0.997228	0.749974	1.68176	0.57451	0.760552	1.69414	0.535081
Phvul.001G142700	Chr01	39195787	39200280	nudix hydrolase homolog 23	0.134403	1.09764	0.933488	-0.201449	0.869675	0.894	-0.335852	0.792316	0.77259
Phvul.001G142800	Chr01	39212910	39214604	Cysteine/Histidine-rich C1 domain family protein	0.731403	1.66025	1	1.34201	2.53505	0.485211	0.610612	1.52691	0.791852
Phvul.001G142900	Chr01	39224459	39226873	Cysteine/Histidine-rich C1 domain family protein	inf	Divided by Zero	1	0	Divided by Zero	1	#NAME?	Divided by Zero	1
Phvul.001G143000	Chr01	39235349	39238122		0.0414321	1.02913	0.982896	0.461411	1.37689	0.635426	0.419979	1.33791	0.670805
Phvul.001G143100	Chr01	39263343	39264168	Late Embryogenesis Abundant 4-5	-8.1046	0.00363305	0.24194	0.424164	1.34179	0.797224	8.52876	369.33	0.248729
Phvul.001G143200	Chr01	39277547	39283384	DNA polymerase delta small subunit	-0.0644389	0.956319	0.981465	-0.55869	0.678918	0.736599	-0.494251	0.709928	0.778468
Phvul.001G143300	Chr01	39296758	39298764	peroxidase 2	0	Divided by Zero	1	0	Divided by Zero	1	0	Divided by Zero	1
Phvul.001G143400	Chr01	39306927	39309363	RING/U-box superfamily protein	0.12454	1.09016	0.939713	0.218774	1.16375	0.875768	0.0942342	1.0675	0.956847
Phvul.001G143500	Chr01	39332600	39334158	homeobox from Arabidopsis thaliana	#NAME?	Divided by Zero	1	0.160809	1.11791	1	inf	Divided by Zero	1
Phvul.001G143600	Chr01	39341163	39344324	Plant protein of unknown function (DUF828)	-0.713294	0.609927	0.397999	0.727265	1.6555	0.361556	1.44056	2.71427	0.0190244
Phvul.001G143700	Chr01	39366107	39367905	WCRKC thioredoxin 1	-0.972297	0.509694	0.177819	-1.07743	0.473872	0.152836	-0.10513	0.929718	0.953564
Phvul.001G143800	Chr01	39371541	39373283	Aha1 domain-containing protein	1.20318	2.30246	0.181234	2.92818	7.61153	0.00212359	1.725	3.30582	0.0206426
Phvul.001G143900	Chr01	39385867	39388690	DNA-3-methyladenine glycosylase (MAG)	1.72387	3.30321	0.215173	0.822749	1.76877	0.677882	-0.901119	0.535471	0.525191	1.7053	Rep3	1	BLANK	BLANK	BLANK	0.5196	Rep3	1
Phvul.001G144000	Chr01	39390648	39395399	spindle pole body component 98	-0.541509	0.687049	0.667696	0.33556	1.26187	0.807619	0.877069	1.83664	0.352106
Phvul.001G144100	Chr01	39410626	39414938	seven in absentia of Arabidopsis 2	0.141168	1.1028	0.946399	1.26065	2.39603	0.0995522	1.11948	2.17268	0.134453
Phvul.001G144200	Chr01	39436856	39439874	Protein kinase superfamily protein	#NAME?	Divided by Zero	1	#NAME?	Divided by Zero	1	0	Divided by Zero	1
Phvul.001G144300	Chr01	39453344	39461329		0.451775	1.36772	0.667567	0.266056	1.20252	0.850296	-0.185719	0.879211	0.901291
Phvul.001G144400	Chr01	39467061	39468896		-0.451057	0.731507	0.683549	-0.138173	0.908668	0.936929	0.312884	1.24219	0.820845
Phvul.001G144500	Chr01	39499399	39499851		0	Divided by Zero	1	0	Divided by Zero	1	0	Divided by Zero	1
Phvul.001G144600	Chr01	39523724	39543368	P-loop containing nucleoside triphosphate hydrolases superfamily protein	-1.14709	0.451535	0.118997	-1.38845	0.381975	0.051204	-0.241355	0.845948	0.892236
Phvul.001G144700	Chr01	39552276	39564633		0.884986	1.84676	0.587704	0.752402	1.6846	0.644593	-0.132584	0.912193	0.969221
Phvul.001G144800	Chr01	39563468	39564040	conserved peptide upstream open reading frame 20	0.884986	1.84676	0.587704	0.752402	1.6846	0.644593	-0.132584	0.912193	0.969221
Phvul.001G144900	Chr01	39613759	39614952	C2H2 and C2HC zinc fingers superfamily protein	#NAME?	Divided by Zero	1	-3.1209	0.114952	1	inf	Divided by Zero	1
Phvul.001G145000	Chr01	39627002	39627580	Disease resistance-responsive (dirigent-like protein) family protein	0	Divided by Zero	1	0	Divided by Zero	1	0	Divided by Zero	1
Phvul.001G145100	Chr01	39634367	39635161	Disease resistance-responsive (dirigent-like protein) family protein	-2.90697	0.133326	0.140254	-1.79422	0.288329	0.210538	1.11276	2.16259	0.681455
Phvul.001G145200	Chr01	39643887	39644465	Disease resistance-responsive (dirigent-like protein) family protein	-2.0195	0.246644	1	#NAME?	Divided by Zero	1	#NAME?	Divided by Zero	1
Phvul.001G145300	Chr01	39661847	39663105	Disease resistance-responsive (dirigent-like protein) family protein	-0.15732	0.896688	0.956615	0.975584	1.96644	0.430801	1.1329	2.193	0.30264
Phvul.001G145400	Chr01	39713455	39714438		0	Divided by Zero	1	0	Divided by Zero	1	0	Divided by Zero	1
Phvul.001G145500	Chr01	39715804	39716361	Disease resistance-responsive (dirigent-like protein) family protein	inf	Divided by Zero	1	inf	Divided by Zero	1	-1.82179	0.282869	1
Phvul.001G145600	Chr01	39762103	39763092	Disease resistance-responsive (dirigent-like protein) family protein	3.17809	9.05111	0.189177	0.0883477	1.06315	1	-3.08974	0.117461	0.153635
Phvul.001G145700	Chr01	39841708	39842607	Disease resistance-responsive (dirigent-like protein) family protein	#NAME?	Divided by Zero	0.00212359	2.34028	5.06399	0.0157072	inf	Divided by Zero	0.00212359
Phvul.001G145800	Chr01	39854507	39855520	Disease resistance-responsive (dirigent-like protein) family protein	-0.627949	0.647096	0.668948	1.11372	2.16403	0.233199	1.74167	3.34421	0.0411907
Phvul.001G145900	Chr01	39876643	39877290	Disease resistance-responsive (dirigent-like protein) family protein	-0.597607	0.66085	0.838915	2.50071	5.65964	0.109819	3.09832	8.56417	0.00994562
Phvul.001G146000	Chr01	39907839	39909888	SLOW GROWTH 1	-3.24189	0.105705	1	-1.4319	0.370643	1	1.80999	3.5064	1
Phvul.001G146100	Chr01	39910057	39910884	Histone superfamily protein	-0.182622	0.881101	0.924632	-0.460992	0.726486	0.662703	-0.278371	0.824521	0.869504
Phvul.001G146200	Chr01	39920835	39924447		0.146619	1.10697	0.966645	0.624234	1.54139	0.797838	0.477615	1.39244	0.726384
Phvul.001G146300	Chr01	39932357	39935167	alpha/beta-Hydrolases superfamily protein	-0.25606	0.837372	0.874256	-0.406903	0.75424	0.770036	-0.150843	0.900723	0.94511
Phvul.001G146400	Chr01	39942033	39945389	Tetratricopeptide repeat (TPR)-like superfamily protein	-0.584298	0.666976	0.686967	-0.50292	0.705678	0.742227	0.0813782	1.05803	0.976215
Phvul.001G146500	Chr01	39946265	39946513	Tetratricopeptide repeat (TPR)-like superfamily protein	-2.22674	0.213641	0.192755	-2.10409	0.232598	0.199504	0.122652	1.08873	0.977484	BLANK	BLANK	BLANK	1.6907	Rep3	1	1.253	Rep3	1	0.8592-1.3001	Rep2-Rep1	3	0.671-1.1577	Rep2-Rep3	3	0.781-0.9036	Rep2-Rep3	2
Phvul.001G146600	Chr01	39960470	39961645	RNI-like superfamily protein	1.37883	2.60058	0.282484	1.87156	3.65927	0.110778	0.492724	1.4071	0.74398
Phvul.001G146700	Chr01	39969412	39975976	homolog of yeast autophagy 18 (ATG18) G	0.0873906	1.06245	0.974175	-1.2251	0.427767	0.303146	-1.3125	0.402624	0.25715
Phvul.001G146800	Chr01	39982290	39985033	Protein kinase family protein	0.0888976	1.06356	0.973331	-0.195031	0.873554	0.928171	-0.283928	0.821352	0.893525
Phvul.001G146900	Chr01	39993378	39995665	receptor-like kinase in in flowers 3	-2.04558	0.242226	0.0900472	-1.53554	0.344951	0.216092	0.510041	1.42409	0.828304
Phvul.001G147000	Chr01	40014299	40015980	receptor-like kinase in in flowers 3	-1.78445	0.290287	0.164182	-0.213466	0.862466	0.938904	1.57099	2.97108	0.216092
Phvul.001G147100	Chr01	40043166	40047756	Major facilitator superfamily protein	0.697058	1.6212	0.508208	1.11025	2.15883	0.151096	0.413192	1.33162	0.724774
Phvul.001G147200	Chr01	40055052	40059510	Major facilitator superfamily protein	-1.10172	0.465961	0.214641	0.294299	1.22629	0.841723	1.39602	2.63174	0.0782923	BLANK	BLANK	BLANK	3.2369	Rep2	1	1.6371	Rep2	1
Phvul.001G147300	Chr01	40059523	40062476	Auxin-responsive GH3 family protein	0.340736	1.26641	1	1.03929	2.05522	1	0.698556	1.62288	1
Phvul.001G147400	Chr01	40065475	40068502	DNAse I-like superfamily protein	1.70506	3.26041	0.312966	3.30568	9.88802	0.0445491	1.60062	3.03275	0.146691
Phvul.001G147500	Chr01	40082231	40084286	resistance to phytophthora 1	-0.191298	0.875817	0.892066	0.563672	1.47803	0.487256	0.75497	1.6876	0.296503
Phvul.001G147600	Chr01	40085182	40087252	ribosomal RNA processing 4	-1.03646	0.487521	0.344085	-0.79023	0.578253	0.499795	0.246234	1.18611	0.91252
Phvul.001G147700	Chr01	40094783	40096469	BSD domain-containing protein	-0.303371	0.810357	0.922266	0.387005	1.30768	0.881494	0.690375	1.6137	0.736525
Phvul.001G147800	Chr01	40097209	40103981	oxidoreductase, 2OG-Fe(II) oxygenase family protein	-0.492371	0.710856	0.681981	-0.32909	0.796038	0.822363	0.163281	1.11983	0.928926
Phvul.001G147900	Chr01	40118536	40119195		#NAME?	Divided by Zero	1	2.29047	4.89217	0.438968	inf	Divided by Zero	0.00212359
Phvul.001G148000	Chr01	40147317	40147739		-1.24808	0.421006	1	-0.895757	0.537463	1	0.352324	1.27662	1
Phvul.001G148100	Chr01	40150757	40151158		0	Divided by Zero	1	0	Divided by Zero	1	0	Divided by Zero	1
Phvul.001G148200	Chr01	40161074	40165268	GTP binding Elongation factor Tu family protein	-1.07536	0.474555	0.176701	-1.20914	0.432529	0.134143	-0.133777	0.911442	0.947821
Phvul.001G148300	Chr01	40166400	40170764		0.330409	1.25737	0.771379	1.55028	2.92873	0.0109647	1.21987	2.32925	0.0639108
Phvul.001G148400	Chr01	40172094	40176522	BTB-POZ and MATH domain 2	0.120131	1.08683	0.937049	0.662049	1.58233	0.370848	0.541919	1.45591	0.508122
Phvul.001G148500	Chr01	40181192	40184643	Small nuclear ribonucleoprotein family protein	0.0623749	1.04418	0.972824	0.113491	1.08184	0.946399	0.0511161	1.03607	0.977642
Phvul.001G148600	Chr01	40187321	40198665	REF4-related 1	-0.129311	0.914269	0.952614	0.263479	1.20037	0.878746	0.39279	1.31293	0.785644
Phvul.001G148700	Chr01	40199619	40202216	debranching enzyme 1	-1.62285	0.324693	0.0323616	-0.464229	0.724856	0.680944	1.15862	2.23244	0.18513
Phvul.001G148800	Chr01	40205768	40215587	ERD (early-responsive to dehydration stress) family protein	-0.842796	0.557562	1	-3.56625	0.0844212	1	-2.72345	0.151411	1
Phvul.001G148900	Chr01	40222997	40237386	Tudor/PWWP/MBT domain-containing protein	0.343318	1.26867	0.753919	-0.284239	0.821174	0.825096	-0.627557	0.647271	0.451806
Phvul.001G149000	Chr01	40240544	40243523	glutathione peroxidase 4	-0.517368	0.698646	0.550411	0.0409338	1.02878	0.982694	0.558301	1.47253	0.498562
Phvul.001G149100	Chr01	40256143	40256617	ROTUNDIFOLIA like 14	4.87986	29.4433	0.0711748	3.09531	8.54636	0.175281	-1.78455	0.290265	0.127416
Phvul.001G149200	Chr01	40258284	40264333	CBS domain-containing protein with a domain of unknown function (DUF21)	-0.254307	0.838391	0.92412	-0.35236	0.783304	0.878094	-0.0980532	0.934294	0.975649
Phvul.001G149300	Chr01	40268026	40268481	Tetratricopeptide repeat (TPR)-like superfamily protein	0	Divided by Zero	1	0	Divided by Zero	1	0	Divided by Zero	1
Phvul.001G149400	Chr01	40282825	40283742	isopentenyltransferase 3	-1.71623	0.304342	0.390184	2.01997	4.05576	0.121942	3.73621	13.3263	0.0445491
Phvul.001G149500	Chr01	40291563	40293172	Eukaryotic aspartyl protease family protein	0.190802	1.1414	0.956858	1.94087	3.83938	0.116604	1.75007	3.36376	0.154351
Phvul.001G149600	Chr01	40293362	40304082	mRNA capping enzyme family protein	0.435578	1.35245	0.686856	-0.190337	0.8764	0.909008	-0.625915	0.648008	0.483873
Phvul.001G149700	Chr01	40315721	40322148	Small nuclear ribonucleoprotein family protein	-1.37346	0.385966	0.0881518	-1.40523	0.377558	0.065661	-0.0317741	0.978217	0.990223
Phvul.001G149800	Chr01	40323257	40323849	outer envelope membrane protein 7	-0.98494	0.505246	0.268106	-0.574994	0.671289	0.600516	0.409946	1.32864	0.704664
Phvul.001G149900	Chr01	40328582	40332533	F-box family protein	0.120841	1.08737	0.944453	0.619811	1.53667	0.470789	0.49897	1.4132	0.601275
Phvul.001G150000	Chr01	40343526	40347528	TRICHOME BIREFRINGENCE-LIKE 11	-0.336183	0.792135	0.811402	0.270534	1.20625	0.857694	0.606717	1.52279	0.541025
Phvul.001G150100	Chr01	40348728	40349132	Receptor-like protein kinase-related family protein	#NAME?	Divided by Zero	1	#NAME?	Divided by Zero	1	0	Divided by Zero	1
Phvul.001G150200	Chr01	40350685	40352557	Aluminium activated malate transporter family protein	0	Divided by Zero	1	0	Divided by Zero	1	0	Divided by Zero	1
Phvul.001G150300	Chr01	40413941	40428154	basic helix-loop-helix (bHLH) DNA-binding superfamily protein	1.40927	2.65602	1	0.564417	1.47878	1	-0.844857	0.556765	1
Phvul.001G150400	Chr01	40428839	40432615		-1.45957	0.363599	1	0.0324405	1.02274	1	1.49201	2.81282	1
Phvul.001G150500	Chr01	40445613	40453158	SecY protein transport family protein	-2.31403	0.201098	0.00517612	-1.22114	0.428942	0.143339	1.09288	2.133	0.283947
Phvul.001G150600	Chr01	40454555	40458899		-0.710293	0.611196	1	1.88024	3.68136	1	2.59053	6.02322	1
Phvul.001G150700	Chr01	40468224	40476821	MIRO-related GTP-ase 2	0.785216	1.72335	0.426701	-0.328077	0.7966	0.851758	-1.11329	0.462239	0.206581
Phvul.001G150800	Chr01	40510043	40511014	Protein of unknown function (DUF3049)	3.27154	9.65674	1	2.30771	4.95097	1	-0.963828	0.512695	1
Phvul.001G150900	Chr01	40529098	40531728		inf	Divided by Zero	1	0	Divided by Zero	1	#NAME?	Divided by Zero	1
Phvul.001G151000	Chr01	40544113	40546330		-1.51722	0.349358	0.569169	0.944235	1.92417	0.639808	2.46146	5.50773	0.270284
Phvul.001G151100	Chr01	40595652	40598400	cyclin p1;1	-0.192851	0.874869	0.904957	1.10777	2.15511	0.10261	1.30062	2.46335	0.0354537
Phvul.001G151200	Chr01	40598957	40603268	GTP-binding family protein	-0.632368	0.645118	0.401413	-0.745478	0.59647	0.310148	-0.113109	0.924591	0.94591
Phvul.001G151300	Chr01	40608279	40612919	ARM repeat protein interacting with ABF2	1.83182	3.55987	0.169263	1.19168	2.28419	0.411785	-0.640139	0.641649	0.718175
Phvul.001G151400	Chr01	40654529	40656215	PATATIN-like protein 9	-1.8678	0.27399	0.281702	-0.351081	0.783998	0.893076	1.51672	2.86141	0.388539
Phvul.001G151500	Chr01	40658989	40659198	ATPase, F0 complex, subunit A protein	0	Divided by Zero	1	0	Divided by Zero	1	0	Divided by Zero	1	BLANK	BLANK	BLANK	2.0001	Rep3	1	1.3432	Rep3	1	0.8364-1.447	Rep2-Rep3	2	0.6359	Rep2	1	0.7451-0.8293	Rep2-Rep3	2
Phvul.001G151600	Chr01	40674211	40679650	TIC-like	-1.23594	0.424567	0.0560591	-1.95773	0.257432	0.00212359	-0.721797	0.606341	0.397892
Phvul.001G151700	Chr01	40684108	40684467		0	Divided by Zero	1	0	Divided by Zero	1	0	Divided by Zero	1
Phvul.001G151800	Chr01	40689608	40689982		0	Divided by Zero	1	0	Divided by Zero	1	0	Divided by Zero	1										BLANK	BLANK	BLANK	1.1216	Rep2	1	1.315	Rep2	1
Phvul.001G151900	Chr01	40706215	40712017	Terpenoid cyclases/Protein prenyltransferases superfamily protein	0	Divided by Zero	1	inf	Divided by Zero	1	inf	Divided by Zero	1
Phvul.001G152000	Chr01	40726222	40729145	Chalcone-flavanone isomerase family protein	-0.627968	0.647089	0.464222	0.0784982	1.05592	0.964382	0.706466	1.6318	0.378519
Phvul.001G152100	Chr01	40757206	40764770	Terpenoid cyclases/Protein prenyltransferases superfamily protein	1.761	3.38931	1	3.63304	12.4066	0.552793	1.87204	3.66051	0.335742
Phvul.001G152200	Chr01	40807124	40819392	Acyl-CoA N-acyltransferases (NAT) superfamily protein	-0.0916291	0.938461	0.960841	-0.00493381	0.996587	0.997474	0.0866953	1.06194	0.962745										1.2099	Rep3	1	BLANK	BLANK	BLANK	0.9536	Rep3	1
Phvul.001G152300	Chr01	40830319	40830747		1.03732	2.05241	0.563984	0.90846	1.87704	0.624292	-0.128857	0.914552	0.967474	0.6194-1.4992	Rep1-Rep3	2	BLANK	BLANK	BLANK	0.582	Rep3	1
Phvul.001G152400	Chr01	40834077	40842208	RNI-like superfamily protein	0.748594	1.68015	0.314639	0.414068	1.33244	0.672888	-0.334526	0.793045	0.767076
Phvul.001G152500	Chr01	40846723	40849164		-0.335298	0.792617	0.832454	-0.634458	0.644182	0.593225	-0.29916	0.812728	0.86531
Phvul.001G152600	Chr01	40850222	40851793	Plant protein of unknown function (DUF868)	-0.985063	0.505203	0.382294	-1.26818	0.415183	0.209137	-0.283118	0.821814	0.891793
Phvul.001G152700	Chr01	40863481	40865684	SC35-like splicing factor 28	0	Divided by Zero	1	0	Divided by Zero	1	0	Divided by Zero	1
Phvul.001G152800	Chr01	40874296	40875057		1.68735	3.22066	0.556067	0.220719	1.16531	1	-1.46664	0.361825	0.638546
Phvul.001G152900	Chr01	40882561	40888574	Acyl-CoA N-acyltransferase with RING/FYVE/PHD-type zinc finger protein	0	Divided by Zero	1	0	Divided by Zero	1	0	Divided by Zero	1
Phvul.001G153000	Chr01	40892768	40893493	ovate family protein 16	#NAME?	Divided by Zero	1	#NAME?	Divided by Zero	1	0	Divided by Zero	1
Phvul.001G153100	Chr01	40930829	40933556		-0.100362	0.932803	0.957176	-0.704845	0.613511	0.406418	-0.604483	0.657707	0.50256
Phvul.001G153200	Chr01	40946724	40948989	Protein of unknown function (DUF581)	0.666108	1.58679	0.440222	-0.574655	0.671446	0.554189	-1.24076	0.423148	0.0740009
Phvul.001G153300	Chr01	40965456	40968414	Transducin/WD40 repeat-like superfamily protein	0.635563	1.55354	0.48102	-0.364777	0.776589	0.779798	-1.00034	0.499883	0.193101
Phvul.001G153400	Chr01	40976531	40977886	Galactose oxidase/kelch repeat superfamily protein	0.0621463	1.04402	0.978506	0.0163795	1.01142	0.994414	-0.0457669	0.968774	0.983827
Phvul.001G153500	Chr01	41000278	41001805	Bifunctional inhibitor/lipid-transfer protein/seed storage 2S albumin superfamily protein	0.305504	1.23585	0.912937	0.161273	1.11827	0.958467	-0.144231	0.904858	0.962406
Phvul.001G153600	Chr01	41010216	41011733	Bifunctional inhibitor/lipid-transfer protein/seed storage 2S albumin superfamily protein	#NAME?	Divided by Zero	1	0.410271	1.32894	1	inf	Divided by Zero	1
Phvul.001G153700	Chr01	41015270	41019057	Pentatricopeptide repeat (PPR) superfamily protein	0.29798	1.22942	0.90713	0.744427	1.67531	0.642895	0.446447	1.36268	0.811956
Phvul.001G153800	Chr01	41020353	41025110	DNAse I-like superfamily protein	0.431746	1.34887	0.724629	0.426573	1.34404	0.723144	-0.00517303	0.99642	0.997498
Phvul.001G153900	Chr01	41034101	41039378	homocysteine methyltransferase 2	0.749135	1.68078	0.546743	0.627977	1.5454	0.648437	-0.121157	0.91945	0.954527
Phvul.001G154000	Chr01	41051165	41053426		0	Divided by Zero	1	0	Divided by Zero	1	0	Divided by Zero	1
Phvul.001G154100	Chr01	41064833	41072243	kinase interacting (KIP1-like) family protein	0.425435	1.34298	1	0.49148	1.40589	1	0.0660456	1.04684	1
Phvul.001G154200	Chr01	41080510	41087797	sulfate transporter 3;1	0.832632	1.78093	0.289286	1.67718	3.19802	0.00373966	0.844548	1.7957	0.23976
Phvul.001G154300	Chr01	41130674	41137899	NIMA-related kinase 4	-0.505	0.704662	1	-0.400525	0.757584	1	0.104475	1.0751	1
Phvul.001G154400	Chr01	41152935	41156780	Plant protein of unknown function (DUF828) with plant pleckstrin homology-like region	-0.946743	0.518803	1	-0.645989	0.639055	1	0.300754	1.23179	1
Phvul.001G154500	Chr01	41157022	41159637	Bax inhibitor-1 family protein	-1.3423	0.394391	1	0.854082	1.8076	1	2.19638	4.58328	1
Phvul.001G154600	Chr01	41165637	41174813	ETO1-like 1	0.0299721	1.02099	0.987367	0.251761	1.19066	0.841761	0.221789	1.16618	0.86296	0.8437	Rep1	1	0.6455	Rep1	1	BLANK	BLANK	BLANK
Phvul.001G154700	Chr01	41183051	41185997	heat shock transcription factor A6B	3.84892	14.4092	0.00212359	4.98007	31.561	0.00212359	1.13115	2.19034	0.227448
Phvul.001G154800	Chr01	41211931	41216156	indeterminate(ID)-domain 12	0.478506	1.3933	0.691381	-1.09232	0.469006	0.252715	-1.57083	0.336615	0.0625639
Phvul.001G154900	Chr01	41234329	41235361		0	Divided by Zero	1	0	Divided by Zero	1	0	Divided by Zero	1
Phvul.001G155000	Chr01	41246244	41247518	emp24/gp25L/p24 family/GOLD family protein	0	Divided by Zero	1	0	Divided by Zero	1	0	Divided by Zero	1
Phvul.001G155100	Chr01	41250311	41252022		0.49317	1.40754	0.707309	1.85469	3.61674	0.0148112	1.36152	2.56955	0.0487485
Phvul.001G155200	Chr01	41268985	41272439	ATPase E1-E2 type family protein / haloacid dehalogenase-like hydrolase family protein	1.30064	2.46338	0.178029	1.02741	2.03837	0.338703	-0.273226	0.827467	0.867748
Phvul.001G155300	Chr01	41284704	41287005		-0.129932	0.913874	0.949416	-0.867097	0.54825	0.375473	-0.737165	0.599918	0.489018
Phvul.001G155400	Chr01	41292521	41293336	calmodulin-like 11	2.7128	6.55593	0.138363	1.72284	3.30085	0.36167	-0.989961	0.503492	0.499231
Phvul.001G155500	Chr01	41303946	41310644	Cyclophilin-like peptidyl-prolyl cis-trans isomerase family protein	-0.338207	0.791027	0.769745	-0.561393	0.677651	0.535081	-0.223185	0.856672	0.881435
Phvul.001G155600	Chr01	41312236	41321672		-3.69099	0.0774286	0.0639108	-2.82722	0.140903	0.0429381	0.863768	1.81979	0.76956
Phvul.001G155700	Chr01	41323508	41324992	histone H2A 11	0.0475534	1.03351	0.983549	-0.266451	0.83136	0.850745	-0.314005	0.804406	0.846596
Phvul.001G155800	Chr01	41325120	41326070		-0.899277	0.536153	0.262935	-0.75098	0.594198	0.386524	0.148297	1.10826	0.923338
Phvul.001G155900	Chr01	41347890	41350016	Protein of unknown function (DUF506)	0.449671	1.36573	0.660468	-0.797988	0.575151	0.244063	-1.24766	0.421131	0.0541766
Phvul.001G156000	Chr01	41362979	41370307	histone acetyltransferase of the GNAT family 1	-0.324562	0.798541	0.802795	-0.928816	0.52529	0.238283	-0.604255	0.657812	0.534992
Phvul.001G156100	Chr01	41372510	41373954		-1.22083	0.429036	0.339204	-0.322868	0.79948	0.886998	0.897965	1.86343	0.548015
Phvul.001G156200	Chr01	41380169	41385007	tryptophan synthase alpha chain	0.369666	1.29205	0.73161	0.725756	1.65377	0.335742	0.35609	1.27996	0.742632
Phvul.001G156300	Chr01	41392212	41394758		0	Divided by Zero	1	0	Divided by Zero	1	0	Divided by Zero	1
Phvul.001G156400	Chr01	41414793	41418733	basic helix-loop-helix (bHLH) DNA-binding superfamily protein	-1.19987	0.435311	0.0643587	-0.744061	0.597054	0.338597	0.455813	1.37156	0.658837
Phvul.001G156500	Chr01	41428482	41429980	AUX/IAA transcriptional regulator family protein	0.376164	1.29789	0.718175	-0.471621	0.721154	0.606515	-0.847785	0.555637	0.228794
Phvul.001G156600	Chr01	41450822	41453993	indole-3-acetic acid inducible 14	-1.07456	0.474814	0.119797	0.497064	1.41134	0.658105	1.57163	2.9724	0.0323616
Phvul.001G156700	Chr01	41461330	41466771	P-loop containing nucleoside triphosphate hydrolases superfamily protein	0.965458	1.95269	0.240095	0.862158	1.81776	0.318643	-0.1033	0.9309	0.95538
Phvul.001G156800	Chr01	41467452	41472476	RNI-like superfamily protein	2.11478	4.33126	0.228424	0.965927	1.95332	1	-1.14886	0.450982	0.514963
Phvul.001G156900	Chr01	41486145	41489703	alpha/beta-Hydrolases superfamily protein	-2.77927	0.145665	0.00212359	-1.12172	0.459546	0.174875	1.65755	3.15481	0.0213935
Phvul.001G157000	Chr01	41497852	41499151	hydrolases;protein serine/threonine phosphatases	0	Divided by Zero	1	0	Divided by Zero	1	0	Divided by Zero	1
Phvul.001G157100	Chr01	41516722	41517643	photosystem II reaction center W	-0.199809	0.870667	0.925753	-0.246901	0.842706	0.910304	-0.0470918	0.967886	0.984174
Phvul.001G157200	Chr01	41518368	41524944	galacturonosyltransferase 6	0.555996	1.47018	0.540826	0.772655	1.70842	0.32799	0.21666	1.16204	0.882617
Phvul.001G157300	Chr01	41538383	41542319	magnesium transporter 9	0.23477	1.17672	0.863572	-0.392485	0.76182	0.708018	-0.627255	0.64741	0.438249
Phvul.001G157400	Chr01	41544280	41551058	DREB2A-interacting protein 2	0.303917	1.23449	0.927113	1.3133	2.48509	0.427994	1.00938	2.01305	0.519595
Phvul.001G157500	Chr01	41573056	41574153	PRA1 (Prenylated rab acceptor) family protein	0.582686	1.49763	0.802954	1.23631	2.35596	0.470747	0.653629	1.57312	0.748061
Phvul.001G157600	Chr01	41586154	41586630	ethylene responsive element binding factor 3	-1.72053	0.303437	0.518521	-0.106993	0.928525	0.981471	1.61354	3.06003	0.509177
Phvul.001G157700	Chr01	41602582	41606315	P-loop containing nucleoside triphosphate hydrolases superfamily protein	0	Divided by Zero	1	0	Divided by Zero	1	0	Divided by Zero	1
Phvul.001G157800	Chr01	41634002	41638719	RNA-binding KH domain-containing protein	0.131105	1.09513	0.936074	-1.18079	0.441111	0.0602561	-1.31189	0.402792	0.0251295
Phvul.001G157900	Chr01	41647894	41649841	cytochrome P450, family 94, subfamily B, polypeptide 1	-2.77959	0.145634	0.00212359	-4.5728	0.0420197	0.00647999	-1.79321	0.28853	0.280435
Phvul.001G158000	Chr01	41668785	41669219	ribosomal protein S8	-0.0295492	0.979726	0.993619	-0.0303583	0.979177	0.99307	-0.00080911	0.999439	0.997829	BLANK	BLANK	BLANK	1.6518	Rep3	1	1.2148	Rep3	1	0.8338-1.2323	Rep2-Rep3	3	0.6688-1.0879	Rep2-Rep3	3	0.8022-0.8828	Rep2-Rep3	2
Phvul.001G158100	Chr01	41670171	41671900	cytochrome P450, family 94, subfamily B, polypeptide 1	-1.76075	0.295094	0.344448	-4.081	0.0590878	0.242848	-2.32025	0.200233	1										0.8338-1.2323	Rep2-Rep3	3	0.6688-1.0879	Rep2-Rep3	3	BLANK	BLANK	BLANK
Phvul.001G158200	Chr01	41688090	41688299		#NAME?	Divided by Zero	1	1.87986	3.68038	1	inf	Divided by Zero	1
Phvul.001G158300	Chr01	41704942	41705148		inf	Divided by Zero	1	inf	Divided by Zero	1	-2.44559	0.183571	1
Phvul.001G158400	Chr01	41721312	41721643		0	Divided by Zero	1	0	Divided by Zero	1	0	Divided by Zero	1
Phvul.001G158500	Chr01	41756783	41757199		0	Divided by Zero	1	0	Divided by Zero	1	0	Divided by Zero	1
Phvul.001G158600	Chr01	41760609	41766072	Galactose oxidase/kelch repeat superfamily protein	0.213746	1.15969	0.89531	-0.658997	0.633318	0.496642	-0.872743	0.546109	0.299589
Phvul.001G158700	Chr01	41773583	41774791	C2H2 and C2HC zinc fingers superfamily protein	0	Divided by Zero	1	0	Divided by Zero	1	0	Divided by Zero	1
Phvul.001G158800	Chr01	41789351	41790573	C2H2 and C2HC zinc fingers superfamily protein	-0.393519	0.76127	1	-0.33675	0.791826	1	0.0567692	1.04014	1
Phvul.001G158900	Chr01	41803050	41808973	BET1P/SFT1P-like protein 14A	-0.281627	0.822665	0.831197	-0.536585	0.689401	0.570974	-0.254958	0.83801	0.853063
Phvul.001G159000	Chr01	41815034	41818258	ARM repeat superfamily protein	0.0624876	1.04426	0.976038	-0.0395309	0.972971	0.985806	-0.102018	0.931729	0.957799
Phvul.001G159100	Chr01	41818538	41820328	Pentatricopeptide repeat (PPR) superfamily protein	-2.09544	0.233996	1	-1.25019	0.420395	1	0.845259	1.79659	1
Phvul.001G159200	Chr01	41821630	41831195	poly(ADP-ribose) polymerase 2	0.141479	1.10304	0.957624	-0.0779211	0.947429	0.979145	-0.2194	0.858928	0.924868	0.652	Rep1	1	0.5665	Rep1	1	BLANK	BLANK	BLANK
Phvul.001G159300	Chr01	41835988	41837718	lateral organ boundaries-domain 16	#NAME?	Divided by Zero	1	-0.181034	0.882067	1	inf	Divided by Zero	1
Phvul.001G159400	Chr01	41858110	41859150	lateral organ boundaries-domain 29	0	Divided by Zero	1	0	Divided by Zero	1	0	Divided by Zero	1
Phvul.001G159500	Chr01	41886460	41889717	HR-like lesion-inducing protein-related	0.473464	1.38844	0.645239	0.0674307	1.04785	0.972771	-0.406033	0.754696	0.695724	1.0781	Rep1	1	BLANK	BLANK	BLANK	0.6726	Rep1	1
Phvul.001G159600	Chr01	41914432	41922095	basic helix-loop-helix (bHLH) DNA-binding superfamily protein	-1.60544	0.328636	0.442645	-0.453685	0.730175	0.844803	1.15175	2.22183	0.16533
Phvul.001G159700	Chr01	41921329	41921433	conserved peptide upstream open reading frame 7	-1.60544	0.328636	0.442645	-0.453685	0.730175	0.844803	1.15175	2.22183	0.16533
Phvul.001G159800	Chr01	41944228	41944602		0	Divided by Zero	1	0	Divided by Zero	1	0	Divided by Zero	1
Phvul.001G159900	Chr01	41950751	41958196	autophagy 9 (APG9)	1.09557	2.13697	0.104071	0.351966	1.2763	0.768493	-0.743607	0.597246	0.320673
Phvul.001G160000	Chr01	41960337	41961290	RING/U-box superfamily protein	0	Divided by Zero	1	0	Divided by Zero	1	0	Divided by Zero	1
Phvul.001G160100	Chr01	41963965	41964626	Integrase-type DNA-binding superfamily protein	inf	Divided by Zero	1	inf	Divided by Zero	1	0.823927	1.77022	1
Phvul.001G160200	Chr01	41973984	41974619	ethylene response factor 1	0	Divided by Zero	1	0	Divided by Zero	1	0	Divided by Zero	1
Phvul.001G160300	Chr01	41988449	41989014	ethylene response factor 1	0	Divided by Zero	1	0	Divided by Zero	1	0	Divided by Zero	1
Phvul.001G160400	Chr01	42010504	42011278	Integrase-type DNA-binding superfamily protein	inf	Divided by Zero	0.00212359	0	Divided by Zero	1	#NAME?	Divided by Zero	0.00212359
Phvul.001G160500	Chr01	42037682	42038650	ethylene response factor 1	3.56369	11.8244	0.332957	1.45637	2.74417	1	-2.10732	0.232078	0.34258
Phvul.001G160600	Chr01	42084839	42087685	phosphate transporter 1;7	-0.540444	0.687561	0.758801	1.4108	2.65886	0.158637	1.95125	3.86708	0.0213935
Phvul.001G160700	Chr01	42090139	42092106	actin depolymerizing factor 6	0.265989	1.20246	0.845561	-0.161978	0.893799	0.924479	-0.427967	0.743307	0.69754
Phvul.001G160800	Chr01	42121287	42125177	Protein of unknown function, DUF647	-0.650678	0.63698	0.556878	-0.716633	0.608516	0.503644	-0.0659553	0.955314	0.978387
Phvul.001G160900	Chr01	42139413	42140430	zinc ion binding;nucleic acid binding	0	Divided by Zero	1	0	Divided by Zero	1	0	Divided by Zero	1
Phvul.001G161000	Chr01	42151743	42153707	myb domain protein 15	2.29858	4.91974	1	0.458565	1.37417	1	-1.84002	0.279318	1
Phvul.001G161100	Chr01	42158403	42158933		0.545973	1.46001	0.724578	0.932113	1.90806	0.39766	0.38614	1.30689	0.812455
Phvul.001G161200	Chr01	42160268	42161324		0.351126	1.27556	0.776247	-0.175158	0.885666	0.919994	-0.526284	0.694338	0.592552
Phvul.001G161300	Chr01	42162700	42165383	ENTH/VHS/GAT family protein	-0.793467	0.576957	0.30175	0.584512	1.49953	0.500996	1.37798	2.59904	0.0229263
Phvul.001G161400	Chr01	42186265	42187924	Protein of unknown function (DUF640)	1.42725	2.68935	0.461571	1.27553	2.42087	0.520739	-0.151721	0.900171	0.965394
Phvul.001G161500	Chr01	42211383	42213206	Sugar isomerase (SIS) family protein	0.418424	1.33647	0.713554	0.70363	1.62859	0.447454	0.285207	1.21858	0.842596
Phvul.001G161600	Chr01	42213618	42221139	Transcription factor jumonji (jmj) family protein / zinc finger (C5HC2 type) family protein	0.0917369	1.06565	0.967394	0.318041	1.24664	0.835633	0.226304	1.16983	0.895891
Phvul.001G161700	Chr01	42237614	42243817	NAC domain containing protein 74	1.09217	2.13194	0.637424	2.39611	5.26384	0.170962	1.30394	2.46903	0.394319
Phvul.001G161800	Chr01	42248284	42252083	DNAse I-like superfamily protein	0	Divided by Zero	1	0	Divided by Zero	1	0	Divided by Zero	1
Phvul.001G161900	Chr01	42289644	42295083	S-adenosyl-L-methionine-dependent methyltransferases superfamily protein	0.0519622	1.03668	0.978553	0.594936	1.51041	0.521158	0.542974	1.45697	0.596678
Phvul.001G162000	Chr01	42296627	42305733	ribophorin II (RPN2) family protein	0.344788	1.26996	0.745869	0.253487	1.19209	0.840001	-0.0913005	0.938677	0.956615
Phvul.001G162100	Chr01	42308024	42310158	nucleolar RNA-binding Nop10p family protein	-0.166248	0.891157	0.948983	0.234862	1.17679	0.919116	0.401111	1.32052	0.819163
Phvul.001G162200	Chr01	42311850	42316492	Protein kinase family protein	#NAME?	Divided by Zero	1	#NAME?	Divided by Zero	1	0	Divided by Zero	1
Phvul.001G162300	Chr01	42345062	42351275	casein kinase I-like 6	0.430996	1.34816	0.654411	0.387597	1.30821	0.703655	-0.0433988	0.970368	0.98109
Phvul.001G162400	Chr01	42352427	42355795	vacuolar protein sorting-associated protein 2.3	1.14676	2.21417	0.100907	0.949529	1.93124	0.207551	-0.197234	0.87222	0.893022
Phvul.001G162500	Chr01	42356951	42358389	ROP-interactive CRIB motif-containing protein 6	0	Divided by Zero	1	0	Divided by Zero	1	0	Divided by Zero	1
Phvul.001G162600	Chr01	42363210	42366861	phytochelatin synthase 1 (PCS1)	1.1004	2.14415	0.670003	-0.0314955	0.978406	1	-1.1319	0.456315	0.612766
Phvul.001G162700	Chr01	42369992	42376152	phytochelatin synthase 1 (PCS1)	0.45021	1.36624	0.695329	0.405852	1.32487	0.742912	-0.0443577	0.969722	0.98141
Phvul.001G162800	Chr01	42381936	42385188	Long-chain fatty alcohol dehydrogenase family protein	1.23913	2.36056	0.0550387	-1.68546	0.310902	0.0450714	-2.92459	0.131707	0.00212359
Phvul.001G162900	Chr01	42391502	42392193		1.88947	3.70498	0.31424	0.566224	1.48064	0.86909	-1.32324	0.399634	0.438188
Phvul.001G163000	Chr01	42399818	42404615	no pollen germination related 2	0.0703597	1.04998	0.969428	0.809056	1.75207	0.273436	0.738696	1.66867	0.339637
Phvul.001G163100	Chr01	42407008	42410082	Immunoglobulin E-set superfamily protein	0.115346	1.08324	0.95295	0.0352643	1.02475	0.986784	-0.0800819	0.946007	0.966935
Phvul.001G163200	Chr01	42411752	42421489	phospholipid sterol acyl transferase 1	-0.125118	0.916929	0.977783	0.470415	1.38551	0.889523	0.595534	1.51103	0.728324
Phvul.001G163300	Chr01	42439246	42444400	breast cancer associated RING 1	-0.324866	0.798376	0.816228	0.791102	1.73041	0.340791	1.11597	2.16741	0.136436
Phvul.001G163400	Chr01	42447587	42450192	peptide transporter 3	2.81192	7.02219	1	2.48291	5.59022	1	-0.329005	0.79608	1
Phvul.001G163500	Chr01	42452582	42455512	peptide transporter 3	-2.51728	0.174672	1	#NAME?	Divided by Zero	1	#NAME?	Divided by Zero	1
Phvul.001G163600	Chr01	42457932	42459961		0.201261	1.1497	0.925966	-0.265068	0.832161	0.90513	-0.466329	0.723805	0.766728
Phvul.001G163700	Chr01	42461261	42465389	Leucine-rich repeat receptor-like protein kinase family protein	0.804919	1.74704	1	0.392113	1.31231	1	-0.412806	0.751161	1
Phvul.001G163800	Chr01	42472425	42476637	Leucine-rich repeat receptor-like protein kinase family protein	2.26132	4.79434	1	1.22666	2.34025	1	-1.03466	0.488129	1
Phvul.001G163900	Chr01	42477170	42484680	phosphate starvation response 1	0.30428	1.2348	0.802833	0.435999	1.35285	0.665322	0.131719	1.0956	0.935065
Phvul.001G164000	Chr01	42489791	42491394	HAD superfamily, subfamily IIIB acid phosphatase	-0.272188	0.828063	0.855318	0.544572	1.45859	0.641805	0.81676	1.76145	0.426589
Phvul.001G164100	Chr01	42493185	42493424		1.66881	3.17951	1	1.28447	2.43594	1	-0.384335	0.766136	1
Phvul.001G164200	Chr01	42495371	42496407	Ribosomal protein L14p/L23e family protein	-0.667755	0.629485	0.451242	-0.623287	0.649191	0.458504	0.044468	1.0313	0.982088
Phvul.001G164300	Chr01	42497653	42503349	SET-domain containing protein lysine methyltransferase family protein	0.0883114	1.06312	0.972002	0.473575	1.38854	0.739821	0.385263	1.3061	0.804686
Phvul.001G164400	Chr01	42509483	42511018	plasmodesmata-located protein 1	-0.464036	0.724951	0.860186	-0.31511	0.803789	0.91503	0.148926	1.10875	0.965694
Phvul.001G164500	Chr01	42522454	42531552	Tetratricopeptide repeat (TPR)-like superfamily protein	0.641577	1.56004	0.405667	0.251064	1.19009	0.842827	-0.390513	0.762858	0.698009	0.6591-0.9247	Rep2-Rep1	2	0.8501	Rep2	1	0.9126	Rep1	1	0.3179-0.8406	Rep2-Rep1	2	0.6686-0.7525	Rep1-Rep2	2	1.7777	Rep1	1
Phvul.001G164600	Chr01	42536805	42542716	Nuclear transport factor 2 (NTF2) family protein with RNA binding (RRM-RBD-RNP motifs) domain	0.104477	1.07511	0.949456	0.154473	1.11301	0.921078	0.0499962	1.03526	0.978592										BLANK	BLANK	BLANK	1.6574	Rep1	1	3.5053	Rep1	1
Phvul.001G164700	Chr01	42543460	42546322	Tetratricopeptide repeat (TPR)-like superfamily protein	-1.58736	0.332779	0.0221576	0.547933	1.46199	0.562765	2.13529	4.39327	0.00212359
Phvul.001G164800	Chr01	42550235	42553133		0.910777	1.88006	0.503254	0.977319	1.9688	0.451763	0.0665423	1.0472	0.979155
Phvul.001G164900	Chr01	42556127	42559098	auxin-induced protein 13	-1.76036	0.295176	0.302956	1.2449	2.37002	0.40474	3.00525	8.02918	0.0507038
Phvul.001G165000	Chr01	42559617	42562366	Pentatricopeptide repeat (PPR-like) superfamily protein	-0.865777	0.548749	0.55558	-0.169508	0.889143	0.949124	0.69627	1.62031	0.688728
Phvul.001G165100	Chr01	42563101	42566608	Leucine-rich repeat transmembrane protein kinase family protein	1.44231	2.71755	1	-0.655984	0.634642	1	-2.09829	0.233534	1
Phvul.001G165200	Chr01	42574456	42575422	photosystem II reaction center PSB28 protein	-0.252446	0.839472	0.903241	3.34659	10.1724	0.00212359	3.59904	12.1176	0.00212359
Phvul.001G165300	Chr01	42575971	42585139	Subtilase family protein	0.341313	1.26691	0.855196	1.20112	2.29918	0.230847	0.859804	1.81479	0.427364
Phvul.001G165400	Chr01	42591699	42592073		inf	Divided by Zero	1	inf	Divided by Zero	1	1.88203	3.68594	1
Phvul.001G165500	Chr01	42592897	42601687	multidrug resistance-associated protein 5	-0.0718437	0.95142	0.976298	-0.0637732	0.956763	0.979928	0.00807055	1.00562	0.997254
Phvul.001G165600	Chr01	42622772	42635280	Pyridoxal phosphate (PLP)-dependent transferases superfamily protein	-0.129916	0.913881	0.936817	-0.102309	0.931539	0.953222	0.0276067	1.01932	0.988378
Phvul.001G165700	Chr01	42635632	42643396	pleiotropic drug resistance 12	0.17229	1.12685	1	1.58118	2.99214	1	1.40889	2.65533	1
Phvul.001G165800	Chr01	42655993	42663978	pleiotropic drug resistance 12	-1.15861	0.447945	1	#NAME?	Divided by Zero	1	#NAME?	Divided by Zero	1	0.7337	Rep2	1	0.5586	Rep2	1	BLANK	BLANK	BLANK
Phvul.001G165900	Chr01	42677521	42684943	ABC-2 and Plant PDR ABC-type transporter family protein	0.0738476	1.05252	1	-1.89576	0.268733	1	-1.9696	0.255323	1										BLANK	BLANK	BLANK	1.4365	Rep1	1	1.5435	Rep1	1
Phvul.001G166000	Chr01	42724191	42733674	pleiotropic drug resistance 12	#NAME?	Divided by Zero	1	0.883522	1.84488	1	inf	Divided by Zero	1	0.6546	Rep1	1	0.9806	Rep1	1	BLANK	BLANK	BLANK
Phvul.001G166100	Chr01	42745159	42745759	pleiotropic drug resistance 12	inf	Divided by Zero	1	0	Divided by Zero	1	#NAME?	Divided by Zero	1
Phvul.001G166200	Chr01	42746170	42751198	pleiotropic drug resistance 9	0.761643	1.69542	1	#NAME?	Divided by Zero	1	#NAME?	Divided by Zero	1
Phvul.001G166300	Chr01	42757811	42765845	pleiotropic drug resistance 12	0.715396	1.64193	1	0.059569	1.04215	1	-0.655827	0.634712	1										1.1456	Rep2	1	BLANK	BLANK	BLANK	0.4615	Rep2	1
Phvul.001G166400	Chr01	42782738	42788443	pleiotropic drug resistance 12	-0.658926	0.633351	1	-1.89576	0.268733	1	-1.23683	0.424303	1
Phvul.001G166500	Chr01	42804925	42812849	pleiotropic drug resistance 12	0	Divided by Zero	1	0	Divided by Zero	1	0	Divided by Zero	1
Phvul.001G166600	Chr01	42815577	42819566	Transducin/WD40 repeat-like superfamily protein	0.968128	1.9563	0.16324	0.222557	1.1668	0.878129	-0.74557	0.596433	0.317325
Phvul.001G166700	Chr01	42826352	42827545	response regulator 24	0	Divided by Zero	1	inf	Divided by Zero	1	inf	Divided by Zero	1
Phvul.001G166800	Chr01	42829256	42829852	response regulator 24	0	Divided by Zero	1	0	Divided by Zero	1	0	Divided by Zero	1
Phvul.001G166900	Chr01	42834837	42836303	ammonium transporter 1;1	0	Divided by Zero	1	0	Divided by Zero	1	0	Divided by Zero	1
Phvul.001G167000	Chr01	42837551	42847182	DENN (AEX-3) domain-containing protein	0.151438	1.11068	1	2.60751	6.09451	1	2.45607	5.4872	1
Phvul.001G167100	Chr01	42849540	42852623	GroES-like zinc-binding dehydrogenase family protein	-0.812031	0.569579	0.305473	-0.232417	0.851209	0.872527	0.579614	1.49445	0.525335
Phvul.001G167200	Chr01	42856008	42859005	plus-3 domain-containing protein	0.594517	1.50997	1	2.20409	4.60783	1	1.60957	3.05161	1	0.7474	Rep1	1	0.5788	Rep1	1	BLANK	BLANK	BLANK
Phvul.001G167300	Chr01	42864569	42865549	RmlC-like cupins superfamily protein	-0.273909	0.827077	0.900877	-1.97792	0.253857	0.0759938	-1.70401	0.306932	0.149308
Phvul.001G167400	Chr01	42867354	42875694	Transducin family protein / WD-40 repeat family protein	0.56404	1.47841	0.512534	-0.0407616	0.972144	0.982611	-0.604802	0.657562	0.473542
Phvul.001G167500	Chr01	42883740	42885545	ribosomal protein S19	-0.415226	0.749904	0.697719	-0.0925756	0.937847	0.957868	0.322651	1.25062	0.799949
Phvul.001G167600	Chr01	42891808	42898290	transducin family protein / WD-40 repeat family protein	1.16083	2.23585	0.0703416	-0.11794	0.921502	0.945544	-1.27877	0.412149	0.0445491
Phvul.001G167700	Chr01	42912720	42919727	Protein kinase superfamily protein	-0.40016	0.757776	0.773564	-0.249007	0.841475	0.880816	0.151153	1.11045	0.940417
Phvul.001G167800	Chr01	42920938	42926445	pfkB-like carbohydrate kinase family protein	-0.6666	0.629989	0.538329	-1.06371	0.4784	0.238783	-0.397107	0.759379	0.801787
Phvul.001G167900	Chr01	42933290	42952171	myosin 2	0.91067	1.87992	0.27359	-0.347559	0.785913	0.812888	-1.25823	0.418057	0.0625639
Phvul.001G168000	Chr01	42987726	42989912	Flavin-binding monooxygenase family protein	-0.525591	0.694677	1	0.61977	1.53664	1	1.14536	2.21202	1
Phvul.001G168100	Chr01	43026724	43032155	Protein of unknown function (DUF3741)	1.64486	3.12717	0.00212359	0.781495	1.71891	0.282966	-0.863365	0.549669	0.221524
Phvul.001G168200	Chr01	43041149	43042987	GDSL-like Lipase/Acylhydrolase superfamily protein	0	Divided by Zero	1	0	Divided by Zero	1	0	Divided by Zero	1
Phvul.001G168300	Chr01	43049877	43059748	RNI-like superfamily protein	0.957244	1.9416	0.260937	0.518524	1.43249	0.661422	-0.43872	0.737789	0.694136
Phvul.001G168400	Chr01	43073004	43085808	CLIP-associated protein	0.553079	1.46721	0.51649	0.52548	1.43941	0.540514	-0.0275987	0.981047	0.987848	0.6668	Rep1	1	0.6722	Rep1	1	BLANK	BLANK	BLANK
Phvul.001G168500	Chr01	43093331	43094123	response regulator 24	0	Divided by Zero	1	0	Divided by Zero	1	0	Divided by Zero	1
Phvul.001G168600	Chr01	43132346	43133590		0	Divided by Zero	1	0	Divided by Zero	1	0	Divided by Zero	1
Phvul.001G168700	Chr01	43134636	43140822	phytochrome interacting factor 3-like 5	0.911628	1.88117	0.225353	-1.79433	0.288306	0.0165305	-2.70596	0.153259	0.00212359
Phvul.001G168800	Chr01	43143245	43148207	regulatory particle AAA-ATPase 2A	-0.11598	0.922755	0.941886	0.186176	1.13774	0.892576	0.302155	1.23299	0.788979
Phvul.001G168900	Chr01	43158504	43159360		-0.395291	0.760334	0.788724	-0.670312	0.628372	0.567702	-0.275022	0.826442	0.874127
Phvul.001G169000	Chr01	43167313	43170199	heat shock cognate protein 70-1	0.458201	1.37383	0.630481	1.8172	3.52396	0.00212359	1.35899	2.56506	0.0445491
Phvul.001G169100	Chr01	43184781	43190458		5.61759	49.098	1	4.52461	23.0168	1	-1.09298	0.468792	1
Phvul.001G169200	Chr01	43193767	43194417	histone H4	-0.407008	0.754186	0.798543	-0.902216	0.535062	0.352437	-0.495208	0.709456	0.745134
Phvul.001G169300	Chr01	43221961	43226667	cation/H+ exchanger 20	-0.797336	0.575409	1	1.76795	3.40569	0.375473	2.56528	5.91873	0.261092
Phvul.001G169400	Chr01	43234405	43239596	ARF-GAP domain 7	0.798185	1.73891	0.285069	0.926545	1.90072	0.186052	0.12836	1.09305	0.934719
Phvul.001G169500	Chr01	43263635	43269146	NAD(P)-binding Rossmann-fold superfamily protein	2.17859	4.52712	0.00373966	1.02596	2.03632	0.290358	-1.15263	0.449806	0.168201
Phvul.001G169600	Chr01	43273713	43275232	Prefoldin chaperone subunit family protein	-0.100254	0.932869	0.97078	-0.133918	0.911352	0.95978	-0.0336643	0.976935	0.990703
Phvul.001G169700	Chr01	43276108	43276467		#NAME?	Divided by Zero	1	#NAME?	Divided by Zero	1	0	Divided by Zero	1
Phvul.001G169800	Chr01	43276929	43281425	Major facilitator superfamily protein	-0.246061	0.843196	0.854272	-0.188697	0.877396	0.896157	0.057364	1.04056	0.974938
Phvul.001G169900	Chr01	43282853	43289468	eukaryotic translation initiation factor 3A	-0.134108	0.911232	0.929189	-0.199501	0.870851	0.886773	-0.0653927	0.955685	0.970321
Phvul.001G170000	Chr01	43292086	43294584	RNA-binding (RRM/RBD/RNP motifs) family protein	-1.0581	0.480264	0.20226	-0.501095	0.706571	0.655074	0.557007	1.47121	0.649913
Phvul.001G170100	Chr01	43297012	43299927		0.107075	1.07704	0.952035	-0.707724	0.612283	0.39833	-0.814799	0.568486	0.302034
Phvul.001G170200	Chr01	43303654	43306319		-1.70842	0.305994	0.081695	-1.84312	0.278717	0.0673381	-0.1347	0.91086	0.964143
Phvul.001G170300	Chr01	43309127	43313992	pyrophosphorylase 4	-0.891004	0.539239	0.224798	-0.947339	0.518588	0.196783	-0.0563354	0.961704	0.9739
Phvul.001G170400	Chr01	43342337	43345293	nodulin MtN21 /EamA-like transporter family protein	0.707048	1.63246	0.338447	0.215174	1.16084	0.881705	-0.491875	0.711101	0.583784
Phvul.001G170500	Chr01	43350712	43353947	DNAse I-like superfamily protein	0.332644	1.25932	1	0.415407	1.33368	1	0.0827633	1.05905	1
Phvul.001G170600	Chr01	43365806	43367516	serine acetyltransferase 1;1	-0.333255	0.793743	0.787941	0.260919	1.19824	0.845865	0.594173	1.50961	0.483664
Phvul.001G170700	Chr01	43376799	43382009	Ankyrin repeat family protein	1.27997	2.42835	1	0.523168	1.43711	1	-0.756803	0.591805	1
Phvul.001G170800	Chr01	43400258	43401729	C2H2 and C2HC zinc fingers superfamily protein	-1.00757	0.497383	0.729608	-2.41098	0.188027	0.355293	-1.40341	0.378033	0.64093
Phvul.001G170900	Chr01	43402747	43410109	diaminopimelate epimerase family protein	-0.0371063	0.974607	0.984084	0.0445304	1.03135	0.980986	0.0816367	1.05822	0.962449
Phvul.001G171000	Chr01	43414444	43415767	Protein of unknown function (DUF1635)	0	Divided by Zero	1	inf	Divided by Zero	1	inf	Divided by Zero	1
Phvul.001G171100	Chr01	43423814	43425173	Plant protein 1589 of unknown function	2.65345	6.2917	0.156832	-0.307042	0.808297	0.94757	-2.96049	0.12847	0.0732233
Phvul.001G171200	Chr01	43454903	43456339	Tetratricopeptide repeat (TPR)-like superfamily protein	-1.161	0.447202	0.183844	-0.538034	0.688709	0.622872	0.622965	1.54004	0.576375
Phvul.001G171300	Chr01	43463081	43469377		0.241213	1.18198	0.893969	-0.603535	0.658141	0.621886	-0.844748	0.55681	0.446883
Phvul.001G171400	Chr01	43473986	43475913	Chloroplast-targeted copper chaperone protein	0.203156	1.15121	0.914187	-1.03749	0.487175	0.320173	-1.24065	0.423183	0.179893
Phvul.001G171500	Chr01	43500677	43502843	exocyst subunit exo70 family protein H4	-0.109461	0.926935	0.962205	0.532339	1.44627	0.677882	0.6418	1.56027	0.591532
Phvul.001G171600	Chr01	43509720	43512424	Ankyrin repeat family protein	0	Divided by Zero	1	0	Divided by Zero	1	0	Divided by Zero	1
Phvul.001G171700	Chr01	43516659	43520184	Ankyrin repeat family protein	0.0686811	1.04876	0.971866	0.0484029	1.03412	0.981956	-0.0202782	0.986042	0.992464
Phvul.001G171800	Chr01	43526086	43527496		-2.87431	0.136378	0.364678	0.366049	1.28882	0.907702	3.24036	9.45031	0.308026
Phvul.001G171900	Chr01	43536773	43544195	Lipin family protein	0.817153	1.76192	0.278476	-0.501847	0.706203	0.609293	-1.319	0.400813	0.0278141
Phvul.001G172000	Chr01	43545020	43546758	Lung seven transmembrane receptor family protein	-0.0964514	0.935332	0.962449	-0.0388882	0.973406	0.985931	0.0575632	1.04071	0.980126
Phvul.001G172100	Chr01	43551499	43551933		0.607397	1.52351	0.806447	1.80345	3.49053	0.206951	1.19605	2.29111	0.377742
Phvul.001G172200	Chr01	43560036	43561076	WEE1 kinase homolog	0	Divided by Zero	1	0	Divided by Zero	1	0	Divided by Zero	1
Phvul.001G172300	Chr01	43573055	43579472	endomembrane-type CA-ATPase 4	-0.542988	0.686348	0.511414	-0.497784	0.708192	0.577572	0.0452037	1.03183	0.980716
Phvul.001G172400	Chr01	43584693	43587093	ABC-2 type transporter family protein	#NAME?	Divided by Zero	1	2.55876	5.89202	1	inf	Divided by Zero	1
Phvul.001G172500	Chr01	43594808	43597901		-0.00980639	0.993228	0.997228	0.136001	1.09886	0.967615	0.145807	1.10635	0.966295
Phvul.001G172600	Chr01	43600241	43603416	RNA-binding (RRM/RBD/RNP motifs) family protein with retrovirus zinc finger-like domain	-0.0145668	0.989959	0.993186	0.173567	1.12784	0.905792	0.188134	1.13928	0.896935										3.5025	Rep1	1	BLANK	BLANK	BLANK	0.2524	Rep1	1
Phvul.001G172700	Chr01	43606624	43609981	RNA-binding (RRM/RBD/RNP motifs) family protein with retrovirus zinc finger-like domain	0.294652	1.22659	0.802671	0.337436	1.26351	0.745187	0.0427845	1.0301	0.982043
Phvul.001G172800	Chr01	43613160	43621447		0.171029	1.12586	0.924237	-0.302129	0.811054	0.848301	-0.473158	0.720386	0.688421	0.586	Rep1	1	0.6066	Rep1	1	BLANK	BLANK	BLANK
Phvul.001G172900	Chr01	43622278	43624337	aluminum sensitive 3	0.117132	1.08458	0.94861	1.13226	2.19202	0.101647	1.01513	2.02109	0.148056
Phvul.001G173000	Chr01	43625868	43627448	Disease resistance-responsive (dirigent-like protein) family protein	1.11224	2.16181	0.260125	-0.0913356	0.938652	0.973495	-1.20357	0.434198	0.200589
Phvul.001G173100	Chr01	43640821	43643456	Protein phosphatase 2C family protein	-0.326937	0.797227	0.829118	0.490455	1.40489	0.660919	0.817392	1.76222	0.355977
Phvul.001G173200	Chr01	43646278	43649432		0.18744	1.13874	0.893694	0.244539	1.18471	0.843267	0.0570995	1.04037	0.973502
Phvul.001G173300	Chr01	43651073	43653151	Glutathione S-transferase family protein	2.42831	5.38263	1	-1.26211	0.416934	1	-3.69042	0.0774593	1
Phvul.001G173400	Chr01	43655108	43657399	Tetratricopeptide repeat (TPR)-like superfamily protein	-1.42029	0.373637	1	-2.23837	0.211926	1	-0.818083	0.567196	1
Phvul.001G173500	Chr01	43660522	43663198	Glutathione S-transferase family protein	-1.39359	0.380617	0.0440401	-0.259333	0.835474	0.854713	1.13426	2.19505	0.0625639
Phvul.001G173600	Chr01	43664366	43667791	Protein kinase superfamily protein	0.136824	1.09948	0.947415	0.990469	1.98683	0.242848	0.853645	1.80706	0.281544
Phvul.001G173700	Chr01	43670815	43675762	WRKY family transcription factor family protein	-0.451078	0.731494	0.886588	1.03656	2.05133	0.656712	1.48764	2.8043	0.0943107
Phvul.001G173800	Chr01	43680528	43682955	adenosine kinase	0.717837	1.64472	0.366247	0.556552	1.47075	0.5337	-0.161285	0.894226	0.914329
Phvul.001G173900	Chr01	43684796	43687756	Thioredoxin superfamily protein	0.478322	1.39312	0.615063	0.953939	1.93715	0.171151	0.475617	1.39052	0.616358
Phvul.001G174000	Chr01	43688076	43696880	Tetratricopeptide repeat (TPR)-like superfamily protein	-3.377	0.0962548	0.00212359	-3.24291	0.10563	0.00212359	0.134088	1.0974	0.935732	0.54	Rep1	1	0.4319	Rep1	1	BLANK	BLANK	BLANK
Phvul.001G174100	Chr01	43700198	43701184		-0.35598	0.781337	0.746155	0.0599558	1.04243	0.974552	0.415936	1.33417	0.665658
Phvul.001G174200	Chr01	43704659	43707648	Homeodomain-like superfamily protein	2.96534	7.81014	0.00212359	4.85052	28.8504	0.00212359	1.88518	3.69397	0.00212359
Phvul.001G174300	Chr01	43708846	43710593	Ribosomal protein L4/L1 family	-0.386382	0.765046	0.706942	-0.557553	0.679455	0.502742	-0.171171	0.888123	0.908458	1.6536	Rep3	1	BLANK	BLANK	BLANK	0.5444	Rep3	1
Phvul.001G174400	Chr01	43723288	43726156	related to AP2.7	-0.472324	0.720803	0.772328	-0.111814	0.925427	0.963379	0.36051	1.28388	0.850283
Phvul.001G174500	Chr01	43753075	43760489	Leucine-rich repeat protein kinase family protein	-0.931895	0.52417	0.28556	-0.819464	0.566653	0.369487	0.112431	1.08105	0.95981
Phvul.001G174600	Chr01	43764167	43765581	nuclear factor Y, subunit B10	0.540981	1.45496	0.861752	0.965245	1.9524	0.714011	0.424264	1.34189	0.807529
Phvul.001G174700	Chr01	43784631	43796166	minichromosome maintenance 8	1.18649	2.27598	0.559133	0.976629	1.96786	1	-0.20986	0.86462	0.948744
Phvul.001G174800	Chr01	43813885	43817807		0.375197	1.29702	0.887975	-0.284647	0.820942	0.927113	-0.659844	0.632947	0.741715
Phvul.001G174900	Chr01	43819915	43821716	Ribosomal protein S12/S23 family protein	-0.484615	0.714687	0.678187	-0.0846884	0.942988	0.966509	0.399927	1.31944	0.759653
Phvul.001G175000	Chr01	43824432	43826282	Ribosomal protein S12/S23 family protein	-1.18654	0.439355	0.155137	-0.772196	0.585524	0.422555	0.414345	1.33269	0.758387
Phvul.001G175100	Chr01	43828223	43832622	IQ-domain 2	-0.382488	0.767111	0.699951	-0.756338	0.591998	0.291257	-0.373851	0.771723	0.710405
Phvul.001G175200	Chr01	43856280	43858660	Nucleotide-diphospho-sugar transferases superfamily protein	3.6195	12.2908	0.00212359	1.26156	2.39756	0.319483	-2.35794	0.19507	0.00212359
Phvul.001G175300	Chr01	43860557	43864053	P-loop containing nucleoside triphosphate hydrolases superfamily protein	-1.22565	0.427604	1	0.201978	1.15027	1	1.42763	2.69004	1
Phvul.001G175400	Chr01	43872758	43874552		-1.96776	0.25565	0.207976	1.1948	2.28913	0.234794	3.16256	8.95415	0.0360758
Phvul.001G175500	Chr01	43882558	43885373	PLAC8 family protein	-0.245358	0.843607	0.846642	-0.0155514	0.989278	0.993263	0.229807	1.17268	0.85667
Phvul.001G175600	Chr01	43887586	43889795	TFIIB zinc-binding protein	-1.23041	0.426199	0.151875	-1.08134	0.47259	0.225353	0.149066	1.10885	0.941163
Phvul.001G175700	Chr01	43891696	43893910	S1FA-like DNA-binding protein	-0.362118	0.778022	0.752096	-0.0732777	0.950476	0.969037	0.28884	1.22166	0.801397
Phvul.001G175800	Chr01	43897618	43899953		0.901576	1.86811	0.236749	1.507	2.84218	0.0236676	0.605424	1.52142	0.460111	0.5581	Rep1	1	0.5674	Rep1	1	BLANK	BLANK	BLANK
Phvul.001G175900	Chr01	43900032	43911116	Seven transmembrane MLO family protein	-1.40562	0.377455	0.125411	-0.790767	0.578037	0.46124	0.614855	1.53141	0.65646	0.5581	Rep1	1	0.5674	Rep1	1	BLANK	BLANK	BLANK
Phvul.001G176000	Chr01	43916297	43925159	RING/U-box superfamily protein	0.287173	1.22025	0.803914	0.684272	1.60689	0.347199	0.397098	1.31686	0.673872
Phvul.001G176100	Chr01	43938987	43940391	NAC domain containing protein 25	#NAME?	Divided by Zero	1	0.0756522	1.05384	1	inf	Divided by Zero	1
Phvul.001G176200	Chr01	43953139	43955620	C2H2-like zinc finger protein	-1.37271	0.386165	1	0.293781	1.22585	1	1.66649	3.17441	1
Phvul.001G176300	Chr01	43974342	43978642	homolog of mamallian P58IPK	0.351283	1.27569	0.815941	0.897678	1.86306	0.31351	0.546395	1.46043	0.625029
Phvul.001G176400	Chr01	43979745	43981143	FASCICLIN-like arabinogalactan-protein 11	-0.162031	0.893767	0.932492	-0.107188	0.928397	0.959609	0.054843	1.03875	0.981267
Phvul.001G176500	Chr01	43992608	43999138	Transducin/WD40 repeat-like superfamily protein	0.528159	1.44209	0.579016	-0.785967	0.579965	0.285309	-1.31413	0.40217	0.0360758
Phvul.001G176600	Chr01	44011689	44013703		-0.829821	0.562599	0.22572	0.804723	1.74681	0.266474	1.63454	3.10489	0.00373966
Phvul.001G176700	Chr01	44022555	44027489	RING/U-box superfamily protein	0.654538	1.57411	0.413682	-0.276397	0.825649	0.836452	-0.930935	0.524519	0.183403
Phvul.001G176800	Chr01	44029349	44031573	Protein kinase superfamily protein	1.36979	2.58432	0.130762	-1.03818	0.486942	0.442878	-2.40796	0.188422	0.0157072
Phvul.001G176900	Chr01	44045302	44047173	vacuolar membrane ATPase 10	-2.24624	0.210774	0.276479	-1.79377	0.288418	0.3825	0.452466	1.36838	1
Phvul.001G177000	Chr01	44052908	44055413	plasma membrane intrinsic protein 2E	-1.85902	0.275664	0.425984	-0.00856274	0.994083	0.997641	1.85046	3.60614	0.420656
Phvul.001G177100	Chr01	44062725	44063310		-6.24235	0.0132088	0.459812	-0.0594578	0.959625	0.986114	6.18289	72.6502	0.456666
Phvul.001G177200	Chr01	44071503	44072621	Protein of unknown function, DUF584	1.80638	3.49764	0.342538	0.142246	1.10362	1	-1.66413	0.315533	0.283581
Phvul.001G177300	Chr01	44075699	44080375	Pyridoxal-dependent decarboxylase family protein	-0.910514	0.531995	0.235165	-0.313772	0.804535	0.789655	0.596742	1.5123	0.5272
Phvul.001G177400	Chr01	44084869	44089144	lysine decarboxylase family protein	1.18896	2.27988	0.275252	0.0803711	1.05729	0.979953	-1.10859	0.463748	0.387152
Phvul.001G177500	Chr01	44116445	44125962	NRAMP metal ion transporter family protein	1.23704	2.35714	0.0673381	0.0376534	1.02644	0.985397	-1.19939	0.435459	0.0456052
Phvul.001G177600	Chr01	44128658	44128810		1.53048	2.88883	0.224048	1.97164	3.92216	0.0953549	0.441163	1.3577	0.786117
Phvul.001G177700	Chr01	44141798	44144760	PHE ammonia lyase 1	1.78116	3.43702	0.0767492	1.26159	2.39759	0.258248	-0.519575	0.697576	0.67473
Phvul.001G177800	Chr01	44150743	44154391	PHE ammonia lyase 1	0.614899	1.53145	0.498629	0.798095	1.7388	0.350739	0.183196	1.1354	0.909964
Phvul.001G177900	Chr01	44157820	44179416	ATP-dependent helicase family protein	1.32717	2.50909	0.676829	0.697384	1.62156	1	-0.629781	0.646276	0.735692	BLANK	BLANK	BLANK	2.3121	Rep2	1	1.2961	Rep2	1
Phvul.001G178000	Chr01	44189882	44193807	adenosine kinase 2	-1.37646	0.385162	0.589851	0.344975	1.27013	0.918888	1.72144	3.29765	0.448473
Phvul.001G178100	Chr01	44197022	44199178		-0.0642083	0.956466	0.974938	-0.618759	0.651228	0.50672	-0.55455	0.680869	0.565766
Phvul.001G178200	Chr01	44210973	44211350	SAUR-like auxin-responsive protein family	#NAME?	Divided by Zero	1	#NAME?	Divided by Zero	1	0	Divided by Zero	1
Phvul.001G178300	Chr01	44218328	44226217	Translin family protein	-0.701891	0.614764	0.458111	-0.0685642	0.953584	0.97329	0.633326	1.55114	0.53189
Phvul.001G178400	Chr01	44227856	44233577	Protein kinase superfamily protein	-0.402423	0.756586	0.770656	-0.567873	0.67461	0.620105	-0.16545	0.89165	0.935239
Phvul.001G178500	Chr01	44239484	44244361	Cysteine proteinases superfamily protein	0.331898	1.25866	0.907984	1.32923	2.51267	0.332287	0.997328	1.9963	0.44946
Phvul.001G178600	Chr01	44245126	44250698	RNApolymerase sigma-subunit F	-1.12052	0.45993	0.0794607	-0.90606	0.533642	0.179371	0.214457	1.16027	0.879878
Phvul.001G178700	Chr01	44252754	44253073	DVL family protein	0	Divided by Zero	1	inf	Divided by Zero	1	inf	Divided by Zero	1
Phvul.001G178800	Chr01	44272398	44275563		-0.709773	0.611416	0.412204	-0.304566	0.809686	0.816485	0.405207	1.32428	0.694817
Phvul.001G178900	Chr01	44288437	44288811	SAUR-like auxin-responsive protein family	-1.43636	0.369499	0.743111	-3.40848	0.0941771	0.649263	-1.97212	0.254878	1
Phvul.001G179000	Chr01	44300036	44300568	SAUR-like auxin-responsive protein family	0	Divided by Zero	1	inf	Divided by Zero	1	inf	Divided by Zero	1
Phvul.001G179100	Chr01	44336592	44338358	Heavy metal transport/detoxification superfamily protein	-2.35082	0.196035	0.0611893	1.22219	2.33301	0.174875	3.57301	11.901	0.00373966
Phvul.001G179200	Chr01	44351960	44366260	Histidyl-tRNA synthetase 1	0.209569	1.15634	0.881861	0.517837	1.43181	0.569243	0.308269	1.23822	0.784699
Phvul.001G179300	Chr01	44372046	44378693	ATP binding cassette subfamily B1	-1.47543	0.359628	0.0213935	-0.481362	0.716301	0.621093	0.994063	1.99178	0.208317
Phvul.001G179400	Chr01	44403710	44405788	myb domain protein 68	0.672365	1.59368	0.725407	0.959299	1.94436	0.524717	0.286935	1.22004	0.902924
Phvul.001G179500	Chr01	44415066	44417571	methionine adenosyltransferase 3	0.285365	1.21871	1	2.15735	4.46094	0.363691	1.87199	3.66037	0.406138
Phvul.001G179600	Chr01	44417991	44419588	Thioredoxin superfamily protein	-1.22353	0.428234	0.301037	-0.368149	0.774776	0.854066	0.85538	1.80923	0.569237
Phvul.001G179700	Chr01	44420819	44429680	phosphoadenosine phosphosulfate (PAPS) reductase family protein	-0.354777	0.78199	0.730955	-0.361611	0.778296	0.72386	-0.00683435	0.995276	0.997014
Phvul.001G179800	Chr01	44431488	44436100	Pentatricopeptide repeat (PPR-like) superfamily protein	-0.957546	0.514931	0.573129	-0.724911	0.605034	0.712883	0.232636	1.17498	0.940151
Phvul.001G179900	Chr01	44448347	44450835	xyloglucan endotransglucosylase/hydrolase 32	-0.144421	0.904745	0.963436	0.090817	1.06497	0.976298	0.235238	1.1771	0.928799	0.4465	Rep1	1	0.5092	Rep1	1	BLANK	BLANK	BLANK
Phvul.001G180000	Chr01	44454849	44460287	Transducin/WD40 repeat-like superfamily protein	0.508178	1.42225	0.665008	-0.194224	0.874043	0.920318	-0.702402	0.614549	0.499231
Phvul.001G180100	Chr01	44462682	44465291	Rhodanese/Cell cycle control phosphatase superfamily protein	-0.656781	0.634292	0.417736	-0.130421	0.913565	0.938726	0.52636	1.44029	0.531024
Phvul.001G180200	Chr01	44474612	44477792	ACT-like superfamily protein	1.61863	3.07084	0.0516943	-0.172346	0.8874	0.938019	-1.79098	0.288976	0.0157072
Phvul.001G180300	Chr01	44479903	44483270	Protein of unknown function (DUF1624)	#NAME?	Divided by Zero	1	1.95424	3.8751	1	inf	Divided by Zero	1
Phvul.001G180400	Chr01	44489506	44490616	ribosomal protein L2	-0.119123	0.920748	0.977777	0.56179	1.4761	0.839377	0.680912	1.60315	0.765384	BLANK	BLANK	BLANK	1.1595-1.7513	Rep2-Rep3	2	1.273-1.3171	Rep3-Rep2	2	0.8269-1.2393	Rep2-Rep3	3	0.6152-1.1164	Rep1-Rep3	3	0.8049-0.9018	Rep2-Rep3	2
Phvul.001G180500	Chr01	44498041	44500036	Major facilitator superfamily protein	0.511215	1.42525	0.713884	1.39296	2.62617	0.1172	0.881744	1.8426	0.312514
Phvul.001G180600	Chr01	44508319	44515229	Protein phosphatase 2A regulatory B subunit family protein	1.0543	2.07671	0.0869984	0.693937	1.61769	0.359541	-0.360363	0.778969	0.728438
Phvul.001G180700	Chr01	44516305	44519526		-0.0295191	0.979747	0.988371	-0.619915	0.65071	0.480325	-0.590396	0.664161	0.464898
Phvul.001G180800	Chr01	44519548	44522188	Pectin lyase-like superfamily protein	-1.09665	0.467604	0.397395	-0.733437	0.601467	0.62764	0.363209	1.28627	0.873238
Phvul.001G180900	Chr01	44529218	44531359	alpha carbonic anhydrase 7	0	Divided by Zero	1	0	Divided by Zero	1	0	Divided by Zero	1
Phvul.001G181000	Chr01	44538573	44542809	triosephosphate isomerase	0.228667	1.17175	0.878533	0.311164	1.24071	0.813421	0.0824967	1.05885	0.966753
Phvul.001G181100	Chr01	44550201	44551499	gamma tonoplast intrinsic protein	0.547075	1.46111	0.764053	-0.0629544	0.957296	0.984214	-0.61003	0.655182	0.684006
Phvul.001G181200	Chr01	44582723	44583794	C2H2-type zinc finger family protein	-0.975193	0.508673	0.630891	-2.19194	0.218858	0.213013	-1.21674	0.430252	0.572977
Phvul.001G181300	Chr01	44588002	44591438	RAB GTPase homolog C2A	0.435808	1.35267	0.7662	1.47332	2.77661	0.0652517	1.03752	2.05269	0.205864
Phvul.001G181400	Chr01	44599059	44605094	phosphatidyl inositol monophosphate 5 kinase	0.446166	1.36241	0.830016	1.80579	3.49619	0.114429	1.35963	2.56618	0.124322
Phvul.001G181500	Chr01	44613093	44622159	transducin family protein / WD-40 repeat family protein	-1.26289	0.416708	0.247013	-1.48334	0.357661	0.155137	-0.220448	0.8583	0.933287
Phvul.001G181600	Chr01	44623426	44625593	expansin A16	0	Divided by Zero	1	0	Divided by Zero	1	0	Divided by Zero	1
Phvul.001G181700	Chr01	44633864	44642937	Tudor/PWWP/MBT superfamily protein	1.23056	2.34657	0.249122	0.48997	1.40441	0.787656	-0.740589	0.598497	0.521607
Phvul.001G181800	Chr01	44645841	44671400	ARM repeat superfamily protein	1.44933	2.73081	0.0471477	0.35135	1.27575	0.809128	-1.09798	0.467171	0.108848
Phvul.001G181900	Chr01	44694968	44697293	ARM repeat superfamily protein	1.36279	2.57183	0.237929	0.836408	1.78559	0.572625	-0.526386	0.69429	0.719099
Phvul.001G182000	Chr01	44714397	44719976	ARM repeat superfamily protein	0.899121	1.86493	0.311304	0.780221	1.7174	0.409763	-0.1189	0.920888	0.948626
Phvul.001G182100	Chr01	44723223	44725216	UDP-glucosyl transferase 73C2	-0.0897722	0.939672	0.9688	-1.85629	0.276186	0.0598175	-1.76651	0.293918	0.0752135
Phvul.001G182200	Chr01	44735155	44736955	UDP-glucosyl transferase 73C2	1.92841	3.80637	0.0138745	1.84635	3.5959	0.0198447	-0.0820651	0.944706	0.965853
Phvul.001G182300	Chr01	44740078	44741673	UDP-glucosyl transferase 73C1	-2.74987	0.148664	0.00994562	-0.450512	0.731782	0.768096	2.29936	4.92239	0.0243958
Phvul.001G182400	Chr01	44744475	44746373	UDP-glucosyl transferase 73C2	-0.423628	0.745547	0.775792	-1.17681	0.442327	0.203618	-0.753186	0.593292	0.519054
Phvul.001G182500	Chr01	44748834	44750530	UDP-glucosyl transferase 73C2	-0.821657	0.565791	0.226407	-0.121614	0.919159	0.944833	0.700043	1.62455	0.414021
Phvul.001G182600	Chr01	44754051	44755517	UDP-glucosyl transferase 73C2	#NAME?	Divided by Zero	1	#NAME?	Divided by Zero	1	0	Divided by Zero	1
Phvul.001G182700	Chr01	44758264	44759730	UDP-glucosyl transferase 73C2	0.544543	1.45856	0.643719	-1.26089	0.417287	0.181012	-1.80543	0.286095	0.0383662
Phvul.001G182800	Chr01	44763581	44765452	UDP-Glycosyltransferase superfamily protein	1.55166	2.93154	0.0278141	-0.391265	0.762461	0.771504	-1.94292	0.260089	0.00994562
Phvul.001G182900	Chr01	44767817	44770570	don-glucosyltransferase 1	0.643889	1.56254	0.464689	-0.192214	0.875262	0.908494	-0.836103	0.560155	0.346168
Phvul.001G183000	Chr01	44775924	44777384	UDP-glucosyl transferase 73D1	#NAME?	Divided by Zero	1	0.188862	1.13986	1	inf	Divided by Zero	1
Phvul.001G183100	Chr01	44781655	44786519	Pectin lyase-like superfamily protein	0.865641	1.82216	0.672583	0.419989	1.33792	0.887396	-0.445652	0.73425	0.858573
Phvul.001G183200	Chr01	44786992	44789355	Acyl-CoA N-acyltransferase with RING/FYVE/PHD-type zinc finger domain	0	Divided by Zero	1	0	Divided by Zero	1	0	Divided by Zero	1
Phvul.001G183300	Chr01	44805590	44807548	2-oxoglutarate (2OG) and Fe(II)-dependent oxygenase superfamily protein	3.75316	13.4839	0.146166	-2.19287	0.218715	1	-5.94603	0.0162205	0.526358
Phvul.001G183400	Chr01	44835231	44836774	PLATZ transcription factor family protein	-0.92044	0.528346	0.640191	0.534981	1.44892	0.791448	1.45542	2.74237	0.326735
Phvul.001G183500	Chr01	44841704	44847180	Modifier of rudimentary (Mod(r)) protein	-0.0655126	0.955607	0.972228	-0.292922	0.816246	0.82361	-0.227409	0.854165	0.878964
Phvul.001G183600	Chr01	44847202	44847994	Pollen Ole e 1 allergen and extensin family protein	0	Divided by Zero	1	inf	Divided by Zero	1	inf	Divided by Zero	1
Phvul.001G183700	Chr01	44849452	44851063	Eukaryotic release factor 1 (eRF1) family protein	1.71023	3.27213	0.301629	0.713233	1.63947	1	-0.996995	0.50104	0.590225
Phvul.001G183800	Chr01	44854383	44860645	Eukaryotic aspartyl protease family protein	1.06154	2.08716	0.327585	0.610697	1.527	0.683276	-0.450842	0.731615	0.755592	2.4181	Rep3	1	BLANK	BLANK	BLANK	0.5067	Rep3	1
Phvul.001G183900	Chr01	44862389	44867696	poly(A) binding protein 7	-0.0755605	0.948974	1	0.928436	1.90321	1	1.004	2.00555	1
Phvul.001G184000	Chr01	44910488	44915798		-0.0796116	0.946315	0.964346	-0.0177485	0.987773	0.992464	0.0618631	1.04381	0.97319
Phvul.001G184100	Chr01	44925425	44927771	Protein kinase family protein	0.301929	1.23279	0.924577	1.46529	2.76118	0.338168	1.16336	2.23977	0.38816
Phvul.001G184200	Chr01	44933520	44935651		1.91374	3.76785	0.26245	1.22865	2.34348	0.56107	-0.68509	0.621967	0.740119
Phvul.001G184300	Chr01	44939299	44949995	ubiquitin-protein ligase 7	0.299971	1.23112	0.80578	-0.209248	0.864988	0.892451	-0.509219	0.702603	0.595825
Phvul.001G184400	Chr01	44950403	44953431	Pentatricopeptide repeat (PPR) superfamily protein	-0.807176	0.571498	0.615212	0.225062	1.16882	0.925394	1.03224	2.04519	0.431965
Phvul.001G184500	Chr01	44961212	44964907	Exostosin family protein	2.48946	5.61565	0.195287	-0.673182	0.627119	1	-3.16264	0.111674	0.146691
Phvul.001G184600	Chr01	44967041	44968263	late embryogenesis abundant protein, putative / LEA protein, putative	1.68885	3.22399	1	4.5462	23.3637	0.399938	2.85735	7.24685	0.193101
Phvul.001G184700	Chr01	44970738	44972800	ribosomal protein L24	-0.947739	0.518442	0.184477	-0.576843	0.670427	0.505675	0.370896	1.29316	0.73572
Phvul.001G184800	Chr01	44978297	44979965	homeobox 51	0	Divided by Zero	1	0	Divided by Zero	1	0	Divided by Zero	1
Phvul.001G184900	Chr01	44995510	44997206	homeobox 51	0	Divided by Zero	1	0	Divided by Zero	1	0	Divided by Zero	1
Phvul.001G185000	Chr01	45005441	45011092	phloem protein 2-A15	-0.142023	0.906246	0.931808	0.143315	1.10444	0.929156	0.285338	1.2187	0.824783
Phvul.001G185100	Chr01	45016840	45018779	sequence-specific DNA binding transcription factors	#NAME?	Divided by Zero	1	2.24276	4.733	1	inf	Divided by Zero	1
Phvul.001G185200	Chr01	45020204	45031382	Pyruvate kinase family protein	0.335493	1.26181	0.91866	1.15608	2.22852	0.626785	0.820591	1.76613	0.439916										1.4471	Rep2	1	BLANK	BLANK	BLANK	0.5544	Rep2	1
Phvul.001G185300	Chr01	45022620	45023773		0.731952	1.66088	1	1.60117	3.03389	0.805078	0.869217	1.82667	0.952194
Phvul.001G185400	Chr01	45035725	45038218	Leucine-rich repeat protein kinase family protein	0.0238158	1.01664	0.994872	0.494383	1.40872	0.806969	0.470567	1.38565	0.804393
Phvul.001G185500	Chr01	45047542	45049448	cytochrome P450, family 76, subfamily G, polypeptide 1	-1.35583	0.390711	1	0.26885	1.20485	0.94771	1.62468	3.08373	0.563385
Phvul.001G185600	Chr01	45055828	45058254	Protein of unknown function (DUF668)	-0.210071	0.864495	0.966509	-0.0336745	0.976929	0.993941	0.176396	1.13006	0.955738
Phvul.001G185700	Chr01	45061214	45062149		-3.43027	0.0927652	1	0.413445	1.33186	1	3.84372	14.3574	1
Phvul.001G185800	Chr01	45082074	45087397	Nucleotide-diphospho-sugar transferases superfamily protein	-1.06421	0.478236	0.165108	0.937832	1.91565	0.210032	2.00204	4.00567	0.00212359	0.5596	Rep1	1	0.64	Rep1	1	BLANK	BLANK	BLANK
Phvul.001G185900	Chr01	45088536	45091565	pentatricopeptide (PPR) repeat-containing protein	0.180425	1.13322	0.939964	-0.425555	0.744553	0.840847	-0.60598	0.657024	0.697281
Phvul.001G186000	Chr01	45095259	45096346	Thioredoxin superfamily protein	-0.323045	0.799379	0.804073	0.438293	1.355	0.658963	0.761338	1.69506	0.353652
Phvul.001G186100	Chr01	45105118	45109306	Enolase	-0.480845	0.716556	0.638216	-0.434677	0.739858	0.673383	0.0461681	1.03252	0.982161
Phvul.001G186200	Chr01	45111242	45114277	Zinc finger C-x8-C-x5-C-x3-H type family protein	-0.312526	0.80523	0.775303	0.0629149	1.04457	0.97168	0.375441	1.29724	0.703208
Phvul.001G186300	Chr01	45123973	45126866	histone deacetylase 3	-0.389824	0.763224	0.73873	0.0407928	1.02868	0.984033	0.430617	1.34781	0.694318										0.6176	Rep1	1	0.6765	Rep1	1	1.2212	Rep1	1
Phvul.001G186400	Chr01	45137551	45138297	AGAMOUS-like 62	0	Divided by Zero	1	0	Divided by Zero	1	0	Divided by Zero	1
Phvul.001G186500	Chr01	45156940	45167463	HhH-GPD base excision DNA repair family protein	0.971048	1.96026	0.132308	0.810952	1.75437	0.255776	-0.160096	0.894968	0.912723
Phvul.001G186600	Chr01	45174104	45188502	Protein kinase superfamily protein	1.26099	2.3966	0.0487485	0.349419	1.27405	0.764492	-0.911571	0.531606	0.189177
Phvul.001G186700	Chr01	45192295	45198674	ENTH/VHS family protein	0.391478	1.31174	0.734532	0.56456	1.47894	0.541329	0.173082	1.12746	0.909228
Phvul.001G186800	Chr01	45214524	45216497	D-mannose binding lectin protein with Apple-like carbohydrate-binding domain	0.268414	1.20448	0.903374	-0.68357	0.622623	0.681493	-0.951983	0.516924	0.488565
Phvul.001G186900	Chr01	45235319	45237654	Plant protein of unknown function (DUF868)	1.10468	2.15051	0.170246	-0.242988	0.844992	0.904969	-1.34767	0.392926	0.134453
Phvul.001G187000	Chr01	45258083	45261720	Duplicated homeodomain-like superfamily protein	2.12223	4.35367	0.00212359	0.565096	1.47949	0.612251	-1.55713	0.339825	0.0182153
Phvul.001G187100	Chr01	45289609	45290175	Integrase-type DNA-binding superfamily protein	0	Divided by Zero	1	0	Divided by Zero	1	0	Divided by Zero	1
Phvul.001G187200	Chr01	45304180	45305525	Plant protein of unknown function (DUF247)	1.49673	2.82204	1	2.7665	6.80456	1	1.26977	2.41123	1
Phvul.001G187300	Chr01	45310780	45314198		-0.518383	0.698155	0.733319	-1.44281	0.367852	0.170029	-0.924422	0.526891	0.481831
Phvul.001G187400	Chr01	45329770	45331910	Family of unknown function (DUF662)	-1.48102	0.358235	0.0129251	-1.1865	0.439366	0.0593554	0.294518	1.22648	0.797974
Phvul.001G187500	Chr01	45365410	45368715	growth-regulating factor 4	-2.56598	0.168874	0.0736101	-3.53449	0.0863001	0.0565488	-0.968515	0.511033	1
Phvul.001G187600	Chr01	45369796	45393043	starch branching enzyme 2.2	-0.276571	0.82555	0.827493	-0.405463	0.754994	0.71162	-0.128892	0.914534	0.938298	0.7611	Rep1	1	0.6174	Rep1	1	BLANK	BLANK	BLANK
Phvul.001G187700	Chr01	45397724	45407598	pleiotropic drug resistance 6	-5.07195	0.0297297	1	-2.29023	0.204441	1	2.78171	6.87666	1
Phvul.001G187800	Chr01	45416707	45425517	pleiotropic drug resistance 6	0	Divided by Zero	1	0	Divided by Zero	1	0	Divided by Zero	1
Phvul.001G187900	Chr01	45429817	45437391	pleiotropic drug resistance 11	0.768715	1.70375	1	-1.61092	0.327391	1	-2.37963	0.192159	1
Phvul.001G188000	Chr01	45443206	45455551	ubiquitin-protein ligases	0.564832	1.47921	0.798298	-0.139316	0.90795	0.966031	-0.704148	0.613806	0.45576
Phvul.001G188100	Chr01	45456926	45462280	Protein kinase superfamily protein	0.0769207	1.05477	0.984075	0.18659	1.13807	0.958908	0.109669	1.07898	0.965175
Phvul.001G188200	Chr01	45471000	45472612	60S acidic ribosomal protein family	-1.59793	0.330351	0.0221576	-1.46804	0.361474	0.0213935	0.12989	1.09421	0.94724
Phvul.001G188300	Chr01	45475087	45479683	Basic-leucine zipper (bZIP) transcription factor family protein	0.708026	1.63357	1	0.856982	1.81125	1	0.148956	1.10877	1
Phvul.001G188400	Chr01	45481000	45484564	Subtilisin-like serine endopeptidase family protein	#NAME?	Divided by Zero	1	-1.31079	0.403099	1	inf	Divided by Zero	1
Phvul.001G188500	Chr01	45496837	45498420	cytochrome P450, family 94, subfamily C, polypeptide 1	#NAME?	Divided by Zero	1	0.0761669	1.05421	1	inf	Divided by Zero	1
Phvul.001G188600	Chr01	45506495	45509704	GDSL-like Lipase/Acylhydrolase superfamily protein	-1.78659	0.289856	0.0236676	-1.04656	0.484121	0.245224	0.740034	1.67021	0.512788
Phvul.001G188700	Chr01	45513666	45516784	uridine-ribohydrolase 1	2.13255	4.38491	0.00212359	-0.606623	0.656731	0.470941	-2.73917	0.149771	0.00212359
Phvul.001G188800	Chr01	45531180	45532573	A20/AN1-like zinc finger family protein	0.58399	1.49899	0.566716	-0.861545	0.550364	0.407166	-1.44553	0.367155	0.0677298
Phvul.001G188900	Chr01	45532820	45536557	purple acid phosphatase 22	0.912314	1.88206	0.588311	0.791764	1.73118	0.678785	-0.12055	0.919833	0.967819
Phvul.001G189000	Chr01	45542395	45546302	Purple acid phosphatases superfamily protein	-2.02451	0.245789	0.108531	-1.15714	0.448402	0.431844	0.867373	1.82434	0.68264
Phvul.001G189100	Chr01	45550280	45551367	Integral membrane Yip1 family protein	-0.233479	0.850582	0.903611	0.537804	1.45176	0.641542	0.771282	1.70679	0.438122
Phvul.001G189200	Chr01	45561512	45563326	PEBP (phosphatidylethanolamine-binding protein) family protein	-1.52629	0.347169	0.615836	-0.536551	0.689418	0.886413	0.98974	1.98583	1
Phvul.001G189300	Chr01	45575103	45577109	alpha/beta-Hydrolases superfamily protein	-1.52403	0.347712	0.562082	-0.470921	0.721504	0.900661	1.05311	2.075	1
Phvul.001G189400	Chr01	45579931	45583092	Basic-leucine zipper (bZIP) transcription factor family protein	1.29584	2.45521	1	-0.665476	0.630483	1	-1.96131	0.256794	1
Phvul.001G189500	Chr01	45583246	45585233	F-box/RNI-like superfamily protein	0.465186	1.3805	0.74489	0.392813	1.31295	0.803674	-0.0723724	0.951073	0.974988
Phvul.001G189600	Chr01	45588937	45593112	Iron-sulphur cluster biosynthesis family protein	-0.245684	0.843416	0.872124	-0.0597505	0.959428	0.97685	0.185934	1.13755	0.906215
Phvul.001G189700	Chr01	45594135	45599660	Tubulin/FtsZ family protein	-0.39814	0.758836	0.704664	-0.0241982	0.983368	0.989861	0.373941	1.29589	0.737004
Phvul.001G189800	Chr01	45600725	45603697	glucose-6-phosphate acetyltransferase 1	-0.67358	0.626948	0.503101	-0.486712	0.71365	0.654437	0.186868	1.13829	0.919712
Phvul.001G189900	Chr01	45610916	45614361		-0.752308	0.593651	0.766191	1.62317	3.08051	0.206235	2.37548	5.1891	0.17971
Phvul.001G190000	Chr01	45612640	45618805	Transducin/WD40 repeat-like superfamily protein	0.0365333	1.02565	0.987099	-0.0292069	0.979963	0.991487	-0.0657402	0.955458	0.979802
Phvul.001G190100	Chr01	45626171	45627455	Ferritin/ribonucleotide reductase-like family protein	-0.088251	0.940661	0.981471	-0.930002	0.524857	0.623085	-0.841751	0.557965	0.672026
Phvul.001G190200	Chr01	45630890	45633674	ubiquinol-cytochrome C reductase UQCRX/QCR9-like family protein	-0.59601	0.661583	0.481306	-0.15107	0.90058	0.921935	0.444939	1.36125	0.634313
Phvul.001G190300	Chr01	45634313	45637459	pentatricopeptide (PPR) repeat-containing protein	0.923846	1.89716	0.723885	0.619443	1.53628	0.832498	-0.304403	0.809778	0.874963
Phvul.001G190400	Chr01	45637600	45642873	SOUL heme-binding family protein	-0.516533	0.69905	0.604251	0.094068	1.06738	0.959422	0.610601	1.52689	0.508604
Phvul.001G190500	Chr01	45646346	45647124		-1.58429	0.333489	1	-0.251474	0.840036	1	1.33282	2.51893	1
Phvul.001G190600	Chr01	45660533	45662027	Glutaredoxin family protein	-2.67073	0.157047	1	0.324194	1.25196	0.928067	2.99492	7.97189	0.390731
Phvul.001G190700	Chr01	45669258	45670467		-0.368922	0.774361	0.847239	-0.247646	0.84227	0.908924	0.121275	1.0877	0.959586
Phvul.001G190800	Chr01	45679776	45683623	F-box family protein	0.85003	1.80253	0.240095	-0.0741319	0.949909	0.966469	-0.924162	0.526986	0.178229
Phvul.001G190900	Chr01	45684999	45691071	RNA-binding (RRM/RBD/RNP motifs) family protein	0.861505	1.81694	0.310431	0.951427	1.93379	0.248573	0.0899225	1.06431	0.962701
Phvul.001G191000	Chr01	45696849	45698654	Nucleic acid-binding, OB-fold-like protein	-1.0189	0.493491	0.438818	-1.80418	0.286343	0.123484	-0.785277	0.58024	0.640564	1.6329	Rep3	1	BLANK	BLANK	BLANK	0.7822	Rep3	1
Phvul.001G191100	Chr01	45698860	45699526		-1.33272	0.397018	1	-0.923833	0.527105	1	0.408889	1.32766	1	1.6329	Rep3	1	BLANK	BLANK	BLANK	0.7822	Rep3	1
Phvul.001G191200	Chr01	45700231	45706956	chloroplast signal recognition particle 54 kDa subunit	-0.0631961	0.957143	0.972228	-0.0650488	0.955912	0.972128	-0.00185269	0.998714	0.998596	1.6329	Rep3	1	BLANK	BLANK	BLANK	0.7822	Rep3	1
Phvul.001G191300	Chr01	45707640	45712437	Rho GTPase activating protein with PAK-box/P21-Rho-binding domain	0.623854	1.54098	0.439816	0.367862	1.29044	0.739255	-0.255992	0.837411	0.838992
Phvul.001G191400	Chr01	45718530	45720154	probable small nuclear ribonucleoprotein G	-0.555071	0.680622	0.504194	-0.376954	0.77006	0.712258	0.178117	1.13141	0.900898
Phvul.001G191500	Chr01	45728631	45735550	P-loop containing nucleoside triphosphate hydrolases superfamily protein	-0.390784	0.762715	0.875462	-0.497992	0.708091	0.809986	-0.107208	0.928382	0.974175
Phvul.001G191600	Chr01	45742815	45746601	cell wall invertase 4	-3.44727	0.0916786	1	-1.31674	0.401441	1	2.13053	4.37878	1
Phvul.001G191700	Chr01	45749111	45750291	ubiquitin extension protein 1	-1.07556	0.474484	0.139975	-0.696208	0.61719	0.377231	0.379354	1.30076	0.736465
Phvul.001G191800	Chr01	45751595	45754576	alpha/beta-Hydrolases superfamily protein	0.376462	1.29815	0.749281	0.202173	1.15043	0.894974	-0.174289	0.886205	0.914141
Phvul.001G191900	Chr01	45760296	45761583	Protein of unknown function, DUF584	0.490619	1.40504	0.830819	1.90439	3.7435	0.14594	1.41377	2.66433	0.151355
Phvul.001G192000	Chr01	45785779	45787951	NAC domain containing protein 90	0.238858	1.18006	1	0.608184	1.52434	0.87087	0.369326	1.29175	0.92427
Phvul.001G192100	Chr01	45801760	45804030	Vacuolar protein sorting 55 (VPS55) family protein	-0.172715	0.887171	0.926068	0.0455445	1.03207	0.98332	0.21826	1.16333	0.90098
Phvul.001G192200	Chr01	45805874	45808752	Transducin/WD40 repeat-like superfamily protein	inf	Divided by Zero	1	0	Divided by Zero	1	#NAME?	Divided by Zero	1
Phvul.001G192300	Chr01	45815189	45837312	Tetratricopeptide repeat (TPR)-like superfamily protein	1.01876	2.02618	0.108205	-0.296513	0.814218	0.802833	-1.31527	0.40185	0.0229263										1.9165	Rep2	1	BLANK	BLANK	BLANK	0.5152	Rep2	1
Phvul.001G192400	Chr01	45838596	45841491	Cyclophilin-like peptidyl-prolyl cis-trans isomerase family protein	-0.788512	0.578942	0.387063	-0.296092	0.814454	0.840503	0.49242	1.4068	0.672026
Phvul.001G192500	Chr01	45841375	45846392	Protein of unknown function (DUF1022)	0.0514418	1.0363	0.994619	0.506885	1.42098	0.931459	0.455443	1.3712	0.929774
Phvul.001G192600	Chr01	45849221	45855565	decapping 1	0.456759	1.37246	0.636414	-0.130505	0.913514	0.938633	-0.587264	0.665605	0.489731
Phvul.001G192700	Chr01	45857040	45861177	Rad21/Rec8-like family protein	#NAME?	Divided by Zero	1	#NAME?	Divided by Zero	1	0	Divided by Zero	1
Phvul.001G192800	Chr01	45862097	45863828	RNA binding (RRM/RBD/RNP motifs) family protein	-0.816588	0.567783	0.507541	-1.18108	0.441021	0.263939	-0.364491	0.776742	0.85107
Phvul.001G192900	Chr01	45869573	45870556	F-box family protein	-5.37549	0.0240888	0.346303	-0.752243	0.593681	0.6936	4.62325	24.6455	0.335063
Phvul.001G193000	Chr01	45873756	45882492	embryo defective 2735	-0.893855	0.538175	0.340472	-0.664743	0.630801	0.534493	0.229112	1.17211	0.908135
Phvul.001G193100	Chr01	45885545	45887392	AP2/B3-like transcriptional factor family protein	-0.953527	0.51637	1	1.64983	3.13797	1	2.60336	6.07698	1
Phvul.001G193200	Chr01	45894861	45899700	alpha/beta-Hydrolases superfamily protein	1.39424	2.62851	0.0148112	1.54858	2.92528	0.00647999	0.154335	1.11291	0.91898
Phvul.001G193300	Chr01	45908729	45912443		0.00289284	1.00201	0.998245	0.120463	1.08708	0.94724	0.117571	1.08491	0.948614
Phvul.001G193400	Chr01	45916885	45919002	NAD(P)-binding Rossmann-fold superfamily protein	3.47616	11.1283	1	#NAME?	Divided by Zero	1	#NAME?	Divided by Zero	1
Phvul.001G193500	Chr01	45924331	45925627	NAD(P)-binding Rossmann-fold superfamily protein	-0.837251	0.559708	1	1.05039	2.0711	0.632248	1.88764	3.70032	0.364678
Phvul.001G193600	Chr01	45933035	45937908	TLD-domain containing nucleolar protein	-0.0774035	0.947758	0.9684	-0.687769	0.62081	0.462272	-0.610366	0.655031	0.531828
Phvul.001G193700	Chr01	45963082	45964566		0.0718203	1.05104	0.971527	-0.858573	0.551499	0.337928	-0.930393	0.524716	0.231646
Phvul.001G193800	Chr01	45977691	45981863	ubiquitin E2 variant 1D-4	-0.0613778	0.958349	0.971631	0.469961	1.38507	0.604922	0.531338	1.44527	0.53536
Phvul.001G193900	Chr01	45986585	45987854	Polynucleotidyl transferase, ribonuclease H-like superfamily protein	0.380794	1.30206	0.77344	0.0885616	1.06331	0.96793	-0.292232	0.816636	0.849655
Phvul.001G194000	Chr01	45997952	45998951	ovate family protein 13	0.0248579	1.01738	0.992303	-0.722015	0.606249	0.644343	-0.746873	0.595893	0.559672
Phvul.001G194100	Chr01	46024014	46026943	2-cysteine peroxiredoxin B	-0.530372	0.692378	0.579479	-0.134523	0.910974	0.936065	0.39585	1.31572	0.698009
Phvul.001G194200	Chr01	46029939	46032919	2-cysteine peroxiredoxin B	-0.544467	0.685645	0.58172	-0.245897	0.843292	0.872594	0.29857	1.22992	0.809935
Phvul.001G194300	Chr01	46033904	46034894		-0.824299	0.564757	0.249122	-0.57222	0.672582	0.509422	0.25208	1.19092	0.846564
Phvul.001G194400	Chr01	46037896	46042703	Putative lysine decarboxylase family protein	0	Divided by Zero	1	0	Divided by Zero	1	0	Divided by Zero	1
Phvul.001G194500	Chr01	46050524	46052638	Eukaryotic aspartyl protease family protein	-0.522659	0.696087	0.666309	0.439851	1.35647	0.717392	0.962511	1.9487	0.248729
Phvul.001G194600	Chr01	46060727	46061856	Late embryogenesis abundant (LEA) hydroxyproline-rich glycoprotein family	-1.30333	0.405189	0.183231	-0.683294	0.622742	0.582362	0.62004	1.53692	0.618941
Phvul.001G194700	Chr01	46064958	46065641	Late embryogenesis abundant (LEA) hydroxyproline-rich glycoprotein family	-1.30846	0.403751	0.153876	-0.846486	0.556136	0.423517	0.461975	1.37742	0.778307
Phvul.001G194800	Chr01	46072564	46073247	Late embryogenesis abundant (LEA) hydroxyproline-rich glycoprotein family	-0.830379	0.562382	0.797341	-1.44299	0.367805	0.589959	-0.612608	0.654012	0.880948
Phvul.001G194900	Chr01	46076945	46077556	Late embryogenesis abundant (LEA) hydroxyproline-rich glycoprotein family	-2.12995	0.228466	0.0221576	-3.23587	0.106147	0.00212359	-1.10592	0.464605	0.388204
Phvul.001G195000	Chr01	46085331	46086373	NDR1/HIN1-like 1	-1.30145	0.405718	0.223509	0.480353	1.39509	0.719047	1.78181	3.43856	0.0550387
Phvul.001G195100	Chr01	46097867	46098748	hydroxyproline-rich glycoprotein family protein	0	Divided by Zero	1	0	Divided by Zero	1	0	Divided by Zero	1
Phvul.001G195200	Chr01	46101247	46102251		0	Divided by Zero	1	inf	Divided by Zero	1	inf	Divided by Zero	1
Phvul.001G195300	Chr01	46112621	46114708	damaged DNA binding;DNA-directed DNA polymerases	1.26449	2.40241	0.466089	1.47543	2.78067	0.296231	0.210943	1.15745	0.941159	1.4961	Rep3	1	BLANK	BLANK	BLANK	0.7019	Rep3	1
Phvul.001G195400	Chr01	46115528	46119418		0.467585	1.38279	0.638111	0.527751	1.44168	0.564938	0.0601663	1.04258	0.974106
Phvul.001G195500	Chr01	46125630	46129246	Leucine-rich repeat protein kinase family protein	-0.205157	0.867445	0.885793	0.56228	1.4766	0.515036	0.767437	1.70225	0.287607
Phvul.001G195600	Chr01	46141086	46148283	UDP-Glycosyltransferase superfamily protein	1.29166	2.44809	0.0802177	1.06436	2.09124	0.177119	-0.227301	0.854232	0.873601
Phvul.001G195700	Chr01	46156890	46159124	Aluminium activated malate transporter family protein	0	Divided by Zero	1	0	Divided by Zero	1	0	Divided by Zero	1
Phvul.001G195800	Chr01	46197344	46201848	BEL1-like homeodomain 1	-0.204017	0.86813	0.883959	-0.19093	0.87604	0.898083	0.0130874	1.00911	0.994417
Phvul.001G195900	Chr01	46204728	46207187	BTB/POZ domain-containing protein	1.20458	2.3047	0.0583873	-0.470706	0.721614	0.672026	-1.67528	0.313105	0.00994562
Phvul.001G196000	Chr01	46225228	46226832	plant U-box 22	0.156678	1.11472	0.964827	-3.6608	0.0790659	0.263125	-3.81748	0.0709291	0.251993
Phvul.001G196100	Chr01	46235911	46236696	Dof-type zinc finger DNA-binding family protein	#NAME?	Divided by Zero	1	0.361383	1.28465	1	inf	Divided by Zero	1
Phvul.001G196200	Chr01	46249037	46264875	Tetratricopeptide repeat (TPR)-like superfamily protein	0.703598	1.62857	0.349315	-0.0854216	0.942509	0.960551	-0.78902	0.578736	0.249685
Phvul.001G196300	Chr01	46266997	46268356	syntaxin of plants 121	0	Divided by Zero	1	0	Divided by Zero	1	0	Divided by Zero	1
Phvul.001G196400	Chr01	46276253	46278503	syntaxin of plants 121	inf	Divided by Zero	1	0	Divided by Zero	1	#NAME?	Divided by Zero	1
Phvul.001G196500	Chr01	46279939	46282938	TatD related DNase	0.449282	1.36536	0.730498	0.145906	1.10643	0.942666	-0.303376	0.810352	0.839098
Phvul.001G196600	Chr01	46284686	46286770	hAT dimerisation domain-containing protein	2.19136	4.56735	1	2.71665	6.57344	1	0.525291	1.43922	1
Phvul.001G196700	Chr01	46292355	46295878	chloroplast RNA-binding protein 33	-0.722556	0.606023	0.338168	-0.482281	0.715845	0.591402	0.240275	1.18122	0.854924
Phvul.001G196800	Chr01	46297378	46303053	nuclear factor Y, subunit A10	-0.690363	0.619697	0.829159	0.970797	1.95992	0.693202	1.66116	3.16271	0.109483
Phvul.001G196900	Chr01	46317741	46318886	AGAMOUS-like 38	0	Divided by Zero	1	0	Divided by Zero	1	0	Divided by Zero	1
Phvul.001G197000	Chr01	46325583	46326362	RING/U-box superfamily protein	0	Divided by Zero	1	0	Divided by Zero	1	0	Divided by Zero	1
Phvul.001G197100	Chr01	46336313	46337819	Glutaredoxin family protein	-2.03907	0.243321	0.433858	-0.130274	0.913657	0.97654	1.90879	3.75495	1
Phvul.001G197200	Chr01	46343741	46351220	ubiquitin-specific protease 8	0.516738	1.43072	0.587118	0.0392473	1.02758	0.984667	-0.47749	0.718226	0.624874
Phvul.001G197300	Chr01	46352750	46356167	Dihydroneopterin aldolase	-0.952786	0.516635	0.331813	-0.685865	0.621635	0.5337	0.266922	1.20324	0.893845
Phvul.001G197400	Chr01	46364685	46370330		0.850682	1.80335	0.255472	0.482143	1.39682	0.623625	-0.368539	0.774569	0.739217	BLANK	BLANK	BLANK	2.0765	Rep3	1	1.4064	Rep3	1
Phvul.001G197500	Chr01	46371960	46374697		-0.140311	0.907324	0.937344	0.484368	1.39897	0.649356	0.624679	1.54186	0.495408
Phvul.001G197600	Chr01	46372699	46373323		1.89111	3.70921	0.898308	1.65361	3.1462	0.914165	-0.237503	0.848213	0.977553
Phvul.001G197700	Chr01	46377565	46381535	calcium dependent protein kinase 1	0.715103	1.6416	1	0.236817	1.17839	1	-0.478286	0.71783	1
Phvul.001G197800	Chr01	46386606	46389980	TPX2 (targeting protein for Xklp2) protein family	1.16312	2.23941	0.394319	1.82667	3.54716	0.118997	0.663549	1.58397	0.614285
Phvul.001G197900	Chr01	46394798	46397054	FASCICLIN-like arabinogalactan protein 16 precursor	0.0660602	1.04685	0.973233	0.137547	1.10003	0.936572	0.0714872	1.0508	0.969902
Phvul.001G198000	Chr01	46407114	46411184	RING-H2 group F2A	0.703701	1.62868	0.350739	1.32303	2.5019	0.0182153	0.619327	1.53616	0.446333
Phvul.001G198100	Chr01	46418109	46419134		-0.129343	0.914248	0.953394	1.90712	3.7506	0.00517612	2.03647	4.10239	0.00212359
Phvul.001G198200	Chr01	46427890	46428627		0	Divided by Zero	1	0	Divided by Zero	1	0	Divided by Zero	1
Phvul.001G198300	Chr01	46431755	46433980	Transducin family protein / WD-40 repeat family protein	0.125076	1.09056	1	0.61082	1.52712	1	0.485744	1.40031	1
Phvul.001G198400	Chr01	46436812	46444971	ABC-2 type transporter family protein	-1.6907	0.309778	0.0129251	0.765969	1.70051	0.404451	2.45666	5.48945	0.00212359
Phvul.001G198500	Chr01	46458133	46465054		0.172707	1.12717	0.927391	0.761405	1.69514	0.382174	0.588699	1.50389	0.533811
Phvul.001G198600	Chr01	46465766	46467634	Pentatricopeptide repeat (PPR) superfamily protein	-1.53587	0.344869	1	-0.66578	0.630347	1	0.870091	1.82778	1
Phvul.001G198700	Chr01	46468319	46470958		-0.417961	0.74848	0.862148	-0.204953	0.867569	0.941049	0.213007	1.15911	0.937506
Phvul.001G198800	Chr01	46473472	46476679	Protein of unknown function, DUF593	0.985556	1.98008	0.399105	1.50229	2.83293	0.128519	0.516738	1.43072	0.676894
Phvul.001G198900	Chr01	46484384	46486904	alpha/beta-Hydrolases superfamily protein	1.51132	2.8507	0.447157	-0.820899	0.566089	1	-2.33222	0.198579	0.226076
Phvul.001G199000	Chr01	46490909	46501379	FAD-linked oxidases family protein	-0.355656	0.781513	0.737975	0.210616	1.15718	0.877998	0.566272	1.48069	0.490423
Phvul.001G199100	Chr01	46502861	46506307	SPX (SYG1/Pho81/XPR1) domain-containing protein / zinc finger (C3HC4-type RING finger) protein-related	1.08474	2.121	0.72278	0.59343	1.50883	0.873487	-0.491312	0.711375	0.805362
Phvul.001G199200	Chr01	46511948	46513962	Sterile alpha motif (SAM) domain-containing protein	0.527605	1.44153	0.650713	0.414179	1.33254	0.764795	-0.113426	0.92439	0.955617
Phvul.001G199300	Chr01	46517736	46520617	aromatic and neutral transporter 1	0.674699	1.59627	0.478818	-0.462759	0.725597	0.717643	-1.13746	0.454559	0.144591
Phvul.001G199400	Chr01	46521813	46523264	Nucleic acid-binding, OB-fold-like protein	-0.620985	0.650225	0.452734	-0.446557	0.73379	0.626536	0.174428	1.12852	0.908556	1.5629	Rep3	1	BLANK	BLANK	BLANK	0.6281	Rep3	1
Phvul.001G199500	Chr01	46524220	46528413	SWAP (Suppressor-of-White-APricot)/surp RNA-binding domain-containing protein	0.905337	1.87297	0.201181	0.0375381	1.02636	0.986251	-0.867799	0.547985	0.248396	1.5629	Rep3	1	BLANK	BLANK	BLANK	0.6281	Rep3	1
Phvul.001G199600	Chr01	46530190	46534887	Peptidase M28 family protein	2.41053	5.3167	0.00212359	0.900396	1.86657	0.288192	-1.51013	0.351078	0.0284784
[truncated: 25,201 more rows]
