# Supplementary material for: Genome-Wide Profiling of Histone Modifications (H3K9me2 and H4K12ac) and Gene Expression in Rust (Uromyces appendiculatus) Inoculated Common Bean (Phaseolus vulgaris L.)
Source: PLoS One. 2015 Jul 13;10(7):e0132176. doi: 10.1371/journal.pone.0132176 (PMC4500563; doi:10.1371/journal.pone.0132176)
Supplement: S8 Table — (A) List of primers selected for real-time quantitative PCR (qPCR) from RNA-Seq. (B) List of primers selected for real-time quantitative PCR (qPCR) from ChIP-Seq. (XLSX) [file pone.0132176.s008.xlsx]

## Sheet: ChIP-Seq_RT-PCR Primers List
S8A Table. List of primers selected for real-time quantitative PCR (q-RT-PCR) from ChIP-Seq
Locus	Functional Annotation	Primer Sequences
Phvul.002G097500	Transcription activators	5'-GTAGGTGGTGCAAGTGATGG-3'
		3'-TGCCAAGCAATGGATATTGT-5'
Phvul.002G100800	Transcriptional factor B3 family protein (HSFB3)	5'-TATAGTGGCTTGCGTCCAAC-3'
		3’-TTCCATCCTGCGATTAAA-5'
Phvul.004G084800	GRAS family transcription factor	5'-GGCAACCAGTAGCAACAGAA-3'
		3’-GCCCTTGGAATTCAAACACT-5'
Phvul.006G134700	Myb-like HTH transcriptional regulator family protein	5'-CCTTGTTGGATGGAGTGCTA-3'
		3'-TCGCTTGAAACGAAGAACAC-5'
Phvul.002G032900	Nmra-like negative transcriptional regulator family protein	5'-ACACTGCTCAGTGCTTGCTT-3'
		3'-AAGACATAGGTGGGATTGCC-5'
Phvul.003G083500	DNA Pol II transcription factors	5'-TTGAGCAATTTGGACACGTT-3'
		3’-ACTGGTTGCCACCCTTACTC-5'
Phvul. 010G120700	NAC-transcriptional gene factor-like 9	5'-CTGGTTTGAGTTGGCTTTGA-3'
		3'-GGAAGAGATGCAAGGAAAGG-5'
Phvul.002G007900	Con 7 (Reference gene)	5'-TGTGGTGATTGTGTGAATGC-3'
		3'-CCAACTACAATTGCAAACCG-5'

## Sheet: RNA-Seq_RT-PCR Primers List
S8B Table. List of primers selected for real-time quantitative PCR (q-RT-PCR) from RNA-Seq
Locus	Functional Annotation	Primer Sequences
Phvul.001G043000	Disease resistance family protein/LRR family protein	5'-ATTGGATTCCACCCTTTCAA-3'
		3'-AGCCTCAAATGATGATGATTCCC-5'
Phvul.009G044600	Cytochrome p450	5'-GCACTCACAATTCTCCTCCA-3'
		3’-ATTGCTCAAAGCCTGGAGTT-5'
Phvul.001G251000	Calmodulin-binding protein	5'-ACATCGATTTGCAGAAGCAG-3'
		3’-TTTGTGCCCTTGATCACATT-5'
Phvul.008G081800	WRKY 7-Ascorbate peroxidase 4	5'-TTCCACCGTTAAATCACGAA-3'
		3’-TAGTTCCTTGGGATTTGGC-5'
Phvul.005G019300	Myb domain protein 1	5'-TCTCGTTGCAGCACTCTTCT-3'
		3’-TGAAAGCACAATCGAAGCTC-5'
Phvul.004G027700	Chitinase	5'-TGACCAAATCATCGACCTTG-3'
		3'-CTCAAGTCATCCACTTCTCTGTG-5'
Phvul.003G164800	bZIP transcription factor family protein	5'-TATTGCATTGGTGGATGGTC-3'
		3’-CAGCCTCTGTTTCATGCAGT-5'
Phvul.002G007900	Con7 (Reference gene)	5'-CAACCATGAGTGGAGTGACC-3'
		3'-TGGGAATGGAATCAAGTTCA-5'
